# Supplementary material for: Transcriptomic complexity of the human malaria parasite Plasmodium falciparum revealed by long-read sequencing
Source: PLoS One. 2022 Nov 4;17(11):e0276956. doi: 10.1371/journal.pone.0276956 (PMC9635732; doi:10.1371/journal.pone.0276956)
Supplement: S1 Table — Long read RNA-Seq data were obtained from four studies as indicated in row 1: Lee et al [22], Yang et al [21], this study, and Chappell et al [15]. The data were obtained from independent biological samples of Plasmodium falciparum indicated in row 2. Data from samples 1–10 were used to construct the transcriptomic catalog. Details of developmental stage and RNA fraction for each sample are shown in rows 3 and 4, respectively. Long-read sequencing platform is indicated in row 5. Processed read datasets obtained from each sample are indicated in row 6; datasets from PacBio sequencing have “lq” or “hq” suffixes to indicate low quality or high-quality assignment from Iso-Seq3 read processing. The dataset labels shown in this row are consistent with dataset source labels in S2 Table (columns 33, 36−38). The numbers of processed reads available for alignment in each dataset are shown in row 7. Row 8 shows the number of reads aligned to the P. falciparum 3D7 v3.2 reference genome [14] by minimap2 [84]. Row 9 shows the number of candidate non-redundant isoforms assigned by TAMA collapse [27] from the aligned reads for each dataset. (XLSX) [file pone.0276956.s008.xlsx]

## Sheet: S1 Table
Study	Lee et al 2021	Yang et al 2021				This study													Chappell et al 2020
Sample	1	2		3		4		5		6		7		8		9		10	11
Developmental stage	Mixed	Mixed		Mixed		Ring		Ring		Trophozoite		Trophozoite		Schizont		Schizont		Mixed	Mixed
RNA fraction	Total	Total		Total		Total		Nuclear		Total		Nuclear		Total		Nuclear		Total	Total
Sequencing platform	Nanopore	PacBio		PacBio		PacBio		PacBio		PacBio		PacBio		PacBio		PacBio		Nanopore	PacBio
Dataset for alignment	directRNA	yang1hq	yang1lq	yang2hq	yang2lq	ringtotalhq	ringtotallq	ringnuchq	ringnuclq	trophtotalhq	trophtotallq	trophnuchq	trophnuclq	schiztotalhq	schiztotallq	schiznuchq	schiznuclq	NPcDNA	Chappell PacBio RS
Processed reads for alignment	454816	12735	57466	15685	58225	21180	104559	2690	53553	20971	110902	9101	88568	28647	166716	6479	77425	338860	14026
Mapped reads	214430	12211	52445	15503	57050	21177	104379	2443	51222	20960	110734	9101	88477	28605	166394	6454	77259	337780	13356
TAMA_collapse isoforms	4927	8751	29974	11810	33672	10639	34997	1448	9087	10131	36895	5907	20931	13135	40520	4916	17427	38028	31
