# Supplementary material for: Transcriptomic complexity of the human malaria parasite Plasmodium falciparum revealed by long-read sequencing
Source: PLoS One. 2022 Nov 4;17(11):e0276956. doi: 10.1371/journal.pone.0276956 (PMC9635732; doi:10.1371/journal.pone.0276956)
Supplement: S2 Table — The Plasmodium falciparum 3D7 transcriptomic catalog constructed from long-read sequencing data is shown for 5,568 reference transcripts (S2A) and 12,495 novel isoforms (S2B). Details are shown for the classification.txt output from SQANTI3 (columns 1−32, headers in orange; for explanation of column headers, see S1 & S2 Tables in Tardaguila et al [35]). The tama_merge_trans.txt output from TAMA merge [27] is shown in columns 33−38 (headers in blue). Column 33 (sources) refers to candidate non-redundant isoforms assigned by TAMA collapse [27] for each long-read RNA-Seq dataset for alignment described in S1 Table. Columns 34 (start_wobble_list) and 35 (end_wobble_list) refer to the "wobble", or range of exon start and end coordinates, respectively among candidate isoforms from different data sources merged into the final isoform. Columns 36 (exon_start_support) and 37 (exon_end_support) list the source data information of candidate isoforms used for assigning the 5′ and 3′ ends, respectively of the final merged isoform. Column 38 (all_source_trans) lists all candidate isoforms and data sources used for merging. (XLSX) [file pone.0276956.s009.xlsx]

## Sheet: S2A_Reference
Isoform_ID	chromosome	strand	length	no. exons	structural_category	associated_gene	associated_transcript	ref_length	ref_exons	diff_to_TSS	diff_to_TTS	diff_to_gene_TSS	diff_to_gene_TTS	subcategory	RTS_stage	all_canonical	bite	FSM_class	coding	ORF_length	CDS_length	CDS_start	CDS_end	CDS_genomic_start	CDS_genomic_end	predicted_NMD	perc_A_downstream_TTS	seq_A_downstream_TTS	dist_to_cage_peak	within_cage_peak	ORF_seq	sources	start_wobble_list	end_wobble_list	exon_start_support	exon_end_support	all_source_trans
G10.5	Pf3D7_01_v3	+	1119	2	full-splice_match	PF3D7_0100400	PF3D7_0100400.1	1119	2	0	0	0	0	reference_match	FALSE	canonical	FALSE	C	coding	372	1119	1	1119	50363	51636	FALSE	15	ATATGTTTTGTTAGGTTGGT	0	TRUE	MKIHYTNILLFPLKLNILVNTHKKPSITSRHIQTTRLLCECELYTPNYDNDPEMKSVMQQFHDRTTQRFHEYDENLKEKRQKCKDKCDKEIQKIILKDKIEKELTEKFSSLQTDIHSDAIPTCICEKSLADKVEKNCLKCTQNLGKIVAPSSGVLAGISEAALSVWKTTEIAAAMELAKQAGAAAGLKAGHLAGTNAVIEQLRTLGIYFVGDKLLETIIDVTNYMNVSFIYDKVYSHYTTSCTPSLVNDQLVGTFNTSDPFCNLVHSNLQGSFYRSSAQTIIYEKVEEAVAGAEQAATTKTAVMTPIYTTEFTAKNIAEVEAATTSYYTPIIASIVAIVIIVLIMVIIYLILRYRRKMKLKKKLQYIKLLEE	NPcDNA,reference,schiznuchq,schiztotallq,trophtotalhq,yang1hq,yang1lq	0,0	0,0	reference_PF3D7_0100400.1;NPcDNA_G8.2,reference_PF3D7_0100400.1,schiztotallq_G9.1,yang1hq_G1.1	NPcDNA_G8.2,reference_PF3D7_0100400.1,schiztotallq_G9.1,yang1hq_G1.1;reference_PF3D7_0100400.1	schiznuchq_G2.1,trophtotalhq_G4.1,yang1lq_G4.1,reference_PF3D7_0100400.1,NPcDNA_G8.2,yang1hq_G1.1,NPcDNA_G8.4,schiztotallq_G9.2,schiztotallq_G9.1
G100.3	Pf3D7_01_v3	+	2238	1	full-splice_match	PF3D7_0108100	PF3D7_0108100.1	2238	1	0	0	0	0	mono-exon	FALSE	NA	NA	C	coding	656	1971	142	2112	330738	332708	NA	50	ATATATATATATATATATAT	0	TRUE	MKSPYFRKYSERILSLLCNYKKWGTQTYVPSYKKMFSSLNNVISNEEENKNIQDTHSIDSNNEVIIEKYKNFIRNKKLKDIQEKSNFQENGQRNQTNLIRNKNMNLKSNRIIDDINVNDTNINSTQNTSSNKVMSCKDEKYVILKKQITNEFIHQVFLPHVESQIIYHIKTYTPDQIVNIFQIYSYLYYYNKKKEMINQLLEYLEYRLDCFSVQNVLLILEPLYILNQINNIYIYRLIINYLYKIEDKLNIYNYIGISRVFTKILIDIYFKEAQEQKTNNLLSIKSILKYFTKQKFKKKITPHERSIPHIEFITKFMLKVIDKIEKQLHLLSAIELTDLLSVMSNYSYKNNYSKYHIPLEYKNNTTTQETNQLSRDITNECINNVIHRKNKKLHIYNLS…	NPcDNA,reference,ringtotallq,schiznuclq,schiztotallq,trophnuclq,trophtotallq,yang1lq,yang2lq	0	0	reference_PF3D7_0108100.1	reference_PF3D7_0108100.1	ringtotallq_G70.2,yang2lq_G47.2,trophtotallq_G72.1,yang1lq_G65.2,schiznuclq_G56.1,NPcDNA_G82.2,NPcDNA_G82.3,ringtotallq_G70.1,reference_PF3D7_0108100.1,ringtotallq_G70.3,trophnuclq_G55.1,schiztotallq_G81.1
G1001.1	Pf3D7_04_v3	+	647	3	full-splice_match	PF3D7_0418400	PF3D7_0418400.1	647	3	0	0	0	0	reference_match	TRUE	canonical	FALSE	C	coding	109	330	236	565	829963	830594	FALSE	0	TGTTTTTTTTTTTTTTTTTT	0	TRUE	MNLSAIEKKNNFLKGIGNKETARELLQIVMNNCGKFHFKITLKDNREILGSLTYVDKYYLFLTNSEEHYKGSESYIRNCGDILIPLNIIKKIEIEKSYFDRCYEQLEKA	NPcDNA,reference,schiznuclq,schiztotallq,trophtotallq,yang1hq,yang1lq	0,0,0	0,0,0	reference_PF3D7_0418400.1;reference_PF3D7_0418400.1;reference_PF3D7_0418400.1	reference_PF3D7_0418400.1;reference_PF3D7_0418400.1;reference_PF3D7_0418400.1	NPcDNA_G884.2,schiznuclq_G630.1,schiznuclq_G630.2,yang1lq_G756.1,yang1hq_G446.1,schiztotallq_G786.1,trophtotallq_G759.1,reference_PF3D7_0418400.1
G1002.2	Pf3D7_04_v3	-	914	6	full-splice_match	PF3D7_0418500	PF3D7_0418500.1	914	6	0	0	0	0	reference_match	FALSE	canonical	FALSE	C	coding	187	564	128	691	832428	830989	FALSE	40	AATATGATTATATTATATGT	0	TRUE	MSKDKYQKQGDAIFAKLEKVNSELFSFTYGALVSQLLKDLELVDEVNEQLEKMGFNIGTRLIEEFLAKSDISFCEDFEETVNVIAKVAFKMFLGISGTVTCVNKESNIFSIIFDNNPLSDFVELPKSLSSLNYCSLLCGVIKGALEQIRIKVNCYFVKDMLKGDDYYELYIQLNEVMKEEILNDEES	NPcDNA,reference,ringtotallq,schiznuclq,schiztotallq,trophtotallq,yang1hq	0,0,0,0,0,0	0,0,0,0,0,0	reference_PF3D7_0418500.1;schiztotallq_G787.4,yang1hq_G447.1;schiztotallq_G787.4,yang1hq_G447.1;schiztotallq_G787.4,yang1hq_G447.1;schiztotallq_G787.4,yang1hq_G447.1;schiztotallq_G787.4,yang1hq_G447.1	schiztotallq_G787.4,yang1hq_G447.1;schiztotallq_G787.4,yang1hq_G447.1;schiztotallq_G787.4,yang1hq_G447.1;schiztotallq_G787.4,yang1hq_G447.1;schiztotallq_G787.4,yang1hq_G447.1;reference_PF3D7_0418500.1	ringtotallq_G727.1,NPcDNA_G885.1,schiznuclq_G631.2,reference_PF3D7_0418500.1,trophtotallq_G760.2,trophtotallq_G760.1,schiztotallq_G787.1,schiztotallq_G787.3,yang1hq_G447.1,schiztotallq_G787.4
G1003.1	Pf3D7_04_v3	+	7059	1	full-splice_match	PF3D7_0418600	PF3D7_0418600.1	7059	1	0	0	0	0	mono-exon	FALSE	NA	NA	C	coding	2011	6036	775	6810	834394	840429	NA	60	CATATAAAAAAAATTATATT	0	TRUE	MASCNTIDDKTNECKDSISEVKKSILINCIKEKDIIESSCRSNIYETNILEELFILNKKKKKFVGENEAWDVISNISKYSSDNHKETEKKKLLLCFGNNNFGQLGLEDNVSIGLIDFSTIMINKCKRLSFYDNYNKKFKKSTDKSSVVKNKKKNSNSNNSKKKSMCSSLSTNKRHSRISLSNNELYNEILTKLPSNFALKTIRKKKKLTNGDDKNNTNEHDNKNNTNDDDNKNNTNEDDNKNNTNEDDNKNNNTNDDDYDDEKWDGGNEIYNLRSSKVAKIPKKKMIEPILLMDPMQRRESINKLEPLNIIDPINIMDTLKRRESFIRRESLIRRESINILESINIMDVLKRRESIRRRDSIMINTADQLNLFQNEDIIKSKYNNIINNACNHNNSVND…	reference,yang2lq	0	0	reference_PF3D7_0418600.1	reference_PF3D7_0418600.1	reference_PF3D7_0418600.1,yang2lq_G601.21
G1004.1	Pf3D7_04_v3	+	2461	1	full-splice_match	PF3D7_0418700	PF3D7_0418700.1	2461	1	0	0	0	0	mono-exon	FALSE	NA	NA	A	coding	569	1710	440	2149	841196	842905	NA	85	AAAAAAAAAAAAAAAAATGT	0	TRUE	MEEKKKYVLDSNSLIKFKDFLFYKYECYITEGVIKEIKDENSKKKLMNILPLLKIEKPEEIDINFIRYFSKLTGDLNSLSSVDIEVIALTYMLHRKYGDVTKLRATPLETIYKYDDVKYEYMNVNKNDKKEKKKKKKKQKKINEIHFNDHHKEKETDDEKGTHEENEKENIKREDDHNTIQIGEGELLKQEKLQVSNDDNMDDDNNHYDKKEIIYLEHDKHSQGDDNSLGKNYKLSHIDDDISDKSNSLSYNNTDLSDDNISDFLASDDEYEELKKGKNKFIGCQTIKEEVVKVLSNGDNNEDNDEDNDVDNDEDNDVDINDDNSDDNNDNNSDDNSDDNSDDNSDDNSDDNNDEGGDWINLNNFDKINLNINKDETFKETVACITTDYAMQNVLYQIG…	reference,ringnuclq,ringtotalhq,ringtotallq,schiztotalhq,schiztotallq,trophnuchq,trophnuclq,trophtotalhq,trophtotallq,yang1hq,yang1lq,yang2hq,yang2lq	0	0	reference_PF3D7_0418700.1	reference_PF3D7_0418700.1	ringtotallq_G730.1,trophnuclq_G615.1,trophnuclq_G615.3,trophnuclq_G615.2,reference_PF3D7_0418700.1,schiztotalhq_G522.1,schiztotalhq_G522.2,trophnuchq_G299.1,trophnuchq_G299.2,trophtotalhq_G462.3,trophtotalhq_G462.2,trophtotalhq_G462.1,yang1hq_G448.1,yang2lq_G602.1,yang2lq_G602.2,trophtotallq_G762.1,ringtotalhq_G441.1,yang2hq_G363.2,yang2hq_G363.3,yang2hq_G363.1,yang2hq_G363.4,yang1lq_G760.3,schiz…
G1006.2	Pf3D7_04_v3	+	786	9	full-splice_match	PF3D7_0418800	PF3D7_0418800.1	786	9	0	0	0	0	reference_match	FALSE	canonical	FALSE	C	coding	261	786	1	786	843562	845169	FALSE	35	TATTGTAGAGAATTTTTTAA	0	TRUE	MNCVFFLCLYIFLGSVVHLKVPIENAPFVFNKKENDIKYFLDKETPDDFLSNNSYSLDITLENFPNPFFHPSLCNRYGFKFSYICDPNKILSRNIADQIEEILNYQRRNSKHFCVDKEVPYVLGVALINKLPYGISADTFASQIFEYWKLSNKDCNDGVLLFFVKEDTHFILKWKKGAQSIINFRTATSMNKSFNQYLRKYSLEYSILSAVKLTSQYLTEEIIPPTQTAQKVVAFTIVIVVGLAYVAFILIVFADAQRDNK	reference	0,0,0,0,0,0,0,0,0	0,0,0,0,0,0,0,0,0	reference_PF3D7_0418800.1;reference_PF3D7_0418800.1;reference_PF3D7_0418800.1;reference_PF3D7_0418800.1;reference_PF3D7_0418800.1;reference_PF3D7_0418800.1;reference_PF3D7_0418800.1;reference_PF3D7_0418800.1;reference_PF3D7_0418800.1	reference_PF3D7_0418800.1;reference_PF3D7_0418800.1;reference_PF3D7_0418800.1;reference_PF3D7_0418800.1;reference_PF3D7_0418800.1;reference_PF3D7_0418800.1;reference_PF3D7_0418800.1;reference_PF3D7_0418800.1;reference_PF3D7_0418800.1	reference_PF3D7_0418800.1
G1007.3	Pf3D7_04_v3	+	2016	5	full-splice_match	PF3D7_0418900	PF3D7_0418900.1	2016	5	0	0	0	0	reference_match	FALSE	canonical	FALSE	C	coding	396	1191	344	1534	847231	849059	FALSE	25	CTCTGAGAAGACCAGTTCGT	0	TRUE	MHVPSTYLPLYSYQNFFRKNNEPKYSLNPFGNMEILSNIPQNNTYHCSAFNTDINYDNNSCINGNKNNSLNVPYIMERPKTNNACYYNTNYFPMTNGSNNNNMENVANVVNYKLFLEDSVKKESCMSTFTSTTSKSLNDISYINNEKKNKQKKEKKYNIPCNIYVERCRRVLIFDLDDTLIPTCWIRSYLYSKYIGNCEKKTLCELKRDIKLNKNCNIESTLCALMHLAISLCHTVCIVTNARSDKWINTVKWLFPSFSKFIDKLHIPIIRTDQRNDPSSIKVFEYFRFWMDAKKKKFDQIVKQHCSIYNEYITNNINFISVGDTRFEEVATYELQLNNRDLIKKAFNIRVQSGLCLEGFVAQLKLIQVALSIITKGSYDFRYLALSSSVQIKMFS	NPcDNA,reference,yang1lq	0,0,0,0,0	0,0,0,0,0	reference_PF3D7_0418900.1;NPcDNA_G887.2,yang1lq_G761.2,yang1lq_G761.3;NPcDNA_G887.2,yang1lq_G761.2,yang1lq_G761.3;NPcDNA_G887.2,yang1lq_G761.2,yang1lq_G761.3;NPcDNA_G887.2,yang1lq_G761.2,yang1lq_G761.3	NPcDNA_G887.2,yang1lq_G761.2,yang1lq_G761.3;NPcDNA_G887.2,yang1lq_G761.2,yang1lq_G761.3;NPcDNA_G887.2,yang1lq_G761.2,yang1lq_G761.3;NPcDNA_G887.2,yang1lq_G761.2,yang1lq_G761.3;reference_PF3D7_0418900.1	reference_PF3D7_0418900.1,NPcDNA_G887.2,yang1lq_G761.3,yang1lq_G761.2
G1008.1	Pf3D7_04_v3	+	1323	10	full-splice_match	PF3D7_0419000	PF3D7_0419000.1	1323	10	0	0	0	0	reference_match	FALSE	canonical	FALSE	C	coding	440	1323	1	1323	849793	852242	FALSE	65	ATATTAAACAAAATAAATAT	0	TRUE	MEKKKKKLHIKKKDVGKEKKKNDKLNNDVLKEKKPAKAPTILRWIDLLRSMKLKQLKKSIDEELNNYEINKNINDKLLLFLNDDLEEKHVLEKIDELKNSKMYTLVEMHTQNMNKLQEHFEEEIKKMFDTFEEDRKLLIQNRDNIVHNINLFYSRIEERDKLRKENLEKDENHTMNEIYKNYIAEKYIANYKYEKYNEEDNKIFDNLIIENKKILNEEYENYNIIEKKYEKNRKCLLSKEKEVHELEIKIDNWKIKLENEMKIYDIQTERLKNEKTQLLNHIRAIKLILQKLKHNDKQRLIDITTHSMKCINKLEENIALANKLINMDNLCRKFESEREKLMASINITTAKREEDDLMLEKKNEQVDNEISKNVYQAYLLEPFFKRKNKALLDIILLKK…	reference	0,0,0,0,0,0,0,0,0,0	0,0,0,0,0,0,0,0,0,0	reference_PF3D7_0419000.1;reference_PF3D7_0419000.1;reference_PF3D7_0419000.1;reference_PF3D7_0419000.1;reference_PF3D7_0419000.1;reference_PF3D7_0419000.1;reference_PF3D7_0419000.1;reference_PF3D7_0419000.1;reference_PF3D7_0419000.1;reference_PF3D7_0419000.1	reference_PF3D7_0419000.1;reference_PF3D7_0419000.1;reference_PF3D7_0419000.1;reference_PF3D7_0419000.1;reference_PF3D7_0419000.1;reference_PF3D7_0419000.1;reference_PF3D7_0419000.1;reference_PF3D7_0419000.1;reference_PF3D7_0419000.1;reference_PF3D7_0419000.1	reference_PF3D7_0419000.1
G1008.10	Pf3D7_04_v3	+	1175	1	full-splice_match	PF3D7_0419200	PF3D7_0419200.1	1175	1	0	0	0	0	mono-exon	FALSE	NA	NA	C	coding	136	411	387	797	854879	855289	NA	30	TTGGTCGTATAGGAGTAATA	0	TRUE	MFDQNKTAGLLLLFLGVVFGCIGVFLFFDKFFLFMSNLLFLIGLYFLVGLTKIFRFFMNKKKTAGSVCFIIGFLLILFNRTFFGFLFQSYGLYRLFFSFLPNILNFIKYSPFSFILDLPGIKQVAEYISNYKKLPI	NPcDNA,reference,schiztotallq	0	0	reference_PF3D7_0419200.1	reference_PF3D7_0419200.1	NPcDNA_G889.9,reference_PF3D7_0419200.1,schiztotallq_G792.1,NPcDNA_G889.7
G1008.5	Pf3D7_04_v3	+	1772	2	full-splice_match	PF3D7_0419100	PF3D7_0419100.1	1772	2	0	0	0	0	reference_match	FALSE	canonical	FALSE	C	coding	277	834	58	891	852510	853566	FALSE	40	ATATATATATATATGTATTT	0	TRUE	MKNQLGSSSVFKNSAIILCFPLSFSISRQSFFFFSYKSHVSIPHFFKKDSGGIVHAKQKKILFCEEGKILEKGTDVKYTLTNNIHNINEECFYKRLIKTYVDILFNSYKYPLHIQCLHIMSKNLLKEKIRNVTQSKEHKRRIFSETCNEYDVEDLNKFLVHINNLLSTNNCYDMDIKNKEMIVKKINNFLNYKNVLYSLFTLEHNKIIFHYTENLLINDLQNCFINTYLNKNKDIYRFIKKYGHDNIYIYILEYAENIHILKKRFFLIKNLFFNKEM	NPcDNA,reference	0,0	0,0	reference_PF3D7_0419100.1;reference_PF3D7_0419100.1	reference_PF3D7_0419100.1;reference_PF3D7_0419100.1	NPcDNA_G889.3,reference_PF3D7_0419100.1
G1009.4	Pf3D7_04_v3	-	2609	2	full-splice_match	PF3D7_0419300	PF3D7_0419300.1	2609	2	0	0	0	0	reference_match	FALSE	canonical	FALSE	C	coding	346	1041	159	1199	857049	855898	FALSE	100	AAAAAAAAAAAAAAAAAAAA	0	TRUE	MKCRPVDTIFEASSFNKSKRKKLEFYDEKLNYFFENGVINYSLLEIVGECGTGKTQLALTICADELLNIYERRKKEKEKKKEKEKTNEQYNRDDKKRDIIFYIYVNRTFPIHRLIEIVESKIKQKKTNCYEYYKNTKEHHNKKSNGNNVYCEEDVINFEDMTHDERVPVDYYELKETEYLLKKNLVKSVLKNLYIYKINDEKDFFCLFEKDIFYILKYYNISILVIDSLNFIFRGMEEQFDSNKKKQFFIKISLLLKKIAYEHNFFVFLINSTNNKKDYLDFSYDITNSMINSSCSNTVIYLKKIKTYNSIRRTMSIKYSEFLVKYKLMNFQITQEGFHISGEINK	NPcDNA,reference,ringtotallq,trophtotallq,yang1lq	0,0	0,0	reference_PF3D7_0419300.1;reference_PF3D7_0419300.1	reference_PF3D7_0419300.1;reference_PF3D7_0419300.1	reference_PF3D7_0419300.1,yang1lq_G763.1,NPcDNA_G888.7,NPcDNA_G888.11,NPcDNA_G888.10,NPcDNA_G888.13,NPcDNA_G888.12,ringtotallq_G732.1,trophtotallq_G765.1,NPcDNA_G888.9,NPcDNA_G888.8
G1010.6	Pf3D7_04_v3	+	7897	4	full-splice_match	PF3D7_0419400	PF3D7_0419400.1	7897	4	0	0	0	0	reference_match	FALSE	canonical	FALSE	C	coding	2472	7419	124	7542	857998	865957	FALSE	95	AAAAAAAAAAAAAAAAAATA	0	TRUE	MRKKKKTCLVLLILSFLCFFYSSLSYDEDYDEEYNYEDKNSDYECNNLIPLFLNNLEYSNISQEISLSKTFSLKYPVHYMYFKYSSDQSIFVNYNIYNSLSFGYVKKIELYEYEIIKNESVLLLQAEKDSDKNIKILYTITKIDNRKNYEGEKDQRLFYFIIYTTIENDNDIIKSCINVNMSIHIRIIKDDTQTNNHNNNNIIINNNNNYYYNYVHNNYGMRGIMPNHLYNHLLPLHNKSYIIIKDNYYYCTNEDYYYNMNNIEDYYYDEKSGDKVVVIYSVLLFIEFKKEANIKFTSFLKHDINKYNNFVIHIKKIDIHNNYLNNMDMEHILKVGNNEEYINGNKKKKSMECEEDCVESYITSQGIYIDTILNNNHLYRLDILYKMGKNEINNKTTEI…	NPcDNA,reference,ringnuclq,ringtotalhq,ringtotallq,schiznuchq,schiznuclq,schiztotallq,trophtotalhq,trophtotallq,yang1hq,yang1lq,yang2hq,yang2lq	0,0,0,0	0,0,0,0	reference_PF3D7_0419400.1;NPcDNA_G890.2,reference_PF3D7_0419400.1,ringnuclq_G476.4,ringtotalhq_G443.5,ringtotalhq_G443.7,ringtotallq_G734.13,schiznuchq_G328.3,schiznuchq_G328.4,schiztotallq_G794.7,schiztotallq_G794.8,schiztotallq_G794.9,yang1lq_G764.6,yang1lq_G764.7,yang2lq_G605.5,yang2lq_G605.7,yang2lq_G605.9;NPcDNA_G890.2,reference_PF3D7_0419400.1,ringnuclq_G476.4,ringtotalhq_G443.5,ringtotalhq…	NPcDNA_G890.2,reference_PF3D7_0419400.1,ringnuclq_G476.4,ringtotalhq_G443.5,ringtotalhq_G443.7,ringtotallq_G734.13,schiznuchq_G328.3,schiznuchq_G328.4,schiztotallq_G794.7,schiztotallq_G794.8,schiztotallq_G794.9,yang1lq_G764.6,yang1lq_G764.7,yang2lq_G605.5,yang2lq_G605.7,yang2lq_G605.9;NPcDNA_G890.2,reference_PF3D7_0419400.1,ringnuclq_G476.4,ringtotalhq_G443.5,ringtotalhq_G443.7,ringtotallq_G734.1…	ringtotalhq_G443.6,trophtotallq_G768.10,NPcDNA_G890.6,ringtotallq_G734.12,NPcDNA_G890.4,NPcDNA_G890.5,ringtotallq_G734.17,NPcDNA_G890.3,ringtotallq_G734.15,NPcDNA_G890.1,trophtotallq_G768.8,trophtotallq_G768.9,schiztotallq_G794.13,trophtotallq_G768.6,trophtotallq_G768.4,schiznuchq_G328.2,trophtotalhq_G466.2,yang2lq_G605.14,yang2lq_G605.12,trophtotalhq_G466.5,trophtotalhq_G466.4,schiznuclq_G636.9,…
G1012.4	Pf3D7_04_v3	-	3397	1	full-splice_match	PF3D7_0419500	PF3D7_0419500.1	3397	1	0	0	0	0	mono-exon	FALSE	NA	NA	C	coding	536	1611	1674	3284	868111	866501	NA	45	TATATATATATATATTATAT	0	TRUE	MVNQDDKFKKPKNEIWENDEIYKKKNKCVNSTNDNSFMNMNGKNNFPLEDEYKDIFQINNFSKNTDHNKNNVHLINNHNMKHNNNFITNEESEKNSLLSNKDLIIFNLQDIKNDGNMKRFDHTNNTFQTKSNTTTNNNNHRNSLDVILSNSNMNPIETNQLNNVLKNDNTLNMYENNSYYEKNIQGKMNIINLSDNDINQDDDKRNSFDIFPFFKKFKGIRTKLLSYYDIDTDVVIYRCMCALFPYLNVDKNYDVINNIYDIEKNCVDTNENGFDNNTSTKEYTSQEKNMNTNNSKTNVRNNDKMNKEKTNLFDDETYDEENVRKSSNVNDALDYYDNKLGLEKNPDIYSFVWLNLFISFLVFFLFNIKNVFFNDINNNISTNHISNNKNNHILDNQSK…	reference,ringtotalhq,ringtotallq,schiznuchq,schiznuclq,schiztotalhq,schiztotallq,trophtotalhq,trophtotallq,yang1lq,yang2lq	0	0	reference_PF3D7_0419500.1	reference_PF3D7_0419500.1	trophtotallq_G770.5,trophtotallq_G770.4,trophtotallq_G770.7,trophtotallq_G770.6,trophtotallq_G770.3,trophtotalhq_G467.2,trophtotalhq_G467.3,trophtotalhq_G467.1,reference_PF3D7_0419500.1,ringtotalhq_G445.1,ringtotalhq_G445.2,ringtotallq_G736.3,ringtotallq_G736.2,ringtotallq_G736.5,ringtotallq_G736.4,ringtotallq_G736.6,yang2lq_G606.1,yang2lq_G606.2,yang2lq_G606.3,trophtotallq_G770.9,schiznuchq_G329…
G1013.1	Pf3D7_04_v3	+	2021	2	full-splice_match	PF3D7_0419600	PF3D7_0419600.1	2021	2	0	0	0	0	reference_match	FALSE	canonical	FALSE	C	coding	280	843	950	1792	870737	871873	FALSE	5	TTTTTTTTTTTCTTCTTTTA	0	TRUE	MDDDKNDYNPEEEVVTGNWNTPKVELKEVEIKTGEEDESLFWSGRSKLYRWVEGEWKERGLGESKLLLHKKKGIIRFLLRQEKTLKVVANHYIYPNESYCKLVPNAGSEKIYAWTVKDFAEEPKIEQFALKFNTADAAKLFKQKFDEAGQVNLKLLDSQGNLKEKVEEKKDDDKKEKKDDNSDNNKKTKEDEEEKKDKVEKDEKKKEDEKENVKKDVKEDDEEKDKDDKTKDDDTSKDEKEKEVEQKEDVKEKEEKEKEKDDKRSDDKKSDEEENIKRED	NPcDNA,reference,ringnuchq,ringnuclq,ringtotalhq,ringtotallq,schiznuchq,schiznuclq,schiztotalhq,schiztotallq,trophnuchq,trophnuclq,trophtotalhq,trophtotallq,yang1hq,yang1lq,yang2hq,yang2lq	0,0	0,0	reference_PF3D7_0419600.1;reference_PF3D7_0419600.1,ringnuchq_G109.1,ringnuclq_G477.1,ringnuclq_G477.2,ringnuclq_G477.3,ringnuclq_G477.4,ringnuclq_G477.5,ringnuclq_G477.6,ringtotalhq_G446.2,ringtotalhq_G446.3,schiznuclq_G639.4,schiztotallq_G797.2,schiztotallq_G797.5,schiztotallq_G797.6,trophnuchq_G301.1,trophtotallq_G771.7,yang1hq_G452.1,yang1hq_G452.2,yang1hq_G452.3,yang1hq_G452.4,yang1lq_G766.1…	reference_PF3D7_0419600.1,ringnuchq_G109.1,ringnuclq_G477.1,ringnuclq_G477.2,ringnuclq_G477.3,ringnuclq_G477.4,ringnuclq_G477.5,ringnuclq_G477.6,ringtotalhq_G446.2,ringtotalhq_G446.3,schiznuclq_G639.4,schiztotallq_G797.2,schiztotallq_G797.5,schiztotallq_G797.6,trophnuchq_G301.1,trophtotallq_G771.7,yang1hq_G452.1,yang1hq_G452.2,yang1hq_G452.3,yang1hq_G452.4,yang1lq_G766.1,yang1lq_G766.2,yang1lq_G7…	schiznuchq_G330.1,trophtotallq_G771.1,trophtotallq_G771.2,trophtotallq_G771.3,schiztotalhq_G528.2,trophtotallq_G771.5,trophtotallq_G771.6,schiztotalhq_G528.1,schiznuchq_G330.2,trophtotallq_G771.4,yang1lq_G766.5,trophnuclq_G619.4,trophnuclq_G619.1,trophnuclq_G619.3,trophnuclq_G619.2,schiznuclq_G639.1,NPcDNA_G892.5,NPcDNA_G892.6,schiznuclq_G639.2,NPcDNA_G892.1,NPcDNA_G892.2,NPcDNA_G892.3,ringtotalh…
G1014.1	Pf3D7_04_v3	+	2522	2	full-splice_match	PF3D7_0419700	PF3D7_0419700.1	2522	2	0	0	0	0	reference_match	FALSE	canonical	FALSE	C	coding	325	978	539	1516	873138	874115	TRUE	20	TAAGAGTTTTTATTTTCTTC	0	TRUE	MYGTFLKGSIFYLCIFFPFFSCECNNIKLNDKENINFESYFNKRTNEENVLNKNVSKEMGDTFVAHKAIELNINHHHVNNDKEFNNNNNNKHQPYYHNEHDKKFSESLKAHMDHLKILNNDLKQHIDKKERNEIYENNDLKKYIIKEIQNNKYLNKEKKSSEDIQILEEHSKKLQKEIHEWLESVNNIEEKSNILKNIKSQLLNNIASLNHTLSEEIKNINDIKELQKQQNDLFSENWLYFLPSSSDYLLNEKKKNLYDNQDNSMKDDINNNDKYNIFNYLQNVQDKDNQYEVMKQDNNNIHSGSSTHNHLLLTCIIFLLILLIL	NPcDNA,directRNA,reference,ringtotalhq,ringtotallq,schiznuclq,schiztotalhq,schiztotallq,trophtotalhq,trophtotallq,yang2lq	0,0	0,0	reference_PF3D7_0419700.1;NPcDNA_G893.21,reference_PF3D7_0419700.1,ringtotalhq_G447.4,schiznuclq_G640.5	NPcDNA_G893.21,reference_PF3D7_0419700.1,ringtotalhq_G447.4,schiznuclq_G640.5;reference_PF3D7_0419700.1	yang2lq_G608.4,trophtotalhq_G469.3,schiztotalhq_G529.3,schiztotallq_G798.7,NPcDNA_G893.27,schiztotalhq_G529.5,yang2lq_G608.5,NPcDNA_G893.19,NPcDNA_G893.18,directRNA_G288.1,trophtotallq_G772.2,ringtotallq_G738.6,reference_PF3D7_0419700.1,schiznuclq_G640.5,ringtotalhq_G447.4,NPcDNA_G893.21
G1015.1	Pf3D7_04_v3	-	1760	1	full-splice_match	PF3D7_0419800	PF3D7_0419800.1	1760	1	0	0	0	0	mono-exon	FALSE	NA	NA	C	coding	236	711	944	1654	875521	874811	NA	40	AATATACATTTATATCATTT	0	TRUE	MREDINKLKKNNNDSNLSNDEEEHSVDDEGSINNDNDNNDNNDNKKEKKKGYEKIIEDIKEENKNSYVSKISEPMLKKKYLKNVLKILDYVYYAKLNSSQILKTNNSLDEEKQKLLKKKLIVIGLTQVIKCIRKGYSGIVLIAIDVFPINIICHLPSFCEQYKIPYTFVTTKNKLAHLCKLKRSITCLFILKPDIHILTFEQTINQHSPKKKIHNYQKLYDKLISGVKKNHPFFQS	NPcDNA,reference,ringtotallq,schiztotallq,trophnuclq,trophtotallq,yang1hq,yang1lq	0	0	reference_PF3D7_0419800.1	reference_PF3D7_0419800.1	reference_PF3D7_0419800.1,yang1lq_G768.2,ringtotallq_G739.1,yang1lq_G768.4,yang1lq_G768.1,schiztotallq_G799.1,NPcDNA_G894.1,trophnuclq_G621.2,yang1hq_G454.1,trophtotallq_G773.1,trophnuclq_G621.1,yang1lq_G768.3
G1016.1	Pf3D7_04_v3	+	17434	6	full-splice_match	PF3D7_0419900	PF3D7_0419900.1	17434	6	0	0	0	0	reference_match	FALSE	canonical	FALSE	C	coding	5035	15108	1810	16917	878022	893866	FALSE	45	TTATTATCTGATAAAAAATT	0	TRUE	MERRYYLKKNDKIFKKVNIEDILKLINNNENGIRDNIMLILYICNNLEEDHLNYIYDDVLILYLKLLPILEKELLEKREDRNIENESNRINKHAYIKNDVEDEYFIRMKRRILKYNYIILHLSYFVSLKKKKNKIETLKLFLYYIHMLTFLSLRKYIQIRNIVHIYNTQNKHNTNNIDYINNVSKFKNEKPIENIQKSHNTNHKGAKTYENQKNVVSFYLSYINILLSFLIYVYKFKICNFVLNKIEFIHISKYIIYIILLFNHIKKENNTDMEKQFLCFYDYVYEVMVLFLDQYNHYYYSIYNEENNIIQKKNVKIIKKNNNKMNNNNNNKMNNNNNNKMNNNNNNKMNNNNNNKMNNNNNNKMNNNNNNKMNNNNNNKMNNNNNNKMNNNNNNKMNN…	NPcDNA,directRNA,reference,ringtotalhq,ringtotallq,schiztotallq,trophnuchq,trophnuclq,trophtotalhq,trophtotallq,yang1hq,yang1lq,yang2hq,yang2lq	0,0,0,0,0,0	0,0,0,0,0,0	reference_PF3D7_0419900.1;reference_PF3D7_0419900.1;reference_PF3D7_0419900.1;NPcDNA_G898.10,directRNA_G290.1,directRNA_G290.2,directRNA_G290.3,reference_PF3D7_0419900.1,schiztotallq_G800.63,schiztotallq_G800.64,schiztotallq_G800.65,trophnuclq_G625.5,trophnuclq_G625.6,trophnuclq_G625.7,trophtotalhq_G472.5,yang1hq_G458.5,yang1lq_G770.1,yang2hq_G368.7,yang2hq_G368.9;NPcDNA_G898.10,directRNA_G290.1,…	reference_PF3D7_0419900.1;reference_PF3D7_0419900.1;NPcDNA_G898.10,directRNA_G290.1,directRNA_G290.2,directRNA_G290.3,reference_PF3D7_0419900.1,schiztotallq_G800.63,schiztotallq_G800.64,schiztotallq_G800.65,trophnuclq_G625.5,trophnuclq_G625.6,trophnuclq_G625.7,trophtotalhq_G472.5,yang1hq_G458.5,yang1lq_G770.1,yang2hq_G368.7,yang2hq_G368.9;NPcDNA_G898.10,directRNA_G290.1,directRNA_G290.2,directRNA…	schiztotallq_G800.57,schiztotallq_G800.59,trophnuchq_G303.4,trophnuchq_G303.3,yang2lq_G609.72,yang2lq_G609.75,ringtotalhq_G450.7,yang2lq_G609.76,ringtotallq_G740.46,ringtotallq_G740.45,ringtotallq_G740.43,ringtotallq_G740.42,ringtotallq_G740.40,NPcDNA_G898.8,NPcDNA_G898.9,NPcDNA_G898.6,NPcDNA_G898.7,trophtotallq_G774.65,trophtotallq_G774.66,reference_PF3D7_0419900.1,trophnuclq_G625.5,trophnuclq_G…
G1019.1	Pf3D7_04_v3	-	12100	1	full-splice_match	PF3D7_0420000	PF3D7_0420000.1	12100	1	0	0	0	0	mono-exon	FALSE	NA	NA	C	coding	3370	10113	1324	11436	904724	894612	NA	55	AAAAAAATTATGCCATTTAA	0	TRUE	MVINNIIDEENEKSIHTEIKCLKRKNEKKKITKLNCDITNSNNKEFFYNNENKKFQKNNHLLLYKEHVINHQNNVKYINMENNVSNNDLYIPDQDNWVQCDLCEKWRRLPQNINMENLPKVWYCKLNNDVRYNSCDIQEEVVVPYNYDVNKITDKNTISFNNNNNNNNNDFIKNDCSYNIINAHNITNRNNSNNNNNIVSLNTNTLLYKDTNLSQQNVKDSIYFINNENKNIICNTQHNPISNNNLDFPLRNESISSFCHIKELLTHNKDNKQNNNENILTNEIKKEENKEKKKLSKKNKQMLHNEEGEQIIHNDGLHSLSREKKKNKDTYENMKYKNIKKESINNHIIYDLKQTPNTHQNNNSNNSNNGNNSNNNNNNGYNNSQGLYKNDSLGKKTKN…	NPcDNA,directRNA,reference,ringtotallq,schiztotalhq,schiztotallq,trophnuclq,trophtotalhq,trophtotallq,yang1hq,yang1lq,yang2lq	0	0	reference_PF3D7_0420000.1	reference_PF3D7_0420000.1	yang2lq_G610.4,yang2lq_G610.1,yang2lq_G610.3,yang2lq_G610.2,trophnuclq_G626.5,trophnuclq_G626.4,trophnuclq_G626.3,trophnuclq_G626.2,trophnuclq_G626.1,ringtotallq_G741.2,ringtotallq_G741.1,NPcDNA_G899.2,NPcDNA_G899.1,reference_PF3D7_0420000.1,schiztotalhq_G532.1,trophtotallq_G775.2,yang1lq_G771.2,directRNA_G291.1,yang1hq_G459.1,yang1lq_G771.1,schiztotallq_G803.2,schiztotallq_G803.3,schiztotallq_G8…
G102.1	Pf3D7_01_v3	+	9996	1	full-splice_match	PF3D7_0108300	PF3D7_0108300.1	9996	1	0	0	0	0	mono-exon	FALSE	NA	NA	C	coding	2221	6666	2795	9460	337168	343833	NA	5	CTTTTTTTTTTTTTTGTGAT	0	TRUE	MESYIRESKKLTLKSNKGKKLLRYLDISLNNKSLHDSHILELVKILKKIIKIVYNTYYCLNIDLSENYITCIGLKTLLKYILNYNENIGVNILKLYKNSIKDDGALLIKQLVYIQKIPMEELHLSHNLIQDNACKELLLSFVQAKKDSTYVYPRYDKYQNPYKHAQIPVWIRLEYNCIHNPKDILKEVEDCAKKKRGYKSNLIVCSALKSDKRCCPYKCLNASIRNTPIMHVYMFIHQKENIVNGKMKEEKNDFVSLEGVLDKNEKSNFNNDKNADENMIKLDSSKLGNKNKFKNENDEFEEEEEEIDVDDVDDVDDVDDVDDVDDVDDVDDDEDDEDDEDDEDDDEDDDEDDDDDEDEDDDDDEDEDDDEDDDDDEDYDDDDDEDYDEDEDDDDENYN…	NPcDNA,directRNA,reference,ringtotalhq,ringtotallq,schiznuclq,schiztotalhq,schiztotallq,trophnuchq,trophnuclq,trophtotalhq,trophtotallq,yang1hq,yang1lq,yang2hq,yang2lq	0	0	reference_PF3D7_0108300.1	reference_PF3D7_0108300.1	trophtotallq_G73.22,ringtotalhq_G39.14,trophtotallq_G73.20,ringtotalhq_G39.12,yang2hq_G32.32,ringtotalhq_G39.10,ringtotalhq_G39.11,trophnuclq_G57.12,trophnuclq_G57.13,trophnuclq_G57.10,yang2lq_G48.39,trophtotalhq_G46.7,yang2hq_G32.27,ringtotalhq_G39.9,yang1lq_G66.25,reference_PF3D7_0108300.1,NPcDNA_G88.2,yang2lq_G48.44,yang1hq_G36.1,yang1lq_G66.40,NPcDNA_G88.3,ringtotallq_G71.15,ringtotallq_G71.1…
G1021.1	Pf3D7_04_v3	+	3136	1	full-splice_match	PF3D7_0420100	PF3D7_0420100.1	3136	1	0	0	0	0	mono-exon	FALSE	NA	NA	C	coding	581	1746	794	2539	907056	908801	NA	35	ATTTTATTTTTGTAAACGAA	0	TRUE	MKLDISCFSFLSRNEYRVLTAIEMGMRNHEYLSVSLISSIANLRKEGIVSVLKKLLKNKLISHQNKKYDGYKLTYLGYDFLALRTFLKRGILKSIGNQIGVGKESDIYICKDVDDNLLCLKIHRLGRISFRTIKNNRDYYGKKCFRNWLYLSRIAATKEYAYLKVLYENNFPVPKPHDINRHMIIMSYIKGYPLSHVKLNNPYKIIDTLFNILVKFAKADIIHGDYNEFNILVDDDENVTIIDFPQIVSLRHVNAKMYFERDINCVINHFFKKYKIKIQEYPLYEDVVLLNKDKLNIDENDVTKQDDHLLLEVLQNDKLNYSSDATNNMDDAPVHHIDASLEKEETSEASNESTHMFELHMDNEKKHEKDYITMDKEIINDTCDSKGDNMYTDYDKPGY…	NPcDNA,reference,trophnuclq,yang2lq	0	0	reference_PF3D7_0420100.1	reference_PF3D7_0420100.1	NPcDNA_G901.4,trophnuclq_G628.2,NPcDNA_G901.3,NPcDNA_G901.2,yang2lq_G612.3,reference_PF3D7_0420100.1
G1021.16	Pf3D7_04_v3	+	12755	1	full-splice_match	PF3D7_0420300	PF3D7_0420300.1	12755	1	0	0	0	0	mono-exon	FALSE	NA	NA	C	coding	3473	10422	2096	12517	917990	928411	NA	0	TTCTTTTTTTTTTTCTTTTT	0	TRUE	MSSCSLKCSILPCVHIENNKNELHIENSKDENGINNIIQEDPNNGHNDNINNNDINNNNNNNDNNNTIDNCICEKSSEEISVHTEKCVHTVSLDVNVKDYNFEEFINSFESDRRNILLNTFNYFFYNNFGNLSEVKLKNGSIAHNYYYRKIALNIMNYDYEKEYRLYDDNRKINENSIIMQSSAYCINEENNSRPPLYEDLFLKKTKITNIDDKNTKETIKKYKLPFEPNFYSNRFFFLDNDMNGSLHQSTKNCTKYCNSFVVNYNNVSNCRKKKKKNTNPIIFNNINNNNNNNCDHVKPLCCSYILRFEGPPPHFLIIKFDKVNRKAYIVKRVPVNKNISFNLAKFIAEKYINMLRKNLRKREIKMERKRNNNILNSRTKRGSSKKEHIESNMENNND…	reference,ringnuchq,ringnuclq,ringtotalhq,ringtotallq,schiznuclq,schiztotalhq,schiztotallq,trophnuchq,trophnuclq,trophtotallq,yang1lq,yang2hq,yang2lq	0	0	reference_PF3D7_0420300.1	reference_PF3D7_0420300.1	ringnuclq_G487.39,ringnuclq_G487.35,yang1lq_G776.39,yang2lq_G615.92,yang2lq_G615.90,schiznuclq_G649.1,ringtotallq_G748.3,trophtotallq_G782.12,ringtotallq_G748.1,ringtotallq_G748.6,reference_PF3D7_0420300.1,yang2hq_G373.21,trophnuclq_G632.2,yang2hq_G373.18,yang1lq_G776.36,trophtotallq_G782.8,trophtotallq_G782.9,ringnuchq_G113.1,trophtotallq_G782.4,trophtotallq_G782.5,schiztotallq_G808.14,schiztota…
G1021.6	Pf3D7_04_v3	+	2711	1	full-splice_match	PF3D7_0420200	PF3D7_0420200.1	2711	1	0	0	0	0	mono-exon	FALSE	NA	NA	C	coding	594	1785	779	2563	910187	911971	NA	25	CCATTTCACCATTTTATTAT	0	TRUE	MIFVLIFSKLKGAFYKILKLLCLYLFLYEEEYVLFYGKVKSLNTKTNAECTYVGMRKGLRVKPFKNIKDKNGLNILSSFCKRNDITCFNKINNFFCIGKNRFFRKRDILFYSYIIQNMFMKRIYMNKGKRNTYYLINEHMKNDEYIDCNRRKYKKKLFNIYMEYNNMLYEEGDNFYDNYKSNSFLEINNNQVNIPIDLSRFEKEVRKLIEILNYKNFHLNITFVSLEEMKRINKKHRNKDMATDVISILHYLDDPNYDYNYDFLKNAIGGKKGFKSGDIYLCPEYINRECFLSRMNYEKSLLDKKGDSLEYVSEMKKNVTDETFEDITEGSINRTSCNVYDISVDDNDVGITSFDKVSKNVDTNKILNPRGVNKLFSNIFSVNERLPFYVLHGFVHLMH…	reference,ringtotallq,schiztotallq,yang2lq	0	0	reference_PF3D7_0420200.1	reference_PF3D7_0420200.1	schiztotallq_G806.4,schiztotallq_G806.3,schiztotallq_G806.2,yang2lq_G613.1,ringtotallq_G744.2,reference_PF3D7_0420200.1
G1021.65	Pf3D7_04_v3	+	1062	1	full-splice_match	PF3D7_0420400	PF3D7_0420400.1	1062	1	0	0	0	0	mono-exon	FALSE	NA	NA	C	coding	266	801	122	922	929340	930140	NA	85	TTAATAAAAAAAAAAAAAAA	0	TRUE	MYGGNNLRKFIPLVDIPLLGNKNNLLIFCGKVNFGSKKQKEKVDKETKKFRKFLKISNMKNNDEDEKYEGDINEGDMKKKMKGISGMTRIDYKIYDIKIQEINKNFENKIKKIFDTCLQIDFFNNISILKDKKNIKLCDVAQVVIKSSNLIYFYPYTINDIQKIIHNLKLKDNTWNPTVSNDGQYVILQIQPLSEDVKMKKKKEAKDLFEKIKNDIRNVRYKIRDDIIKNIEGDQWKIVERNKLDNYIKDKMKLIENVYEQSVKNY	NPcDNA,reference,ringtotallq,schiznuclq,schiztotalhq,schiztotallq,trophtotalhq,trophtotallq,yang1hq	0	0	reference_PF3D7_0420400.1	reference_PF3D7_0420400.1	schiznuclq_G650.2,schiznuclq_G650.1,schiztotallq_G809.1,yang1hq_G465.1,NPcDNA_G908.1,NPcDNA_G908.2,NPcDNA_G908.3,NPcDNA_G908.4,ringtotallq_G749.2,ringtotallq_G749.1,NPcDNA_G908.5,trophtotallq_G783.1,trophtotalhq_G478.1,NPcDNA_G908.6,schiztotalhq_G540.1,NPcDNA_G908.7,reference_PF3D7_0420400.1
G1021.69	Pf3D7_04_v3	+	2127	1	full-splice_match	PF3D7_0420600	PF3D7_0420600.1	2127	1	0	0	0	0	mono-exon	FALSE	NA	NA	C	coding	593	1782	91	1872	932463	934244	NA	25	TTCAAAGGGTTCCTTATATT	0	TRUE	MSDSYEELSEKKKVMGKGNENSCLEKKEKYEKEENYVFIDEKYKEYFDNISDLFEDKIDYILKKHFKKNDPTNKNKLLCLNMCVLWQKKFLYLLSKSLNEYEEYKKLHDLKNDQDMKKIDDKKKEKDDEKEKQIINNNDNNSTSTTTIISTNNNIINNNNNNINGNDNNINMTEKVDEGINISKDDLEKDLKSFIKNVKVVDNKNIEVIYNKNYVKDDNRPSAKLSTDEIYYLLVESKKSENEYKKKIFTFLKYLPLFIQSIESKSLREKNILEQKLLLNGEDNINDMNNMNNMNNVNNVNNVNNVNNVNNMNNMNNMNNMNNINDMNNVNNINQINNSNNINQINNVNNINQINNSNNMNHINNSNNMNHINNSNNMNHINNSNNMNHINNANNFNMN…	NPcDNA,reference,ringtotalhq,ringtotallq,schiznuchq,schiznuclq,schiztotalhq,schiztotallq,trophnuchq,trophnuclq,trophtotalhq,trophtotallq,yang1lq,yang2hq,yang2lq	0	0	trophnuclq_G633.1	NPcDNA_G910.2,NPcDNA_G910.5	ringtotalhq_G456.4,ringtotalhq_G456.5,ringtotalhq_G456.6,ringtotalhq_G456.1,ringtotalhq_G456.2,ringtotalhq_G456.3,trophtotallq_G785.10,reference_PF3D7_0420600.1,trophnuchq_G307.1,schiztotalhq_G541.5,yang1lq_G778.5,yang1lq_G778.4,yang1lq_G778.3,yang1lq_G778.1,schiztotalhq_G541.4,trophnuclq_G633.1,trophnuclq_G633.3,trophnuclq_G633.2,ringtotallq_G751.10,schiztotalhq_G541.1,schiztotallq_G810.4,schizt…
G1024.11	Pf3D7_04_v3	-	921	6	full-splice_match	PF3D7_0420500	PF3D7_0420500.1	921	6	0	0	0	0	reference_match	FALSE	canonical	FALSE	C	coding	198	597	235	831	931608	930404	FALSE	0	TCCTTTTTTTTTTTTTTTTT	0	TRUE	MCAMNVNLDEVHIQLICSDDKHIYNNVKEENKKKLKEIIKRVYIGNSEDSKNALLLNNTHITHIIIIRCSKEDYTTRIIFPHKFEYYIIDLKKELDFTKCSHFKFLLDEILFENSKNKVFIHSYFCIKNILSLLIFYIVTTLKYDIQYVISYIKKIVTNFEISHEDINKIYYFTKRHQLTYYPGEYTKYVDIMDNKQC	NPcDNA,reference,schiznuclq,yang1hq	0,0,0,0,0,0	0,0,0,0,0,0	reference_PF3D7_0420500.1;yang1hq_G466.1;yang1hq_G466.1;yang1hq_G466.1;yang1hq_G466.1;yang1hq_G466.1	yang1hq_G466.1;yang1hq_G466.1;yang1hq_G466.1;yang1hq_G466.1;yang1hq_G466.1;reference_PF3D7_0420500.1	NPcDNA_G909.16,NPcDNA_G909.10,schiznuclq_G651.1,reference_PF3D7_0420500.1,NPcDNA_G909.3,yang1hq_G466.1
G1025.5	Pf3D7_04_v3	-	6459	2	full-splice_match	PF3D7_0420700	PF3D7_0420700.1	6459	2	0	0	0	0	reference_match	FALSE	canonical	FALSE	C	coding	2152	6459	1	6459	941875	935031	FALSE	50	TATAAATATAGATGTACATA	0	TRUE	MVPPGGRQGGSGEDGIDDKDAKHLLDSIGKIVHEQVKNDAKTYKGELEGKLSLATTIGELNYTKDPCIFDYSKLINGSGSGGVTARDDPCGNGSGKGEDVSRFSDKEGAQCANSKIHGNSKGSNGGACAPLRRLHLCNKNMEKIATSTAKHDLLVDVCMAANYEAQSLIRDHPQHKRTNPDSKICTELARSFADIGDIVRGRDLYRGNKKENKQREKLEENLRKIFENIYEGLSNNGVKARYEGDKENFYQLREDWWALNRDQVWKALTCSDDLKDASYFRPTCSDRKGSCSQAKDNCRCDGSNTDQVPTYFDYVPQFLRWFEEWAEDFCRKKKKKLEKLEQQCRGVYEGKERYCSRNGFDCEKTVNARGKVRMGKGCTDCFFACNPYIDWIEKQKEQF…	reference,ringtotallq,schiztotallq,trophtotallq	0,0	0,0	reference_PF3D7_0420700.1;reference_PF3D7_0420700.1,schiztotallq_G811.28,schiztotallq_G811.29,trophtotallq_G786.16	reference_PF3D7_0420700.1,schiztotallq_G811.28,schiztotallq_G811.29,trophtotallq_G786.16;reference_PF3D7_0420700.1	ringtotallq_G752.17,reference_PF3D7_0420700.1,schiztotallq_G811.29,trophtotallq_G786.16,schiztotallq_G811.28
G1027.6	Pf3D7_04_v3	-	6606	2	full-splice_match	PF3D7_0420900	PF3D7_0420900.1	6606	2	0	0	0	0	reference_match	FALSE	canonical	FALSE	C	coding	2201	6606	1	6606	953773	946169	FALSE	20	ATATATGTGGATGTTTGTTT	0	TRUE	MVPPGGRQGGSGEDGIDDKDAKHLLDSIGKIVHEQVKNDAKTYKGELEGKLSLATTIGELNYTKDPCIFDYSKLINGSGSGGVTARDDPCGNGSGKGEDVSRFSDKEGAQCANSKIHGNSKGSNGGACAPLRRLHLCNKNMEKIATSTAKHDLLVDVCMAANYEAQSLIRDHPQHKRTNPDSKICTELARSFADIGDIVRGRDLYRGNKKENKQREKLEENLRKIFENIYEGLSNNGVKARYEGDKENFYQLREDWWALNRDQVWKALTCSDDLKDASYFRPTCSDRKGSCSQAKDNCRCDGSNTDQVPTYFDYVPQFLRWFEEWAEDFCRKKKKKLEKLEQQCRGVYEGKERYCSRNGFDCEKTVNARGKVRMGKGCTDCFFACNPYIDWIEKQKEQF…	reference,trophnuchq,trophnuclq	0,0	0,0	reference_PF3D7_0420900.1;trophnuclq_G636.1	trophnuclq_G636.1;reference_PF3D7_0420900.1	trophnuchq_G310.1,reference_PF3D7_0420900.1,trophnuclq_G636.1
G1031.6	Pf3D7_04_v3	-	6546	2	full-splice_match	PF3D7_0421100	PF3D7_0421100.1	6546	2	0	0	0	0	reference_match	FALSE	canonical	FALSE	C	coding	2181	6546	1	6546	965611	958067	FALSE	20	ATATATGTGGATGTTTGTTT	0	TRUE	MVARGGHQGGEDIDETSAKHLLDSIGEKVYKKVHGAALQRSNGALQGILSLATFEKKPETQQTPKDPCDLNHKYHTTVTSGYDKENPCKDRPEVRFSYTEGAECNKSKVKGNEGNSEGACAPYRRLHVCDQNLELIKPKNITTHNLLVDVCLAAKFEAESLKTYRGKYQLTNHGFHTNICTELARSFADIGDIIRGKDLYRGNNKEKDRLEDNLKKIFKQLYEELTKNNKNEAIKTHYQDDDPNYYKLRNAWWEANRQEVWKAITCGAGGSKYFRHTCGTGTPTDDKCRCAINDVPTYFDYVPQYLRWFEEWAEDFCRKRKHKLKDVKTNCRGENGTDRYCSGNGLDCTKTIRAKYIYAIGSECTKCSFLCGFYKKWIDNQKKEFLKQKKKCENEMLSK…	reference,schiztotallq	0,0	0,0	reference_PF3D7_0421100.1;reference_PF3D7_0421100.1	reference_PF3D7_0421100.1;reference_PF3D7_0421100.1	schiztotallq_G815.6,reference_PF3D7_0421100.1
G1032.3	Pf3D7_04_v3	+	1041	2	full-splice_match	PF3D7_0421200	PF3D7_0421200.1	1041	2	0	0	0	0	reference_match	FALSE	canonical	FALSE	C	coding	346	1041	1	1041	967087	968273	FALSE	30	ATATATGGTTCCATGATATT	0	TRUE	MKLHYTKILLFFFPLYILVTSYHVYSKNKPSITSHHTQTNRSLCECDTQSSNYDKDTGMKSVMQQFVDRTSQCFEEYDERMNEKRQKSKEQRDKNVQKIIEKDKIEKSLAEKVETGCLKYGCGLGGVAGSVGIFGTVAVKELTKAAITTATELAKEAAKDGAMAATIKAAGAEAGKKFVIAGLGKLHVSTLDNQILESYFATTKYTNVTKIARAINEQYNPSSCLTGGSGADNSICPWAMENFFAARKIPGKVSSTYNSIEVAVKSIVSDAEPVATAAAQQATEEAIKNSIAVVDAKYVICQNAIIASVVALLIIVLIMIIIYLVLRYRRKNKMNKKAHYTKLLKE	reference	0,0	0,0	reference_PF3D7_0421200.1;reference_PF3D7_0421200.1	reference_PF3D7_0421200.1;reference_PF3D7_0421200.1	reference_PF3D7_0421200.1
G1033.3	Pf3D7_04_v3	-	6582	2	full-splice_match	PF3D7_0421300	PF3D7_0421300.1	6582	2	0	0	0	0	reference_match	FALSE	canonical	FALSE	C	coding	2193	6582	1	6582	976591	969031	FALSE	30	AATTAATGTAGATGTTTGTT	0	TRUE	MAPQSSGGSEEDDIDHKSVKHLLDSIGKKVHDKVKSEANQYKDDLKGNLQHAKDMGERASSNKTCDLVKEYYEHFNGDASDKRQPCKKDTNGNDVERFSVKQQAEYDNKKMKCSNGSNGKNEGACASFRRLNLCNKNMENMDTNNNDGKAKHNLLAEVCLAAKYEGDSLKHYSKKLNLTYTDSPSQLCTELARSFADIGDIVRGKDLFLGHKQRKKELEKRLVEMFKNIQGNNSKLRTLSLNHVREYWWALNRDQVWKAITCDADTGNAYFRTTCSDSHRSGTFSQAKDKCRCKDENGKNETDQVPTYFDYVPQFLRWFEEWAEDFCRKKKKYVDIVKTYCREKDKYGNERYCSGNGYDCTKTIYKKGRIVVGYECTSCSVWCRMYEKWIDNQKKEFLK…	reference	0,0	0,0	reference_PF3D7_0421300.1;reference_PF3D7_0421300.1	reference_PF3D7_0421300.1;reference_PF3D7_0421300.1	reference_PF3D7_0421300.1
G1035.4	Pf3D7_04_v3	-	1011	3	full-splice_match	PF3D7_0421500	PF3D7_0421500.1	1011	3	0	0	0	0	reference_match	TRUE	non_canonical	FALSE	C	coding	256	771	1	771	982990	982064	TRUE	20	ATGATGTTGTATTGTTTCGA	0	TRUE	MKVHYINILLFTVPLNILVYNQISLHIRNHTPTTKSRLLCECDVYTSIYDNDPEMKNVMENFNKQTEERFHEYNERMQEKRKECKDQCEKDIQKIILKDKIEKELTEKLEALETNIKTEDIPTCVCEKSVADKVEKACLRCGGILGGGLEPTVGLLGTVVVNQLTKTATVASIEFVTQEGIKAGIKAVVHNLINVLHLFDVTRDIWLTLINSKNYNTVSGLTTAAKTAKEAVGTTCLRNTPRLKPSCDAIFNKSKV	reference	0,0,0	0,0,0	reference_PF3D7_0421500.1;reference_PF3D7_0421500.1;reference_PF3D7_0421500.1	reference_PF3D7_0421500.1;reference_PF3D7_0421500.1;reference_PF3D7_0421500.1	reference_PF3D7_0421500.1
G1037.1	Pf3D7_04_v3	+	1296	4	full-splice_match	PF3D7_0421600	PF3D7_0421600.1	1296	4	0	0	0	0	reference_match	TRUE	non_canonical	FALSE	A	coding	409	1230	67	1296	986201	987447	FALSE	55	TGATATAAAAAATAATTATC	0	TRUE	KKPKLRPTKLFRVIDIPQNDYDMSIERSPNRYVPYASDRYKGKTYIYVEAEKTDDYNYVRDISSSDNFVVRKYEELDINDIYTYKSPKYKTLIELVLKPSKTYDARDVPNTHINRMEDTSDPPINKLTDIEWNQLKHEFISQYLKDLPSGMDHQLAHDNIIDDNIYMDIHPNVNILHDNMEEKPFIVSIQDRDLHNSHEEVTYNINWNVRENANMITTTTHTKDHTKLCLIKRYSGIDLINDSLCGNNNNVDIYDELLRRKKNELFVTKHTKNITFNRVATQTYNDPIMNQINLFHKWLRYICETWNHKEDMLHKMNEEWNMEHNEQILGTPPSTNHNIDMNRIDEIYNIISTNNLYGHLKNTSFEHIGSTSIPYSDTPTQNNGLHTKNLHTSISMDIN…	reference	0,0,0,0	0,0,0,0	reference_PF3D7_0421600.1;reference_PF3D7_0421600.1;reference_PF3D7_0421600.1;reference_PF3D7_0421600.1	reference_PF3D7_0421600.1;reference_PF3D7_0421600.1;reference_PF3D7_0421600.1;reference_PF3D7_0421600.1	reference_PF3D7_0421600.1
G1038.1	Pf3D7_04_v3	-	5811	6	full-splice_match	PF3D7_0421700	PF3D7_0421700.1	5811	6	0	0	0	0	reference_match	FALSE	canonical	FALSE	C	coding	1936	5811	1	5811	994360	987842	FALSE	50	AAACATAAAATATTTCATCT	0	TRUE	MKDSSTFSKNFNTFFLEKKKREENLTKEKKAKEQFYDIKNFKVNRNNEFMENDINVIISERDIKNINMKNNEEDIYEVININRKKDKRYDMISNDNNRSNNIPNEGSKNRFDESEKNNNKKENLQNEVKDNIIKNKSILIKPNNDIYDISKLNNFINNEPFKRLQELKLKINNRYLDKCENISNHVIKEYHNIINNYIDDIKRETLLKINSLKENIENMFDRIDNYIHEVISLKNFVNQKESNPKYGYNYKCIISYYEDILLSNIYEKMILTNNFQENNFYTVVENLKRDLTNQMKKKIREKKNIIKEKWTNIKNTFTQINEEMKLFISNFEKKYNESINMINIETEDFEKKLTQNIYFNKIEINNLIHKENENNKLFFLQLLNSFNDYIMKLYNCIYI…	reference	0,0,0,0,0,0	0,0,0,0,0,0	reference_PF3D7_0421700.1;reference_PF3D7_0421700.1;reference_PF3D7_0421700.1;reference_PF3D7_0421700.1;reference_PF3D7_0421700.1;reference_PF3D7_0421700.1	reference_PF3D7_0421700.1;reference_PF3D7_0421700.1;reference_PF3D7_0421700.1;reference_PF3D7_0421700.1;reference_PF3D7_0421700.1;reference_PF3D7_0421700.1	reference_PF3D7_0421700.1
G1039.1	Pf3D7_04_v3	+	255	1	full-splice_match	PF3D7_0421800	PF3D7_0421800.1	255	1	0	0	0	0	mono-exon	FALSE	NA	NA	A	non_coding	NA	NA	NA	NA	NA	NA	NA	60	ATTGAAAAATATATAAGAAG	0	TRUE	NA	reference	0	0	reference_PF3D7_0421800.1	reference_PF3D7_0421800.1	reference_PF3D7_0421800.1
G1040.2	Pf3D7_04_v3	+	216	1	full-splice_match	PF3D7_0421900	PF3D7_0421900.1	216	1	0	0	0	0	mono-exon	FALSE	NA	NA	C	non_coding	NA	NA	NA	NA	NA	NA	NA	30	CTTCTAATATATCATGTAGT	0	TRUE	NA	reference	0	0	reference_PF3D7_0421900.1	reference_PF3D7_0421900.1	reference_PF3D7_0421900.1
G1040.5	Pf3D7_04_v3	+	2450	5	full-splice_match	PF3D7_0422000	PF3D7_0422000.1	2450	5	0	0	0	0	reference_match	FALSE	canonical	FALSE	C	coding	325	978	750	1727	998635	1000185	FALSE	50	ATTATATATATATATATATA	0	TRUE	MIRAMNGFSSGYMRFIFFIGLLVILKNILYFFFWLFNYVKSKIVLKNLKSYGDTIIITGCTDGIGKSLTYSLINQNVNLLLISRNESELKNMKRDLLEKNKNYKGTIEYITFDYNANDFNTYKIIEAKIRSMDIGILINNVGVSYPYPLYFHEMEPQLIEQLVNVNLLSSYYMTKLVLPNMIKKKKGLILYTSSGVTSLKSCPLYTIYGSVKDAICSFANSLSVELKEYNIQVQCHVPLFIVTKLSKIKNPGIFVPTSDIYAKCAIQKMREGNVFSYKVISSPYLFHKLQIFFYNCFPKVIFDIVTLEFLKIVRLRALKKFKKRE	NPcDNA,directRNA,reference,ringtotalhq,ringtotallq,schiznuchq,schiznuclq,schiztotalhq,schiztotallq,trophnuchq,trophnuclq,trophtotalhq,trophtotallq,yang1hq,yang1lq,yang2hq,yang2lq	0,0,0,0,0	0,0,0,0,0	reference_PF3D7_0422000.1;NPcDNA_G924.1,NPcDNA_G924.2,NPcDNA_G924.4,NPcDNA_G924.5,NPcDNA_G924.6,directRNA_G292.1,ringtotalhq_G463.1,ringtotallq_G762.1,ringtotallq_G762.2,ringtotallq_G762.3,schiznuchq_G340.1,schiznuclq_G659.1,schiznuclq_G659.2,schiznuclq_G659.3,schiznuclq_G659.4,schiznuclq_G659.5,schiztotalhq_G550.1,schiztotalhq_G550.2,schiztotallq_G821.2,schiztotallq_G821.3,schiztotallq_G821.4,sc…	NPcDNA_G924.1,NPcDNA_G924.2,NPcDNA_G924.4,NPcDNA_G924.5,NPcDNA_G924.6,directRNA_G292.1,ringtotalhq_G463.1,ringtotallq_G762.1,ringtotallq_G762.2,ringtotallq_G762.3,schiznuchq_G340.1,schiznuclq_G659.1,schiznuclq_G659.2,schiznuclq_G659.3,schiznuclq_G659.4,schiznuclq_G659.5,schiztotalhq_G550.1,schiztotalhq_G550.2,schiztotallq_G821.2,schiztotallq_G821.3,schiztotallq_G821.4,schiztotallq_G821.5,schiztot…	reference_PF3D7_0422000.1,yang2hq_G375.1,schiztotallq_G821.2,schiztotallq_G821.3,NPcDNA_G924.4,NPcDNA_G924.5,schiztotallq_G821.6,schiztotallq_G821.7,schiztotallq_G821.4,NPcDNA_G924.1,schiztotalhq_G550.2,schiztotalhq_G550.1,trophtotalhq_G485.3,yang1hq_G468.1,schiznuclq_G659.4,ringtotallq_G762.2,trophtotallq_G794.4,schiznuclq_G659.2,NPcDNA_G924.6,yang1lq_G785.2,trophtotallq_G794.3,trophtotallq_G794…
G1042.1	Pf3D7_04_v3	+	2300	1	full-splice_match	PF3D7_0422100	PF3D7_0422100.1	2300	1	0	0	0	0	mono-exon	FALSE	NA	NA	C	coding	385	1158	407	1564	1001613	1002770	NA	45	TATTATATATATATATATAT	0	TRUE	MYHVTRSFVLFLILFIFFHVAGNFVLSNANTNNVNKNGSNKKNNANNNNMNKSGDKKKATKGKKGNANDNVNEFNFNFNDLLNEINNTTTNDNNNNNNDNNNDNNNNNNNNNNNYNGKNEINENNFNEEYNKLEKNFQMNAEDDDNNRGDINMDQFNEKKNNLNEDNNKMKPNANDYQYNENDADTDSEEDLTNIWNKNMQNFEPSTLLTFEIPSNSEEYLFEEVPEVNTYFRGVFYSNNETDDNIIEFLISDPDGQVIYKKEASEGIFYFYTKKVGIYTLTLKNNKWMGKKLTTVALGLGENPSLRSDHVKDFTNYIQRIVAETKKLKNEIKYLSSKHMRHIEKMKKITNKAFLYCFIKLFVLIVLSLFTIYYIKKLVSNKRVL	NPcDNA,directRNA,reference,ringnuclq,ringtotalhq,ringtotallq,schiznuchq,schiznuclq,schiztotalhq,schiztotallq,trophnuchq,trophnuclq,trophtotalhq,trophtotallq,yang1hq,yang1lq,yang2hq,yang2lq	0	0	yang1hq_G469.2	reference_PF3D7_0422100.1	trophtotalhq_G486.4,yang2hq_G376.1,yang2hq_G376.2,trophtotalhq_G486.2,ringnuclq_G497.1,NPcDNA_G925.3,NPcDNA_G925.2,NPcDNA_G925.1,NPcDNA_G925.6,NPcDNA_G925.5,NPcDNA_G925.4,schiznuchq_G341.1,yang1hq_G469.3,schiznuchq_G341.2,ringnuclq_G497.3,ringnuclq_G497.2,yang1hq_G469.4,yang1hq_G469.5,schiztotallq_G822.4,schiztotallq_G822.1,schiztotallq_G822.3,schiztotallq_G822.2,ringnuclq_G497.4,schiznuclq_G660.…
G1043.2	Pf3D7_04_v3	-	15070	1	full-splice_match	PF3D7_0422200	PF3D7_0422200.1	15070	1	0	0	0	0	mono-exon	FALSE	NA	NA	C	coding	4265	12798	1579	14376	1017259	1004462	NA	55	TTCTAACTAGCCAAAAAAAA	0	TRUE	MNGNMKKQKDEEDEEEDEEKEKEETYYNKNLKNEYNKIINKEEKYLNKSRISNILKCVNSFDKNVSVYEYENILKKMLIKKKKYINIKINKNEKDQHDQHDQNDQHDQNDQNDQKDYMCDVNNNIIINTENRNYKNDINNMQDYINNHCLDYNYSNYSKVKNHNLLIRNERTKGYSSDSKIYLQMKKKIKYSRQKEKYKELPKVITTVKGKHTNNKVHEEYLEDIPCNRLFKDVNYEDVSNVDNMDNNLHINNISNINTSQDNNYLAKEYITNTFNCKYNTDYNNKKKRKEMYKILYKLKHINEFNNSESNQHLDSMDNQSKIVSQGEKNKKKKKKKKKKKKKSQRDKKNHREKENQNEYLNKYIFINEKQNNNFNEIHNMNMMNSFKENGSMETTYMN…	reference,ringtotallq,schiztotalhq,schiztotallq,trophnuclq,trophtotallq,yang1lq,yang2lq	0	0	reference_PF3D7_0422200.1	reference_PF3D7_0422200.1	trophtotallq_G796.9,trophtotallq_G796.8,trophnuclq_G643.4,trophnuclq_G643.5,trophnuclq_G643.6,trophnuclq_G643.7,trophtotallq_G796.5,trophtotallq_G796.4,trophtotallq_G796.7,trophtotallq_G796.6,yang2lq_G630.1,schiztotallq_G823.3,schiztotallq_G823.4,schiztotallq_G823.5,schiztotallq_G823.6,schiztotallq_G823.7,trophtotallq_G796.3,reference_PF3D7_0422200.1,schiztotalhq_G552.1,ringtotallq_G765.8,ringtot…
G1046.1	Pf3D7_04_v3	+	3770	3	full-splice_match	PF3D7_0422300	PF3D7_0422300.1	3770	3	0	0	0	0	reference_match	FALSE	canonical	FALSE	C	coding	450	1353	1527	2879	1022487	1024166	FALSE	5	ATTTTTTTTTTTTTTTTTTT	0	TRUE	MREVISIHVGQAGIQIGNACWELFCLEHGIQPDGQMPSDQVVAGGDDAFNTFFSETGAGKHVPRCVFVDLEPTVVDEVRTGTYRQLFHPEQLISGKEDAANNFARGHYTIGKEIVDVCLDRVRKLADNCTGLQGFLMFNAVGGGTGSGLGCLLLERLAIDYGKKSKLNFCSWPSPQVSTAVVEPYNSVLSTHSLLEHTDVAIMLDNEAIYDICKKNLDIERPTYTNLNRLIAQVISSLTASLRFDGALNVDVTEFQTNLVPYPRIHFMLSSYAPIISAEKAYHEQLSVSEITNSAFEPASMMAKCDPRHGKYMACCLMYRGDVVPKDVNAAVATIKTKRSIQFVDWCPTGFKCGINYQPPTVVPGGDLAKVMRAVCMISNSTAIAEVFSRMDQKFDLMY…	NPcDNA,reference,ringtotallq,schiztotallq,trophnuclq,trophtotallq,yang2lq	0,0,0	0,0,0	reference_PF3D7_0422300.1;reference_PF3D7_0422300.1,ringtotallq_G770.1;reference_PF3D7_0422300.1,ringtotallq_G770.1	reference_PF3D7_0422300.1,ringtotallq_G770.1;reference_PF3D7_0422300.1,ringtotallq_G770.1;reference_PF3D7_0422300.1	NPcDNA_G930.2,NPcDNA_G930.3,schiztotallq_G824.10,yang2lq_G631.2,yang2lq_G631.3,yang2lq_G631.1,trophtotallq_G799.6,trophtotallq_G799.7,trophnuclq_G646.3,trophtotallq_G799.5,ringtotallq_G770.9,ringtotallq_G770.8,NPcDNA_G930.5,NPcDNA_G930.4,schiztotallq_G824.9,schiztotallq_G824.8,reference_PF3D7_0422300.1,ringtotallq_G770.1
G1047.2	Pf3D7_04_v3	+	1987	2	full-splice_match	PF3D7_0422400	PF3D7_0422400.1	1987	2	0	0	0	0	reference_match	FALSE	canonical	FALSE	C	coding	170	513	1139	1651	1026648	1027399	FALSE	0	TTTTTTTTTTTTTTTTTTTT	0	TRUE	MAEQFTEDIGVVNKRLLEPVPFVKTNNCIKDVDADLFIRSYATHLKLHNKITYPKWCTFVKTGKGRKLAPLNEDWYFIRASSILRRLYLHPDIGVGFLRRQFSSKQRRGVAPNHTSLASGKILRSILQQLENLGYVEQNPKKKGRRLTTKGENAINNFARYINKKVYNKE	NPcDNA,reference,ringtotalhq,ringtotallq,schiztotalhq,schiztotallq,trophtotalhq,trophtotallq,yang1hq,yang1lq	0,0	0,0	reference_PF3D7_0422400.1;reference_PF3D7_0422400.1,yang1hq_G471.2,yang1hq_G471.5	reference_PF3D7_0422400.1,yang1hq_G471.2,yang1hq_G471.5;reference_PF3D7_0422400.1	NPcDNA_G932.2,NPcDNA_G932.1,NPcDNA_G932.4,schiztotalhq_G555.2,schiztotalhq_G555.1,ringtotallq_G771.2,ringtotallq_G771.3,yang1lq_G794.7,yang1lq_G794.6,yang1lq_G794.3,trophtotallq_G801.2,trophtotallq_G801.3,trophtotallq_G801.1,trophtotalhq_G489.2,trophtotalhq_G489.1,ringtotalhq_G468.2,ringtotalhq_G468.1,schiztotallq_G826.2,schiztotallq_G826.4,reference_PF3D7_0422400.1,yang1hq_G471.5,yang1hq_G471.2
G1048.5	Pf3D7_04_v3	+	9275	1	full-splice_match	PF3D7_0422500	PF3D7_0422500.1	9275	1	0	0	0	0	mono-exon	FALSE	NA	NA	C	coding	2874	8625	268	8892	1029329	1037953	NA	45	GTTCCAATAATATATATATA	0	TRUE	MAEEYEKFKRFEYRMNSNLVLQREGPISNTKEPTGESESLVGRLKYKMGDKVEYSNKNKKNIMLVQDNKEMAINRNKRKDIFDDDKYNRRSNKKIRHKEKSVLNVNIEDIFLYKPTTKYTEEIYTKLMSKIRFLLGDNTGDIINSACNEILYILKNEELNNEEKKKQVESELEIYINDDIFIEINNLSKEIYDFNKQEEGEYVENDEGVAVIFEEDDDYFNIGRNITRGYINDHETMELQELSDDNEEEDISEDDDGDDEEEDDEEADAEEADDEDGDDEDGDDEEGDDEYGENEDGDDNNNNNNNNNNSVRRKKKKKGNQINHLKSYDKKNKKFENYLSLKNTNKNLYYDEENKNVQDNDELNINVIDSHWLQRELNKIFPDPSLCLDKEKEVLNVLN…	NPcDNA,directRNA,reference,ringtotalhq,ringtotallq,schiznuchq,schiznuclq,schiztotalhq,schiztotallq,trophnuchq,trophnuclq,trophtotalhq,trophtotallq,yang1hq,yang1lq,yang2hq,yang2lq	0	0	reference_PF3D7_0422500.1	reference_PF3D7_0422500.1	trophnuchq_G316.2,trophnuchq_G316.1,yang1lq_G797.4,ringtotallq_G772.20,ringtotallq_G772.21,ringtotallq_G772.22,ringtotallq_G772.23,ringtotalhq_G469.4,yang2lq_G634.39,yang2lq_G634.40,yang2lq_G634.41,yang2lq_G634.42,yang2lq_G634.38,yang1lq_G797.2,yang1lq_G797.3,yang1hq_G473.1,yang2hq_G380.13,yang2hq_G380.12,yang2hq_G380.11,yang1lq_G797.1,yang2hq_G380.15,yang2hq_G380.14,schiztotalhq_G556.13,trophnuc…
G1049.3	Pf3D7_04_v3	-	887	1	full-splice_match	PF3D7_0422600	PF3D7_0422600.1	887	1	0	0	0	0	mono-exon	FALSE	NA	NA	C	coding	140	423	177	599	1039119	1038697	NA	0	TTCTCTCTTTTTTTTTTTTT	0	TRUE	MGLTADYSKLSDMIYEVQDSPSLYSKEKYFTQKQNDKFYDIKRFMCLGSTIRDNDNLYDIDKILTEGHKKCHKTLKDTFNVIGYKYCTTNNSDNIKFAKLFYDNYSNLFYCMHLHNDAKKCNSLFKHFYETINYDTINKK	NPcDNA,reference,yang1hq,yang1lq,yang2lq	0	0	reference_PF3D7_0422600.1	reference_PF3D7_0422600.1	reference_PF3D7_0422600.1,yang2lq_G635.1,yang1hq_G474.1,yang1lq_G798.1,NPcDNA_G936.5,yang1lq_G798.2,NPcDNA_G936.3
G105.15	Pf3D7_01_v3	-	525	5	full-splice_match	PF3D7_0108400	PF3D7_0108400.2	525	5	0	0	0	0	reference_match	FALSE	canonical	FALSE	C	coding	174	525	1	525	346540	345206	FALSE	25	AGGTTATATCTCAACTTGTT	0	TRUE	MDDADNKHIVFDTFMGSIIGCTISKIVLYPLDTIKINKQIYKQPIEKGNNEYKKNLLTYIQNKNKNKNTIFLYNFIKTYGFKDLYKGFTFSSLTTIPATCLYFCCFEYLKLKKLQYNNVFQEKGIINDKSNKNDDLNFISYFSLGSKISTAQRAQDNIQTNKRVYLQTRLIKIV	reference	0,0,0,0,0	0,0,0,0,0	reference_PF3D7_0108400.2;reference_PF3D7_0108400.2;reference_PF3D7_0108400.2;reference_PF3D7_0108400.2;reference_PF3D7_0108400.2	reference_PF3D7_0108400.2;reference_PF3D7_0108400.2;reference_PF3D7_0108400.2;reference_PF3D7_0108400.2;reference_PF3D7_0108400.2	reference_PF3D7_0108400.2
G105.8	Pf3D7_01_v3	-	1800	9	full-splice_match	PF3D7_0108400	PF3D7_0108400.1	1800	9	0	0	0	0	reference_match	FALSE	canonical	FALSE	C	coding	330	993	781	1773	346540	344400	FALSE	65	AAGAAAAGGAAGAACTAAAT	0	TRUE	MDDADNKHIVFDTFMGSIIGCTISKIVLYPLDTIKINKQIYKQPIEKGNNEYKKNLLTYIQNKNKNKNTIFLYNFIKTYGFKDLYKGFTFSSLTTIPATCLYFCCFEYLKLKKLQYNNVFQEKGIINDKSNKNDDLNFISYFSLAFLSEAISCIIFVPIDVIKERLQAQKYLQLKEHKTTSKLIKEYIYKQGLSRLYRGYISTCLSYGMFCGSFFFFQSIGHKIMNQLDIESSHYNNLKLNLACSFISGFISSPLDIIRIRYQLQEKDKTFFYYKNFMDGLKKLCREDNRRIYNLFKGNFYRCCLLSLSMTINVSVIEMYKKYMISKKSQ	NPcDNA,reference,ringnuclq,ringtotallq,schiznuclq,schiztotallq,trophnuclq,trophtotalhq,trophtotallq,yang1hq,yang1lq,yang2lq	0,0,0,0,0,0,0,0,0	0,0,0,0,0,0,0,0,0	reference_PF3D7_0108400.1;NPcDNA_G89.1,NPcDNA_G89.2,reference_PF3D7_0108400.1,ringnuclq_G38.3,ringtotallq_G72.1,ringtotallq_G72.2,ringtotallq_G72.3,schiztotallq_G83.5,schiztotallq_G83.6,trophnuclq_G58.1,trophtotalhq_G47.1,trophtotallq_G74.3,yang1lq_G68.1,yang1lq_G68.3,yang1lq_G68.5;NPcDNA_G89.1,NPcDNA_G89.2,reference_PF3D7_0108400.1,ringnuclq_G38.3,ringtotallq_G72.1,ringtotallq_G72.2,ringtotallq_…	NPcDNA_G89.1,NPcDNA_G89.2,reference_PF3D7_0108400.1,ringnuclq_G38.3,ringtotallq_G72.1,ringtotallq_G72.2,ringtotallq_G72.3,schiztotallq_G83.5,schiztotallq_G83.6,trophnuclq_G58.1,trophtotalhq_G47.1,trophtotallq_G74.3,yang1lq_G68.1,yang1lq_G68.3,yang1lq_G68.5;NPcDNA_G89.1,NPcDNA_G89.2,reference_PF3D7_0108400.1,ringnuclq_G38.3,ringtotallq_G72.1,ringtotallq_G72.2,ringtotallq_G72.3,schiztotallq_G83.5,s…	schiznuclq_G58.3,schiznuclq_G58.2,yang2lq_G49.1,yang1hq_G37.1,reference_PF3D7_0108400.1,schiztotallq_G83.6,schiztotallq_G83.5,yang1lq_G68.5,ringtotallq_G72.1,yang1lq_G68.3,yang1lq_G68.1,trophtotalhq_G47.1,ringtotallq_G72.3,NPcDNA_G89.1,ringtotallq_G72.2,trophtotallq_G74.3,NPcDNA_G89.2,ringnuclq_G38.3,trophnuclq_G58.1
G1050.7	Pf3D7_04_v3	+	2179	1	full-splice_match	PF3D7_0422700	PF3D7_0422700.1	2179	1	0	0	0	0	mono-exon	FALSE	NA	NA	C	coding	390	1173	837	2009	1040470	1041642	NA	10	AATTCTTTTTTTTTTTTTTT	0	TRUE	MEKDDHYKTSEKYEICTSFENIGIDEGLLRGIYAYGFEKPSAIQQRGIKPILNGRDVILQSQSGTGKTCVFAVGALNCVNRNLNETQVIILSPTRELAEQTQKVCLALADYIHVTIYCCIGGKKMSDDIKALNNGVHVISGTPGRIYHMLNLRHLKCKYIKQLVIDEADEMLNKGFKEQVYDIYRFLSPNTQIILSSATLPQEVLEITNKFMHKPVKILVKRDELTLEGIKQFFVSIEKEQWKYETLADLYESLTITQAVVFCNTQMKVDWLTKKMLESNFTVCKMHAGMSQSERDDIMLKFRQCKFRVLISTDIWGRGLDVQEVSLVVNYDLPNSRESYIHRIGRSGRFGRKGVAINFVKNDDIKILRDIEQYYSTQIDEMPMNITELL	NPcDNA,reference,ringtotalhq,schiznuclq,schiztotalhq,schiztotallq,trophnuclq,trophtotalhq,trophtotallq,yang1hq,yang1lq,yang2hq	0	0	reference_PF3D7_0422700.1	reference_PF3D7_0422700.1	trophnuclq_G653.3,trophnuclq_G653.2,NPcDNA_G937.1,yang2hq_G381.1,trophtotalhq_G491.3,trophtotalhq_G491.2,ringtotalhq_G470.1,ringtotalhq_G470.2,schiztotallq_G828.4,reference_PF3D7_0422700.1,schiznuclq_G669.1,schiztotallq_G828.3,yang1lq_G799.1,yang1hq_G475.3,schiztotalhq_G557.3,trophtotallq_G804.4,trophtotallq_G804.6,schiztotallq_G828.2
G1051.13	Pf3D7_04_v3	+	1101	4	full-splice_match	PF3D7_0422900	PF3D7_0422900.1	1101	4	0	0	0	0	reference_match	FALSE	canonical	FALSE	C	coding	242	729	81	809	1045381	1046696	FALSE	45	TAGTACCTTTTAATTAAAAA	0	TRUE	MYYVKKYEHKLLSDTLRFLGFTIKWGIHENGYWLTNINYTFDYILSNLIIKYFKEKKVKSVVDVGCGYGHYVNELNFHKIKSVGFDGNYKLINSLNNENLYVHDATDDYLVSNLMNKVDRMKSDQNEEKNKIIRNVGKSLRGFFNFDYVLCLNVGEYIPKKKEEIFLKNLDRLNDKGIIISWDKPNSFNIGTINEKTETEILDVFLNNYNYTYDEKNSKIFRDSCNNDVLKKCIYIFEKKKR	NPcDNA,reference,yang1lq	0,0,0,0	0,0,0,0	reference_PF3D7_0422900.1;yang1lq_G801.1;yang1lq_G801.1;reference_PF3D7_0422900.1,yang1lq_G801.1	yang1lq_G801.1;yang1lq_G801.1;reference_PF3D7_0422900.1,yang1lq_G801.1;reference_PF3D7_0422900.1	NPcDNA_G940.2,reference_PF3D7_0422900.1,yang1lq_G801.1
G1051.20	Pf3D7_04_v3	+	1374	1	full-splice_match	PF3D7_0423000	PF3D7_0423000.1	1374	1	0	0	0	0	mono-exon	FALSE	NA	NA	C	coding	260	783	227	1009	1047696	1048478	NA	85	AAAAAAAAAAAAAAACACTA	0	TRUE	MRKNYIKKGDNKYEQNNHGVNNISEKKRNSHVNNTIGIENEEKSNINDKVLVIEKNNICRRKSYSDISERTKNENNEISIIRTRRRTIDNTPRENIYLTSKICDKNELLTKFPNERNISKDKCFLKKMNNINNNNNKKEVKINNKRKNITKSYVNNNCKLNHHHHNNNNIKKNNEYKCTHKKEKYIFNTCEINSIKVNNNIYICQFKDKLNKVHKHFFPIYKYGDASTAKNRAHMLQLHVCSCIYCQNGILCNFVEYYML	NPcDNA,reference,ringtotalhq,ringtotallq,schiznuchq,schiznuclq,schiztotalhq,schiztotallq,trophtotalhq,trophtotallq,yang1lq	0	0	reference_PF3D7_0423000.1	reference_PF3D7_0423000.1	ringtotalhq_G471.1,ringtotalhq_G471.2,schiznuchq_G345.2,schiznuclq_G671.5,schiznuclq_G671.4,schiznuclq_G671.1,ringtotallq_G775.2,ringtotallq_G775.3,ringtotallq_G775.1,ringtotallq_G775.4,ringtotallq_G775.5,schiztotalhq_G558.2,schiztotalhq_G558.1,trophtotallq_G806.4,yang1lq_G801.4,reference_PF3D7_0423000.1,trophtotalhq_G492.2,trophtotalhq_G492.3,trophtotalhq_G492.1,NPcDNA_G940.4,NPcDNA_G940.5,NPcDN…
G1051.8	Pf3D7_04_v3	+	1413	7	full-splice_match	PF3D7_0422800	PF3D7_0422800.1	1413	7	0	0	0	0	reference_match	FALSE	canonical	FALSE	C	coding	470	1413	1	1413	1042564	1044896	FALSE	40	TATAGAAAGTGATCATTATT	0	TRUE	MIRRKWSKIKLAIYFIAFYYLTKIDEKCLLIKEGELNLSITNVHDNNYMISEKYNKYYILSLLYKFGGILKEIYDKKIFVKNKSCNNFMVSSKVIYGLYNDMNYSKYSNFCFSKNANNGVVILSNLYVPNTKFLILDKSDDEIYNYGKNKNGKTCEDLEKIALFVHPLNDIPPELMNKTYFVYQKDIEKSLTDKKLNFILLNCGNKIKNAFKIEFKNNMNFLKNHFSCEEQGLFEIHMLLIVLLFVLSLVYYRKRKNLNNTNNVLKEAIHCSYLFFLLSNILYFIHLISYAFNGSGFSILKVLSQIYEAIFDCFILVIIYYIFNNDMQKKKEETIRVAFTYSILKFIYILFEIQNNQELDLYSTLHSIVALPFVVYRIIVAVLNYDNSKKLLKEKTQVD…	reference,yang1lq	0,0,0,0,0,0,0	0,0,0,0,0,0,0	reference_PF3D7_0422800.1;yang1lq_G800.2;yang1lq_G800.2;yang1lq_G800.2;yang1lq_G800.2;yang1lq_G800.2;yang1lq_G800.2	yang1lq_G800.2;yang1lq_G800.2;yang1lq_G800.2;yang1lq_G800.2;yang1lq_G800.2;yang1lq_G800.2;reference_PF3D7_0422800.1	reference_PF3D7_0422800.1,yang1lq_G800.2
G1053.4	Pf3D7_04_v3	-	1232	2	full-splice_match	PF3D7_0423100	PF3D7_0423100.1	1232	2	0	0	0	0	reference_match	FALSE	canonical	FALSE	C	coding	146	441	401	841	1049894	1049270	FALSE	45	AATAGTATAATATTATAGTG	0	TRUE	MIEFLLMVNKQGQTRLSQYYNHLSIEEKTILEGELIRKCLSRVDYQCSFLQYREYKIIYRRYASLYLIVGVSDQDVNEFAILEMIHNIIEILDKYYENVCELDIMFNIDKTHFIIDEIICNGEICDMNKTNVLRPILLMDKVSLKM	NPcDNA,reference,ringnuclq,ringtotallq,schiznuclq,schiztotallq,trophnuclq,trophtotallq,yang1lq	0,0	0,0	reference_PF3D7_0423100.1;NPcDNA_G942.2,NPcDNA_G942.3,NPcDNA_G942.4,reference_PF3D7_0423100.1,ringnuclq_G505.1,ringtotallq_G776.3,schiznuclq_G672.1,schiztotallq_G832.6,schiztotallq_G832.7,trophnuclq_G655.3,yang1lq_G802.1,yang1lq_G802.2	NPcDNA_G942.2,NPcDNA_G942.3,NPcDNA_G942.4,reference_PF3D7_0423100.1,ringnuclq_G505.1,ringtotallq_G776.3,schiznuclq_G672.1,schiztotallq_G832.6,schiztotallq_G832.7,trophnuclq_G655.3,yang1lq_G802.1,yang1lq_G802.2;reference_PF3D7_0423100.1	trophtotallq_G807.4,trophtotallq_G807.5,trophtotallq_G807.6,schiztotallq_G832.5,reference_PF3D7_0423100.1,schiztotallq_G832.7,schiztotallq_G832.6,NPcDNA_G942.4,schiznuclq_G672.1,NPcDNA_G942.2,NPcDNA_G942.3,ringtotallq_G776.3,yang1lq_G802.2,yang1lq_G802.1,trophnuclq_G655.3,ringnuclq_G505.1
G1053.9	Pf3D7_04_v3	-	2258	1	full-splice_match	PF3D7_0423300	PF3D7_0423300.1	2258	1	0	0	0	0	mono-exon	FALSE	NA	NA	C	coding	476	1431	347	1777	1053006	1051576	NA	85	AAAAAAAAAAAAAAATGAAT	0	TRUE	MRSLHLDNFKIIKTILLRKHLIVFVIINILILFKLNVNTTYEFSSLKRIFLDNHKINNNNSNNNNNNNNNNNNNINNDIWHTIYKIQKEKQNGYSEKKNNNIYTNIMNDKDGKIYLNTKSIINNYKEYIKNTYIYYNTFFKYVKYFITKIKNYNVIYEPYIILEQKSKTHISINNKKLVIQFLPPINKGTHILHNKTNDSIGNVLNDFHNKLVKRRVLLALMKRKKKDKRKSKLAKKKKLKDKKKKKKKKSKKDKQKKKKKKKKKKKKNKNIKKNKKNKLRKNKKDKYEDDEYDDQVDVMYDENNERKRKRNKRRGKKNKYNTKNDKLIMEEDSLHEHDDYDENMNYHINEDEEERRNYDHDNHYDDDDDINYKDHYYKKNKKNKQKKKKNNKRRRKRR…	NPcDNA,directRNA,reference,ringtotalhq,ringtotallq,schiznuclq,schiztotalhq,schiztotallq,trophtotallq	0	0	NPcDNA_G944.1	reference_PF3D7_0423300.1	reference_PF3D7_0423300.1,trophtotallq_G809.2,ringtotallq_G776.6,NPcDNA_G944.5,schiztotallq_G834.1,directRNA_G296.1,schiztotalhq_G560.1,schiznuclq_G674.1,NPcDNA_G944.1,ringtotalhq_G473.1,NPcDNA_G944.3,NPcDNA_G944.2
G1054.3	Pf3D7_04_v3	+	853	2	full-splice_match	PF3D7_0423200	PF3D7_0423200.1	853	2	0	0	0	0	reference_match	FALSE	canonical	FALSE	C	coding	136	411	159	569	1050407	1050974	FALSE	90	AAAAAAAAAAAAAAAATTAA	0	TRUE	MGNKHNKKKYELCEIQYEEKDFQLKYPWNEIIKWGSDDLNVDINIKIVKKVIEEIKDITLDEESFFNITEGKDIQSFHFEDKYVLWATALLKDIPNLKKIRYNIVPKYINENEFWLRYFSSIKMIIIKNFFETMQN	NPcDNA,reference,yang1hq	0,0	0,0	reference_PF3D7_0423200.1;yang1hq_G477.1	yang1hq_G477.1;reference_PF3D7_0423200.1	NPcDNA_G943.3,NPcDNA_G943.2,reference_PF3D7_0423200.1,yang1hq_G477.1
G1055.2	Pf3D7_04_v3	+	1361	1	full-splice_match	PF3D7_0423400	PF3D7_0423400.1	1361	1	0	0	0	0	mono-exon	FALSE	NA	NA	C	coding	217	654	352	1005	1055665	1056318	NA	35	ATTTTGTTTTATAATATATA	0	TRUE	MWKFITIIIFSIYYIDGKSILRNNKSHNNLPISKTNEEEEGKININNLKPIKQHDNIIEDVHIKENKFISIKNKDKNGSFIDLSMRYNEKESDNDEEEEEDEEDNEDNNTNNNNNNNNNNNNDDDHHNDDDHHDNNDNHDNDNNDNNNNNNDNNNNNNDNNNNNNDNNNNSSAAFTALPPPPPPVPPPPPPTLTPSGIVGNVLSTFVSHGLKLIGVP	NPcDNA,directRNA,reference,ringnuclq,ringtotalhq,ringtotallq,schiznuclq,schiztotallq,yang1hq,yang1lq,yang2lq	0	0	reference_PF3D7_0423400.1	reference_PF3D7_0423400.1	schiznuclq_G675.1,schiznuclq_G675.2,yang1hq_G479.1,directRNA_G297.1,yang1lq_G804.3,yang1hq_G479.2,ringnuclq_G507.1,NPcDNA_G946.3,ringnuclq_G507.3,ringnuclq_G507.2,ringtotalhq_G474.1,yang2lq_G639.2,ringtotallq_G777.1,yang2lq_G639.1,schiztotallq_G835.1,NPcDNA_G946.1,schiztotallq_G835.2,NPcDNA_G946.2,reference_PF3D7_0423400.1
G1055.3	Pf3D7_04_v3	+	1341	1	full-splice_match	PF3D7_0423400	PF3D7_0423400.1	1361	1	12	8	12	-8	mono-exon	FALSE	NA	NA	C	coding	217	654	340	993	1055665	1056318	NA	30	AACTATATATTTTGTTTTAT	12	TRUE	MWKFITIIIFSIYYIDGKSILRNNKSHNNLPISKTNEEEEGKININNLKPIKQHDNIIEDVHIKENKFISIKNKDKNGSFIDLSMRYNEKESDNDEEEEEDEEDNEDNNTNNNNNNNNNNNNDDDHHNDDDHHDNNDNHDNDNNDNNNNNNDNNNNNNDNNNNNNDNNNNSSAAFTALPPPPPPVPPPPPPTLTPSGIVGNVLSTFVSHGLKLIGVP	NPcDNA,directRNA,ringnuclq,ringtotalhq,ringtotallq,schiznuclq,schiztotallq,yang1hq,yang1lq,yang2lq	84	203	yang1hq_G479.1	ringtotalhq_G474.1	schiznuclq_G675.1,ringtotalhq_G474.1,schiznuclq_G675.2,yang1hq_G479.1,yang1lq_G804.3,yang1lq_G804.2,NPcDNA_G946.2,NPcDNA_G946.3,ringnuclq_G507.1,ringnuclq_G507.2,yang1hq_G479.2,yang2lq_G639.2,ringtotallq_G777.1,yang2lq_G639.1,schiztotallq_G835.1,NPcDNA_G946.1,directRNA_G297.1,ringnuclq_G507.3,schiztotallq_G835.2
G1056.2	Pf3D7_04_v3	+	2280	2	full-splice_match	PF3D7_0423500	PF3D7_0423500.1	2280	2	0	0	0	0	reference_match	FALSE	canonical	FALSE	C	coding	372	1119	110	1228	1058997	1060551	FALSE	85	AATAAAAAAAAAAATATAAA	0	TRUE	MGSYGMDVDDAYLHQGQYAAPYDNQYQQDDDTPSPRGENHTPFVGYFSSHLLRTGFFLQCVSLVLMFVFYWAFGGTGIFIFDLYAGPECVKVSSTFHLTISILMALYLLGTLYIAMFQVFVADNSKWCRGFRAGSKLLSAAVTLDLLSSILRLVQYLYAYFYMSMRWWARYQQTKSDWTLLHFGSIVHSFALFIYGAAFFYMEAYHDEGTYEELAWSNLTLFKLAGLAELIMVFSGFGAFFSILLLGAIVCATVWAFSFEPLLEKWSPELHSRDINADVLPEIKHEDEQCAYNEENIYEPYSVNPDNVEYGEEMVAKNMNEKYIDGNTYDSNIYSANNGIPTTYDYTQIEGQLKKNVEMGVTENNYIKTAQY	NPcDNA,reference,ringtotallq,schiznuchq,schiznuclq,schiztotalhq,schiztotallq,trophnuclq,trophtotalhq,trophtotallq,yang1lq,yang2lq	0,0	0,0	reference_PF3D7_0423500.1;NPcDNA_G947.4,NPcDNA_G947.6,NPcDNA_G947.9,reference_PF3D7_0423500.1,schiztotallq_G837.1,schiztotallq_G837.2,trophnuclq_G657.1,trophtotalhq_G495.1	NPcDNA_G947.4,NPcDNA_G947.6,NPcDNA_G947.9,reference_PF3D7_0423500.1,schiztotallq_G837.1,schiztotallq_G837.2,trophnuclq_G657.1,trophtotalhq_G495.1;reference_PF3D7_0423500.1	ringtotallq_G778.2,ringtotallq_G778.1,yang2lq_G640.1,NPcDNA_G947.22,NPcDNA_G947.23,NPcDNA_G947.20,yang1lq_G805.1,yang1lq_G805.2,trophtotallq_G810.1,trophtotallq_G810.2,trophtotallq_G810.3,schiznuclq_G676.4,schiznuclq_G676.5,schiznuclq_G676.2,schiznuclq_G676.1,schiznuchq_G347.1,schiztotalhq_G561.1,NPcDNA_G947.18,NPcDNA_G947.17,NPcDNA_G947.16,NPcDNA_G947.19,reference_PF3D7_0423500.1,NPcDNA_G947.6,N…
G1058.1	Pf3D7_04_v3	-	5305	1	full-splice_match	PF3D7_0423600	PF3D7_0423600.1	5305	1	0	0	0	0	mono-exon	FALSE	NA	NA	C	coding	1612	4839	396	5234	1066628	1061790	NA	55	AATATATATATATATAGATA	0	TRUE	MNLLRKKVKNEKSLSTLLINEEENKNIEMTTLKDKKEMKNENLSKINVKKENHDKNHDKNHDKNHDKNHDKNHDKNHDKNHDKNHDKNHDKNHVKNNVEYYNDVFTHLYNCDDGGEEPKEYSHKKKQVNNKKKWKKQYKAVKLYMNMFLNNYKLKKGKGNCKNLSSVKKRRKKKKIIQNDYIRIINAEKEYVQKYHEDKIFLDNIKNVSSCELIKDCSYSVFFYNLFIKGLYLNKQNLEHATEKEHIQKNITKNITKNELHINKTSEHVSNITKLKKNYNKHNVILFKGKYTRQLICDYLKFLLNSIQNEHTIKAHFYILDYVNDLENKKKEMAKKIKMESFIFTNSNEEDKLCKDIILNCNILNEQKEDDNKSDNPLYSNNNTLKEQNTSTPLPSHEI…	reference,ringnuclq,schiztotallq,trophtotallq,yang1hq,yang1lq,yang2lq	0	0	reference_PF3D7_0423600.1	reference_PF3D7_0423600.1	yang1hq_G480.1,yang2lq_G641.1,ringnuclq_G508.1,schiztotallq_G838.1,trophtotallq_G812.1,yang1lq_G806.1,reference_PF3D7_0423600.1
G106.2	Pf3D7_01_v3	+	3323	1	full-splice_match	PF3D7_0108500	PF3D7_0108500.1	3323	1	0	0	0	0	mono-exon	FALSE	NA	NA	C	coding	179	540	1925	2464	349170	349709	NA	25	GGGAATGTAATTTGTATTTT	0	TRUE	MAKRKYMSKVDGKINVGEKHQAKIPDLVTDENEKTNVEETQPVENVNNVNDDVRKNKKAKTEQVEETTNNAAEEQVQQEEPVETAPAHEEPAHGEEAQGEEVQGEEAQGEEVQGEEVQGEEAHEEPANDEPANDEPANDEPANEEPANEEPANEEPANEEPANEEPANEEPANEEPANE	reference,ringnuclq,yang2lq	0	0	reference_PF3D7_0108500.1	reference_PF3D7_0108500.1	yang2lq_G50.17,reference_PF3D7_0108500.1,ringnuclq_G39.5
G1061.1	Pf3D7_04_v3	-	2211	1	full-splice_match	PF3D7_0423700	PF3D7_0423700.1	2211	1	0	0	0	0	mono-exon	FALSE	NA	NA	C	coding	136	411	195	605	1071845	1071435	NA	50	ATATAAATATATATGTATTA	0	TRUE	MKLSNLFYVFALLISMNVFVPGFMNVLGKNVNVDSIVMSKIDEMQKKKQQQKIIMISTVVTGLALLLGSALGFGYLSKSNKKPEVSGDEKDESKKVDAGKNNKESKADKSEEKLHKSDDRESKSSSSKSTAVPTTV	NPcDNA,directRNA,reference,ringnuclq,ringtotalhq,ringtotallq,schiznuchq,schiznuclq,schiztotalhq,schiztotallq,trophnuchq,trophnuclq,trophtotalhq,trophtotallq,yang1hq,yang1lq,yang2hq,yang2lq	0	0	reference_PF3D7_0423700.1	directRNA_G298.2	trophtotallq_G813.3,trophtotallq_G813.2,trophtotallq_G813.1,ringtotalhq_G476.1,ringtotallq_G782.4,ringtotallq_G782.5,ringtotallq_G782.6,trophnuclq_G660.2,yang1lq_G808.5,ringtotallq_G782.1,ringtotallq_G782.2,yang1lq_G808.6,NPcDNA_G952.9,yang1lq_G808.2,trophnuclq_G660.5,trophnuclq_G660.4,ringnuclq_G510.1,trophnuclq_G660.3,ringnuclq_G510.2,schiznuclq_G677.3,NPcDNA_G952.8,schiznuclq_G677.1,schiznuclq…
G1064.2	Pf3D7_04_v3	+	1821	2	full-splice_match	PF3D7_0423800	PF3D7_0423800.1	1821	2	0	0	0	0	reference_match	FALSE	canonical	FALSE	C	coding	362	1089	438	1526	1076347	1077534	FALSE	45	ATTATATGTATATATATATA	0	TRUE	MIIPFHKKFISFFQIVLVVLLLCRSINCDSRHVFIRTELSFIKNNVPCIRDMFFIYKRELYNICLDDLKGEEDETHIYVQKKVKDSWITLNDLFKETDLTGRPHIFAYVDVEEIIILLCEDEEFSNRKKDMTCHRFYSNDGKEYNNSEITISDYILKDKLLSSYVSLPLKIENREYFLICGVSPYKFKDDNKKDDILCMASHDKGETWGTKIVIKYDNYKLGVQYFFLRPYISKNDLSFHFYVGDNINNVKNVNFIECTHEKDLEFVCSNRDFLKDNKVLQDVSTLNDEYIVSYGNDNNFAECYIFFNNENSILIKPEKYGNTTAGCYGGTFVKIDENRTLFIYSSSQGIYNIHTIYYANYE	NPcDNA,reference,ringnuclq,ringtotalhq,ringtotallq,schiznuchq,schiznuclq,schiztotalhq,schiztotallq,trophnuclq,trophtotalhq,trophtotallq,yang1hq,yang1lq,yang2hq,yang2lq	0,0	0,0	reference_PF3D7_0423800.1;reference_PF3D7_0423800.1	reference_PF3D7_0423800.1;reference_PF3D7_0423800.1	schiznuclq_G678.2,schiznuclq_G678.4,ringtotallq_G784.2,ringtotallq_G784.1,yang1lq_G809.1,ringtotallq_G784.4,trophtotallq_G814.2,yang1hq_G483.1,trophtotallq_G814.4,ringtotalhq_G477.1,trophtotallq_G814.3,schiztotallq_G842.1,NPcDNA_G955.2,trophnuclq_G661.2,NPcDNA_G955.1,yang1hq_G483.2,NPcDNA_G955.7,NPcDNA_G955.5,trophtotalhq_G498.2,schiznuchq_G349.2,schiztotalhq_G566.5,schiztotalhq_G566.1,schiztotal…
G1065.2	Pf3D7_04_v3	-	801	2	full-splice_match	PF3D7_0423900	PF3D7_0423900.1	801	2	0	0	0	0	reference_match	FALSE	canonical	FALSE	C	coding	140	423	28	450	1078488	1077926	FALSE	30	ATATATATTTATTTTTTATC	0	TRUE	MSTLTSVPFYLVRVSKILKVLVALITKNYFGLSYLDDDIPYIYFCILFAFGFIVQHGFGLLEKKEIKKMEARLEKIREEAKVNEQNNNNNNNNNNNNNNDDDDDDVFYDALDTFDSSQELSLASSDSPPLEDTQMKEINK	reference	0,0	0,0	reference_PF3D7_0423900.1;reference_PF3D7_0423900.1	reference_PF3D7_0423900.1;reference_PF3D7_0423900.1	reference_PF3D7_0423900.1
G1066.6	Pf3D7_04_v3	+	1959	2	full-splice_match	PF3D7_0424000	PF3D7_0424000.1	1959	2	0	0	0	0	reference_match	FALSE	canonical	FALSE	C	coding	347	1044	784	1827	1080959	1082189	FALSE	25	TTTTTTTTTATATATTCATA	0	TRUE	MYSNCLRHRPHLSLCVFLLVCIFYVFFKPTAYHKSSSGSCVNSLWSRNLSEPNNSRNSNLYNNKLKSNPYDSKFRNDIYTSRGSHNTKESKEKSSLRDGVSRNNASDVSRNHLREPLYKRFEKRNNDPEEQNKLEEERKKGEEEQNKLEEERKKREEEKSNDTFLSNNDTNSNGSTNIDSSELLENDIDEYSDSNDISILEDFNNDINEALNLLSDDEIDDMINNLNDIASFEEMHNIWNELCKSEKYKFLYLIYDLRKLYEELIDDIDDIEEEEEELWETCVFGVGKIQVRASGTYNDLFNNLLSDEYVSKKEFIDFIKECRNRLSLIRSQLKDKCEKKIIDALSN	NPcDNA,directRNA,reference,ringtotalhq,ringtotallq,schiznuchq,schiztotalhq,schiztotallq,trophnuchq,trophnuclq,trophtotalhq,trophtotallq,yang1lq,yang2hq,yang2lq	0,0	0,0	reference_PF3D7_0424000.1;NPcDNA_G957.2,reference_PF3D7_0424000.1,ringtotalhq_G478.1,ringtotallq_G785.4,ringtotallq_G785.5,trophnuclq_G662.2,yang2hq_G385.2,yang2lq_G645.5	NPcDNA_G957.2,reference_PF3D7_0424000.1,ringtotalhq_G478.1,ringtotalhq_G478.2,ringtotallq_G785.4,ringtotallq_G785.5,schiztotalhq_G567.2,schiztotalhq_G567.3,schiztotallq_G844.5,trophnuchq_G320.1,trophnuclq_G662.2,yang2hq_G385.2,yang2lq_G645.3,yang2lq_G645.5;reference_PF3D7_0424000.1	directRNA_G299.1,directRNA_G299.3,directRNA_G299.4,directRNA_G299.5,trophtotallq_G816.3,trophtotallq_G816.1,trophtotalhq_G499.1,schiznuchq_G350.1,trophtotalhq_G499.2,yang1lq_G810.1,reference_PF3D7_0424000.1,NPcDNA_G957.2,schiztotallq_G844.5,trophnuclq_G662.2,yang2hq_G385.2,schiztotalhq_G567.3,schiztotalhq_G567.2,ringtotalhq_G478.1,ringtotalhq_G478.2,yang2lq_G645.3,yang2lq_G645.5,ringtotallq_G785.…
G1067.1	Pf3D7_04_v3	-	2253	2	full-splice_match	PF3D7_0424100	PF3D7_0424100.1	2253	2	0	0	0	0	reference_match	FALSE	canonical	FALSE	C	coding	526	1581	315	1895	1084150	1082363	FALSE	45	CAACACCAAAAACGCACGTT	0	TRUE	MIRIKKKLILTIIYIHLFILNRLSFENAIKKTKNQENNLTLLPIKSTEEEKDDIKNGKDIKKEIDNDKENIKTNNAKDHSTYIKSYLNTNVNDGLKYLFIPSHNSFIKKYSVFNQINDGMLLNEKNDVKNNEDYKNVDYKNVNFLQYHFKELSNYNIANSIDILQEKEGHLDFVIIPHYTFLDYYKHLSYNSIYHKSSTYGKCIAVDAFIKKINETYDKVKSKCNDIKNDLIATIKKLEHPYDINNKNDDSYRYDISEEIDDKSEETDDETEEVEDSIQDTDSNHTPSNKKKNDLMNRTFKKMMDEYNTKKKKLIKCIKNHENDFNKICMDMKNYGTNLFEQLSCYNNNFCNTNGIRYHYDEYIHKLILSVKSKNLNKDLSDMTNILQQSELLLTNLNK…	reference,ringnuclq,yang2hq	0,0	0,0	reference_PF3D7_0424100.1;yang2hq_G386.1	yang2hq_G386.1;reference_PF3D7_0424100.1	reference_PF3D7_0424100.1,ringnuclq_G513.1,yang2hq_G386.1
G1069.2	Pf3D7_04_v3	-	5581	2	full-splice_match	PF3D7_0424200	PF3D7_0424200.1	5581	2	0	0	0	0	reference_match	FALSE	canonical	FALSE	C	coding	1697	5094	150	5243	1091072	1085979	FALSE	60	CAAATATGAAAACGTATAAA	0	TRUE	MYQGNDAIPSKEKKNDPEADSKNSQNQHDINKTHHTNNNYDLNIKDKDEKKRKNDNLINNYDYSLLKLSYNKNQDIYKNIQNGQKLKTDIILNSFVQINSSNILMDEIENYVKKYTESNRIMYLQFKYIYLQSLNITVSFVPPNSPFRSYYDKNLNKDINETCHSIQTLLNNLISSKIIFKMLETTKEQILLLWNNKKISQQNYNQENQEKSKMIDSENEKLEKYTNKFEHNIKPHIEDIEKKVNEYINNSDCHLTCSKYKTIINNYIDEIITTNTNIYENKYNLPQERIIKNYNHNGINNDDNFIEYNILNADPDLRSHFITLLVSRKQLIYIEYIYFINKHIVNKIQENFKLNQNKYIHFINSNNAVNAAKEYEYIIKYYTTFKYLQTLNKSLYDSI…	NPcDNA,directRNA,reference,ringnuclq,ringtotallq,schiztotalhq,schiztotallq,trophnuclq,trophtotalhq,trophtotallq,yang1lq,yang2hq,yang2lq	0,0	0,0	reference_PF3D7_0424200.1;reference_PF3D7_0424200.1	reference_PF3D7_0424200.1;reference_PF3D7_0424200.1	directRNA_G300.1,NPcDNA_G959.1,ringtotallq_G787.5,yang2hq_G387.1,yang2hq_G387.2,yang2hq_G387.3,ringtotallq_G787.3,ringtotallq_G787.2,ringtotallq_G787.6,trophtotalhq_G500.2,schiztotallq_G846.1,trophtotalhq_G500.1,yang2lq_G647.1,ringnuclq_G514.1,yang2lq_G647.3,yang2lq_G647.2,yang2lq_G647.5,yang2lq_G647.4,reference_PF3D7_0424200.1,trophnuclq_G663.1,ringtotallq_G787.4,trophtotallq_G820.1,schiztotalhq…
G107.1	Pf3D7_01_v3	-	2145	6	full-splice_match	PF3D7_0108600	PF3D7_0108600.1	2145	6	0	0	0	0	reference_match	FALSE	canonical	FALSE	C	coding	306	921	122	1042	351626	349995	FALSE	45	ATATATATTTAATTATAACT	0	TRUE	MFSRIKHCRYLRIQRVNSNGYDHLKNSYFIHMSYQHMSNEKKEEIKYYEEYKEDCNILSSLRKNDFKHILNHNDKKDINKLKRKLLRLLKDYHPDMYIKEKNVERKKKKEEIFIEIYNKYKNIDRDFQQMGFSDIIDESIYEDEDERNERIEKYKRYSEGKRNDIATKHIEMYIVISILLTFGLVFSICVYLPFKGSSYDMEHIYENVEERKDDNVVTCFYNPIMRRYEYLPENTNYIPPNPRQLYNFYKNNFPELPIDKDILKLKHFEMIKLPKNRAKKCRLFYDVKTNELIFLKKKKKDFAAIS	reference	0,0,0,0,0,0	0,0,0,0,0,0	reference_PF3D7_0108600.1;reference_PF3D7_0108600.1;reference_PF3D7_0108600.1;reference_PF3D7_0108600.1;reference_PF3D7_0108600.1;reference_PF3D7_0108600.1	reference_PF3D7_0108600.1;reference_PF3D7_0108600.1;reference_PF3D7_0108600.1;reference_PF3D7_0108600.1;reference_PF3D7_0108600.1;reference_PF3D7_0108600.1	reference_PF3D7_0108600.1
G107.19	Pf3D7_01_v3	-	4759	4	full-splice_match	PF3D7_0108700	PF3D7_0108700.1	4759	4	0	0	0	0	reference_match	FALSE	canonical	FALSE	C	coding	1152	3459	774	4232	356211	352314	FALSE	35	TTTTTTTAAAATATGTATTA	0	TRUE	MKFYSTFVICFIILKVCLSKNINLNDEGKKKQSGIINENEDGKNNKSNNNKKVQHNKINRKGNNSVTKKTDEHKNDGDAENKKNGEHKNDGDGKNKKNGEHKNDGDGKNKKMDEHLYDIDGENKKNGEHLYDVDGENKKNGEHLYDIDGENKKNGEHLYDIDGENKKTDEHLYDVDGGKNNILEYNNIDQHNEFPESLENDNSYDKLFDDVELRDIIHNEKFFENLKNVNNNDVHNFLLVDKEMERRKEEEKKKSRKLEEDEEDDEDEEEDNDEKWKEENKNNSSSSSSSSSNNFNKNYDIYDNRDLYNYDNLVDITQEEHINVPNINDEINEGRKHDKEDFLIFEKRLNEAEDRNDSSDGDNKMEDLINNHFDDSGDNGSYENIQVKKELYNKNEKII…	NPcDNA,reference,ringnuclq,ringtotalhq,ringtotallq,schiznuchq,schiznuclq,schiztotalhq,schiztotallq,trophnuchq,trophnuclq,trophtotalhq,trophtotallq,yang1lq,yang2hq,yang2lq	0,0,0,0	0,0,0,0	reference_PF3D7_0108700.1;reference_PF3D7_0108700.1,ringtotalhq_G40.1,ringtotalhq_G40.2,ringtotallq_G74.14,ringtotallq_G74.18,ringtotallq_G74.21,ringtotallq_G74.22,ringtotallq_G74.23,ringtotallq_G74.24,ringtotallq_G74.25,ringtotallq_G74.9,schiznuclq_G60.11,schiznuclq_G60.12,schiznuclq_G60.13,schiznuclq_G60.14,schiztotallq_G84.11,schiztotallq_G84.16,schiztotallq_G84.20,schiztotallq_G84.22,schiztot…	reference_PF3D7_0108700.1,ringtotalhq_G40.1,ringtotalhq_G40.2,ringtotallq_G74.14,ringtotallq_G74.18,ringtotallq_G74.21,ringtotallq_G74.22,ringtotallq_G74.23,ringtotallq_G74.24,ringtotallq_G74.25,ringtotallq_G74.9,schiznuclq_G60.11,schiznuclq_G60.12,schiznuclq_G60.13,schiznuclq_G60.14,schiztotallq_G84.11,schiztotallq_G84.16,schiztotallq_G84.20,schiztotallq_G84.22,schiztotallq_G84.23,schiztotallq_G…	trophtotallq_G75.14,schiztotalhq_G51.3,trophtotallq_G75.16,trophtotallq_G75.17,schiztotalhq_G51.6,trophtotallq_G75.11,trophtotallq_G75.12,schiztotalhq_G51.5,schiztotallq_G84.17,ringtotallq_G74.11,trophtotallq_G75.18,trophtotallq_G75.19,schiztotallq_G84.13,ringtotallq_G74.10,ringnuclq_G40.2,schiznuclq_G60.9,ringnuclq_G40.1,yang2lq_G51.9,ringtotallq_G74.13,NPcDNA_G91.12,yang2lq_G51.5,yang2lq_G51.4,…
G1071.5	Pf3D7_04_v3	+	4293	6	full-splice_match	PF3D7_0424300	PF3D7_0424300.1	4293	6	0	0	0	0	reference_match	TRUE	non_canonical	FALSE	C	coding	1430	4293	1	4293	1093138	1097835	FALSE	40	AATTTATGATAAATTTTTTA	0	TRUE	MRKTLKLFYISGFLFSSRALCKLENYIKNEYDRENSFYILNNKVEKEYEKGTNNNINIDKLANGSLEMLEVKEALLEDKKNVDNKDIKEQLPENNKNFEEKILHEDICKLNKENIEKEGLYKPNTFKSIGNDLLYKKGKLNFLYEYGMELLHINKVPMNRMNNSRGLGDSNMSFLDISNNNMNSLNSMNNLNNSNNFDSSNSLSFVDMKSIHRCIKKRAKGERDWACNDKNTKEPNICVSDRRVQLCTGNLIELPINDSTKEKFKEKLILAAQKEGSLLFEKFGKKYNEEFCLNLKWSYGDYGDIIKGTDMEGLGRSIKVEFEIDRIFKRDNKKSAENRKKWWEEISTHIWNAMIKEHKEKFPKDVKECSADKPLDEPQINRWLMEWAYDTDYNKNLWY…	reference	0,0,0,0,0,0	0,0,0,0,0,0	reference_PF3D7_0424300.1;reference_PF3D7_0424300.1;reference_PF3D7_0424300.1;reference_PF3D7_0424300.1;reference_PF3D7_0424300.1;reference_PF3D7_0424300.1	reference_PF3D7_0424300.1;reference_PF3D7_0424300.1;reference_PF3D7_0424300.1;reference_PF3D7_0424300.1;reference_PF3D7_0424300.1;reference_PF3D7_0424300.1	reference_PF3D7_0424300.1
G1072.1	Pf3D7_04_v3	+	7985	2	full-splice_match	PF3D7_0424400	PF3D7_0424400.1	7985	2	0	0	0	0	reference_match	FALSE	canonical	FALSE	C	coding	2380	7143	509	7651	1099811	1107111	FALSE	50	TATATATATATATATATATA	0	TRUE	MLFVVELDSRLEKSADKRISVERFRKIFEIYVEDKLEELKRSGSEKYDKDCRDFNYFIDDVKDVFINNDLVKIPVKVRKSIWETHVDKNLPKLMKNTTSCKCIRKEHNYNKEYRDMTRTLEDFCEEKTRKLEIIYQKDYDESLYVNFNEWINKKKEDILKEYEKLSNKDKYKHLLKISETCDLNHVDKLFLNISSEDMKKMKEDVKKQHLEVKVRPPVNEPIDDRGKEDALSRGGKSIILNKEENSPTEEITTEYNPVSEMGVGTTIAHSEPGPKTVNTEVRNVLRSDGKISDQGSQKSPPKELSNKQMTPAQRKNVPHFVERRGYGNSHVRGNALKKISNGDDNYKSPSSNYIEVDCAEDKYFLLEDGTNQSENSCKTKYNYFVSNDYDGTGSAIYST…	reference	0,0	0,0	reference_PF3D7_0424400.1;reference_PF3D7_0424400.1	reference_PF3D7_0424400.1;reference_PF3D7_0424400.1	reference_PF3D7_0424400.1
G1072.7	Pf3D7_04_v3	+	4085	3	full-splice_match	PF3D7_0424500	PF3D7_0424500.1	4085	3	0	0	0	0	reference_match	FALSE	canonical	FALSE	C	coding	622	1869	1786	3654	1110060	1112293	FALSE	0	TTTTTTTTTTTTTTTTTTTG	0	TRUE	MKKKTREEIIIFLKWVSCKKYIFSVFVFLCCFLMSFNIFEPRIEIIELNWHVRYYRHLTEVWDNNNNNDEGEQNLKDKYDTYDEKEKVKKKYVEDEFNTKEKVKKKHRDDKYNKKEKSKKKHRDDKYNKKEKSKKKYVEDKFNKKNKHKENDVSLKKDQCKKSLSIREDCNNKNSKSYNEKEICDNENCVNLEDIKIYDNTTWKYKIKKLITCSYNSDKDAKVLYNWKLGKSILGKMINSTEDFSINGISYKDWTLNTIPDIGYSQNNRRSQEVFKTEVKSKDENTESVKLFIKKVPASIWVRQYIILNEHKGEYSLGEENFVMEAISLAFLNKYYPGIAPKFYGILYESPDKPNDNVCFSFGRGKCNNLKKFNDMLINQLQLNNKANVIMISELYGED…	NPcDNA,reference,ringnuclq,ringtotallq,schiznuclq,schiztotalhq,schiztotallq,trophnuchq,trophtotalhq,trophtotallq,yang1lq,yang2hq,yang2lq	0,0,0	0,0,0	reference_PF3D7_0424500.1;reference_PF3D7_0424500.1,ringnuclq_G518.1,schiztotallq_G850.2,schiztotallq_G850.3,yang1lq_G817.4;reference_PF3D7_0424500.1,ringnuclq_G518.1,ringnuclq_G518.2,ringtotallq_G789.4,schiztotalhq_G572.5,schiztotalhq_G572.6,schiztotallq_G850.2,schiztotallq_G850.3,schiztotallq_G850.4,schiztotallq_G850.5,trophnuchq_G321.1,trophtotallq_G822.5,trophtotallq_G822.6,trophtotallq_G822.…	reference_PF3D7_0424500.1,ringnuclq_G518.1,schiztotallq_G850.2,schiztotallq_G850.3,yang1lq_G817.4;reference_PF3D7_0424500.1,ringnuclq_G518.1,ringnuclq_G518.2,ringtotallq_G789.4,schiztotalhq_G572.5,schiztotalhq_G572.6,schiztotallq_G850.2,schiztotallq_G850.3,schiztotallq_G850.4,schiztotallq_G850.5,trophnuchq_G321.1,trophtotallq_G822.5,trophtotallq_G822.6,trophtotallq_G822.7,trophtotallq_G822.8,yang…	schiztotalhq_G572.3,NPcDNA_G965.3,NPcDNA_G965.2,yang2lq_G651.4,yang2lq_G651.5,yang2lq_G651.2,yang2lq_G651.3,ringtotallq_G789.2,trophtotalhq_G502.1,schiznuclq_G680.1,reference_PF3D7_0424500.1,ringtotallq_G789.4,yang1lq_G817.4,schiztotallq_G850.2,schiztotallq_G850.3,schiztotallq_G850.4,schiztotallq_G850.5,trophtotallq_G822.7,yang2hq_G389.1,schiztotalhq_G572.6,schiztotalhq_G572.5,trophtotallq_G822.8…
G1074.4	Pf3D7_04_v3	-	3804	3	full-splice_match	PF3D7_0424600	PF3D7_0424600.1	3804	3	0	0	0	0	reference_match	FALSE	canonical	FALSE	C	coding	309	930	2266	3195	1114486	1113345	FALSE	100	AAAAAAAAAAAAAAAAAAAA	0	TRUE	MKFFNGSSFSNSNGFMDSKNLKNSAIFSFDEEEKKTASRSFLSSLLSKRMVIPMLGVLYVVLLNVCLHNGSNTSTNVQFNNNVGKRILSEGQSTDEYSESSSEYVENPVIGSTFMLPNENRLNTIGNLFEGEKYNILEDTQKLIDDINKFRYNSNYSPIPYPEQYNPVDYNKADFVLDKYIDNLGYCKGDTIKAMEIIWEATMNNERRKYAATKRSMLRYYDDLKRKRIIRPKTYTNKLNSCNQIMESSEKKIESHLSEMFNKWFKQKSLFLDDFNRFITACRIGWKTVSNAVQHQCDTIMRSKNFIDI	NPcDNA,reference,ringnuclq,ringtotalhq,ringtotallq,schiznuclq,schiztotalhq,schiztotallq,trophnuchq,trophnuclq,trophtotalhq,trophtotallq,yang1hq,yang1lq,yang2hq,yang2lq	0,0,0	0,0,0	reference_PF3D7_0424600.1;ringnuclq_G519.3,ringtotalhq_G480.1,ringtotalhq_G480.3,ringtotallq_G790.1,ringtotallq_G790.2,ringtotallq_G790.5,ringtotallq_G790.6,schiztotalhq_G573.1,schiztotalhq_G573.2,trophnuchq_G322.1,trophtotalhq_G503.1,trophtotalhq_G503.2,trophtotallq_G824.3,trophtotallq_G824.4,yang1hq_G487.2,yang1hq_G487.3,yang1lq_G818.2,yang1lq_G818.3,yang2hq_G390.2,yang2hq_G390.4,yang2lq_G653.1…	ringnuclq_G519.3,ringtotalhq_G480.1,ringtotalhq_G480.3,ringtotallq_G790.1,ringtotallq_G790.2,ringtotallq_G790.5,ringtotallq_G790.6,schiztotalhq_G573.1,schiztotalhq_G573.2,trophnuchq_G322.1,trophtotalhq_G503.1,trophtotalhq_G503.2,trophtotallq_G824.3,trophtotallq_G824.4,yang1hq_G487.2,yang1hq_G487.3,yang1lq_G818.2,yang1lq_G818.3,yang2hq_G390.2,yang2hq_G390.4,yang2lq_G653.1,yang2lq_G653.2,yang2lq_G6…	yang1lq_G818.4,trophnuclq_G665.4,schiznuclq_G681.1,schiznuclq_G681.2,trophnuclq_G665.1,trophnuclq_G665.3,reference_PF3D7_0424600.1,schiztotallq_G852.6,schiztotallq_G852.7,NPcDNA_G967.5,NPcDNA_G967.6,NPcDNA_G967.1,NPcDNA_G967.3,NPcDNA_G967.2,yang2lq_G653.6,yang2hq_G390.4,yang2lq_G653.5,yang2lq_G653.2,yang2lq_G653.1,yang1hq_G487.2,yang1hq_G487.3,schiztotalhq_G573.1,schiztotalhq_G573.2,yang2hq_G390.…
G1075.36	Pf3D7_04_v3	+	1300	2	full-splice_match	PF3D7_0424800	PF3D7_0424800.1	1300	2	0	0	0	0	reference_match	FALSE	canonical	FALSE	A	coding	314	945	12	956	1123986	1125004	FALSE	50	TATATATATATATATATATA	0	TRUE	MNIFKYYNIYLPLSVLGFVHIEVKSNNDVLNNSLSSISFNNYIFGRILSTNESADVVVEKPMEEKLNNTNENIDETHEESDPSNSTEETVKKCISNILDMTCDSRGHALILANNILRSQNVNEEVIILNEHDLLSQFLNGDVSNIFSDNKSIFKDLLDKDICSTYEVNFDQNSKCTLLTNKNDLQISEDILLLGNESEETNKLLDLWKRVMKNEESKLYLLKRNLYQQHLKLRNRSRLSHDKLNNILNECNVLVKKYNNNYDKTINNIFKEWSTVTPHNIFEFKLFIKACRLTWRKSIKNLHAEYTELLKRSFN	directRNA,reference,ringnuclq,ringtotallq,schiztotalhq,schiztotallq,trophnuclq,yang1lq	0,0	0,0	reference_PF3D7_0424800.1;reference_PF3D7_0424800.1	reference_PF3D7_0424800.1;reference_PF3D7_0424800.1	directRNA_G302.1,ringtotallq_G792.2,ringtotallq_G792.1,schiztotallq_G854.1,ringnuclq_G521.1,yang1lq_G820.1,directRNA_G302.2,schiztotalhq_G576.1,reference_PF3D7_0424800.1,trophnuclq_G667.1
G1075.5	Pf3D7_04_v3	+	7078	3	full-splice_match	PF3D7_0424700	PF3D7_0424700.1	7078	3	0	0	0	0	reference_match	FALSE	canonical	FALSE	C	coding	1222	3669	2535	6203	1118430	1122414	FALSE	40	ATATTGAATATATTATGTAT	0	TRUE	MNYFSKYKVIESNRLLYTSNVKYDNYFININKKNQVKNKNESYSFIKLLFRKCIIFFIIYFLFIIPLNEVIYNKYDYSSKSIQHYCIRNLSECFRGKSALNDDSESCRCSNLLKEKKKTEENSEEIRKYLSDKTKKRNSLYKYKLKGSKGKSVKNIVGNKEGSIHENTDLYSDSDVEYDYGNLFYDCYYTEGLIDQGEENEEEKFYEAREDFEGEEKNKCKIKESEKSFKKENDCKVENVENINYERVYSWELGKEALTKLLGCSNKLSVNNVKYSDWKFKSIPTVGFSKDGDRLQEMYKASVCSYTEECQGEVYLFVKKIPIEVWIRQYNLMNDNDGEYLLDGENFIMEAVACAYLSEHYPGLTPKLYKVLYEPECANCNEEDKNMSENNHKKDSKHK…	reference,ringnuclq,schiztotalhq,schiztotallq,trophnuchq,trophnuclq,trophtotallq,yang1lq,yang2hq,yang2lq	0,0,0	0,0,0	reference_PF3D7_0424700.1;yang2lq_G655.7;reference_PF3D7_0424700.1,schiztotalhq_G575.9,schiztotallq_G853.10,schiztotallq_G853.18,trophnuclq_G666.13,trophtotallq_G825.7,yang1lq_G819.25,yang1lq_G819.27,yang1lq_G819.28,yang2hq_G391.4,yang2lq_G655.18,yang2lq_G655.33,yang2lq_G655.36,yang2lq_G655.38,yang2lq_G655.39,yang2lq_G655.7	yang2lq_G655.7;reference_PF3D7_0424700.1,schiztotalhq_G575.9,schiztotallq_G853.10,schiztotallq_G853.18,trophnuclq_G666.13,trophtotallq_G825.7,yang1lq_G819.25,yang1lq_G819.27,yang1lq_G819.28,yang2hq_G391.4,yang2lq_G655.18,yang2lq_G655.33,yang2lq_G655.36,yang2lq_G655.38,yang2lq_G655.39,yang2lq_G655.7;reference_PF3D7_0424700.1	schiztotalhq_G575.6,schiztotalhq_G575.7,schiztotalhq_G575.3,ringnuclq_G520.1,schiztotallq_G853.5,trophnuchq_G324.4,yang2hq_G391.18,yang2lq_G655.23,yang2lq_G655.27,yang2lq_G655.41,schiztotallq_G853.21,schiztotallq_G853.23,schiztotallq_G853.24,schiztotallq_G853.25,reference_PF3D7_0424700.1,yang2hq_G391.4,yang2lq_G655.7,schiztotalhq_G575.9,yang2lq_G655.18,trophnuclq_G666.13,yang2lq_G655.33,yang1lq_G…
G1077.1	Pf3D7_04_v3	+	1925	2	full-splice_match	PF3D7_0424900	PF3D7_0424900.1	1925	2	0	0	0	0	reference_match	TRUE	canonical	FALSE	C	coding	283	852	523	1374	1127779	1128802	FALSE	35	TTTGTGAAACATATTTTTAA	0	TRUE	MNNKKNCTIFPVYRSNEIQKGTLYYISFKLLCLSLYIIGFYYVLLNNSLENGSLEISKNCNIYKRNLVQVEKSKGQKSKKHLKHRKDVNKTKDNENNIKGNAQQVDENKNSIKNNGENSNVEKKSNVSTCNINYNDMSKNLTETELYEVLNSFEECPPNDDLRNIWNHSLAVAKEGFDNILKELKGKIQNYLDNDIQLKNGKLLYKDTWDRIVLKFCRTVAIEEAEYTRKFYSLINDKHTINDVVKLIYSFIENFNTLKEELHENCEKELLENVNKIANRKKY	NPcDNA,directRNA,reference,ringnuchq,ringnuclq,ringtotalhq,ringtotallq,schiztotalhq,schiztotallq,trophnuchq,trophnuclq,trophtotalhq,trophtotallq,yang1lq,yang2lq	0,0	0,0	reference_PF3D7_0424900.1;NPcDNA_G970.1,NPcDNA_G970.3,directRNA_G303.1,ringnuchq_G123.1,ringnuclq_G522.2,ringtotalhq_G483.1,ringtotalhq_G483.2,ringtotallq_G793.1,ringtotallq_G793.2,schiztotalhq_G577.1,schiztotalhq_G577.2,schiztotallq_G855.1,schiztotallq_G855.2,schiztotallq_G855.3,schiztotallq_G855.4,trophnuclq_G668.1,trophtotalhq_G505.1,trophtotallq_G827.1,trophtotallq_G827.2,yang1lq_G821.1,yang1…	NPcDNA_G970.1,NPcDNA_G970.3,directRNA_G303.1,ringnuchq_G123.1,ringnuclq_G522.2,ringtotalhq_G483.1,ringtotalhq_G483.2,ringtotallq_G793.1,ringtotallq_G793.2,schiztotalhq_G577.1,schiztotalhq_G577.2,schiztotallq_G855.1,schiztotallq_G855.2,schiztotallq_G855.3,schiztotallq_G855.4,trophnuclq_G668.1,trophtotalhq_G505.1,trophtotallq_G827.1,trophtotallq_G827.2,yang1lq_G821.1,yang1lq_G821.2,yang2lq_G656.1;r…	trophnuchq_G325.1,reference_PF3D7_0424900.1,directRNA_G303.1,trophnuclq_G668.1,ringnuclq_G522.2,yang1lq_G821.2,yang1lq_G821.1,ringnuchq_G123.1,trophtotallq_G827.2,trophtotalhq_G505.1,trophtotallq_G827.1,schiztotalhq_G577.2,schiztotalhq_G577.1,ringtotalhq_G483.2,ringtotalhq_G483.1,NPcDNA_G970.1,NPcDNA_G970.3,schiztotallq_G855.3,schiztotallq_G855.2,schiztotallq_G855.1,ringtotallq_G793.1,yang2lq_G65…
G1078.1	Pf3D7_04_v3	-	1137	7	full-splice_match	PF3D7_0425000	PF3D7_0425000.1	1137	7	0	0	0	0	reference_match	TRUE	non_canonical	FALSE	A	coding	378	1137	1	1137	1130893	1129660	FALSE	20	TTTTTTTCTTTATATATATG	0	TRUE	MNIIYFNILFFLTLFRYFISSHTNIPRTNNNNSKNAAINKKPIATISDIITLDYIGDQLQQIQLTKDEIIKDKLKKNKFLKKKFKNKNDDNKTKHEIEKLEREIFDARTLCEKYIKKELKEISILKDQIVKDKIKSYHWKRDKLIDYELTKLFLEEKRKNILESYEQYVKEQIEKKKLMDKKLKIEKFKNESIIYNILLHIKNYLIEIKNHVLDIELAFPKCFEHLFKKKKFFELWNSFNDIMEEKVKKYIIGGYTMGIGIISGISKSLHFIVATPSVCAKSISIKDSCASKAAQISQAYYLKAASKLTAINTTCEVPLASPDVDTIVVTSIIIIILVIVLIIFIYFLIKKSEILENERVQKVITPIELFLKKKNKIK	reference	0,0,0,0,0,0,0	0,0,0,0,0,0,0	reference_PF3D7_0425000.1;reference_PF3D7_0425000.1;reference_PF3D7_0425000.1;reference_PF3D7_0425000.1;reference_PF3D7_0425000.1;reference_PF3D7_0425000.1;reference_PF3D7_0425000.1	reference_PF3D7_0425000.1;reference_PF3D7_0425000.1;reference_PF3D7_0425000.1;reference_PF3D7_0425000.1;reference_PF3D7_0425000.1;reference_PF3D7_0425000.1;reference_PF3D7_0425000.1	reference_PF3D7_0425000.1
G1079.2	Pf3D7_04_v3	-	447	3	full-splice_match	PF3D7_0425050	PF3D7_0425050.1	447	3	0	0	0	0	reference_match	TRUE	non_canonical	FALSE	A	non_coding	NA	NA	NA	NA	NA	NA	NA	45	TATGAATCTTTTAAAATAGA	0	TRUE	NA	reference	0,0,0	0,0,0	reference_PF3D7_0425050.1;reference_PF3D7_0425050.1;reference_PF3D7_0425050.1	reference_PF3D7_0425050.1;reference_PF3D7_0425050.1;reference_PF3D7_0425050.1	reference_PF3D7_0425050.1
G1079.7	Pf3D7_04_v3	-	837	2	full-splice_match	PF3D7_0425100	PF3D7_0425100.1	837	2	0	0	0	0	reference_match	FALSE	canonical	FALSE	C	coding	205	618	220	837	1135175	1134415	FALSE	70	TAAACAAAAAAAAGATGAAG	0	TRUE	MSKVLIFFTNFLLIYLSNFPLYINNEHLINIINYEIYNFNMVSSLVIKRTLTEMLIYNSKSQLKDSQINKNTHDNEKNKISSPQTELLRTSKNESNNNNSENTNNYNITKREETLEDLLKEYDEDMKEINNNNKKKTFFKKAKLVLEAFDNIFIDKLIDANIHNKKSELKEDVIDNSLALCGSLILAIPIFSYFCKRINFFHSPQ	reference,trophnuclq	0,0	0,0	reference_PF3D7_0425100.1;reference_PF3D7_0425100.1	reference_PF3D7_0425100.1;reference_PF3D7_0425100.1	trophnuclq_G669.2,reference_PF3D7_0425100.1
G1080.3	Pf3D7_04_v3	+	1244	2	full-splice_match	PF3D7_0425200	PF3D7_0425200.1	1244	2	0	0	0	0	reference_match	FALSE	canonical	FALSE	C	coding	230	693	144	836	1136586	1137385	FALSE	45	ATTTTTATATGAAATAGATA	0	TRUE	MNFCSFIFLFTVTLRVILATKKNIHKKDLYKDNNKNSSRVKCATKEPVYHELSQNDILYENFVKYDKEKNKKNVDKGINDKNYSRNILNNENSEDIFESIKRVESYNYENNMVNECNVIPSSKSLLKKTSRMTRFKNKLYKMIFKRNKFWRVISKIITVLGDSAIICEIIMVIGYMLKICLCSWACEIITASGGAFGAIILLIILIIAIVFLLVTWLWFHKDVYYETHEQ	NPcDNA,reference,ringtotallq,schiztotallq,trophtotallq	0,0	0,0	reference_PF3D7_0425200.1;ringtotallq_G795.1,schiztotallq_G857.2	ringtotallq_G795.1,schiztotallq_G857.2;reference_PF3D7_0425200.1	reference_PF3D7_0425200.1,NPcDNA_G971.1,schiztotallq_G857.2,ringtotallq_G795.1,trophtotallq_G829.2
G1081.1	Pf3D7_04_v3	-	546	4	full-splice_match	PF3D7_0425250	PF3D7_0425250.1	546	4	0	0	0	0	reference_match	TRUE	non_canonical	FALSE	A	non_coding	NA	NA	NA	NA	NA	NA	NA	25	ACTTTATTTCTTATATACTT	0	TRUE	NA	reference	0,0,0,0	0,0,0,0	reference_PF3D7_0425250.1;reference_PF3D7_0425250.1;reference_PF3D7_0425250.1;reference_PF3D7_0425250.1	reference_PF3D7_0425250.1;reference_PF3D7_0425250.1;reference_PF3D7_0425250.1;reference_PF3D7_0425250.1	reference_PF3D7_0425250.1
G1082.1	Pf3D7_04_v3	+	699	3	full-splice_match	PF3D7_0425300	PF3D7_0425300.1	699	3	0	0	0	0	reference_match	TRUE	non_canonical	FALSE	A	coding	232	699	1	699	1141222	1142096	FALSE	50	CAAATGGAACTCCTACAAAA	0	TRUE	MQRMKCRIHCRSFIFMSLGLCVISLFYISLSNVHEENIVPFTRYIEIIPRNLSEFENENHNNNMQRKNTMNHLDKTNEKIPNSCNNKVVTLQNKCYNDMSKSLTEKKLREVLNSLEECPSKEYLMNIWSHTVGVAKEGLDNILKELKELIQKYLDNDIYVDTNKYGANTFLYDYTWKGILFNLCGTVASEEVKYTKSFLSLINDKHTIDDILNFIYLFLEYFQILKKELHEK	reference	0,0,0	0,0,0	reference_PF3D7_0425300.1;reference_PF3D7_0425300.1;reference_PF3D7_0425300.1	reference_PF3D7_0425300.1;reference_PF3D7_0425300.1;reference_PF3D7_0425300.1	reference_PF3D7_0425300.1
G1083.3	Pf3D7_04_v3	+	696	2	full-splice_match	PF3D7_0425400	PF3D7_0425400.1	696	2	0	0	0	0	reference_match	FALSE	canonical	FALSE	C	coding	231	696	1	696	1143992	1144824	FALSE	45	TACACTAGAAAATTTTATAG	0	TRUE	MTNKKNCSFFAFYSADENQKGKLNYISLKFLCLSLYMIGFYYVFLYNSFESVSLEIFKNCNIYKRNLVQVEKNKTSKRKKYLKHKKEDIDKTKANANDLKCNELCLEENKHSINNDLGKSNKENECNISTCHINYNDISKNLTETELREVLKSFKECPPKENLRNIWNHTIGLAKEGFYNQLKDLKGSIQKYLDNDIYVGVHEDDDKIYLYERMWNEYISRFYETIINEEK	reference,yang1lq	0,0	0,0	reference_PF3D7_0425400.1;reference_PF3D7_0425400.1	reference_PF3D7_0425400.1;reference_PF3D7_0425400.1	yang1lq_G823.1,reference_PF3D7_0425400.1
G1084.3	Pf3D7_04_v3	-	915	2	full-splice_match	PF3D7_0425500	PF3D7_0425500.1	915	2	0	0	0	0	reference_match	FALSE	canonical	FALSE	C	coding	304	915	1	915	1147697	1146672	FALSE	45	TTTATTTTATAAAATATAGA	0	TRUE	MLLFPFLFNTFLLSQNVNCQNNLRNKSLINNYTQRKILKSRCLAEIERPLNPHYQNDPELKKIIDQLNEEAMKKYQQSNDTYKQLHELLEKKETKSRSRNSEQEMSKIEKELLKIYEKMSGDENHIMQKSDMYTNENHKSNDKNDKSCECINKNSTDKLSSTNKVHDNYLDNLKTGFVGGLVVCALSSALVGKYGIAAAASAAKGVLQAFINALPSISSSQLTNILNGINFFYETSIKSAFTFGGITSVEYEGAASLASSTFLPYGIAIIAIIVLTIIVIILYVWLRKRRKNSWKHECKKHLCT	NPcDNA,reference,ringtotalhq,ringtotallq,schiznuclq,schiztotalhq,schiztotallq,trophnuclq,trophtotalhq,trophtotallq	0,0	0,0	reference_PF3D7_0425500.1;NPcDNA_G973.2,reference_PF3D7_0425500.1,schiztotallq_G859.3,schiztotallq_G859.4,schiztotallq_G859.6,trophnuclq_G671.1,trophtotallq_G831.1	NPcDNA_G973.2,reference_PF3D7_0425500.1,schiztotallq_G859.3,schiztotallq_G859.4,schiztotallq_G859.6,trophnuclq_G671.1,trophtotallq_G831.1;reference_PF3D7_0425500.1	schiztotalhq_G581.1,trophtotalhq_G507.1,ringtotallq_G796.1,schiztotalhq_G581.2,ringtotallq_G796.2,ringtotalhq_G484.1,schiznuclq_G684.1,trophtotalhq_G507.2,schiztotallq_G859.1,reference_PF3D7_0425500.1,trophnuclq_G671.2,schiztotallq_G859.6,trophtotallq_G831.1,schiztotallq_G859.4,schiztotallq_G859.3,trophnuclq_G671.1,NPcDNA_G973.2
G1085.5	Pf3D7_04_v3	+	915	1	full-splice_match	PF3D7_0425600	PF3D7_0425600.1	915	1	0	0	0	0	mono-exon	FALSE	NA	NA	C	coding	277	834	82	915	1149355	1150188	NA	30	ATATAGGGCGTATGTTAATC	0	TRUE	AHNKNKPYITAHTPNTTSRLLSECELYMPNYDNDPEMQAVMQDFGRQTSQRFEEYNECMIENRQKCKEQCDKEIQKIILKDKIEKELTVKFGALHTHITIEDIPTCICDKSLSDKVEKTCLNCGGILGTVVPGWGILGSIGFYGFVNSIAIDVAVKEGIAKVLHELKEITALEILLNNKLEALVTPETYACTNALNKSIMAAKLTICKASPQPAPCSPKLFDLSVIAPKVHNATMEGINTAKAAEVNTWNTAFSSPAFFSNPIVISAIVLICIAVILLIIYLILRYRRKKQMNKKLKYIKLLKE	reference,trophnuclq,trophtotallq	0	0	reference_PF3D7_0425600.1	reference_PF3D7_0425600.1	trophnuclq_G672.4,reference_PF3D7_0425600.1,trophtotallq_G832.3
G1086.15	Pf3D7_04_v3	-	975	2	full-splice_match	PF3D7_0425700	PF3D7_0425700.1	975	2	0	0	0	0	reference_match	FALSE	canonical	FALSE	C	coding	324	975	1	975	1153633	1152504	FALSE	25	ATATGTTTTATTATGTTGAT	0	TRUE	MKIHYTNILLFPLKLNILVNTHKKPHTTARHIQTNRLLCECELYMSNYDNDPEMKSVMQQFHDRTKQRFQEYDEMLQEKRQICKDTCDKEIQKIILKDKIEKELNEKFSALHTDIQSDAIPTCICEKSVTDKFEKTCLKCSGIFATAVPELGLIGGTVVYDAAVKAATKAAIKKAIEEVGKIFFLADESTMQWTNMINAGNYSDKMSLVSILTSLNNGCQDGEAVAGPLFCTASNALTESGNPYVFTRTISEKAANAADAARKAASGKFAEMTSVGTIFSDPIVISAIVVISIAVILLIIYLILRYRRKIKMNKKLQYIKLLKE	reference,schiznuclq	0,0	0,0	reference_PF3D7_0425700.1;reference_PF3D7_0425700.1	reference_PF3D7_0425700.1;reference_PF3D7_0425700.1	reference_PF3D7_0425700.1,schiznuclq_G685.5
G1087.9	Pf3D7_04_v3	+	10662	2	full-splice_match	PF3D7_0425800	PF3D7_0425800.1	10662	2	0	0	0	0	reference_match	FALSE	canonical	FALSE	C	coding	3553	10662	1	10662	1156423	1167821	FALSE	65	AAAAAAAAAATATATTATTT	0	TRUE	MGNASSSEGEAKTPSLTESHNSARNILEGYAESIKEQASKDAKIHGHHLKGDLAKAVFRHPFSAYRPNYGNPCELDYRFHTNVWHRNAEDRNPCLFSRAKRFSNEGEAECNGGIITGNKGECGACAPYRRRHICDYNLHHINENNIRNTHDLLGNLLVMARSEGESIVKSHEYTGYGIYKSGICTSLARSFADIGDIIRGKDLYRRDSRTDKLEENLRKIFANIYKELKNGKKWAEAKEYYQDDGTGNYYKLREAWWALNRKDVWKALTCSAPRDAQYFIKSSVRDQTFSNDYCGHGEHEVLTNLDYVPQFLRWFEEWAEEFCRIKKIKLGKVKEACRDDSKKLYCSHNGYDCTKTIRNKDILSDNPKCTGCSVKCKVYELWLRNQRNEFEKQKKKYYK…	NPcDNA,reference,ringnuchq,ringnuclq,ringtotallq,schiztotallq,trophtotallq	0,0	0,0	reference_PF3D7_0425800.1;reference_PF3D7_0425800.1,ringtotallq_G799.52,ringtotallq_G799.54,ringtotallq_G799.55,ringtotallq_G799.58	reference_PF3D7_0425800.1,ringtotallq_G799.52,ringtotallq_G799.54,ringtotallq_G799.55,ringtotallq_G799.58;reference_PF3D7_0425800.1	trophtotallq_G835.62,trophtotallq_G835.63,schiztotallq_G862.97,trophtotallq_G835.61,trophtotallq_G835.66,schiztotallq_G862.118,ringnuclq_G527.32,schiztotallq_G862.133,schiztotallq_G862.114,ringnuclq_G527.49,schiztotallq_G862.122,schiztotallq_G862.110,schiztotallq_G862.112,ringnuclq_G527.38,schiztotallq_G862.108,ringtotallq_G799.46,ringnuchq_G125.7,schiztotallq_G862.131,ringnuclq_G527.50,ringnuclq…
G1089.4	Pf3D7_04_v3	+	1536	2	full-splice_match	PF3D7_0425900	PF3D7_0425900.1	1536	2	0	0	0	0	reference_match	FALSE	canonical	FALSE	C	coding	324	975	460	1434	1169980	1171184	FALSE	45	AAATAACTATATATTTTTAT	0	TRUE	MKVHYINILLFELPLNILIYNQRNHYITRTPKTNTRTLCECELYAPSNYDNDQEMKEVMQQFEVRTSQRFHEYDESLQSKRMQCKDKCDKEIQKIILKDKLEKELMDKFATLQTDIQNDAIPTCVCEKSLADKVEKTCLKCGGLLGGGVAPGWGLISGLGYVGWTNYVTQTALQKGIEAVISYLEQIPGITDLPGFNLANIINPKNYSSSSLIIQAIDAAAGPICDVPVNESLKFCVLSSYNESTIIKQVSGGAESAAAFGEETASAEVAKFVPKTTILTNTITTSFIVIVVIVLIMVIIYLILRYRRKKKMKKKLQYIKLLEE	NPcDNA,reference,ringtotalhq,ringtotallq,schiznuclq,schiztotalhq,trophtotalhq,trophtotallq,yang1hq,yang1lq,yang2hq,yang2lq	0,0	0,0	reference_PF3D7_0425900.1;reference_PF3D7_0425900.1,ringtotalhq_G488.1,schiznuclq_G689.3,schiztotalhq_G585.1,schiztotalhq_G585.2,schiztotalhq_G585.4,yang1hq_G491.1,yang1hq_G491.2,yang1hq_G491.3,yang1lq_G824.4,yang1lq_G824.6,yang2hq_G392.1,yang2lq_G663.1	reference_PF3D7_0425900.1,ringtotalhq_G488.1,schiznuclq_G689.3,schiztotalhq_G585.1,schiztotalhq_G585.2,schiztotalhq_G585.4,yang1hq_G491.1,yang1hq_G491.2,yang1hq_G491.3,yang1lq_G824.4,yang1lq_G824.6,yang2hq_G392.1,yang2lq_G663.1;reference_PF3D7_0425900.1	yang1lq_G824.3,trophtotalhq_G510.1,NPcDNA_G980.2,NPcDNA_G980.3,NPcDNA_G980.4,NPcDNA_G980.5,NPcDNA_G980.6,trophtotallq_G836.1,ringtotallq_G801.1,ringtotallq_G801.2,reference_PF3D7_0425900.1,yang2hq_G392.1,yang1hq_G491.3,yang1hq_G491.2,yang1hq_G491.1,yang2lq_G663.1,yang1lq_G824.6,yang1lq_G824.4,ringtotalhq_G488.1,schiznuclq_G689.3,schiztotalhq_G585.4,schiztotalhq_G585.1,schiztotalhq_G585.2
G109.6	Pf3D7_01_v3	+	2103	11	full-splice_match	PF3D7_0108800	PF3D7_0108800.1	2103	11	0	0	0	0	reference_match	FALSE	canonical	FALSE	C	coding	360	1083	556	1638	357834	360339	FALSE	65	ACAATAAAATGAAATATAAT	0	TRUE	MLIEKYDEKPKFDLGFSPFYFISYPLYNIQCRSILYKHLNNYEANITYTPLININNLNIKTYIIYIFNSLHQIYNNEGIRGLYKGLIPMLAHIVSKKSIYYFLENVHFVIFRRLRSEKRRDIYDKKLIRNYENNSMNDKENDNNFIGDSINSKIVKQINFVKEENNFIKKKKKKKYFHLSLYHSFYEYVSCILSYPLLNISTKLIIFQNNSRSLLYNIKNIIRLTYMYDGIYGFFKGLNNYLIIQSMDKVLNCFLYRTFSNSCSYDKVVTIKVVLSTCLNTIMAPYIQYSILNRSQSLVPGLCKETTFSQFFNNFNWKSHLSNVSVGLVAAGVQLIIIALLPKDTSKNEDIIDNEKDDNV	NPcDNA,directRNA,reference,ringtotalhq,ringtotallq,schiznuclq,schiztotalhq,schiztotallq,trophnuclq,trophtotalhq,trophtotallq,yang1hq,yang1lq,yang2lq	0,0,0,0,0,0,0,0,0,0,0	0,0,0,0,0,0,0,0,0,0,0	reference_PF3D7_0108800.1;NPcDNA_G93.8,reference_PF3D7_0108800.1,ringtotalhq_G41.1,ringtotalhq_G41.2,ringtotallq_G75.11,ringtotallq_G75.2,ringtotallq_G75.3,ringtotallq_G75.4,ringtotallq_G75.9,schiztotallq_G85.3,schiztotallq_G85.6,trophtotalhq_G50.2,yang1hq_G41.1;NPcDNA_G93.8,reference_PF3D7_0108800.1,ringtotalhq_G41.1,ringtotalhq_G41.2,ringtotallq_G75.11,ringtotallq_G75.2,ringtotallq_G75.3,ringto…	NPcDNA_G93.8,reference_PF3D7_0108800.1,ringtotalhq_G41.1,ringtotalhq_G41.2,ringtotallq_G75.11,ringtotallq_G75.2,ringtotallq_G75.3,ringtotallq_G75.4,ringtotallq_G75.9,schiztotallq_G85.3,schiztotallq_G85.6,trophtotalhq_G50.2,yang1hq_G41.1;NPcDNA_G93.8,reference_PF3D7_0108800.1,ringtotalhq_G41.1,ringtotalhq_G41.2,ringtotallq_G75.11,ringtotallq_G75.2,ringtotallq_G75.3,ringtotallq_G75.4,ringtotallq_G7…	yang1lq_G71.3,schiznuclq_G61.3,schiztotalhq_G52.1,schiztotalhq_G52.3,schiztotalhq_G52.2,yang2lq_G52.2,schiznuclq_G61.4,yang2lq_G52.4,trophnuclq_G61.3,trophnuclq_G61.1,trophtotallq_G77.8,trophtotallq_G77.9,trophtotallq_G77.4,trophtotallq_G77.5,trophtotallq_G77.7,trophtotallq_G77.1,trophtotallq_G77.3,directRNA_G25.1,reference_PF3D7_0108800.1,ringtotallq_G75.2,ringtotallq_G75.3,ringtotallq_G75.4,rin…
G1090.3	Pf3D7_04_v3	-	6450	2	full-splice_match	PF3D7_0426000	PF3D7_0426000.1	6450	2	0	0	0	0	reference_match	FALSE	canonical	FALSE	C	coding	2149	6450	1	6450	1180226	1173053	FALSE	40	TATATACGTATGAATGTATA	0	TRUE	MAQKVGGGGKDDYKDAKDLLDKIGQQVHDKVKNGDAETYKGALKGNLSFATASGETGGTNKPCDFGYDKLISGRGGVTARGDPCGKDGTGKEHRFSKERGAECDKNKISGSNDNEGACAPYRRLSLCNKNFPNMNSKDSLKAKNDLLADVCLAAKHEGNSINTHYQKYQAQYASSASSSQICTMLARSFADIGDIVRGKDLYSGNKKKKQTEREKLENNLKTIFGKIHSDVTKSGNNKDALQERYQKDEKDGNFFQLREDWWYANRATIWEALTCNAQGNTYFRQTACAGRSATRNQCRCDGANIVPTYFDYVPQYLRWFEEWAEDFCRKRKYKLENAKEQCREKDKYYQERYCSGNGYDCTQTVRAQEEYSMENNCHKCFFACNPFVKWLGNQKLEFD…	reference	0,0	0,0	reference_PF3D7_0426000.1;reference_PF3D7_0426000.1	reference_PF3D7_0426000.1;reference_PF3D7_0426000.1	reference_PF3D7_0426000.1
G1094.3	Pf3D7_05_v3	+	6624	2	full-splice_match	PF3D7_0500100	PF3D7_0500100.1	6624	2	0	0	0	0	reference_match	FALSE	canonical	FALSE	C	coding	2207	6624	1	6624	20929	28456	FALSE	25	TATGTATTTATATATGTTTG	0	TRUE	MGPPGITGTQGETAKHMFDRIGKQVYETVKNEAENYISELEGKLSQATLLGERVSSLKTCQLVEDYRSKANGDVKRYPCANRSPVRFSDESRSQCTYNRIKDNETDDNACGACAPYRRLHLCDYNLEKMGKTSTTKHDLLAEVCMAAKYEGDSIKTHYTIHKHTNNDSAAELCTELARSFADIGDIIRGKDLYLGDIKKKQNGKKTEREKLEENLKRIFGKIHEDVTNGKKEVLKTRYKDINDPEFFKLREDWWTANRATVWKAITCHAGESDKYFRNTCNDSEHSGTFSQPNKYCRCNGDKPGEDKANVDPPTYFDYVPQYLRWFEEWAEDFCRIRKHKLKNAKEQCREKYKSGTDRYCSRNGYDCTQTIRGRNILVSDSECTNCSVVCTPFVKWIEN…	reference	0,0	0,0	reference_PF3D7_0500100.1;reference_PF3D7_0500100.1	reference_PF3D7_0500100.1;reference_PF3D7_0500100.1	reference_PF3D7_0500100.1
G1097.1	Pf3D7_05_v3	-	1023	2	full-splice_match	PF3D7_0500300	PF3D7_0500300.1	1023	2	0	0	0	0	reference_match	FALSE	canonical	FALSE	A	coding	286	861	163	1023	30636	29776	FALSE	30	ATATATGGTTTCATGATATT	0	TRUE	MKSVKENFDRQTSQRFYEYEERMSKKRQKCKEQCEKDIKQIILKDKMEKSLAEKVEKGCLMCGCGLGGVAASIGIFGPIAISELKKAALLAAIASAQKTGVLAGEAAGIEAGKEVIIGGLNALKIEILSIGPWETYFAEGYSINVKQLATVILRRRDAVCSATGLTPPGDTCNRISISIGTKLPNGQYAAPGPDPVINVLNGIVERTKDAADAAAKTARETVTTGITEKETAAINTIFMGKQTAIIASIIAIVVIILVMVIIYKILRYRRKKKMKKKLQYIKLLNQ	reference	0,0	0,0	reference_PF3D7_0500300.1;reference_PF3D7_0500300.1	reference_PF3D7_0500300.1;reference_PF3D7_0500300.1	reference_PF3D7_0500300.1
G1098.1	Pf3D7_05_v3	-	1125	2	full-splice_match	PF3D7_0500400	PF3D7_0500400.1	1125	2	0	0	0	0	reference_match	FALSE	canonical	FALSE	A	coding	374	1125	1	1125	34378	33056	FALSE	35	ATATATAATGCTCAGATGTT	0	TRUE	MKFSYFNILLFSIPLNILINDHSKYSSCKHTSNSKTTKPHRSLYECGLYSPANNDNDPEMKRVMQQFEDRTSQRFHEYDERMQSKRMQCKEQCDKEIQKIILKDKLEKQMEQQLNTLETKIDTDDIPTCVCEKSLADKVEKGCLRCGYGLGTVAPTVGLIGAVAVHVWKPMALEAAIEAAIAKSAAEISAAANAAGIQAGKIAVIESLKKLYVDYFWPEMSNYILNMSHYNGVANLTAFIHEPKFNVCKDAGEVILDKCNAFDMGFGILKKDGVTNGLLPKDAVPRVLKGIVGQAEGPAKVAADAARQTVTAEITEKETAAINTIFMSKQTAIIASVVAIVVIVLIMIIIYLILRYRRKKKMKKKLQYIKLLKE	reference	0,0	0,0	reference_PF3D7_0500400.1;reference_PF3D7_0500400.1	reference_PF3D7_0500400.1;reference_PF3D7_0500400.1	reference_PF3D7_0500400.1
G110.7	Pf3D7_01_v3	-	600	1	full-splice_match	PF3D7_0108900	PF3D7_0108900.1	600	1	0	0	0	0	mono-exon	FALSE	NA	NA	C	non_coding	NA	NA	NA	NA	NA	NA	NA	80	AAAAAAAAAAAAAGGTTAAA	0	TRUE	NA	NPcDNA,reference,ringnuclq,yang1hq,yang1lq,yang2lq	0	0	reference_PF3D7_0108900.1	reference_PF3D7_0108900.1	ringnuclq_G42.1,NPcDNA_G94.5,NPcDNA_G94.4,NPcDNA_G94.3,NPcDNA_G94.2,ringnuclq_G42.6,yang2lq_G53.1,yang1lq_G73.2,reference_PF3D7_0108900.1,yang1hq_G42.2,ringnuclq_G42.4
G1100.1	Pf3D7_05_v3	-	930	2	full-splice_match	PF3D7_0500500	PF3D7_0500500.1	930	2	0	0	0	0	reference_match	FALSE	canonical	FALSE	A	coding	309	930	1	930	37564	36464	FALSE	40	ATATATGGTTTAACAATATT	0	TRUE	MKLHCSKILLFSLQLNILITSSYVNNKNKPYITPHTSAITSRVLNECDLYMPNYDKDADMKSVKENFDRQSSRRFEEYEERMITNRQKYKEQCEKDIQKIILKDKIEKLLEEKVEKCCLICGCGLGGGVAPFVGLFGGLAVNEMKKAAVVAATDVGIKEAIKEVGSIFYLADGSTMEWTKMINAGNYSQKMSLVEIVTILKNKCEEDEALAGPLFCKASEAATESGEVFEFSGNISRMAANAAEAAGNAANGKYAEMTSVGTICSNPVVISAIVVVIIAVILLIIYLILRYRRKKKMKQKQQYTKLLNQ	reference	0,0	0,0	reference_PF3D7_0500500.1;reference_PF3D7_0500500.1	reference_PF3D7_0500500.1;reference_PF3D7_0500500.1	reference_PF3D7_0500500.1
G1101.2	Pf3D7_05_v3	-	924	3	full-splice_match	PF3D7_0500600	PF3D7_0500600.1	924	3	0	0	0	0	reference_match	TRUE	non_canonical	FALSE	A	coding	307	924	1	924	40488	39443	FALSE	40	TTTATTTTATAAAATATTGA	0	TRUE	MNIYYNNMLVMSFLLNVLLLSDNVNNQNKKYNVGYVKNSTRMIIMKSRRLSEIQLPRCPHYHNDPELKKIIDKLNEERIKKYIETNNSFEEIHELLGKERTKSFYVNGMKKSSKMENELLKKHDDSIRDKHNVMLKLEFYTSEDIKLNDKSCEYQNIKISGDELASSHKIHDNYLDNLRKGCFGGVGICTLCSILVSNIGIGYAVTAAKGIITNSYSLVIADKFAKVLAGVYFFFSSSIENAAVPIFSLFHWDAMRIASTATTAFLPYGIAALVLIILVVALIVLYIWLYKRRKKSWKHECKKHLCT	reference	0,0,0	0,0,0	reference_PF3D7_0500600.1;reference_PF3D7_0500600.1;reference_PF3D7_0500600.1	reference_PF3D7_0500600.1;reference_PF3D7_0500600.1;reference_PF3D7_0500600.1	reference_PF3D7_0500600.1
G1101.3	Pf3D7_05_v3	-	275	1	full-splice_match	PF3D7_0500700	PF3D7_0500700.1	275	1	0	0	0	0	mono-exon	FALSE	NA	NA	A	non_coding	NA	NA	NA	NA	NA	NA	NA	70	AAAAAAAATCATACGAAAAG	0	TRUE	NA	reference	0	0	reference_PF3D7_0500700.1	reference_PF3D7_0500700.1	reference_PF3D7_0500700.1
G1101.4	Pf3D7_05_v3	-	6015	2	full-splice_match	PF3D7_0500800	PF3D7_0500800.1	6015	2	0	0	0	0	reference_match	TRUE	canonical	FALSE	C	coding	1434	4305	498	4802	47761	43327	FALSE	50	AAAATTAAGGAATTATATTC	0	TRUE	MEVICRNLCYDKKNNMMENEGNKVKKVYNNSSLKKYMKFCLCTIICVFLLDIYTNCESPTYSYSSIKNNNDRYVRILSETEPPMSLEEIMRTFDEDHLYSIRNYIECLRNAPYIDDPLWGSVVTDKRNNCLQHIKLLEMQESERRKQQEEENAKDIEEIRKKEKEYLMKELEEMDESDVEKAFRELQFIKLRDRTRPRKHVNVMGESKETDESKETDESKETGESKETGESKETGESKETGESKETGESKETGESKETGESKETGESKETGESKETGESKETGESKETGESKETGESKETGESKETRIYEETKYNKITSEFRETENVKITEESKDREGNKVSGPYENSENSNVTSESEETKKLAEKEENEGEKLGENVNDGASENSEDPKKLTEQEENG…	directRNA,reference,ringtotalhq,ringtotallq,schiznuclq,schiztotalhq,schiztotallq,trophtotallq,yang1hq,yang1lq	0,0	0,0	reference_PF3D7_0500800.1;reference_PF3D7_0500800.1	reference_PF3D7_0500800.1;reference_PF3D7_0500800.1	reference_PF3D7_0500800.1,schiznuclq_G695.2,schiznuclq_G695.1,yang1hq_G492.1,yang1hq_G492.2,ringtotallq_G807.4,ringtotallq_G807.2,ringtotallq_G807.3,directRNA_G304.2,directRNA_G304.1,yang1lq_G826.1,yang1lq_G826.2,trophtotallq_G844.5,trophtotallq_G844.4,trophtotallq_G844.3,trophtotallq_G844.2,trophtotallq_G844.1,schiztotalhq_G587.1,ringtotalhq_G490.1,schiztotallq_G872.2,schiztotallq_G872.3,schizto…
G1105.5	Pf3D7_05_v3	-	2210	3	full-splice_match	PF3D7_0500900	PF3D7_0500900.1	2210	3	0	0	0	0	reference_match	FALSE	canonical	FALSE	C	coding	600	1803	67	1869	52510	50422	FALSE	40	TTTAATAATAATTTGAATTT	0	TRUE	MLGFNFFCSFLNEYTLKENIIRRNDRVCASYMDKKRKLKHCSLSRPFNIQSFVSVLIFSLLVIFVSGDKIFIDSLDIKSSHCRKLNESVNVIVNENFNSEDNKLKGISKIDENRLNHEVLYNNRKISIKKHENKDESLENSNKNFELNGVDLYHGNVELKNIKNLDDNDKMDLKHEYNNENVGDTNNLEEEIKDKTIYTWALGKDALSDKLYSSSNYSLNGIQYNYWRLSAIPTINYSVRTSRVQKMFKTIIDPKKENAKDQVKAFIKKIPVDIWVKQFHSMNEYDGEFLVGGENFVMEAVTSAFLTKYHPGITAKLYALLYEPYRKYIQEDSPPKSSFENIDSFNEMLEEKIKNNKKGNVVLIYELFGESLFTNLVKSRRKPILKNRYAKKKKIIYDS…	NPcDNA,reference,ringtotallq,schiznuchq,schiznuclq,schiztotalhq,schiztotallq,trophtotallq	0,0,0	0,0,0	reference_PF3D7_0500900.1;reference_PF3D7_0500900.1;reference_PF3D7_0500900.1	reference_PF3D7_0500900.1;reference_PF3D7_0500900.1;reference_PF3D7_0500900.1	NPcDNA_G987.9,NPcDNA_G987.8,trophtotallq_G846.3,ringtotallq_G808.2,NPcDNA_G987.1,NPcDNA_G987.3,NPcDNA_G987.12,NPcDNA_G987.11,schiznuclq_G698.2,NPcDNA_G987.6,NPcDNA_G987.5,schiznuclq_G698.1,schiztotallq_G875.2,schiztotallq_G875.5,schiztotallq_G875.4,schiztotalhq_G590.1,ringtotallq_G808.4,NPcDNA_G987.7,schiznuchq_G355.1,NPcDNA_G987.4,reference_PF3D7_0500900.1
G1106.5	Pf3D7_05_v3	+	1789	2	full-splice_match	PF3D7_0501000	PF3D7_0501000.1	1789	2	0	0	0	0	reference_match	FALSE	canonical	FALSE	C	coding	260	783	720	1502	55841	56872	FALSE	0	TTTTTTTTTTTTTTTTTTTT	0	TRUE	MMNKKSMQTKNFLSERNYGSIDQNVRTKNKRRLMKFQSKSKAKSFLFLLELMVFSLFIWILKSAKHNVSSKSIYNKNKFHNTFNRRDTRVLAEQEDQYIRNPNNSNYPDRDLDICNWDEPHNPEKNPCAIPQDDLSNEGIEIIDYVDKKEEEKLKNDLKIHFGKQHYALIKDIYKPIQSYANNFSKVVDHYVGSLKRINNAFNLDILRTVICTAFLIQPIVLLMKLHPELLVHIPINIIISMVVFKLMHKSLRNEQESNK	NPcDNA,directRNA,reference,ringnuclq,ringtotalhq,ringtotallq,schiznuchq,schiznuclq,schiztotalhq,schiztotallq,trophnuchq,trophnuclq,trophtotalhq,trophtotallq,yang1hq,yang1lq,yang2hq,yang2lq	0,0	0,0	reference_PF3D7_0501000.1;NPcDNA_G988.11,NPcDNA_G988.12,NPcDNA_G988.7,reference_PF3D7_0501000.1,ringnuclq_G533.1,ringtotalhq_G492.1,ringtotalhq_G492.2,ringtotalhq_G492.3,ringtotalhq_G492.4,ringtotalhq_G492.5,ringtotalhq_G492.6,schiznuchq_G356.1,schiznuchq_G356.2,schiznuchq_G356.3,schiztotalhq_G591.6,schiztotallq_G878.5,schiztotallq_G878.9,trophtotallq_G848.6,yang2hq_G394.1	NPcDNA_G988.11,NPcDNA_G988.12,NPcDNA_G988.7,reference_PF3D7_0501000.1,ringnuclq_G533.1,ringtotalhq_G492.1,ringtotalhq_G492.2,ringtotalhq_G492.3,ringtotalhq_G492.4,ringtotalhq_G492.5,ringtotalhq_G492.6,schiznuchq_G356.1,schiznuchq_G356.2,schiznuchq_G356.3,schiztotalhq_G591.6,schiztotallq_G878.5,schiztotallq_G878.9,trophtotallq_G848.6,yang2hq_G394.1;reference_PF3D7_0501000.1	yang1hq_G494.6,directRNA_G306.1,yang1hq_G494.4,yang1hq_G494.2,schiztotallq_G878.6,yang1lq_G829.8,yang1hq_G494.1,yang1lq_G829.7,trophtotallq_G848.9,yang1lq_G829.5,yang1lq_G829.2,trophtotallq_G848.1,schiztotalhq_G591.2,schiztotallq_G878.1,schiztotallq_G878.2,schiztotalhq_G591.1,schiztotallq_G878.4,schiznuclq_G699.6,schiznuclq_G699.5,schiztotallq_G878.7,schiztotallq_G878.8,trophtotallq_G848.7,yang2l…
G1107.12	Pf3D7_05_v3	-	4267	4	full-splice_match	PF3D7_0501100	PF3D7_0501100.1	4267	4	0	0	0	0	reference_match	FALSE	canonical	FALSE	C	coding	402	1209	2751	3959	59726	58037	FALSE	10	TTTTTTTTTTTTTTTTATAT	0	TRUE	MSILNKYEGKKNKIFLFIINIILFYTLEYVLIGSNYDKHNQSFGNEIFKNTKVFDFTSLRSLAEFNSGSSRESSKTDETDYYAVLGLTKDCTQDDIKKAYRKLAMKWHPDKHLNDEDKVEAERKFKLIGEAYEVLSDEEKRKNYDLFGQSGLGGTTTNDEAYYTYSNIDPNELFSRFFSHDASSFFSQGFDDFPSFQGFASMNSRRPRSSRSNIFSRSFGRAASFEVPLQVTLEELYTGCRKKLKVTRKRFVGLNSYEDNTFITVDVKPGWSEGTKINFHGEGEQSSPNEQPGDLVFIIKTKPHDRFIREGNNLIYKCYLPLDKALTGFQFSIKSLDNRDINVRVDDIINPNSKKIITNEGMPYSKSPSVKGDLFIEFDIVFPKKLSPEQKRTLKETLE…	NPcDNA,reference,ringnuclq,ringtotalhq,ringtotallq,schiznuchq,schiznuclq,schiztotalhq,schiztotallq,trophnuclq,trophtotallq,yang1hq,yang1lq,yang2hq,yang2lq	0,0,0,0	0,0,0,0	reference_PF3D7_0501100.1;reference_PF3D7_0501100.1,ringtotalhq_G493.1,ringtotalhq_G493.2,ringtotallq_G812.4,schiztotallq_G879.10,schiztotallq_G879.11;reference_PF3D7_0501100.1,ringtotalhq_G493.1,ringtotalhq_G493.2,ringtotallq_G812.4,schiztotallq_G879.10,schiztotallq_G879.11;reference_PF3D7_0501100.1,ringtotalhq_G493.2,ringtotallq_G812.4,schiztotallq_G879.10,schiztotallq_G879.11	reference_PF3D7_0501100.1,ringtotalhq_G493.1,ringtotalhq_G493.2,ringtotallq_G812.4,schiztotallq_G879.10,schiztotallq_G879.11;reference_PF3D7_0501100.1,ringtotalhq_G493.1,ringtotalhq_G493.2,ringtotallq_G812.4,schiztotallq_G879.10,schiztotallq_G879.11;reference_PF3D7_0501100.1,ringtotalhq_G493.2,ringtotallq_G812.4,schiztotallq_G879.10,schiztotallq_G879.11;reference_PF3D7_0501100.1	yang2lq_G669.8,yang2lq_G669.1,yang1hq_G495.2,yang1hq_G495.1,ringnuclq_G534.4,yang2lq_G669.7,schiztotallq_G879.5,ringnuclq_G534.2,ringnuclq_G534.1,schiztotallq_G879.6,schiztotallq_G879.1,schiztotallq_G879.2,schiztotalhq_G592.1,schiztotallq_G879.9,trophtotallq_G849.4,schiznuclq_G700.5,schiznuclq_G700.3,schiztotalhq_G592.3,yang1hq_G495.5,trophtotallq_G849.2,yang2lq_G669.11,yang2lq_G669.10,ringtotall…
G1107.13	Pf3D7_05_v3	-	1173	4	full-splice_match	PF3D7_0501100	PF3D7_0501100.2	1173	4	0	0	0	0	reference_match	FALSE	canonical	FALSE	C	coding	390	1173	1	1173	59726	58037	FALSE	15	TTTTTTTTTCATTTATTATG	0	TRUE	MSILNKYEGKKNKIFLFIINIILFYTLEYVLIGSNYDKHNQSFGNEIFKNTKVFDFTSLRSLAEFNSGSSRESSKTDETDYYAVLGLTKDCTQDDIKKAYRKLAMKWHPDKHLNDEDKVEAERKFKLIGEAYEVLSDEEKRKNYDLFGQSGLGGTTTNDEAYYTYSNIDPNELFSRFFSHDASSFFSQGFDDFPSFQGFANIFSRSFGRAASFEVPLQVTLEELYTGCRKKLKVTRKRFVGLNSYEDNTFITVDVKPGWSEGTKINFHGEGEQSSPNEQPGDLVFIIKTKPHDRFIREGNNLIYKCYLPLDKALTGFQFSIKSLDNRDINVRVDDIINPNSKKIITNEGMPYSKSPSVKGDLFIEFDIVFPKKLSPEQKRTLKETLENTY	reference	0,0,0,0	0,0,0,0	reference_PF3D7_0501100.2;reference_PF3D7_0501100.2;reference_PF3D7_0501100.2;reference_PF3D7_0501100.2	reference_PF3D7_0501100.2;reference_PF3D7_0501100.2;reference_PF3D7_0501100.2;reference_PF3D7_0501100.2	reference_PF3D7_0501100.2
G1109.49	Pf3D7_05_v3	+	2875	4	full-splice_match	PF3D7_0501300	PF3D7_0501300.1	2875	4	0	0	0	0	reference_match	FALSE	canonical	FALSE	C	coding	337	1014	1031	2044	68930	70113	FALSE	50	AGAAATGTCACATATATATA	0	TRUE	MCSAARAFDFFTDLADEPTQLQDAVPETTEKLAEVVSDAATNVTDAVSDTASGIGSLVGEAASSLGNLVGEAASGIGNIVGGAASGIGNIVGGAASGIGSLVGDAASGLGNLVGDAAEALATTELKDVIPENTESTTDLVPSEVSPPVDDYLDDDGFSSFREFLESTPCWQRRMAQEALLNEYEVESPAESMSPILRVQFFADFAKQAVHVAKQNYLYVVIFLFFVINILLFINFYNLGKRKGYYLAKKQKKEQMLEQNPEQNPEQNAQQNAQQNAQQNAQQNAQQNAQQNAQQNTQQNTQQKTQQNPQQNAQQNTQQNTQQQSTTKSTTKTVARET	NPcDNA,reference,ringnuclq,ringtotalhq,ringtotallq,schiztotalhq,schiztotallq,trophnuclq,trophtotalhq,trophtotallq,yang1hq,yang1lq,yang2hq,yang2lq	0,0,0,0	0,0,0,0	reference_PF3D7_0501300.1;schiztotallq_G882.18;NPcDNA_G995.22,ringtotallq_G816.11,ringtotallq_G816.19,schiztotallq_G882.18,trophtotallq_G853.17,yang1lq_G834.24,yang1lq_G834.29;NPcDNA_G995.22,NPcDNA_G995.24,reference_PF3D7_0501300.1,ringtotallq_G816.11,ringtotallq_G816.19,schiztotalhq_G596.14,schiztotallq_G882.18,schiztotallq_G882.71,schiztotallq_G882.72,trophtotallq_G853.17,yang1hq_G498.23,yang1l…	schiztotallq_G882.18;reference_PF3D7_0501300.1,ringtotallq_G816.11,ringtotallq_G816.19,schiztotalhq_G596.14,schiztotallq_G882.18,trophtotallq_G853.17,yang1lq_G834.24,yang1lq_G834.29;NPcDNA_G995.22,NPcDNA_G995.24,reference_PF3D7_0501300.1,ringtotallq_G816.11,ringtotallq_G816.19,schiztotalhq_G596.14,schiztotallq_G882.18,schiztotallq_G882.71,schiztotallq_G882.72,trophtotallq_G853.17,yang1hq_G498.23,…	yang1hq_G498.19,trophnuclq_G684.10,yang2lq_G673.36,yang2lq_G673.45,yang2hq_G397.6,yang1hq_G498.14,yang2lq_G673.43,NPcDNA_G995.18,yang2lq_G673.34,trophnuclq_G684.6,NPcDNA_G995.12,yang2lq_G673.23,yang2lq_G673.22,ringtotallq_G816.22,trophtotallq_G853.34,yang1lq_G834.31,yang1lq_G834.33,yang1lq_G834.35,yang1lq_G834.36,yang1lq_G834.37,ringtotallq_G816.23,trophtotalhq_G517.6,ringtotallq_G816.25,ringtota…
G1109.5	Pf3D7_05_v3	+	2870	2	full-splice_match	PF3D7_0501200	PF3D7_0501200.1	2870	2	0	0	0	0	reference_match	FALSE	canonical	FALSE	C	coding	408	1227	841	2067	64065	65489	FALSE	40	TACTTTTTATACAACTCAAA	0	TRUE	MLLFFAKLVVFTFFFWLLKYGKTRSYPKSGHKGHTKLNQPVVRTLADFNDMFANQKNTFNFLKHINHYKNEQDTNNTHTPNHDEYSHNLPKNHEESNANMNNHNSFNDKSVNKKEAFDQFLQTLLNNYEIMHKEDESKESNQHNYKEGPSYEDKKNMYKEILKGYYNVFFENYANDTESNVHNKPEEVHKHEEIHKHRKLHKHEEVHKPEEFHKPEEFHKHEKVHKHEEVHKPEEVHKHEENHKHEENHKPQMVGQAPPEKEIRQESRTLILGSFPQAGEILREDLWNKEDNKFSYALDPNDYASIEDKLLGSIFGYFKKNHDNLVKHLLQQINTYKHKYMELKEQYINEVMKLKKIYNKSIMVIFIASCISILGPVMLHMHQNNPEEFFATILSFSIS…	NPcDNA,directRNA,reference,ringnuclq,ringtotalhq,ringtotallq,schiznuchq,schiznuclq,schiztotalhq,schiztotallq,trophnuchq,trophnuclq,trophtotalhq,trophtotallq,yang1hq,yang1lq,yang2lq	0,0	0,0	reference_PF3D7_0501200.1;reference_PF3D7_0501200.1,schiztotalhq_G594.4,schiztotalhq_G594.5,schiztotalhq_G594.6,schiztotalhq_G594.7,schiztotalhq_G594.8	reference_PF3D7_0501200.1,schiztotalhq_G594.4,schiztotalhq_G594.5,schiztotalhq_G594.6,schiztotalhq_G594.7,schiztotalhq_G594.8;reference_PF3D7_0501200.1	schiznuclq_G702.7,trophnuchq_G337.8,trophnuchq_G337.4,trophnuchq_G337.5,trophnuchq_G337.6,trophnuchq_G337.7,trophnuchq_G337.1,trophnuchq_G337.2,NPcDNA_G992.9,trophtotallq_G851.10,schiztotallq_G880.9,NPcDNA_G992.4,NPcDNA_G992.7,NPcDNA_G992.6,NPcDNA_G992.2,schiztotallq_G880.1,schiztotallq_G880.5,NPcDNA_G992.8,schiztotallq_G880.7,yang1lq_G832.7,yang1lq_G832.8,yang1lq_G832.9,ringtotalhq_G494.2,ringto…
G111.1	Pf3D7_01_v3	+	2138	2	full-splice_match	PF3D7_0109000	PF3D7_0109000.1	2138	2	0	0	0	0	reference_match	FALSE	canonical	FALSE	C	coding	224	675	247	921	363318	363992	FALSE	55	AAAATTCAATATTTATAATA	0	TRUE	MLSSISPKRYSFDKQGNIKEIDFLSCKSVILPEQHLNAKDNFICTTSILPNFYETPPDKASKLKMTQENNIDKANMGTNVYVQRTSSLSNMNVLQYADEVHNNLQDSNVHEINEPLIFADVNQYCGDANTQGIDPGVVAVSNALFAYNSAFQSIPIKSSPNVFKRRSKGEANSEWSNAFVTRVDPYECTDPEEEFKPYEVTKYYDEGKVKTVFNFDQENYNQDM	NPcDNA,directRNA,reference,yang1lq	0,0	0,0	reference_PF3D7_0109000.1;reference_PF3D7_0109000.1	reference_PF3D7_0109000.1;reference_PF3D7_0109000.1	yang1lq_G74.5,yang1lq_G74.7,yang1lq_G74.6,NPcDNA_G95.9,NPcDNA_G95.10,NPcDNA_G95.11,NPcDNA_G95.13,reference_PF3D7_0109000.1,directRNA_G27.1
G111.10	Pf3D7_01_v3	+	3975	2	full-splice_match	PF3D7_0109100	PF3D7_0109100.1	3975	2	0	0	0	0	reference_match	FALSE	canonical	FALSE	C	coding	1029	3090	345	3434	365610	368795	FALSE	65	AAAAATGAAAAAGTTAAACG	0	TRUE	MLKITCVGLFFYIIKSLFVNTKAPETSLEKITEFRQQHRKTLDGRLCAAAFLHDDQTYTNCTTSLSPDGTSGREWCYVEVQLLGKGSRDWDYCRDSINYDKLRLHAKKVFEEKSLEADRLKDRLHVLNSRVYSMLQKYDSVCGKKHELINSRIEKINEWLDKSSESIMKIENNTNDLNSTKSIIDQLQIDIKEENKNVKQSEENCKNLPGYENEPHSDGLKVSYFNNLFFDGIPIETRIEKDINFLYNSRGPLENISPHKYSIRYEGYIFVPHNGTYTFTIETDCYIRLLVNNKVILTYGLEEVVDMTDENMYHYNQHDMYQYNDGYKLNTPFSFSYPQYSHIKYTLNNDDLSEIIKKNSIPIELLGGEKHKFVLEISHSAHLKYKNEESSSFKLYWKS…	NPcDNA,reference,ringtotallq,schiznuclq,schiztotallq,trophtotallq	0,0	0,0	reference_PF3D7_0109100.1;reference_PF3D7_0109100.1	reference_PF3D7_0109100.1;reference_PF3D7_0109100.1	schiztotallq_G88.8,ringtotallq_G77.6,schiznuclq_G63.1,schiztotallq_G88.1,trophtotallq_G79.1,schiztotallq_G88.6,reference_PF3D7_0109100.1,ringtotallq_G77.10,NPcDNA_G96.2,NPcDNA_G96.1
G1111.1	Pf3D7_05_v3	+	7480	2	full-splice_match	PF3D7_0501400	PF3D7_0501400.1	7480	2	0	0	0	0	reference_match	FALSE	canonical	FALSE	C	coding	1720	5163	1347	6509	74509	79842	FALSE	30	TTTGTTTGTATATATATATA	0	TRUE	MESQNKASSTSINVDEYSSLTSNNENPQNTATLTNLTPDQISALNAHLPNEINIETITSTLTTNNENEVNPLVPSSISNTLDTLTFYQLILIIISIVNFCRKKSQTYNKNFEEKFNLASVQSSNATQQENSNQNKEINEVKESSQTQPPVTPQETVTTQAAATPQETVETQEPVTPQEPVTPQEPVTPQEPVTSHAPVTPQESITVQEPVTVQEPVTTQEPVTTQEPITVQEPVTVQEPVTVQEPVTVQEPVTVQEPVTVQEPVTSQEPVTPQEPVTPQEPVTPQEPVTPQEPVTTQESVTTQEPVTTQEPVTTQEPATTQEPVTTQEPVTPQEPVTTQEPVTTQEPVTIEEPVTTQEPVTIEEPVTTQEPVTTQEPVTTQEPVTTQEPVTTQEPVTTQ…	NPcDNA,reference,ringnuclq,ringtotallq,schiztotallq,trophnuclq,trophtotallq,yang1hq,yang1lq,yang2hq,yang2lq	0,0	0,0	reference_PF3D7_0501400.1;reference_PF3D7_0501400.1	reference_PF3D7_0501400.1;reference_PF3D7_0501400.1	ringtotallq_G817.25,ringtotallq_G817.26,trophnuclq_G686.5,schiztotallq_G884.48,trophtotallq_G854.20,trophtotallq_G854.25,yang2hq_G398.15,yang1lq_G835.42,schiztotallq_G884.60,yang1lq_G835.41,yang1lq_G835.45,ringnuclq_G538.22,ringnuclq_G538.21,yang2hq_G398.16,yang2hq_G398.14,yang2lq_G676.41,yang2hq_G398.12,yang2lq_G676.44,yang2lq_G676.42,schiztotallq_G884.56,yang1hq_G499.17,yang1hq_G499.19,yang1hq_…
G1113.8	Pf3D7_05_v3	-	2194	1	full-splice_match	PF3D7_0501500	PF3D7_0501500.1	2194	1	0	0	0	0	mono-exon	FALSE	NA	NA	C	coding	400	1203	428	1630	82336	81134	NA	30	GTTAAAATCAGTTATTTCGT	0	TRUE	MIRKFLISLFLIFLCLNNVVIGNKCKKALIDIDTKDLSLSSILRAHKPDNTTLGSWVYFFFNHFSNVDEAIEYLKGLNINVLDIEDHACFARAFSVYLLHFYAKDLKMMIRNEEHESFFKNKLSEINNIISGDFLSTLKHEYFFDKLPSIIVKEKDASHIVKRTDFLQDILEKADLNNHAIYKNDPTKVFIFNEINFFRTFQLEGKPHIPDDQLSFMRDYALLIYLGTKENYYNSDITEYAQGNYNISKNRTRLGLKKRSKTFSLDDPQKNSNIFAFCEKNGKEEFFGTPDDLISSFFSDMKAKMVKGHKRFLMEFDYAVKNRTYALPKVKGFRFLKQLFQRKNLKNFVGMYINLLSTEIDFLAEDFVEMFDTTMNCYGRQHAARAADHYMDMKLSNIFK	NPcDNA,directRNA,reference,ringnuchq,ringnuclq,ringtotalhq,ringtotallq,schiznuchq,schiznuclq,schiztotalhq,schiztotallq,trophnuclq,trophtotalhq,trophtotallq,yang1hq,yang1lq,yang2hq,yang2lq	0	0	reference_PF3D7_0501500.1	reference_PF3D7_0501500.1	schiztotallq_G886.7,yang1lq_G836.1,yang1hq_G500.1,ringnuclq_G539.2,yang2lq_G677.1,ringnuclq_G539.1,yang1lq_G836.4,trophtotalhq_G520.1,yang2hq_G399.1,schiznuchq_G362.5,yang2hq_G399.3,yang2hq_G399.2,trophtotallq_G855.8,schiztotalhq_G599.2,yang1lq_G836.3,schiztotalhq_G599.1,directRNA_G310.1,schiztotalhq_G599.4,directRNA_G310.3,trophtotallq_G855.9,ringtotallq_G819.2,yang2lq_G677.2,yang2lq_G677.3,yang…
G1116.2	Pf3D7_05_v3	-	1753	1	full-splice_match	PF3D7_0501600	PF3D7_0501600.1	1753	1	0	0	0	0	mono-exon	FALSE	NA	NA	C	coding	398	1197	276	1472	85237	84041	NA	0	TTTTTTTTTTTTTTTTTTTT	0	TRUE	MGLKFYVLVFLILCLKNVVKGDKCETEFSKLYPESNSLTGLIYAHTANVHKLSMWVYFIYNHFSSADELIKYLEKTNINTLENSDHTCFARAVTLYLFYYYLKDIKSMLSTDDYQSFFKNKFKDINPLFINDFILILNDKKFMENLDLYIMKESEREHLVIKKNPFLRVLNKASTTTHATYKSNPYFIVGSRVHTPYKDYLGDFNKYTEISVLNYVRDYNFLIYAGSRENYYNSDIAGPARSVNNVISKNKTLGLRKRSSSLALVGTNNNDPIFAYCEKDNKSEYYGTPDDLITSFFSIIKTKMLNSHKTFLRQFDYALFHKTYSIPNLKGFRFLKHLFQKKNLVNFVGMYENHVSTEINFLAEDFVELFDVTMDCYSRQYSNRAAENFKAIRELNVL	NPcDNA,directRNA,reference,ringnuchq,ringnuclq,ringtotalhq,ringtotallq,schiznuchq,schiznuclq,schiztotalhq,schiztotallq,trophnuclq,trophtotalhq,trophtotallq,yang1hq,yang1lq,yang2hq	0	0	schiznuchq_G363.4,yang1hq_G501.1	reference_PF3D7_0501600.1	directRNA_G311.2,ringtotallq_G821.4,NPcDNA_G1002.4,yang1lq_G837.2,ringtotallq_G821.2,ringtotallq_G821.3,ringtotallq_G821.1,NPcDNA_G1002.15,trophnuclq_G688.1,ringtotallq_G821.5,trophtotalhq_G521.4,reference_PF3D7_0501600.1,trophtotallq_G856.6,trophtotalhq_G521.5,trophtotallq_G856.4,trophtotallq_G856.5,trophtotallq_G856.2,trophtotallq_G856.3,trophtotallq_G856.1,NPcDNA_G1002.13,NPcDNA_G1002.12,schiz…
G1117.2	Pf3D7_05_v3	-	2382	1	full-splice_match	PF3D7_0501700	PF3D7_0501700.1	2382	1	0	0	0	0	mono-exon	FALSE	NA	NA	C	coding	793	2382	1	2382	89201	86820	NA	35	AGTATAATATGGTTAACTTG	0	TRUE	MEDDENHRCYLNFFLNGIDISKKYNLKFQKRLYDDLIDTYCYRHKINIKENIRSNNNYINYEDLNRLYIYSRKECQDEKCDNIMKYAYIYCCYKLNKEKRESIIMMLLDEEFLKYNIKNDHNNIKKKKKKKKKKKKQIYLMNNNKNNNNNSDNNYNTDDTYIMKHIKVYEERFYNVQCIPGYSVGYYLMGKIYEKEGRKEWFSEIRKKKLIDISFICYYLGYKSCPYLICCLKKMIKLHSNFYFSVMYQDIVGKLSKMYNAHIYVYKKLKCKSLIRKENEDYDGDDNKSDDNESDDEDYDDRKDDNNDDYYDNEYKEKMDDYRHNDEKKVEEKNKDGDINLKEMEDLVSNDKDSDELDEFDEENKNDIVNEDGIVVKIRNMNFDENLLELIEMNNVINI…	reference	0	0	reference_PF3D7_0501700.1	reference_PF3D7_0501700.1	reference_PF3D7_0501700.1
G1119.2	Pf3D7_05_v3	+	4523	1	full-splice_match	PF3D7_0501800	PF3D7_0501800.1	4523	1	0	0	0	0	mono-exon	FALSE	NA	NA	C	coding	1076	3231	627	3857	91361	94591	NA	65	TTAATAAATAAAGTATAAAA	0	TRUE	MPNVYLPQILWHSKDNKRSDRIYSLDIQPYPNYYSVKKLNRKYELFIKYLKEKGKIECNKFDTLEEKQKIINDSTLPSNNNYNNSSNNNNNNNKYETLKLDKELNQGNEDNIIKTVIGNNTEVSNNNLLDDTNNKLNEIKTNTSTEDHQEHNLVNKKNETNSSSNDNISHNKTPMQSNKLLTSLQDDKTKKKPIKFNIATCGADEFVHLWRIFIKDDISIKCLGRFIGHSGEINCVRFNKNGRYIASGGEDKFLYIWEKSKKPKNIPLGYDISFLDYKEWWNVVGSFRCSGVINSIIWSNNDTLYVANEDNNINIIDFVKNTNCKVQVLEGHSGIIQGISFDNNYEYLASLSADQTLKIWKKKNDGKSWKLENSIKNIRRDELDKLNNACTTCTEYDFP…	NPcDNA,reference,yang2lq	0	0	reference_PF3D7_0501800.1	reference_PF3D7_0501800.1	NPcDNA_G1004.1,NPcDNA_G1004.3,NPcDNA_G1004.2,yang2lq_G679.7,yang2lq_G679.4,yang2lq_G679.5,reference_PF3D7_0501800.1,yang2lq_G679.8
G112.4	Pf3D7_01_v3	-	1657	1	full-splice_match	PF3D7_0109200	PF3D7_0109200.1	1657	1	0	0	0	0	mono-exon	FALSE	NA	NA	C	coding	232	699	730	1428	370178	369480	NA	10	TTTTTTATGTTTGTATTTTT	0	TRUE	MLSTNISSNLNNTLVNITGRENKGEWLLYPQSNYEFNIDEKLKNKFIIDKEKCKKRINAYNKNGIRNSVLAIILCHRYEYPHLLLLQHIESQKYYLLNGKYKTWEKPKEVLKKKLQKYINKIKDIHFTPAQINKEQEETVEIGDFLGEWWRTQFNSVFLPYLPAHISRPKEYIRLYQVILSPKCIFHLPPGFTLKAIPLFDLNNCGLAISGLSSILSRFKLHCMVQEQDAEN	NPcDNA,directRNA,reference,ringtotalhq,ringtotallq,schiznuchq,schiztotalhq,schiztotallq,trophnuchq,trophnuclq,trophtotalhq,trophtotallq,yang1lq,yang2hq,yang2lq	0	0	reference_PF3D7_0109200.1	reference_PF3D7_0109200.1	trophnuclq_G63.1,trophtotallq_G80.3,trophtotallq_G80.1,trophtotallq_G80.4,trophtotalhq_G51.1,trophnuchq_G29.1,yang1lq_G75.1,yang1lq_G75.2,ringtotallq_G78.3,ringtotallq_G78.2,schiznuchq_G34.2,schiznuchq_G34.1,NPcDNA_G97.5,ringtotalhq_G42.2,ringtotalhq_G42.1,directRNA_G28.1,yang2lq_G56.3,trophtotalhq_G51.2,yang2lq_G56.1,directRNA_G28.2,reference_PF3D7_0109200.1,schiztotallq_G89.5,schiztotallq_G89.4…
G112.6	Pf3D7_01_v3	-	1689	2	full-splice_match	PF3D7_0109300	PF3D7_0109300.1	1689	2	0	0	0	0	reference_match	FALSE	canonical	FALSE	C	coding	322	969	52	1020	373012	371815	FALSE	15	TTTATTCATTCTTTCTTTAT	0	TRUE	MITNIITKTNDEYFMEIIGHIRNYPKRPIFFIEEIYPFLNYISFKWERDFKPFDFIQFVHNKYFICPLIVIIYLLFCKYGNILMRDKKALNLKRTISIWNFVLSFFNLLVTIKLYPVLIYIIYHYSLTGLLIIPPIYTCGFGTVGLWICFFIISKYFELIDTLFLILKKKEITFLHWFHHSTVLLYTWDTYYEEIPVGFIFICINAFVHSIMYFYYFLASCYNKKFKWSIIVTLIQICQMFLGVLLTSYCLYISYIYTYNNKWTVSFVHKLKNNVTFQYGHYISRKNIILASLMYISYLYLFINYFFHRYIISYLMKKKKKT	NPcDNA,reference,ringtotalhq,ringtotallq,schiznuchq,schiznuclq,schiztotalhq,schiztotallq,trophnuclq,trophtotalhq,trophtotallq,yang2lq	0,0	0,0	reference_PF3D7_0109300.1;NPcDNA_G97.6,NPcDNA_G97.8,reference_PF3D7_0109300.1,schiznuclq_G64.3,trophnuclq_G65.3,yang2lq_G56.5	NPcDNA_G97.6,NPcDNA_G97.8,reference_PF3D7_0109300.1,schiznuclq_G64.3,trophnuclq_G65.3,yang2lq_G56.5;reference_PF3D7_0109300.1	schiztotallq_G89.7,schiztotallq_G89.6,ringtotalhq_G42.3,ringtotallq_G79.1,schiznuchq_G34.3,trophtotalhq_G51.3,trophtotallq_G80.6,schiztotalhq_G57.1,ringtotallq_G79.2,trophtotallq_G80.5,reference_PF3D7_0109300.1,yang2lq_G56.5,NPcDNA_G97.6,schiznuclq_G64.3,NPcDNA_G97.8,trophnuclq_G65.3,NPcDNA_G97.7
G1120.2	Pf3D7_05_v3	-	1982	2	full-splice_match	PF3D7_0501900	PF3D7_0501900.1	1982	2	0	0	0	0	reference_match	FALSE	canonical	FALSE	C	coding	381	1146	484	1629	96633	95161	FALSE	50	TATATATATATATATATATA	0	TRUE	MSEVKEGVKIELLRLSPPLFNNNIWNMFKITEMEKINFDKDINDNISLSNEISLSLPINSRKVYIGQNFKSQINISSNLKNNIQVNLINVDIWTRDNNFNIYKNEESVNISPNTFFSFVTCFPVYFFDVFTIRCTAEYKIGSEKKKLKKDFNFISRDPFNIRYSLVHKNDKLYMQIIMKNTEEDNIMLNDIILKDIKCELIKNEGCNKVHNGIHYFKQHDEYSMIFCIDDEKSKRYILNNTLDNDNITNMEIIYFTNNGGKGIHNLHYLKKNTSTDNFKIYLKENNNIYYTINKIYNFEIIFENNTDEDMFLEIFVHNNSNIHIVNNFVKEHIIKSKTKKSHFFYTLFINQGIHFFNNITIYNKKNKTTKEYIKLFKLFVK	NPcDNA,directRNA,reference,ringtotalhq,ringtotallq,schiznuclq,schiztotallq,trophnuclq,trophtotalhq,trophtotallq,yang2lq	0,0	0,0	reference_PF3D7_0501900.1;directRNA_G313.1,directRNA_G313.3,reference_PF3D7_0501900.1,ringtotalhq_G501.2,schiztotallq_G893.2,trophnuclq_G690.2	directRNA_G313.1,directRNA_G313.3,reference_PF3D7_0501900.1,ringtotalhq_G501.2,schiztotallq_G893.2,trophnuclq_G690.2;reference_PF3D7_0501900.1	NPcDNA_G1005.1,NPcDNA_G1005.2,NPcDNA_G1005.4,trophtotalhq_G523.1,schiznuclq_G709.2,ringtotallq_G825.2,yang2lq_G680.1,trophtotallq_G859.1,ringtotallq_G825.1,schiztotallq_G893.1,schiznuclq_G709.4,ringtotalhq_G501.1,trophnuclq_G690.1,reference_PF3D7_0501900.1,ringtotalhq_G501.2,directRNA_G313.3,directRNA_G313.2,directRNA_G313.1,schiztotallq_G893.2,trophnuclq_G690.2
G1121.1	Pf3D7_05_v3	+	4661	3	full-splice_match	PF3D7_0502000	PF3D7_0502000.1	4661	3	0	0	0	0	reference_match	FALSE	canonical	FALSE	C	coding	1272	3819	459	4277	97657	101895	FALSE	40	CGGATTATAAATATGTAATG	0	TRUE	MFNFRNLPLFDKDNSKDTDDIKNFINSYEGIYFSSSNKFINVFLDKILIIDPSSLNVITINTDLYVVDFLFNEKNKNLIVLGKGKNSLICSVYNIRECNFTLLKKIQLSKNINNIKKTLIAKCNEYIITLENKKITFYFLNKDYSINQSELIEDGKELIENIYLSKNHILLVIKNSYVYIYQLDIKNSHISYTLIDSFNLNLSYLRESINNKKKHINKINDVSNNDPKKDNNEKNTSSNNITHNNYNDISNNNNNNNNINGVKDHINNNTLENNDEPILSIYNEDLNVLYICQNMYNVLFVLNLNNLSFEFILLENKIINLFSCKFYLILLKEVNKKFFLHIYIIYEDMKLLVSTLLLNEPISNVIFFNNLFCLLIEEEISKPEIKVDKFYFYEQLKLK…	NPcDNA,directRNA,reference,ringtotalhq,ringtotallq,schiznuclq,schiztotalhq,schiztotallq,trophnuchq,trophnuclq,trophtotalhq,trophtotallq,yang1lq,yang2lq	0,0,0	0,0,0	reference_PF3D7_0502000.1;reference_PF3D7_0502000.1,ringtotalhq_G502.3,ringtotalhq_G502.4,trophtotalhq_G524.2;reference_PF3D7_0502000.1,ringtotalhq_G502.3,ringtotalhq_G502.4,trophtotalhq_G524.2	reference_PF3D7_0502000.1,ringtotalhq_G502.3,ringtotalhq_G502.4,trophtotalhq_G524.2;reference_PF3D7_0502000.1,ringtotalhq_G502.3,ringtotalhq_G502.4,trophtotalhq_G524.2;reference_PF3D7_0502000.1	trophtotallq_G860.19,trophtotallq_G860.18,schiztotallq_G894.7,yang2lq_G681.14,trophtotallq_G860.17,trophtotallq_G860.16,trophnuchq_G341.3,schiztotallq_G894.17,schiztotallq_G894.19,schiztotalhq_G602.5,reference_PF3D7_0502000.1,schiztotalhq_G602.9,schiztotalhq_G602.8,trophnuclq_G691.6,directRNA_G314.1,directRNA_G314.2,directRNA_G314.3,trophnuclq_G691.8,ringtotallq_G826.15,ringtotallq_G826.14,ringto…
G1122.5	Pf3D7_05_v3	-	2143	1	full-splice_match	PF3D7_0502100	PF3D7_0502100.1	2143	1	0	0	0	0	mono-exon	FALSE	NA	NA	C	coding	234	705	592	1296	102897	102193	NA	45	TATGATAAGGAACCATTTAA	0	TRUE	MNLVDYEISSDEENEEDEKDVKGKIYERSDEHIENFPELSNDLVNNKNEKNHITYNDDSFLLKEGEKQKKDLIRDGCEEKFINNENITTIPIDICDDKNDKEKNNIINNKKEDNNNVNIFNKDDFLYMNIDENNFDEIFNISENEYSDILNTKIEELSKLYELNLTINKNIINSNEYKNPCILEKIMEIFQIDVYSSNYPLHIYNPKFFSSLDLFNERSQENIQNKVNTKWSNV	NPcDNA,directRNA,reference,ringtotalhq,ringtotallq,schiznuchq,schiznuclq,schiztotalhq,schiztotallq,trophnuchq,trophnuclq,trophtotalhq,trophtotallq,yang1hq,yang1lq,yang2hq,yang2lq	0	0	reference_PF3D7_0502100.1	reference_PF3D7_0502100.1	yang2lq_G682.4,schiztotallq_G895.6,schiztotallq_G895.5,schiztotallq_G895.4,schiztotallq_G895.3,yang2lq_G682.1,yang2lq_G682.2,trophnuclq_G692.3,trophnuchq_G342.1,trophnuclq_G692.1,directRNA_G315.1,schiztotallq_G895.9,directRNA_G315.2,trophtotalhq_G525.1,trophtotallq_G861.3,schiznuclq_G712.4,ringtotallq_G827.4,ringtotallq_G827.5,schiznuclq_G712.7,schiznuclq_G712.6,schiznuclq_G712.1,ringtotallq_G827…
G1123.3	Pf3D7_05_v3	+	2342	3	full-splice_match	PF3D7_0502200	PF3D7_0502200.1	2342	3	0	0	0	0	reference_match	FALSE	canonical	FALSE	C	coding	443	1332	257	1588	104256	105737	TRUE	80	AAATAAACAAAAAATAAAAT	0	TRUE	MFINAYMDIKRKHIKIIAKNVNSSYLDYYFKRWYVTDIYNNLKLPDKIRYKLNNNSFYLNTFNTLNELKKDDLKNKNFQTYTKINNNKQNVINNENAYYYNIDNCLKYNQYQINKEKTEQHIHNSNCDYMNKNNSIYYIKNDQNNPINHKKINSYTNNINRYANCIFNNIGNNNSNKKYLYQIQIKNNVCTLHNIKYSRYDKRNVYPSKNVQNVYSNNKKIQEKKNFPHIETNINLDDVARDMKYATKYPKKKGFLSYIFVRKLSLFMNNLFEKHLLLMNCIIAGTLYFIADLTCQMMEVHKNNNDVEYDFLRTLRMALIGLTLEGPIMTWWYGKILANFIKSKPNTFLYKSFIPTLFDNFIFGPIHLTIFFFYNGILKNQRKSEIIDKIVNTGMKVFF…	NPcDNA,reference	0,0,0	0,0,0	reference_PF3D7_0502200.1;reference_PF3D7_0502200.1;NPcDNA_G1008.4,NPcDNA_G1008.6,reference_PF3D7_0502200.1	reference_PF3D7_0502200.1;NPcDNA_G1008.4,NPcDNA_G1008.6,reference_PF3D7_0502200.1;reference_PF3D7_0502200.1	NPcDNA_G1008.1,NPcDNA_G1008.5,reference_PF3D7_0502200.1,NPcDNA_G1008.4,NPcDNA_G1008.6
G1124.1	Pf3D7_05_v3	-	1620	1	full-splice_match	PF3D7_0502300	PF3D7_0502300.1	1620	1	0	0	0	0	mono-exon	FALSE	NA	NA	A	coding	287	864	265	1128	107938	107075	NA	50	TATATATATATATATATATA	0	TRUE	MGNSCKNIIRTRRENYSADIYNERFDFRKDVNCHVDKLKYFNDIYVKKKGKCDDMKRKEDDKLSCSSVDDDCYLIQSNTVGYVDELYSILGNKKRITIKKKVDDKSDMEEYLIIEKKIKVKRKKKKGKDKKYKEEIEKYIINNEKNKMSEKKRSNHKTKDKMIKCDKDNIYVEENYKIYNKSKDDHFIFPSPDKNKNINKKNNNNNNKKNKSRSHSKNTEMETWCSSSNDKYDIFEQDRRYLLKKRKENADKKNNENNETESQHDNSNDSSDKKFYKTNKKYKDPFE	reference,yang1lq	0	0	reference_PF3D7_0502300.1	reference_PF3D7_0502300.1	reference_PF3D7_0502300.1,yang1lq_G846.1
G1127.1	Pf3D7_05_v3	-	2639	1	full-splice_match	PF3D7_0502400	PF3D7_0502400.1	2639	1	0	0	0	0	mono-exon	FALSE	NA	NA	C	coding	597	1794	794	2587	111691	109898	NA	60	AAATATATAAATTATATATA	0	TRUE	MVFKSSYIFFFLFLVILYFNNVVEGENGTTNIENNPGNNGNMGPSGPKDKDKNIEKDVNHNMSMNNNNNNNNNNNNNDNNNNINNNNNNNINNNNNNNNNNGNGFSNFFNKLFGKKKDNKKEGEEKNEEDLNSNKNIESNKGSAVTSNVGDTNNDAKARDNNNNDDNDDNDENDDNDDNDDIDEIDERDDNDDNGDDDDDNDDDDDNNDNNNKNNSNNLTDTKKEGEKIDLGVQNKKQNIFSTNNKGLNKYNIDNELKEVDALLKNDNYILNKYHVSFFNNFEEDTYNKKKFIRPYDLSLLKSILIYRQRVTRNCVNVFQDFNAVFGKCYNKDDTKLSITRDKVKKELSRKNRNFVEYLIEMLENTLNSMNDDFINKDNFDLNNYVKEFELINYLLIHE…	reference,ringnuclq,ringtotalhq,ringtotallq,schiztotalhq,schiztotallq,trophtotallq,yang1lq,yang2lq	0	0	reference_PF3D7_0502400.1	reference_PF3D7_0502400.1	trophtotallq_G864.1,yang1lq_G847.6,schiztotallq_G898.2,schiztotallq_G898.1,yang2lq_G683.1,schiztotalhq_G606.1,schiztotallq_G898.3,ringtotalhq_G505.1,yang1lq_G847.4,yang1lq_G847.5,yang1lq_G847.2,yang1lq_G847.3,yang1lq_G847.1,schiztotalhq_G606.4,reference_PF3D7_0502400.1,ringnuclq_G544.1,ringtotallq_G831.1,schiztotallq_G898.4,schiztotalhq_G606.3,schiztotalhq_G606.2
G1128.2	Pf3D7_05_v3	+	1785	1	full-splice_match	PF3D7_0502500	PF3D7_0502500.1	1785	1	0	0	0	0	mono-exon	FALSE	NA	NA	C	coding	594	1785	1	1785	114149	115933	NA	60	AACGTATAAAAATATATATA	0	TRUE	MKFISIKYLSLFFLSILFVHSSYKRYYIKCHDIYISNILISNSSFIFNKNIYLYNILVNDDEINISPFLNIWEDFLYRNESLQSEPFYEENTLEYVNNISQDLERDELYLKKYYIHINNKKINFYDIPYTLSLEQHNENKNITITIFYEYIKTYTINIIRENNHINHNFSSYFYLDNIQLFNEETKEYIPLNTKFKYNNHFYYTSVNEKVHTILVKGLCYNSQMYVKENEIYDKFLFLLNQKIYSNVLIIECRHYEYYDQSAIVHKKTTSHLLNNFLKKKLKSKIIYNNNNNNEEEAEEKDGNNKTMKSKKGIYEYIQDVKGKYQKYLYPYKEDNGQHKVQRDNTKNTSNDNIYISTHNNTNHKNNNNNNINSNSNSNSSSSSSSNSNYDLYKNIYTFE…	reference,schiztotallq	0	0	reference_PF3D7_0502500.1	reference_PF3D7_0502500.1	schiztotallq_G899.2,reference_PF3D7_0502500.1
G1129.15	Pf3D7_05_v3	-	1512	2	full-splice_match	PF3D7_0502700	PF3D7_0502700.1	1512	2	0	0	0	0	reference_match	FALSE	canonical	FALSE	C	coding	395	1188	278	1465	121455	120107	FALSE	15	TTTTTTTTTTTTTTTAAATT	0	TRUE	MIFLNCKKYGGGVGRRLCMPNYSGSSDSIYKYKKFVLKKINHKYENVLLFGDVNKLRSTAIELIRGMKNEDKINRDQRNYSCKKYEGIERKRKYQLEEKNILDEENEDDMMNNNENVNNIYNDNNINNDNNIYSDNNINNDNNINNDNNINNNVNIYGKDILTTCEKVTSPLTKKLSFWQIYSIRVKKNLHLLDASDFALILQSFHLYNKDTGVYVASVKCIENKIPQMRGTSFVVLLNILSKRLKKNNYNEFFEKMMNFIPNILYELNIKDMNNILKSFYNLDIMNSKVCEIMYPKILYNMDNINDAHLLSSLCYIFYKYNFEHLHFFECLKKKSLKLMNTFDAQDFYKFIFSLYKKNICVKQIMEEKKNDISAFKSFYNEEQKRFFSEICNMN	reference,ringtotallq,schiznuchq,schiznuclq,trophnuclq	0,0	0,0	reference_PF3D7_0502700.1;ringtotallq_G833.2,schiznuchq_G368.1,schiznuclq_G714.1	ringtotallq_G833.2,schiznuchq_G368.1,schiznuclq_G714.1;reference_PF3D7_0502700.1	trophnuclq_G693.5,ringtotallq_G833.3,reference_PF3D7_0502700.1,schiznuchq_G368.1,ringtotallq_G833.2,schiznuclq_G714.1
G1129.21	Pf3D7_05_v3	-	1015	3	full-splice_match	PF3D7_0502900	PF3D7_0502900.1	1015	3	0	0	0	0	reference_match	FALSE	canonical	FALSE	C	non_coding	NA	NA	NA	NA	NA	NA	NA	50	AATTATAATTAATTATATAT	0	TRUE	NA	NPcDNA,directRNA,reference,ringtotallq,schiznuclq,schiztotallq,trophnuclq,trophtotallq	0,0,0	0,0,0	reference_PF3D7_0502900.1;NPcDNA_G1013.3,NPcDNA_G1013.4,directRNA_G318.1,directRNA_G318.2,ringtotallq_G834.1,schiznuclq_G715.1,schiznuclq_G715.2,schiztotallq_G902.1,schiztotallq_G902.2,trophnuclq_G694.1,trophtotallq_G865.8,trophtotallq_G865.9;NPcDNA_G1013.3,NPcDNA_G1013.4,directRNA_G318.1,directRNA_G318.2,ringtotallq_G834.1,schiznuclq_G715.1,schiznuclq_G715.2,schiztotallq_G902.1,schiztotallq_G902…	NPcDNA_G1013.3,NPcDNA_G1013.4,directRNA_G318.1,directRNA_G318.2,ringtotallq_G834.1,schiznuclq_G715.1,schiznuclq_G715.2,schiztotallq_G902.1,schiztotallq_G902.2,trophnuclq_G694.1,trophtotallq_G865.8,trophtotallq_G865.9;NPcDNA_G1013.3,NPcDNA_G1013.4,directRNA_G318.1,directRNA_G318.2,ringtotallq_G834.1,schiznuclq_G715.1,schiznuclq_G715.2,schiztotallq_G902.1,schiztotallq_G902.2,trophnuclq_G694.1,troph…	reference_PF3D7_0502900.1,schiztotallq_G902.2,ringtotallq_G834.1,schiztotallq_G902.1,schiznuclq_G715.2,schiznuclq_G715.1,trophtotallq_G865.8,directRNA_G318.1,directRNA_G318.2,NPcDNA_G1013.4,trophnuclq_G694.1,NPcDNA_G1013.3,trophtotallq_G865.9
G1129.6	Pf3D7_05_v3	-	3012	8	full-splice_match	PF3D7_0502600	PF3D7_0502600.1	3012	8	0	0	0	0	reference_match	FALSE	canonical	FALSE	C	coding	889	2670	90	2759	119969	116451	FALSE	35	TAATAGACTTGTAAATGTTT	0	TRUE	MDHKINIFLYICKKERDVKAKKGIQKKLIPTINKFNKKIIIKYVLYDCKNKTYMIKKKWKVHYILNKTKKKIKKKKKEKKIKNLIYDEMIYNKNNFKNVHKVDNDNVHLSNNNLSFNKKDGFPKSSYKILLQAIGKNIKKFRNSTIINTGVDTNKQEKNVFFYGFMFTKYYNKYKRENGLVVEKCNFFKEDKRIKKTCEVHKKYQYFTDTSYKEYKNSVYIDECMRRKKGLIFDIYDYIMKMGYKFIKIYLSSWLYINERIIDLGGKNKIKGKKKQITKKIRRYNKVTFCHRCFIKKTFDYKNLRYPQCCNNLPSKEKIRTKDNLRNSIKRIIKKFIKYINNNILYKRDIFNICFIFQYMILTNEKKKVFVYLINFPFCNIYKDNIFNNNNNEKCLLFL…	reference	0,0,0,0,0,0,0,0	0,0,0,0,0,0,0,0	reference_PF3D7_0502600.1;reference_PF3D7_0502600.1;reference_PF3D7_0502600.1;reference_PF3D7_0502600.1;reference_PF3D7_0502600.1;reference_PF3D7_0502600.1;reference_PF3D7_0502600.1;reference_PF3D7_0502600.1	reference_PF3D7_0502600.1;reference_PF3D7_0502600.1;reference_PF3D7_0502600.1;reference_PF3D7_0502600.1;reference_PF3D7_0502600.1;reference_PF3D7_0502600.1;reference_PF3D7_0502600.1;reference_PF3D7_0502600.1	reference_PF3D7_0502600.1
G1130.1	Pf3D7_05_v3	+	924	1	full-splice_match	PF3D7_0502800	PF3D7_0502800.1	924	1	0	0	0	0	mono-exon	FALSE	NA	NA	A	coding	142	429	58	486	122434	122862	NA	20	TTTTGTCTTTTTTAAATATC	0	TRUE	MRNCKMNNDPYLILNVEKNCDIETVKKQFKKLAVIYHPDKLKHNLIKEKSDEKNTIDFVTLIWAYEEILKNIQNQNNNTCISQTYENALSIHRKDLEYIKEENTFIYFCRCGDFFIFNENLCYEYYVIYVCQSCSSSIYLIP	directRNA,reference,trophtotallq	0	0	reference_PF3D7_0502800.1	reference_PF3D7_0502800.1	trophtotallq_G866.1,reference_PF3D7_0502800.1,directRNA_G317.1
G1131.2	Pf3D7_05_v3	+	1240	5	full-splice_match	PF3D7_0503000	PF3D7_0503000.1	1240	5	0	0	0	0	reference_match	FALSE	canonical	FALSE	C	coding	262	789	105	893	125116	126514	FALSE	85	GTACAAAAAAAAAAAAAAAA	0	TRUE	MQITNKIYKLIKYVYILYIIIHSNFIFPKVILTQINKNKTNNILKYPNYFYVISLYRKNVRFKNNNVLNKSVTKFALNTKKRHKEALAIRKYRMTGPSSIKKHYGFGAHKRINKVTMLPHKEIKLPIRRCAILGKMDNWNARKISKSGVRTHRIQRLNLINKRIFFEEENRFIKMKVSAKGLKTIKKYGLAYCIKKFNLDFSKKKYDAGYSSRRRKKKTQELNQTNSERTNVTNENTQQSVEEVDKIMDKLNLDDKKIHKDL	NPcDNA,reference,ringnuclq,schiznuclq,schiztotallq,trophnuclq,trophtotallq,yang1lq	0,0,0,0,0	0,0,0,0,0	reference_PF3D7_0503000.1;NPcDNA_G1014.2,reference_PF3D7_0503000.1,schiznuclq_G716.2,yang1lq_G850.1,yang1lq_G850.2;NPcDNA_G1014.2,reference_PF3D7_0503000.1,schiznuclq_G716.2,yang1lq_G850.1,yang1lq_G850.2;NPcDNA_G1014.2,reference_PF3D7_0503000.1,schiznuclq_G716.2,yang1lq_G850.1,yang1lq_G850.2;NPcDNA_G1014.2,reference_PF3D7_0503000.1,schiznuclq_G716.2,yang1lq_G850.1,yang1lq_G850.2	NPcDNA_G1014.2,reference_PF3D7_0503000.1,schiznuclq_G716.2,yang1lq_G850.1,yang1lq_G850.2;NPcDNA_G1014.2,reference_PF3D7_0503000.1,schiznuclq_G716.2,yang1lq_G850.1,yang1lq_G850.2;NPcDNA_G1014.2,reference_PF3D7_0503000.1,schiznuclq_G716.2,yang1lq_G850.1,yang1lq_G850.2;NPcDNA_G1014.2,reference_PF3D7_0503000.1,schiznuclq_G716.2,yang1lq_G850.1,yang1lq_G850.2;reference_PF3D7_0503000.1	schiznuclq_G716.1,trophnuclq_G695.1,NPcDNA_G1014.4,trophnuclq_G695.2,ringnuclq_G547.1,NPcDNA_G1014.3,NPcDNA_G1014.1,NPcDNA_G1014.6,schiztotallq_G903.2,schiztotallq_G903.1,trophtotallq_G867.2,trophnuclq_G695.3,NPcDNA_G1014.8,trophtotallq_G867.1,reference_PF3D7_0503000.1,schiznuclq_G716.2,yang1lq_G850.2,yang1lq_G850.3,yang1lq_G850.1,NPcDNA_G1014.2,trophnuclq_G695.4
G1133.1	Pf3D7_05_v3	-	2256	1	full-splice_match	PF3D7_0503100	PF3D7_0503100.1	2256	1	0	0	0	0	mono-exon	FALSE	NA	NA	C	coding	537	1614	241	1854	128677	127064	NA	70	TAAAAAAATTGTAAAAATAA	0	TRUE	MNQFLNLKCVLFYFFCTHLFFLHVITKHNLKKEKGYIIRNDYKCKRKRKNNNLKKRSFFIICKNCRPNNNKFYIINNKGGENIYNVKKKKACGYVRLNNEANVEKNNVVNTNKEIEKLLLDVLDNRNNWYDSKYFSPAKINLFLRLKEKKETYNEVSTLMHSLNLGDDIFIRALKKEDQNKLRHFLHPCESGDFLTIVRMEDKNRDKETLKEDCKIDVINKSDKDLFKHMKEDIIIQEHEKLPYEYNDYPINNDNIIIKVLKRYREEFNISDDIRFLIHVNKRIPIFSGVGGGSSNGATVFYFLENIFYKYFKGDNIKANEFLKTIGSDISFFSSSGFAYCTDKGNNVTDLKNIEANIKDKDIYLFKIDEGLSSKLVYKNVDYKRIIQYNPVNLLKCLI…	NPcDNA,reference,ringtotalhq,ringtotallq,schiznuchq,schiznuclq,schiztotalhq,schiztotallq,trophnuclq,trophtotalhq,trophtotallq,yang1lq,yang2hq,yang2lq	0	0	reference_PF3D7_0503100.1	reference_PF3D7_0503100.1	yang2lq_G686.1,yang2lq_G686.2,trophtotalhq_G529.1,trophtotalhq_G529.2,reference_PF3D7_0503100.1,NPcDNA_G1015.3,NPcDNA_G1015.2,NPcDNA_G1015.1,NPcDNA_G1015.5,NPcDNA_G1015.4,schiztotallq_G904.1,trophnuclq_G697.1,ringtotallq_G835.1,yang1lq_G851.1,ringtotalhq_G507.1,trophtotallq_G868.1,yang2hq_G406.1,schiznuchq_G369.1,schiztotallq_G904.2,yang1lq_G851.2,schiztotalhq_G608.1,schiznuclq_G717.1
G1135.3	Pf3D7_05_v3	+	3617	1	full-splice_match	PF3D7_0503200	PF3D7_0503200.1	3617	1	0	0	0	0	mono-exon	FALSE	NA	NA	C	coding	979	2940	245	3184	130453	133392	NA	35	TTTTGGGGGTACTTAAAAAA	0	TRUE	MKVKNTSCIRLNKNNVDEKKSDNKGKDIIEKDEKLKEKMCKLDYTKEDIYTNEEREDEKEKNLKINDKTKKKDTNLIKINKKDYDYNKNTDVPSAESKNDQDINKDHTINGGNINILNVPYIDNKTIESNIKKIESSVTKLNEIEESIMKDIKECDTFIEFYDKSKTLLDSKDFNSDVGREDEIDQIRKILMRCSNKLQGEGIFLTGPSGQGKTYSIFYIINEIQIEKENKKTKNQNKNNNNNNNNNKKNDINKNIKNNNKRNNNINNKNETQTVKVTDIYEHIDSSYFYVSCSNCERPYDIFVDILQQIMKKDKKDILSNIKEKYHLNGLEEVKKSFINYTCKLNNLKIVIVDELDFIATRNVRLELKTKTQNRNQNEDVVKALFECVQHSKSKIILI…	NPcDNA,reference,ringtotalhq,ringtotallq,schiztotallq,trophnuchq,trophnuclq,trophtotalhq,trophtotallq,yang2lq	0	0	reference_PF3D7_0503200.1	reference_PF3D7_0503200.1	schiztotallq_G906.3,trophtotallq_G869.2,trophnuchq_G344.1,schiztotallq_G906.6,trophtotallq_G869.1,yang2lq_G687.5,trophtotalhq_G530.2,trophtotalhq_G530.1,reference_PF3D7_0503200.1,yang2lq_G687.3,ringtotalhq_G508.1,ringtotalhq_G508.2,trophtotallq_G869.3,trophnuchq_G344.2,ringtotallq_G837.5,schiztotallq_G906.5,yang2lq_G687.4,NPcDNA_G1017.1,ringtotallq_G837.2,NPcDNA_G1017.2,trophnuclq_G699.4
G1137.3	Pf3D7_05_v3	-	3226	1	full-splice_match	PF3D7_0503300	PF3D7_0503300.1	3226	1	0	0	0	0	mono-exon	FALSE	NA	NA	C	coding	308	927	1415	2341	135930	135004	NA	30	TTTTTTCATTATTTTATAAA	0	TRUE	MGPYINQKNQPMSLLIRKLKFDTSPSIVREKFKRFGAIKDVYLPIDYYTKEPRGFGFVEFYDAKDAEQALKEMNGSEIDGSRIEVFVAQKGRSDPRHMRYKEKGGYAYRKNPDNKIRRRYISKSNSRYGSYSRDKIRRRERSKERFRYRSSYDRKMSSYRDRKNYHMKSYDKYRDRNHDRSLSRRSREYRNNTSRYRDKRRYDKYYRSTSRRASRHEKRNENYKSKYNHSNDDYSDETRNSSKHSRKEHVSRSISFNSEKDDAKKKNDNTSERDNSNDWKGSEQRKEEEDEEVEKEKENEEEEEAIYD	NPcDNA,reference,ringtotalhq,ringtotallq,schiznuclq,schiztotalhq,schiztotallq,trophtotalhq,trophtotallq,yang1lq	0	0	reference_PF3D7_0503300.1	reference_PF3D7_0503300.1	trophtotalhq_G531.2,trophtotalhq_G531.1,trophtotallq_G870.2,trophtotallq_G870.3,trophtotallq_G870.1,trophtotallq_G870.4,schiztotalhq_G610.1,schiztotallq_G907.5,schiztotallq_G907.4,schiztotallq_G907.3,schiztotallq_G907.2,ringtotalhq_G510.1,NPcDNA_G1018.3,schiznuclq_G718.1,ringtotallq_G838.3,ringtotallq_G838.4,ringtotallq_G838.5,ringtotalhq_G510.2,reference_PF3D7_0503300.1,yang1lq_G853.1,yang1lq_G8…
G114.1	Pf3D7_01_v3	-	1672	2	full-splice_match	PF3D7_0109400	PF3D7_0109400.1	1672	2	0	0	0	0	reference_match	FALSE	canonical	FALSE	C	coding	166	501	597	1097	375087	374439	FALSE	50	GTTATTAAATGAAGAAATTA	0	TRUE	MEYMALELKLLKINHGAVRRLLKELIFYEEEEKELRSKLNTLKDENKGENEIKRAKDILEETVKVVPHINSSLQKSLKKLYETVYEKFPDILEINDKKVGISKKCTEEELKELFKTNYEEFRNEINIINQTLENVFLHIKDATLPSSKKSVISEPVLYQMEECIDI	NPcDNA,directRNA,reference,ringtotallq,schiznuclq,schiztotallq,trophtotallq,yang1hq,yang1lq	0,0	0,0	reference_PF3D7_0109400.1;NPcDNA_G99.1,NPcDNA_G99.2,NPcDNA_G99.5,directRNA_G30.1,ringtotallq_G80.1,ringtotallq_G80.2,schiznuclq_G66.1,schiztotallq_G90.1,trophtotallq_G82.2,trophtotallq_G82.3,yang1hq_G44.1,yang1lq_G79.1,yang1lq_G79.2	NPcDNA_G99.1,NPcDNA_G99.2,NPcDNA_G99.5,directRNA_G30.1,ringtotallq_G80.1,ringtotallq_G80.2,schiznuclq_G66.1,schiztotallq_G90.1,trophtotallq_G82.2,trophtotallq_G82.3,yang1hq_G44.1,yang1lq_G79.1,yang1lq_G79.2;reference_PF3D7_0109400.1	yang1lq_G79.3,reference_PF3D7_0109400.1,yang1hq_G44.1,schiznuclq_G66.1,ringtotallq_G80.1,ringtotallq_G80.2,NPcDNA_G99.4,directRNA_G30.1,NPcDNA_G99.2,schiztotallq_G90.1,NPcDNA_G99.1,yang1lq_G79.1,trophtotallq_G82.2,trophtotallq_G82.3,NPcDNA_G99.5,yang1lq_G79.2,NPcDNA_G99.3
G114.6	Pf3D7_01_v3	-	1298	2	full-splice_match	PF3D7_0109500	PF3D7_0109500.1	1298	2	0	0	0	0	reference_match	FALSE	canonical	FALSE	C	coding	155	468	701	1168	377004	376294	FALSE	40	AAAGAAAATCATTTTTTTTT	0	TRUE	MASYQYFSYIDLYKVNNVNLDPFTEVFNDKFYLRYIYKWPHMNIITKEIDDHTSGYILGKEEGFGQDYHGHVTALSIEEDSRRTGKGVDLMTEFEKITQIIHKGNFVDLFVRVSNNPAINMYKKLGYVINEEINNYYCGNESALDMRKYLDITNS	NPcDNA,reference,ringnuclq,ringtotalhq,ringtotallq,schiznuclq,schiztotalhq,schiztotallq,trophnuclq,trophtotallq,yang1hq,yang1lq	0,0	0,0	reference_PF3D7_0109500.1;NPcDNA_G99.9,reference_PF3D7_0109500.1,schiztotalhq_G58.1,trophtotallq_G83.4	NPcDNA_G99.9,reference_PF3D7_0109500.1,schiztotalhq_G58.1,trophtotallq_G83.4;reference_PF3D7_0109500.1	schiznuclq_G67.3,schiznuclq_G67.2,schiznuclq_G67.1,schiznuclq_G67.4,ringtotallq_G80.4,ringtotallq_G80.5,schiztotallq_G90.3,NPcDNA_G99.11,NPcDNA_G99.12,trophnuclq_G66.1,trophtotallq_G83.1,trophtotallq_G83.3,yang1lq_G80.1,yang1lq_G80.2,yang1lq_G80.3,yang1hq_G45.1,yang1hq_G45.3,yang1hq_G45.2,yang1hq_G45.4,ringtotalhq_G44.1,ringnuclq_G45.1,reference_PF3D7_0109500.1,schiztotalhq_G58.1,trophtotallq_G83…
G1140.5	Pf3D7_05_v3	+	1983	3	full-splice_match	PF3D7_0503400	PF3D7_0503400.1	1983	3	0	0	0	0	reference_match	FALSE	canonical	FALSE	C	coding	122	369	880	1248	140710	141471	FALSE	50	ACATTATATATATATATATA	0	TRUE	MISGIRVNDNCVTEFNNMKIRKTCGWIIFVIQNCEIIIHSKGASTTLTELVQSIDKNNEIQCAYVVFDAVSKIHFFMYARESSNSRDRMTYASSKQAILKKIEGVNVLTSVIESAQDVADLK	NPcDNA,directRNA,reference,ringnuchq,ringnuclq,ringtotallq,schiznuclq,schiztotalhq,schiztotallq,trophnuclq,trophtotalhq,trophtotallq,yang1hq,yang1lq,yang2hq	0,0,0	0,0,0	reference_PF3D7_0503400.1;yang1lq_G855.2,yang1lq_G855.3,yang1lq_G855.5,yang1lq_G855.6,yang2hq_G407.1,yang2hq_G407.2,yang2hq_G407.3;NPcDNA_G1021.12,NPcDNA_G1021.13,NPcDNA_G1021.30,reference_PF3D7_0503400.1,trophnuclq_G702.1,trophnuclq_G702.2,yang1lq_G855.2,yang1lq_G855.3,yang1lq_G855.5,yang1lq_G855.6,yang2hq_G407.1,yang2hq_G407.2,yang2hq_G407.3,yang2hq_G407.4	NPcDNA_G1021.12,NPcDNA_G1021.13,reference_PF3D7_0503400.1,trophnuclq_G702.1,yang1lq_G855.2,yang1lq_G855.3,yang1lq_G855.5,yang1lq_G855.6,yang2hq_G407.1,yang2hq_G407.2;NPcDNA_G1021.12,NPcDNA_G1021.13,NPcDNA_G1021.30,reference_PF3D7_0503400.1,trophnuclq_G702.1,trophnuclq_G702.2,yang1lq_G855.2,yang1lq_G855.3,yang1lq_G855.5,yang1lq_G855.6,yang2hq_G407.1,yang2hq_G407.2,yang2hq_G407.3,yang2hq_G407.4;ref…	ringtotallq_G840.1,ringnuclq_G549.2,ringtotallq_G840.5,ringtotallq_G840.4,directRNA_G319.1,directRNA_G319.3,directRNA_G319.2,directRNA_G319.5,directRNA_G319.6,trophtotalhq_G532.1,trophtotallq_G872.1,trophtotallq_G872.2,trophtotallq_G872.3,trophtotallq_G872.4,NPcDNA_G1021.34,trophtotallq_G872.6,NPcDNA_G1021.21,NPcDNA_G1021.20,NPcDNA_G1021.24,schiztotalhq_G611.1,yang1hq_G508.3,schiznuclq_G719.1,sch…
G1141.1	Pf3D7_05_v3	-	3518	1	full-splice_match	PF3D7_0503500	PF3D7_0503500.1	3518	1	0	0	0	0	mono-exon	FALSE	NA	NA	C	coding	850	2553	565	3117	145423	142871	NA	35	TATAAATTCTTTAATTATTT	0	TRUE	MLQYFVNKLFGDLPSSFNYMIGKKIEYDIKISYYEIYEGHDKNGEEVCVFIYEKNNKETSFVKRYIKNHLSYSKKLIHPNILKVLDTYENEKRIYIVTEKCVPLIYEKIKSDPIWGLYEIMRCIHFINSCNYIHGLINPLSIFVNSKGRWKLSNFDCIHEKNMSICNIYNDIKDHIFCSYGYKINIPNNIHSTYIDCNGLILLMIWSYKKYICSTGSMNDEYMFYENGKNNSNNVMRNMSKVDGLKMGSEKNDALFTFGNNIYNKNNVHNNTCSMMNYLSSDPYSITFPIFNVNYKKDKMEYIPHNLHKIYDMLNTYNCVEIDLNKILNDENLKNNNHIVRTMLFLTEIHMRSKIEKSIFLDNLFKHIDNISLDVKVQMILPELCKNIDIFENYIKCLK…	NPcDNA,reference,ringtotallq,schiztotallq,trophtotallq,yang2hq,yang2lq	0	0	reference_PF3D7_0503500.1	reference_PF3D7_0503500.1	yang2hq_G408.1,yang2hq_G408.2,ringtotallq_G841.4,schiztotallq_G911.3,schiztotallq_G911.1,ringtotallq_G841.1,ringtotallq_G841.2,ringtotallq_G841.3,NPcDNA_G1022.1,schiztotallq_G911.2,schiztotallq_G911.4,yang2lq_G691.1,reference_PF3D7_0503500.1,trophtotallq_G873.1,trophtotallq_G873.2
G1141.10	Pf3D7_05_v3	-	3295	8	full-splice_match	PF3D7_0503600	PF3D7_0503600.1	3295	8	0	0	0	0	reference_match	FALSE	canonical	FALSE	C	coding	801	2406	603	3008	150131	146639	FALSE	0	TTTTTTTTTTTTTTTTTTTT	0	TRUE	MVNKINELNNYFRINSTFINKSENESENFYVWTYKSPNVDLYPDLVFFKCQVLNINGDNYEVKEISPETNSVYTVKKEHLFNCNNMVNINSHRLNDMVHQNSAEVLNTLALRYEKNYIYTIAEPMLISVNPYQVIDTDMNEYKNKSTDLLPPHVYTYAKDAMLDFINTKNSQSIIISGESGSGKTEASKLVIKFYLSGVREDNDISKTLWDSNFILEAFGNAKTVKNNNSSRYGKYIKIQLDENQNIVSSSIEIFLLEKIRVVSQEPDERCYHIFYEILKGMNDEMKKKYKIKSEEDYKYISNKSINIPEIDDAKDFENLMISFDKMKMSDLKDDLFLTLSGLLLLGNIQFNGIEKGGKSNCSELDDENLEVVNEASELLGIDYESLKNSLVITEKSIA…	reference,ringnuclq,ringtotalhq,ringtotallq,schiztotalhq,schiztotallq,trophtotallq,yang2hq,yang2lq	0,0,0,0,0,0,0,0	0,0,0,0,0,0,0,0	reference_PF3D7_0503600.1;reference_PF3D7_0503600.1,ringnuclq_G551.2,ringnuclq_G551.3,ringtotalhq_G511.1,ringtotallq_G841.10,ringtotallq_G841.11,ringtotallq_G841.12,ringtotallq_G841.14,schiztotallq_G912.1,schiztotallq_G912.3,schiztotallq_G912.4,trophtotallq_G874.1,trophtotallq_G874.2,trophtotallq_G874.3,yang2hq_G408.3,yang2hq_G408.4,yang2lq_G691.5,yang2lq_G691.6,yang2lq_G691.7;reference_PF3D7_050…	reference_PF3D7_0503600.1,ringnuclq_G551.2,ringnuclq_G551.3,ringtotalhq_G511.1,ringtotallq_G841.10,ringtotallq_G841.11,ringtotallq_G841.12,ringtotallq_G841.14,schiztotallq_G912.1,schiztotallq_G912.3,schiztotallq_G912.4,trophtotallq_G874.1,trophtotallq_G874.2,trophtotallq_G874.3,yang2hq_G408.3,yang2hq_G408.4,yang2lq_G691.5,yang2lq_G691.6,yang2lq_G691.7;reference_PF3D7_0503600.1,ringnuclq_G551.2,ri…	ringtotallq_G841.8,ringtotallq_G841.5,ringtotallq_G841.6,schiztotalhq_G612.1,reference_PF3D7_0503600.1,trophtotallq_G874.1,ringtotalhq_G511.1,ringtotallq_G841.14,ringtotallq_G841.12,ringtotallq_G841.10,ringtotallq_G841.11,yang2hq_G408.3,yang2hq_G408.4,yang2lq_G691.5,schiztotallq_G912.4,schiztotallq_G912.1,schiztotallq_G912.3,ringnuclq_G551.1,ringnuclq_G551.2,ringnuclq_G551.3,trophtotallq_G874.2,t…
G1141.24	Pf3D7_05_v3	-	1099	3	full-splice_match	PF3D7_0503800	PF3D7_0503800.1	1099	3	0	0	0	0	reference_match	FALSE	canonical	FALSE	C	coding	120	363	631	993	152384	151422	FALSE	0	TTTTTTTTTTTTTTTTTTTT	0	TRUE	MVKGTVKKQKKTLKPVTKFITINLSKLTHKVCYKRKAPRAIKEIRSIAGKLMHTKDVRLDVKLNKFIWSKGVRNPPKRVRVKLERKRNEDEDSKEKMYTIVEHVMVDSYKGLVNECEANE	NPcDNA,directRNA,reference,ringnuclq,ringtotalhq,ringtotallq,schiztotallq,trophnuclq,trophtotallq,yang1hq,yang1lq	0,0,0	0,0,0	reference_PF3D7_0503800.1;NPcDNA_G1024.1,NPcDNA_G1024.2,directRNA_G320.1,ringtotalhq_G512.1,ringtotallq_G842.2,ringtotallq_G842.3,ringtotallq_G842.4,schiztotallq_G913.3,schiztotallq_G913.4,schiztotallq_G913.5,trophnuclq_G704.1,trophtotallq_G874.10,trophtotallq_G874.6,trophtotallq_G874.7,trophtotallq_G874.8,yang1hq_G510.1,yang1hq_G510.2,yang1hq_G510.3;NPcDNA_G1024.1,NPcDNA_G1024.2,directRNA_G320.1…	NPcDNA_G1024.1,NPcDNA_G1024.2,directRNA_G320.1,ringtotalhq_G512.1,ringtotallq_G842.2,ringtotallq_G842.3,ringtotallq_G842.4,schiztotallq_G913.3,schiztotallq_G913.4,schiztotallq_G913.5,trophnuclq_G704.1,trophtotallq_G874.10,trophtotallq_G874.6,trophtotallq_G874.7,trophtotallq_G874.8,yang1hq_G510.1,yang1hq_G510.2,yang1hq_G510.3;NPcDNA_G1024.1,NPcDNA_G1024.2,directRNA_G320.1,ringtotalhq_G512.1,ringto…	yang1lq_G857.5,yang1lq_G857.4,yang1lq_G857.1,yang1lq_G857.3,yang1lq_G857.2,ringnuclq_G552.2,ringnuclq_G552.1,reference_PF3D7_0503800.1,ringtotalhq_G512.1,ringtotallq_G842.3,ringtotallq_G842.2,ringtotallq_G842.4,directRNA_G320.1,NPcDNA_G1024.2,NPcDNA_G1024.1,trophtotallq_G874.10,schiztotallq_G913.3,schiztotallq_G913.4,schiztotallq_G913.5,yang1hq_G510.3,yang1hq_G510.2,yang1hq_G510.1,trophtotallq_G8…
G1143.1	Pf3D7_05_v3	-	3128	2	full-splice_match	PF3D7_0503900	PF3D7_0503900.1	3128	2	0	0	0	0	reference_match	FALSE	canonical	FALSE	C	coding	662	1989	706	2694	156057	153889	FALSE	70	AATGAATAAAAAATAATGAA	0	TRUE	MNKYKDTLKTKFEYKYLFYFASFVSINLGICNEYIKKKKLAYKNVSHKIYFDLSEKNFEFLDKNKYLYRIEKINEYFDLPKSKLLDACNNYFPVDYHLQYVSNIFEKKKDELNNIMEKEKKSMSIDELICDIINYLESVINGNINVDNHRFNHNNINIYNKDHIIISNININNNINNNINNNINNNINNNINNNINNNINNNNNNNDDISLDNKCSGGGSFLKNLNLSYFKDFLVERKKINLDALFNDNSLNVLFDELYTYTYIYLLINYKRNNFFDFIKMKRSYRHCSEHVGKDIGLEVHNYIGLGIKDNKLTILKEEQEDEEEEKKIIKNKKYNNDNINMKNSISNSNIDSPSNNNNNNNNNNHGKQILDNTKYVLNIDTINEIHKSLSTYGIVVLK…	reference,ringtotallq,schiztotallq	0,0	0,0	reference_PF3D7_0503900.1;reference_PF3D7_0503900.1	reference_PF3D7_0503900.1;reference_PF3D7_0503900.1	schiztotallq_G914.1,reference_PF3D7_0503900.1,ringtotallq_G843.1
G1144.3	Pf3D7_05_v3	+	8216	2	full-splice_match	PF3D7_0504000	PF3D7_0504000.1	8216	2	0	0	0	0	reference_match	FALSE	canonical	FALSE	C	coding	2393	7182	561	7742	157625	164968	FALSE	50	AACAAACAATATACGTATGT	0	TRUE	MARFCKSDKLLINHRELKYICLFYIILLFCFFLWCIFKKYHENRINRKHKRKGSDSSHKNEKTEFFNYIYESYNDNDDVIIRQEGYKNSLCGFLLKNISIVLYLLTHFIIILLIGNEYCIKENGEILWNDRAFVFFIFLLLCFIITYGILTVRKHMHSFFIKPSLLKDSDYVLVYTKNEDYTNSYKNIFKESYVYITNVFIKWNKKIYKYSCKYIKLLHYYQMNAKSFFFFISTDKKKKKNDYIKNSYHDDDLDDDDIQNKDNNNYYYSNIYKKNSYYNNSFHKKSISNQYSNKRLSRNSLYTKKVLRDQENNLGYYDQDQNEINKMNSIDHIYNIDSLNVIDQGNDKNYDNEEKEINKKYPFNRNDEYGDEYGDEYGDEYGNKYGNKYGNKYDDKYGN…	NPcDNA,directRNA,reference,ringtotalhq,schiznuchq,schiznuclq,schiztotalhq,schiztotallq,trophnuchq,trophnuclq,trophtotalhq,trophtotallq,yang1lq,yang2hq,yang2lq	0,0	0,0	reference_PF3D7_0504000.1;directRNA_G321.1,directRNA_G321.2,directRNA_G321.3,reference_PF3D7_0504000.1,schiznuchq_G372.1,schiztotalhq_G615.4,trophnuchq_G347.1,trophnuclq_G706.20	directRNA_G321.1,directRNA_G321.2,directRNA_G321.3,reference_PF3D7_0504000.1,schiznuchq_G372.1,schiztotalhq_G615.4,trophnuchq_G347.1,trophnuclq_G706.20;reference_PF3D7_0504000.1	trophtotalhq_G535.7,schiznuclq_G725.2,schiznuclq_G725.1,schiztotallq_G915.10,schiztotallq_G915.11,yang1lq_G861.1,NPcDNA_G1026.1,NPcDNA_G1026.3,NPcDNA_G1026.2,ringtotalhq_G514.6,trophnuclq_G706.18,trophnuclq_G706.19,trophtotallq_G877.15,trophtotallq_G877.17,trophtotallq_G877.16,trophtotallq_G877.11,trophtotallq_G877.13,yang2hq_G409.4,yang2lq_G694.1,reference_PF3D7_0504000.1,schiznuchq_G372.1,schiz…
G1146.6	Pf3D7_05_v3	-	1209	5	full-splice_match	PF3D7_0504100	PF3D7_0504100.1	1209	5	0	0	0	0	reference_match	FALSE	canonical	FALSE	C	coding	147	444	205	648	166642	165650	FALSE	50	ATATACTATACACACACATA	0	TRUE	MACFSDLSKECDMEGCRNHDFLPYKCEYCKLIFCEFHRNAEEHLCSKLKDMELNTVVLCEYCGIVLPDKKEDIQNHLIYKCLYKKKTKSILMCNKRDCKKVLNGINNYICKKCRKSFCLPHRYSDVHNCIKSDEEKSFFKKYFFFFS	NPcDNA,reference,ringtotallq,trophtotallq	0,0,0,0,0	0,0,0,0,0	reference_PF3D7_0504100.1;NPcDNA_G1027.3,ringtotallq_G846.1,trophtotallq_G878.3,trophtotallq_G878.5;NPcDNA_G1027.3,ringtotallq_G846.1,trophtotallq_G878.3,trophtotallq_G878.5;NPcDNA_G1027.3,ringtotallq_G846.1,trophtotallq_G878.3,trophtotallq_G878.5;NPcDNA_G1027.3,ringtotallq_G846.1,trophtotallq_G878.3,trophtotallq_G878.5	NPcDNA_G1027.3,ringtotallq_G846.1,trophtotallq_G878.3,trophtotallq_G878.5;NPcDNA_G1027.3,ringtotallq_G846.1,trophtotallq_G878.3,trophtotallq_G878.5;NPcDNA_G1027.3,ringtotallq_G846.1,trophtotallq_G878.3,trophtotallq_G878.5;NPcDNA_G1027.3,ringtotallq_G846.1,trophtotallq_G878.3,trophtotallq_G878.5;reference_PF3D7_0504100.1	reference_PF3D7_0504100.1,NPcDNA_G1027.3,trophtotallq_G878.3,ringtotallq_G846.1,trophtotallq_G878.5
G1147.2	Pf3D7_05_v3	+	2207	3	full-splice_match	PF3D7_0504200	PF3D7_0504200.1	2207	3	0	0	0	0	reference_match	FALSE	canonical	FALSE	C	coding	502	1509	392	1900	167649	169502	FALSE	45	TCATATATAACATATTATAT	0	TRUE	MSFLLPLVIFFLFFFHLIKSYNINYHINDKTFFPYQQKHQIKKKKKNYIKYDGKGIILLKDSKEGNSLNFKVEDFLCESEKKEKNKNKESHGSFFFQTNTTFSELNIHKLLIENLKNHNINTPSVIQYDLLKYYDEHNDNLQNIIIAAENGIGKTLSYIIFLINHILKKGTNKNTCTLILQYNNLLCNQCYDLLKKLSKNVKAQIVNLKYEGIINIKNHLIVICTPVRLISYIKEDKENVFSTFFENLDFLIMDEVDILFDNPYIRNMKIIFDELNKLKNEKSVSIITSSTLCNKGKKSIYNNVIKYITNPIVIKTNYFHNIHPFINYHFIKASNYYIKNKVQIIKHILSKQNYKKVLIFCNTLKSSNTAFSLLKLHFDNIFLFNSTVTKEDQTIILNH…	NPcDNA,directRNA,reference,ringnuclq,ringtotalhq,ringtotallq,schiznuchq,schiznuclq,schiztotalhq,schiztotallq,trophnuchq,trophnuclq,trophtotalhq,trophtotallq,yang1hq,yang1lq,yang2hq,yang2lq	0,0,0	0,0,0	reference_PF3D7_0504200.1;directRNA_G322.2,reference_PF3D7_0504200.1,ringnuclq_G556.1,trophnuchq_G348.1,trophtotallq_G879.8,trophtotallq_G879.9,yang1lq_G862.4;directRNA_G322.2,reference_PF3D7_0504200.1,ringnuclq_G556.1,trophnuchq_G348.1,trophtotallq_G879.8,trophtotallq_G879.9,yang1lq_G862.4	directRNA_G322.2,reference_PF3D7_0504200.1,ringnuclq_G556.1,trophnuchq_G348.1,trophtotallq_G879.8,trophtotallq_G879.9,yang1lq_G862.4;directRNA_G322.2,reference_PF3D7_0504200.1,ringnuclq_G556.1,trophnuchq_G348.1,trophtotallq_G879.8,trophtotallq_G879.9,yang1lq_G862.4;reference_PF3D7_0504200.1	yang1lq_G862.5,yang2lq_G695.4,yang1lq_G862.1,yang1lq_G862.3,yang1lq_G862.2,schiztotalhq_G616.2,schiztotalhq_G616.3,schiznuchq_G373.1,ringtotallq_G847.7,ringtotalhq_G515.4,ringtotalhq_G515.5,ringtotalhq_G515.3,ringtotalhq_G515.1,yang1hq_G512.1,trophtotalhq_G536.1,trophtotalhq_G536.3,trophtotallq_G879.10,schiznuclq_G727.5,schiznuclq_G727.4,ringtotallq_G847.2,ringtotallq_G847.3,yang2lq_G695.6,ringto…
G1148.6	Pf3D7_05_v3	-	983	4	full-splice_match	PF3D7_0504300	PF3D7_0504300.1	983	4	0	0	0	0	reference_match	FALSE	canonical	FALSE	C	coding	224	675	299	973	170590	169549	FALSE	25	TTTATGTATTATTTTTAGTA	0	TRUE	MDEKKKDFYNYVDRMHKKNEEVHKLIEINEKIKNGEIKKLEEWEKVRKNNDICINTLDNINKNKELYYYNLKREISIKKKKLLHLNFLLHDIPEIIKKEKEKYEEYKNESYNKIIKIIEAIDDSYDMNNVDDIWDTLKEYKEKTENINSDIQKIYDEIILLHKDYNQCKYKYQDLNELQNNRNDKLKKISATLQFIKNLKEGLNNKINNEEIRKVLEDMENLYI	reference	0,0,0,0	0,0,0,0	reference_PF3D7_0504300.1;reference_PF3D7_0504300.1;reference_PF3D7_0504300.1;reference_PF3D7_0504300.1	reference_PF3D7_0504300.1;reference_PF3D7_0504300.1;reference_PF3D7_0504300.1;reference_PF3D7_0504300.1	reference_PF3D7_0504300.1
G1149.4	Pf3D7_05_v3	+	2533	1	full-splice_match	PF3D7_0504400	PF3D7_0504400.1	2533	1	0	0	0	0	mono-exon	FALSE	NA	NA	C	coding	755	2268	109	2376	172150	174417	NA	0	CTTTTTTTTTTTTTTTTTTG	0	TRUE	MKSLFFNKLKNVGKKIKINFIQILIIFLVYVNLDFFKSNINVKAIHTKKNLFIPVSNEIFYFKKNVLIKKRNKEKRYTHSKNKGSNIFLNLNEENDNTVKERKKKIKYPEIGEYNDDVNHNKNNDNNGDDSESHLNDQGKCKFSDLSEINKNIVEFLENKKGIKYMTKIQSQSFKPIYEGKDIIGRSETGSGKTLAFALPLVEKLYKMKTSNEKFEEENGSHEEDQKKNIYDDVDNDNNYDNFSYGKKYQNREHNKDPSILVLEPTRELSKQVENTFKEISQFYNFNIMSIYGGESYTYQENKLRKGIDILTGTPGRIIDHIEKKNLSLQNIKYVVLDEADEMLNLGFTHDIERILSNINLKEAQVLLYSATTPSWIKDISSKYLKNPFCIDVVDSSNK…	NPcDNA,reference,ringtotalhq,ringtotallq,schiznuclq,schiztotalhq,schiztotallq,trophnuchq,trophnuclq,trophtotalhq,trophtotallq,yang2lq	0	0	reference_PF3D7_0504400.1	reference_PF3D7_0504400.1	trophtotallq_G881.2,ringtotalhq_G516.6,schiztotalhq_G617.1,schiztotalhq_G617.6,schiztotalhq_G617.5,schiztotalhq_G617.4,schiznuclq_G728.3,schiznuclq_G728.6,NPcDNA_G1031.10,schiznuclq_G728.4,schiznuclq_G728.5,trophnuclq_G710.1,trophnuclq_G710.5,trophnuclq_G710.4,NPcDNA_G1031.8,schiztotallq_G919.3,trophtotalhq_G537.3,trophtotalhq_G537.5,schiztotallq_G919.4,trophtotalhq_G537.7,NPcDNA_G1031.1,schiztot…
G1149.5	Pf3D7_05_v3	+	1267	6	full-splice_match	PF3D7_0504500	PF3D7_0504500.1	1267	6	0	0	0	0	reference_match	FALSE	canonical	FALSE	C	coding	275	828	108	935	174989	176433	FALSE	45	TAAATTGTTAAAAATATTTC	0	TRUE	MKLFLSVICSFVLFFHKLSICEKLDSLSKFYFNDIKRIENEMSSKSNALYPLIHDLEEDNQGYSNDENIYDENSFPDPFTHPEECVLSLGISHTWLCDPSRFLSIEQQINIEAELLKIRDTNFHKCSNNSVYYYQVSVAIVPEIFVSKNETYENAAQQFSEKLLRKWGIGNSPCHDGILLVYIKNLGKFVIAKREGVEEKYINENEIKKHFMNIYFASGSISRALIESISFMNKKLPSKPTELTNTAKMFLILILFYIISIIILYVTTLMYSKSL	NPcDNA,reference	0,0,0,0,0,0	0,0,0,0,0,0	reference_PF3D7_0504500.1;NPcDNA_G1031.13;NPcDNA_G1031.13;NPcDNA_G1031.13;NPcDNA_G1031.13;NPcDNA_G1031.13	NPcDNA_G1031.13;NPcDNA_G1031.13;NPcDNA_G1031.13;NPcDNA_G1031.13;NPcDNA_G1031.13;reference_PF3D7_0504500.1	reference_PF3D7_0504500.1,NPcDNA_G1031.13
G1151.1	Pf3D7_05_v3	+	1788	1	full-splice_match	PF3D7_0504600	PF3D7_0504600.1	1788	1	0	0	0	0	mono-exon	FALSE	NA	NA	A	coding	381	1146	21	1166	177410	178555	NA	55	CCAAATAAGGGAAAGGGAAA	0	TRUE	MMRLLRNNVKNMFLKNCFLVRNTNVKCWRTDRFHNYNMWNTVENNGIRGFSSSSFEEIKKMNMFTAINSAMHNVFESNPNSVLLGEDVAFGGVFRCSLDLLKKYGNMRVFNTPLCEQGIIGFAIGLAENGFTTIAEIQFGDYIFPAFDQIVNDVAKYRYRSGSSFDVGKLTIRSTWGAVGHGGLYHSQSPEAFFAHAAGIKIIVPSDAYKAKGLLLSAINDPNPCLFFEPKILYRSSVCDVPTGPYQLELGKADVVRQGSDVTIVTWGSLVHKMKNAAEILSKKHNIECEVIDLQSIIPWDIETVQKSVEKTGRLLITHEAQLTNGFGAEIAAKIQERCFYNLHTPIKRVCGYDTPFPHVYEPFYMPDAHKVIYEVKKMMK	NPcDNA,directRNA,reference,ringtotalhq,ringtotallq,schiznuchq,schiznuclq,schiztotallq,trophtotalhq,trophtotallq	0	0	reference_PF3D7_0504600.1	reference_PF3D7_0504600.1	ringtotallq_G850.1,schiztotallq_G921.3,schiztotallq_G921.2,schiztotallq_G921.1,NPcDNA_G1033.8,schiztotallq_G921.4,ringtotalhq_G518.1,schiznuchq_G376.2,schiznuchq_G376.1,trophtotallq_G883.1,NPcDNA_G1033.1,directRNA_G323.1,NPcDNA_G1033.3,NPcDNA_G1033.2,trophtotallq_G883.2,NPcDNA_G1033.7,NPcDNA_G1033.6,NPcDNA_G1033.5,NPcDNA_G1033.4,reference_PF3D7_0504600.1,schiznuclq_G730.1,schiznuclq_G730.2,tropht…
G1153.1	Pf3D7_05_v3	+	7850	1	full-splice_match	PF3D7_0504700	PF3D7_0504700.1	7850	1	0	0	0	0	mono-exon	FALSE	NA	NA	C	coding	2349	7050	524	7573	180421	187470	NA	80	AAAAAAAAAAAAATTTAAAT	0	TRUE	MENTVPLENNPKINSEILNKINVNKIYYHKMNHPDEQMKKDTCKYLFSIEENHKFLEHENVFKKKRELQKIVHQQIRKYTREKNIYVVYMIYNCLFERIEVKNIKVKNIEVKNIKVKNIKVKNIEVKNIKVKNIKVKNIRVNNLKVKNIKTKNADYKYNNQISNVDIICPYKKRRRSSYYIYCRTKKYSFPRIVNVFSSVVRMCQKKEENHIHSKKKNKYKYIHAVNLKHFINHKVVKNHQNDIPKNMNVLLFDEEHSNTLKKDFEIISKRDKKYIHQIAYHESTKPDYINMNELPINYDIQNKMIIKNVTGEFTLEEHEKKKCDSCYYCFSNECNLTYCKYRHHDEHDDYINDMYKNKINRFNSSESFFNRTNNYSVTKTSGKAYEEAFPKNEEHNKN…	NPcDNA,reference,ringtotallq,schiztotallq,trophnuclq,trophtotallq,yang2lq	0	0	reference_PF3D7_0504700.1	reference_PF3D7_0504700.1	schiztotallq_G923.1,yang2lq_G699.1,NPcDNA_G1036.2,NPcDNA_G1036.3,NPcDNA_G1036.1,ringtotallq_G852.1,reference_PF3D7_0504700.1,trophnuclq_G711.3,trophtotallq_G885.2,trophnuclq_G711.1,trophnuclq_G711.2,trophtotallq_G885.1
G1154.2	Pf3D7_05_v3	-	17435	1	full-splice_match	PF3D7_0504800	PF3D7_0504800.1	17435	1	0	0	0	0	mono-exon	FALSE	NA	NA	C	coding	5639	16920	289	17208	204732	187813	NA	50	TATATATATATATATATATA	0	TRUE	MDKSICESVASSSDFMIYNVLSGGREKSKQTLNEIKELQEQNEEVMKNELKEYDVVNKLIYERIDSLPNIMSEYDNSIKSIINMDHMNNIDNIYNVNNIYNVNNIYNVNNINNADNNNNNNNIDHKSYEDILTCTIERDYVDNMKESPISHMKDDHVKKNKNNHIRDTDMKSTQSFNYNITEEDKINMNEKNNSAVNNMGITKDDKLYNNGNSFLMIKKDHSDNMYKKGNAPINISSLKCKIEKQKLTLSDMNNYITEEYLNSSIHKIRKLSCSDGAILNNKHKNNFELIDESNNNLTNININNPKEEDIFLMDTSVRDEKDISLKWNDLNNSDKNIDESNNKNEKGHDMNKISHNKEYIKSVSFFMKDTKDDKMSHSLYTSNEETTSLNDLKRVHTYP…	NPcDNA,directRNA,reference,ringtotallq,schiznuchq,schiztotallq,trophnuclq,trophtotallq,yang1lq,yang2hq,yang2lq	0	0	reference_PF3D7_0504800.1	reference_PF3D7_0504800.1	schiztotallq_G924.1,reference_PF3D7_0504800.1,directRNA_G324.1,schiztotallq_G924.3,yang2hq_G411.1,ringtotallq_G853.1,trophtotallq_G886.3,NPcDNA_G1037.1,trophtotallq_G886.1,schiztotallq_G924.2,trophnuclq_G712.1,trophtotallq_G886.2,schiztotallq_G924.4,yang2lq_G700.1,directRNA_G324.2,yang1lq_G867.1,schiznuchq_G377.1
G1156.3	Pf3D7_05_v3	+	877	9	full-splice_match	PF3D7_0504900	PF3D7_0504900.1	877	9	0	0	0	0	reference_match	FALSE	canonical	FALSE	C	coding	172	519	54	572	206450	208375	FALSE	15	TTTTTTTTTTTTTTATCTAA	0	TRUE	MPNDLLNNMTINKKDNKYPYCVVFTYLPCASTFIPTVGHVGICTSTGIIHDFSGSYSVSVDNMEFGDPMKYWQLDKNKLPLSISDKSYDDAIYKTDEIFKKRRHNLFLNNCHHHVAMALNNIKYKGRSDWTPFKVFFNLMIHGHFVSWKYFFVLYGPFVCMVLLFIFIVTMI	reference,ringtotallq,trophtotallq	0,0,0,0,0,0,0,0,0	0,0,0,0,0,0,0,0,0	reference_PF3D7_0504900.1;reference_PF3D7_0504900.1;reference_PF3D7_0504900.1;reference_PF3D7_0504900.1;reference_PF3D7_0504900.1;reference_PF3D7_0504900.1;reference_PF3D7_0504900.1;reference_PF3D7_0504900.1;reference_PF3D7_0504900.1	reference_PF3D7_0504900.1;reference_PF3D7_0504900.1;reference_PF3D7_0504900.1;reference_PF3D7_0504900.1;reference_PF3D7_0504900.1;reference_PF3D7_0504900.1;reference_PF3D7_0504900.1;reference_PF3D7_0504900.1;reference_PF3D7_0504900.1	reference_PF3D7_0504900.1,trophtotallq_G890.1,ringtotallq_G855.2
G1157.4	Pf3D7_05_v3	-	10398	2	full-splice_match	PF3D7_0505000	PF3D7_0505000.1	10398	2	0	0	0	0	reference_match	FALSE	canonical	FALSE	C	coding	2975	8928	1085	10012	218189	209062	FALSE	75	AGAAGAAAAAAGAGAAGAAA	0	TRUE	MASLEELIEEYICPEKVMFTYGKEKKIELIYEKNKDKEENKIRDNILEKLLFLIENEDYEDYEENEKGHREETYKEYEKKSHSTYVNNVRSSNHVLSKDIFDMCPYKIKKWPNNNLIKIITILKKYYFCSENMKRGSSINLVTQLLERIDICDMPLDYFESIIYFFIKKIEDWHCINGVVNFFFLMFEKYEHVLKRIYYDNEITELYKNLFIYKNKEKRTKNKNKNENENELYIHNDVTIGDNNNNNNNDGNNNNNNNDGNNNNNNNHYVGDLRTMNCFNDEEENDKIDALMEKDILYEKCGVNVNCCGSDGNYEDGNYEDGNYEDGNYEDGNYEDGNYEDDKCLSSFDEYESDYDNNFYAEPSDYNSSDEEDYIQVRRINKEQDEGEGLCIVYNILKK…	reference,trophnuchq,trophnuclq,yang1lq,yang2lq	0,0	0,0	reference_PF3D7_0505000.1;reference_PF3D7_0505000.1,yang2lq_G702.1	reference_PF3D7_0505000.1,yang2lq_G702.1;reference_PF3D7_0505000.1	yang1lq_G870.2,yang1lq_G870.3,trophnuclq_G717.2,trophnuchq_G354.1,trophnuclq_G717.3,trophnuclq_G717.1,reference_PF3D7_0505000.1,yang2lq_G702.1
G1158.21	Pf3D7_05_v3	+	2302	1	full-splice_match	PF3D7_0505200	PF3D7_0505200.1	2302	1	0	0	0	0	mono-exon	FALSE	NA	NA	C	coding	565	1698	490	2187	230695	232392	NA	5	TAGCCTTTTTTTTTTTTTTT	0	TRUE	MDTYNDILSIVIDLGFENTKVGYAGDENPTNVFSSNVGMPLDLDRKIKEEVYKKCLCTKDEFYQHNLIYPLFYLEGLENTCIKPCLYLDNKNNFNINEDVFEKIFCMNVRGDRYVTNLFERRVKNLVGNKLYKQTSLGSEFVDNEDNGDITNDDNNNNDNNNNDDDNNNNNNDNIKENHNNIHNNDSNNPDCTHDDHLSPLQLWGIENNHFDLDTIENNMVDVNNIKNMLNKYNNISCGFNENIEFFSYLFSIPNMRNKEIKVKIAELLFEKYKVPAIYFNPKAILSGFSYNKNVCSVVDVGSCYTDFSLCNDGTIDNKNYKIYNIGGNTIDYFLEELLGKYNTQYCSPYYEHYKNYNKENIHSDYHNIAKYLPLKDLKIYLCEVADNEKKIYDAKNMN…	reference,ringtotalhq,ringtotallq,schiznuclq,schiztotalhq,schiztotallq,trophtotalhq,trophtotallq,yang1lq	0	0	reference_PF3D7_0505200.1	reference_PF3D7_0505200.1	reference_PF3D7_0505200.1,trophtotalhq_G545.2,trophtotalhq_G545.1,schiznuclq_G743.2,trophtotallq_G893.3,trophtotallq_G893.1,trophtotallq_G893.5,trophtotallq_G893.4,schiztotallq_G929.3,schiztotallq_G929.2,schiztotallq_G929.7,schiztotallq_G929.6,schiztotallq_G929.5,schiztotallq_G929.4,schiztotalhq_G625.1,yang1lq_G872.2,ringtotalhq_G525.4,ringtotallq_G859.3,ringtotallq_G859.2,ringtotallq_G859.4,ring…
G1158.3	Pf3D7_05_v3	+	10290	2	full-splice_match	PF3D7_0505100	PF3D7_0505100.1	10290	2	0	0	0	0	reference_match	FALSE	canonical	FALSE	C	coding	2754	8265	1278	9542	220839	229253	FALSE	40	GGAGTTACTACATAATTAAT	0	TRUE	MASYIEEEIRNIINDIYLSTILIDSSKIVKREISFFLGISVNDLFQPFGLCDSFINDDNEKIDLKLNASININYLNKNNTLNEKVIENKNFKIRFINANEYEDVKLEYLDKILIDTISYNEPEYSDIYNEQNLHAYFKKNEKDNISLNKKYFEYICANSTVLHKDIKKDIVKNIEENKREQYKENIEKRKYYPYDNNTYDNHTYNNITYNNKSGNVLSQSSSYDYITNSDGNDNDDIDNQICKNRYMNNIQKYNAFSLPWFNTYFKTSWTYTHLFNNSSCTPLGIVYICSTRDNNVIDLYKSMIKNNIKRNNAYMNANIPKCIILLHISNNHDDDIETDVQKLFVNIQSTFLNYKCHLLIIKAHRFLNAYEKYERNGRNKNQEVKRKIYHHDNMKNDMS…	NPcDNA,directRNA,reference	0,0	0,0	reference_PF3D7_0505100.1;reference_PF3D7_0505100.1	reference_PF3D7_0505100.1;reference_PF3D7_0505100.1	directRNA_G325.1,directRNA_G325.3,reference_PF3D7_0505100.1,NPcDNA_G1046.7,NPcDNA_G1046.6,NPcDNA_G1046.5
G116.1	Pf3D7_01_v3	-	532	3	full-splice_match	PF3D7_0109600	PF3D7_0109600.1	532	3	0	0	0	0	reference_match	TRUE	canonical	FALSE	A	coding	150	453	1	453	378599	377874	FALSE	10	AAGCCTTTCTTTTTTTTTTT	0	TRUE	MLRRKIHIHFNSYKKHFFSQLINKEKHDKITGNVIMFDKRKGYGFIKPNDGGPDIFVHYTDICQSRTFEVTNEEKKKLAWNANMDITQKKEEYNFEYDNNNNNNNNKHNKKKEEIKKEFKYLVPGERVKFSVIYDEKSNSSKAINVDYID	reference	0,0,0	0,0,0	reference_PF3D7_0109600.1;reference_PF3D7_0109600.1;reference_PF3D7_0109600.1	reference_PF3D7_0109600.1;reference_PF3D7_0109600.1;reference_PF3D7_0109600.1	reference_PF3D7_0109600.1
G116.4	Pf3D7_01_v3	-	1328	2	full-splice_match	PF3D7_0109700	PF3D7_0109700.1	1328	2	0	0	0	0	reference_match	FALSE	canonical	FALSE	C	coding	183	552	281	832	379806	379149	FALSE	35	TTTTTAATATATTATTGTAA	0	TRUE	MEGQHKEKNTKIKKSKKPLVVSNRKPFNVFEKKKSAKPLVRDPRFSDFSGSFNANFFRNAYKFLYDSREQEKKIIEKKLKSKNITQEEKDELKKKYNDYKSTDILLKKKEEERKLKAELVKQEKQNILTKNKKPYYYSDRKIKKIVQEKLSSNKSLKKVIKKEKKTLQKERKRNIIPTRRNMD	NPcDNA,reference,ringtotalhq,ringtotallq,schiznuclq,schiztotalhq,schiztotallq,trophnuclq,trophtotalhq,trophtotallq,yang1hq,yang2lq	0,0	0,0	reference_PF3D7_0109700.1;reference_PF3D7_0109700.1,schiztotallq_G92.3	reference_PF3D7_0109700.1,schiztotallq_G92.3;reference_PF3D7_0109700.1	trophtotalhq_G53.1,schiztotalhq_G59.2,schiztotalhq_G59.3,trophtotallq_G84.1,trophnuclq_G67.1,ringtotallq_G81.1,schiznuclq_G68.1,ringtotallq_G81.3,ringtotalhq_G45.1,yang1hq_G46.1,schiztotallq_G92.5,yang2lq_G58.1,reference_PF3D7_0109700.1,NPcDNA_G101.1,schiztotallq_G92.3,schiztotallq_G92.2
G1161.3	Pf3D7_05_v3	+	2698	1	full-splice_match	PF3D7_0505300	PF3D7_0505300.1	2698	1	0	0	0	0	mono-exon	FALSE	NA	NA	C	coding	611	1836	677	2512	233815	235650	NA	85	AAAAAATTAAAATAAAAAAA	0	TRUE	MKDTNSSSVINRSKCKIKDSDLDTNQTNPNGCKLHNNNHKDEKNNYDIKEKNEELKKIYMNNGFIKIMLFIILTFHSILFFFVIRIKKSWNINYKFKNENIIFTTEIVKFIISFFFYFKEHKFSTILVYKSIQDIITKRRLYIVCLIIPSLLYYFQNIFFYISLANIPTPLFQLLYQFRILTVVLFSFIILKKKISYSQKISILFLFLSLACLKDYNINNNDHKISYDKESKIYPSYHDIIANNYFLLKDFLFPHMKKNICSKRNIHFHNFNNKIVHINNFLIPYLFHHITKKKKNIFQNIINNKCMQNKNYKLYDDRMNIYKNRDKGNILPQYEKSKYNKTTTIPNNNNNNNNNNNSNNNKKNKKNYYNIYSNIYYNFYEHRKQKIYKYLMNYKKLSF…	NPcDNA,reference,ringtotalhq,schiznuclq,schiztotallq,trophnuchq,trophnuclq,trophtotalhq,trophtotallq,yang1lq	0	0	reference_PF3D7_0505300.1	reference_PF3D7_0505300.1	schiztotallq_G930.1,schiznuclq_G744.1,trophtotallq_G894.2,trophtotallq_G894.3,trophtotallq_G894.4,trophnuclq_G721.2,NPcDNA_G1050.1,schiznuclq_G744.2,trophtotalhq_G546.2,yang1lq_G873.6,schiztotallq_G930.3,NPcDNA_G1050.2,yang1lq_G873.4,trophnuchq_G357.1,reference_PF3D7_0505300.1,ringtotalhq_G526.4
G1162.2	Pf3D7_05_v3	-	3130	1	full-splice_match	PF3D7_0505400	PF3D7_0505400.1	3130	1	0	0	0	0	mono-exon	FALSE	NA	NA	C	coding	740	2223	500	2722	238365	236143	NA	85	ACACATAAAAAAAAAAAAAA	0	TRUE	MKFLILLILIYYIYFSNVIKIRKNDISIIKRRTLANSVFSKKWNKTKIRQPFFSYNFYLNKQGFLLNPYVQEKIKNQKSTVLRRLKKEDNLNKLYFQNENNTYNNKSLFDRRNKFLINKNEKCFFFFFKEEKKKSDFMKLLAKLPVITINKKLYPKEYSTDYENVLRKFDVTYINYKTRLRSKKEIDIRSIDDLYGQIYDRNILKKQFYFFLYHDDINTCYRILNENRNVLTREESFKILNSLPYIFVNHLKYIYPTAENVDHVLSKLLKTYIFQYANDKNIDYLNFKYKYNELDEYCKKMEQDFLMEKEKRDNERKVIQSSLDEKLNVDVQKSDAVQNGVQKSDTLQNGVERNYNDNNSVNDHNNICVNIYEDEENADYEKKYKHMSYDYEIIEFTKK…	NPcDNA,directRNA,reference,ringnuclq,ringtotalhq,ringtotallq,schiznuchq,schiznuclq,schiztotalhq,schiztotallq,trophnuchq,trophnuclq,trophtotalhq,trophtotallq,yang1hq,yang1lq,yang2hq,yang2lq	0	0	reference_PF3D7_0505400.1	reference_PF3D7_0505400.1	trophtotalhq_G547.5,reference_PF3D7_0505400.1,trophtotallq_G895.1,trophtotallq_G895.3,trophtotallq_G895.2,yang2lq_G706.11,schiznuclq_G745.6,NPcDNA_G1051.3,ringtotalhq_G527.4,yang2lq_G706.10,yang1hq_G518.3,yang1hq_G518.2,yang1hq_G518.1,yang2lq_G706.12,NPcDNA_G1051.1,yang2hq_G415.6,yang2hq_G415.7,yang2hq_G415.4,yang2hq_G415.5,yang2hq_G415.2,yang2hq_G415.3,yang2hq_G415.1,schiznuclq_G745.4,trophtotal…
G1162.5	Pf3D7_05_v3	-	4705	2	full-splice_match	PF3D7_0505500	PF3D7_0505500.1	4705	2	0	0	0	0	reference_match	FALSE	canonical	FALSE	C	coding	1350	4053	75	4127	243880	239456	FALSE	85	AAGGGAAAAAAAAAAAAAAA	0	TRUE	MASSNKKQSSILSFFKSNEEKTNKSSCLNEINNKVGDGKGHKQNEINNNVPEKRKSGDDKSGVDSKNKNEKENLGSNKKINMLDMFLSKGEMYNKPKIIDNINKEPINGDMLSTDKNMNVNKTNKMHNLFLDEEKTDMSKTKCSNDDVYDNNVYNNNVYDNNVHNNNVHNNNVRNNNVHNNNIHNNNNYGNIYRNDNCVVKSNECNNNGVELDEDSNYQNMVHNQMLEGRNYMDNLESSTEDDIIIKKKRKIILDSVSDKECSDAKENNINKNNCSVDNKLTNLLYEPNKEIDDNLLLLDDNNNNNIKKCIEKRKGDDSKKSQELDGLRNKYLNLPISITNDKFRLYIEHYFLYCNTFEFPKWIQPQYIRDINLRTPDHADYDSSTIWTPPPDHKWAIE…	NPcDNA,directRNA,reference,ringtotallq,trophtotallq,yang2lq	0,0	0,0	reference_PF3D7_0505500.1;directRNA_G327.1,directRNA_G327.2,reference_PF3D7_0505500.1,ringtotallq_G863.1,trophtotallq_G897.1,trophtotallq_G897.2,yang2lq_G706.13	directRNA_G327.1,directRNA_G327.2,reference_PF3D7_0505500.1,ringtotallq_G863.1,trophtotallq_G897.1,trophtotallq_G897.2,yang2lq_G706.13;reference_PF3D7_0505500.1	NPcDNA_G1052.4,NPcDNA_G1052.5,NPcDNA_G1052.6,NPcDNA_G1052.2,NPcDNA_G1052.1,reference_PF3D7_0505500.1,ringtotallq_G863.1,trophtotallq_G897.2,trophtotallq_G897.1,yang2lq_G706.13,directRNA_G327.2,directRNA_G327.1
G1164.2	Pf3D7_05_v3	+	1441	1	full-splice_match	PF3D7_0505600	PF3D7_0505600.1	1441	1	0	0	0	0	mono-exon	FALSE	NA	NA	C	coding	333	1002	281	1282	245933	246934	NA	5	TTCTTCATCTTTTTTTTTTT	0	TRUE	MATILTMQFPSSDEEDEDYFVDEENDNDDEDDDDNNNNNNNNEHNNNEHNNDQHNNNVHNNDQHNNNHMKTIRKKRKGRCKDIKNSIKKSIIKEKIEKTYKDINLEYKQLYSHESNIRNGDFLLQFHKKDPQICKKYNSIDKLYNHLNKYCSIEQDNKNIKNNNQQQNDNHVNNDEDHYSQHYITMKEYKKKSRNDQYVNEIHNNHLVKSALDNFYDNNSIHVEKKYMYAGKIFTIKKKIDKTSASYKRYLKTQDKINIGGNFSNIDELIQNIQEQKQINTIDKSSEDWKQYKLINLVDDDKLKKNQHYLENKFFEENVERRVYENKIKKLHK	reference,ringtotallq,schiztotallq,trophtotallq,yang2lq	0	0	reference_PF3D7_0505600.1	reference_PF3D7_0505600.1	reference_PF3D7_0505600.1,yang2lq_G708.1,ringtotallq_G865.1,schiztotallq_G934.1,trophtotallq_G898.1
G1165.2	Pf3D7_05_v3	-	3764	1	full-splice_match	PF3D7_0505700	PF3D7_0505700.1	3764	1	0	0	0	0	mono-exon	FALSE	NA	NA	C	coding	924	2775	331	3105	250575	247801	NA	80	TATAATAACAAAAAAAAAAA	0	TRUE	MKLTCYCIMFLFIHIIKYVSCEEYKINKEEENGKHNKEEIKNEKYDNNNYENKNNENNKNIDSNNREDHIMKLLPIYKDKDNDIIDENINNKINYYEKDNIKQEIKHNTENDNNNNNNIFIQEKDNIQLYVDKKEHLDERNQNVIHENMKQEQDRNKETQKGNDIDESKKQKEKEQHTNQLIDNRNDQISNVEKEDIHNGYENDKDTEQKDDNKEDKKDIEQVDDNKEDKKDIEQVDDNKEDKKDIEQVDDNKEDKKDIEQVDDNKEDKKDTEQVDDNKEDKKDTEQVDDNKEDKKYIEQIDKNKEDKKDTEQVDDNKEDKKDPHQTDDKNDGASCEEEKKVIMSEIKTIKEDLDNCNITNKKDKNECIVKVNESERKLNLCKEKALKCKGQIKGIHHK…	NPcDNA,directRNA,reference,ringtotallq,schiztotallq,yang1lq,yang2hq,yang2lq	0	0	reference_PF3D7_0505700.1	reference_PF3D7_0505700.1	yang2lq_G709.4,yang2lq_G709.7,reference_PF3D7_0505700.1,NPcDNA_G1053.1,NPcDNA_G1053.2,schiztotallq_G935.1,yang2lq_G709.3,directRNA_G328.1,yang2hq_G417.1,yang1lq_G878.1,ringtotallq_G866.1,schiztotallq_G935.2,yang2lq_G709.5,yang2lq_G709.2,yang1lq_G878.2
G1166.1	Pf3D7_05_v3	-	2222	2	full-splice_match	PF3D7_0505800	PF3D7_0505800.1	2222	2	0	0	0	0	reference_match	FALSE	canonical	FALSE	C	coding	100	303	1210	1512	252606	252047	FALSE	25	CCCCGCTCATTTAAAATTTT	0	TRUE	MGDDDSAVNNNGSSPVNNQGEHIQVKVRSPDGAEVFFKIKRKTKLEKLMEVYCNRLGQSMEAVRFLYDGDRIHGDNTPEQLGIEDGDVIDAMVQQTGGSF	NPcDNA,reference,ringtotallq	0,0	0,0	reference_PF3D7_0505800.1;reference_PF3D7_0505800.1	reference_PF3D7_0505800.1;reference_PF3D7_0505800.1	ringtotallq_G867.1,NPcDNA_G1054.1,reference_PF3D7_0505800.1
G1166.19	Pf3D7_05_v3	-	1327	6	full-splice_match	PF3D7_0505900	PF3D7_0505900.1	1327	6	0	0	0	0	reference_match	FALSE	canonical	FALSE	C	coding	126	381	532	912	255517	254473	FALSE	0	TTTTTTTTTTTTTTTTTTTT	0	TRUE	MSDNSVNSLKRLKEISKMIEATLNQNNRVKNIMTSEIYLKKKCEAALETVEHSTDEQECFKKVSKIFIRKSRSELKNELKDEIAEYDKHYPYLAELRKRLVDKLSNLKEQYVQAHDSMEKEANNNS	NPcDNA,reference	0,0,0,0,0,0	0,0,0,0,0,0	reference_PF3D7_0505900.1;NPcDNA_G1054.21,NPcDNA_G1054.24,reference_PF3D7_0505900.1;NPcDNA_G1054.21,NPcDNA_G1054.24,reference_PF3D7_0505900.1;NPcDNA_G1054.21,NPcDNA_G1054.24,reference_PF3D7_0505900.1;NPcDNA_G1054.21,NPcDNA_G1054.24,reference_PF3D7_0505900.1;NPcDNA_G1054.21,NPcDNA_G1054.24,reference_PF3D7_0505900.1	NPcDNA_G1054.21,NPcDNA_G1054.24,reference_PF3D7_0505900.1;NPcDNA_G1054.21,NPcDNA_G1054.24,reference_PF3D7_0505900.1;NPcDNA_G1054.21,NPcDNA_G1054.24,reference_PF3D7_0505900.1;NPcDNA_G1054.21,NPcDNA_G1054.24,reference_PF3D7_0505900.1;NPcDNA_G1054.21,NPcDNA_G1054.24,reference_PF3D7_0505900.1;reference_PF3D7_0505900.1	NPcDNA_G1054.19,reference_PF3D7_0505900.1,NPcDNA_G1054.21,NPcDNA_G1054.24
G1168.10	Pf3D7_05_v3	+	1374	1	full-splice_match	PF3D7_0506200	PF3D7_0506200.1	1374	1	0	0	0	0	mono-exon	FALSE	NA	NA	A	coding	327	984	303	1286	259764	260747	NA	20	TTCCACCATTTTTTTACTCA	0	TRUE	MHKEEKEKDKKKDNNYDNDYHNDYHNDYHNDYHNDYDNENDCNNNEREGSVHGDNIHAYEEQNYENDILNIINKQMDNIKSNDPIKNNSNNSYNNNFLDMNFLEQDQLFLENINQDNVVSAHYTSEYDNNEKEKSDDLKNKLVHKNISLNIHNIISSANLCIDINLRLVAVSIRNAEYNPSKINTLIIRLNKPQCTALIFKNGRIMLTGTRTKKDSIMGCKKIAKIIKIVTKDKVKFCNFKIENIIASANCNIPIRLEVLAHDHKEYCNYEPELFAGLVYRYKPTSNLKSVILIFVSGKIIITGCKSVNKLYTVFQDIYNVLIQYKN	reference,ringnuclq,ringtotallq,trophnuclq,trophtotallq,yang1hq,yang1lq	0	0	reference_PF3D7_0506200.1	reference_PF3D7_0506200.1	yang1lq_G882.3,yang1lq_G882.2,yang1lq_G882.1,reference_PF3D7_0506200.1,yang1hq_G522.1,ringtotallq_G870.1,trophnuclq_G728.1,ringnuclq_G565.1,trophtotallq_G902.1
G1168.5	Pf3D7_05_v3	+	1219	3	full-splice_match	PF3D7_0506000	PF3D7_0506000.1	1219	3	0	0	0	0	reference_match	FALSE	canonical	FALSE	C	coding	246	741	163	903	256225	257378	FALSE	35	ATATATATATATATGTGTGT	0	TRUE	MESHSNTVTYVVHSSTVYLSFYLIIKIIVFIFSYVLENKFCKLGLNKIYNKVKKIYYRYMESSEYSKINDNIEIIEKKIKKYNKIIDQNKKENKHLSEYDLLILNGKYTRKLMKEQNELNQLIKNKEAQKEQSKNNLFFKIFDKTCIFLTSPNKFIKLLRIQIVVILLFLIVKYNFKNKWEDLCLQIQSELIFKRNFQFISSDSCKNNLYTFLCGYNMTHFFFMTVKHNCGILYSKLLKDEKKKKS	NPcDNA,directRNA,reference,ringtotallq,schiznuchq,schiznuclq,schiztotalhq,schiztotallq,trophnuclq,trophtotalhq,trophtotallq,yang1hq,yang1lq,yang2lq	0,0,0	0,0,0	reference_PF3D7_0506000.1;reference_PF3D7_0506000.1,schiztotalhq_G630.1,yang1lq_G880.2,yang1lq_G880.4,yang1lq_G880.5;reference_PF3D7_0506000.1,schiztotalhq_G630.1,yang1lq_G880.2,yang1lq_G880.4,yang1lq_G880.5	reference_PF3D7_0506000.1,schiztotalhq_G630.1,yang1lq_G880.2,yang1lq_G880.4,yang1lq_G880.5;reference_PF3D7_0506000.1,schiztotalhq_G630.1,yang1lq_G880.2,yang1lq_G880.4,yang1lq_G880.5;reference_PF3D7_0506000.1	directRNA_G330.1,yang2lq_G711.1,schiznuclq_G750.2,schiznuclq_G750.1,trophtotallq_G900.2,ringtotallq_G868.2,yang1hq_G520.2,yang1hq_G520.1,schiztotallq_G937.2,schiztotallq_G937.6,NPcDNA_G1056.10,schiztotallq_G937.1,trophtotallq_G900.6,trophtotallq_G900.4,trophnuclq_G727.1,schiznuchq_G381.1,trophtotalhq_G551.2,NPcDNA_G1056.1,NPcDNA_G1056.5,reference_PF3D7_0506000.1,schiztotalhq_G630.1,yang1lq_G880.2…
G1169.2	Pf3D7_05_v3	-	2409	3	full-splice_match	PF3D7_0506100	PF3D7_0506100.1	2409	3	0	0	0	0	reference_match	FALSE	canonical	FALSE	C	coding	204	615	377	991	258831	257748	FALSE	75	TACATAAGAAAAAATAAAAA	0	TRUE	MRIEKCWYCSGNIYPGHGIFFIRNDCNVFKFCRSKCHKHFKAKHNPRKVKWTKIYRKERNKELSYDKTFEFEKIRNEPIKYDRDIYIKTINAIKKIDTIKEKRKMRFYKNRIIETSDKNINLSLNYIKKNPLLLKNTEYENVIQELTLNKQERDDTLIIKNTFEDDHIIFTKNDQDIKYKADISTISDKQKFNVEKNNKNLILE	NPcDNA,reference	0,0,0	0,0,0	reference_PF3D7_0506100.1;reference_PF3D7_0506100.1;reference_PF3D7_0506100.1	reference_PF3D7_0506100.1;reference_PF3D7_0506100.1;reference_PF3D7_0506100.1	NPcDNA_G1057.2,NPcDNA_G1057.1,reference_PF3D7_0506100.1
G117.27	Pf3D7_01_v3	+	1983	13	full-splice_match	PF3D7_0109850	PF3D7_0109850.1	1983	13	0	0	0	0	reference_match	FALSE	canonical	FALSE	C	coding	610	1833	151	1983	383242	386632	FALSE	45	AGATAAACTTTTTTAATTAA	0	TRUE	MLSGVYDLFMEHFGMINILVILIITITQVKKKIFLCSCFTYIWILLTVLCNILIVSYMYHEKNKKKTKKEKNIEKEEKKYKNKNIYTILHPFIKIGKYYENEKETIMFDKNKRNFFSLYQNNKISIVKLFGYIYINNIIPYLFVPFFSTILIHNYDILEYDVSKLSVVFINIFSLSSVLLRYIKIHFLRYIICMLFFFLFAINLFHISEKVVHIFFLSFVLNFAFYHILFISVFQFTNKVFSFLEGLTVCIICSVLLNCSFYCLYFRNLHKQIIPHVLMIFISKLFLSLFIYGGICCFCCLSNDIEKKEKKEKKYIYIIFISSILFFLYNLYNLFSYQYDSINKDAINTLYVLINILISKKNYLLIFAWIIITISYLIYINSLIKKKKKLPYVRKHYHF…	reference,yang2lq	0,0,0,0,0,0,0,0,0,0,0,0,0	0,0,0,0,0,0,0,0,0,0,0,0,0	reference_PF3D7_0109850.1;yang2lq_G59.8;yang2lq_G59.8;yang2lq_G59.8;yang2lq_G59.8;yang2lq_G59.8;yang2lq_G59.8;yang2lq_G59.8;yang2lq_G59.8;yang2lq_G59.8;yang2lq_G59.8;yang2lq_G59.8;yang2lq_G59.8	yang2lq_G59.8;yang2lq_G59.8;yang2lq_G59.8;yang2lq_G59.8;yang2lq_G59.8;yang2lq_G59.8;yang2lq_G59.8;yang2lq_G59.8;yang2lq_G59.8;yang2lq_G59.8;yang2lq_G59.8;yang2lq_G59.8;reference_PF3D7_0109850.1	reference_PF3D7_0109850.1,yang2lq_G59.8
G117.3	Pf3D7_01_v3	+	2315	1	full-splice_match	PF3D7_0109800	PF3D7_0109800.1	2315	1	0	0	0	0	mono-exon	FALSE	NA	NA	C	coding	575	1728	444	2171	380697	382424	NA	35	TTTGGCTATATATATATATA	0	TRUE	MSTNNVEEKKNEELYNLLNILEEEFNLSKIENKNNNKNDDGDDDDVNKREDNNNNEYYKKLKDEKGLDVLINEYTTSLKISKKYNIDHNKVMGMIKKLETLYYIINLIKSFNTYHLSDEGKQYLKEGSPEFIVIKYVIQNNKCTLEDLKKNLGKIGDIGLNTNLKNRTIQLNKADKCLTCNCNLHDIQDFTQIYLDIINQYGHDEELLFAHLKNKNHTKNALNNNEMKNSCKDNNIINNLIQDLKKRKLLEIKKNSYSHVIKTSIFKKDIKKQITDINYLLLKNEEYKKYDIKKYNFFSSGKKINKGNIHLLTKQMRTFKEIFFSLGFEEMETHNYVESSFWCFDALYIPQQHPSRDLQDTFFIKEPETCIDKFVDTEYIDNIKRVHTHGDYGSFGWNY…	NPcDNA,directRNA,reference,ringtotalhq,ringtotallq,schiznuclq,schiztotalhq,schiztotallq,trophnuclq,trophtotallq,yang1hq	0	0	reference_PF3D7_0109800.1	reference_PF3D7_0109800.1	trophtotallq_G85.2,trophnuclq_G68.3,ringtotalhq_G46.3,schiztotallq_G93.16,NPcDNA_G102.1,schiznuclq_G69.1,schiznuclq_G69.3,reference_PF3D7_0109800.1,yang1hq_G47.2,directRNA_G31.1,ringtotallq_G82.6,schiztotallq_G93.13,ringtotallq_G82.5,schiztotalhq_G60.2,ringtotallq_G82.3,schiztotallq_G93.5
G117.47	Pf3D7_01_v3	+	750	6	full-splice_match	PF3D7_0109950	PF3D7_0109950.1	750	6	0	0	0	0	reference_match	FALSE	canonical	FALSE	A	coding	167	504	1	504	386708	387940	FALSE	0	TTTTTTTTTTTTTTTTTTTT	0	TRUE	MSYIKVPSDITLLEYKYSKNNEKKKINSLKKFFIYLSFFTFGNNCNKLDSEDVIHILSNVYSDNKICDDDKLNSFNILDILNTRQKDIDKQVKCKMYSFLGSLLFPMFCLSQFKYYDSKTKIIIFPFTTILGLYLGSFCGHISTGRFNDYRRSKFLGTLPANVFIKK	NPcDNA,reference	0,0,0,0,0,0	0,0,0,0,0,0	reference_PF3D7_0109950.1;NPcDNA_G104.10;NPcDNA_G104.10;NPcDNA_G104.10;NPcDNA_G104.10;NPcDNA_G104.10	NPcDNA_G104.10;NPcDNA_G104.10;NPcDNA_G104.10;NPcDNA_G104.10;NPcDNA_G104.10;reference_PF3D7_0109950.1	reference_PF3D7_0109950.1,NPcDNA_G104.10
G117.48	Pf3D7_01_v3	+	1368	1	full-splice_match	PF3D7_0110000	PF3D7_0110000.1	1368	1	0	0	0	0	mono-exon	FALSE	NA	NA	C	coding	234	705	181	885	388372	389076	NA	20	CTATGATTTTATCGATGTTT	0	TRUE	MEYHKPRLPLISLLIISCALFFLFKRSEGIFQTKGLEGTEKRLAVNLMKIYEETKDVESIFYENVDRVHNMFEEIKKKDNMNNNDDNNNVKKYKYDEEDIDTEKASPLNPYLAPSFVEMQSKGPVEDETIWRALYDTQLRRSPPTEEVHVFSSEDVKKEYNEAKMDSFIYQIYMMKSEFDKNLNYMNAEMFRQKNKKKVLHDASLFDQHIKKMNNKRICKNGPLKKEYSTQILC	NPcDNA,reference,ringnuclq,ringtotallq,schiztotallq,trophnuclq,trophtotallq	0	0	reference_PF3D7_0110000.1	reference_PF3D7_0110000.1	trophnuclq_G69.1,reference_PF3D7_0110000.1,ringtotallq_G84.10,ringnuclq_G48.1,NPcDNA_G104.12,NPcDNA_G104.13,NPcDNA_G104.11,schiztotallq_G95.10,trophtotallq_G86.13
G1170.1	Pf3D7_05_v3	-	1646	1	full-splice_match	PF3D7_0506300	PF3D7_0506300.1	1646	1	0	0	0	0	mono-exon	FALSE	NA	NA	C	coding	407	1224	101	1324	262184	260961	NA	40	ATAACGGATTTTAAATTGGA	0	TRUE	MLILKNVEHTILLKIVKRSFSRNVNNNKFVIKPSSLRIRSDKNNFNDIINKYFPNRILKKRKQQDDYSKMNDKNEEKDKKYYLSSKIERRLKMEKVNDQSNISFYNVIPRDKNKNNYLLDSYNNINNDDSTNISDNTNISDNTNISDNTNISDNTNISDNINISDNINISDDINICDKLNICDNTNINLFGYDMTSHQVRVEEKENNLTRNNKKNVLEITKEEHDIQKYKNKLHKKIWILLKRKSNEKEFEHYYNMLEKYPLKDEVSYSILLHGKLLISKRKKDNAENYYDIIKECFKILNEMKVKKIHPTLVRFNEKLVLSYYELIKLNVHPSYKQWMKILRTVWFVSALVKARRQKFILRKMKKIKNKNSVSLDNFNGTFNIHNLESLYVENRDPLI…	NPcDNA,directRNA,reference,ringtotallq,schiznuclq,trophnuchq,trophnuclq,trophtotalhq	0	0	reference_PF3D7_0506300.1	reference_PF3D7_0506300.1	NPcDNA_G1058.3,reference_PF3D7_0506300.1,NPcDNA_G1058.1,NPcDNA_G1058.2,trophnuchq_G360.1,ringtotallq_G871.1,directRNA_G332.1,ringtotallq_G871.2,schiznuclq_G751.2,schiznuclq_G751.1,trophtotalhq_G552.1,NPcDNA_G1058.5,trophnuclq_G729.1,NPcDNA_G1058.4,trophnuclq_G729.3,trophnuclq_G729.2
G1170.3	Pf3D7_05_v3	-	351	5	full-splice_match	PF3D7_0506400	PF3D7_0506400.1	351	5	0	0	0	0	reference_match	FALSE	canonical	FALSE	A	coding	116	351	1	351	263925	262672	FALSE	60	AAGGTCATATAAAAAGGAAA	0	TRUE	MMYFHFKNKLFLFSILSFVVFLFILNYQTYASSCTVLKDKHFSFYERKMKELNIADPPYTVFNFSTEVSSDHDIIQDELEKKEKKAMRRFKYDLDEKRDRSSKMLDKLLSNAIDFF	reference	0,0,0,0,0	0,0,0,0,0	reference_PF3D7_0506400.1;reference_PF3D7_0506400.1;reference_PF3D7_0506400.1;reference_PF3D7_0506400.1;reference_PF3D7_0506400.1	reference_PF3D7_0506400.1;reference_PF3D7_0506400.1;reference_PF3D7_0506400.1;reference_PF3D7_0506400.1;reference_PF3D7_0506400.1	reference_PF3D7_0506400.1
G1172.4	Pf3D7_05_v3	+	13082	2	full-splice_match	PF3D7_0506500	PF3D7_0506500.1	13082	2	0	0	0	0	reference_match	FALSE	canonical	FALSE	C	coding	3980	11943	1140	13082	265595	278345	FALSE	65	ATAAAAAAATATGAAATTAT	0	TRUE	MNINLIKKRDDIPQTNYRSNNKLLTNKRNDLHLRRRKEESSISTFIKKNITNVKHTKDRHVFNNKTTKTKFPEDKINNYMRKPNIINVHRKKCSVDIMNKGNSSSSSSSFSFQDRRNNINDIKKDIGIDQSNNIKNDKVTCIKHNINLKELINLNLFEETKLINHDQKENLSHMIKEGDNKVRNVKKQTNKYNNVDNNKNNYYAETIYIVDEQEKEADCFPNNKSNIVLSYSNQKKEENVLKNNYKKNESLNINHNKRDDTNVCPVIKGLTSKKKNNYINNDSNIYKEINNNSQHIHSNIKTSNICKEEKTYIISYINNKSNIIFNSNINGNKNILNNVNTYKNKQGDKISNINKNEIKKNKKINDTSFQCIKNNINNTSIEEGRHIIRSNKNNNTFDQ…	reference,ringtotallq,schiztotallq,trophnuclq,trophtotallq,yang1lq,yang2lq	0,0	0,0	reference_PF3D7_0506500.1;reference_PF3D7_0506500.1	reference_PF3D7_0506500.1;reference_PF3D7_0506500.1	reference_PF3D7_0506500.1,yang1lq_G889.1,trophnuclq_G731.6,schiztotallq_G943.9,ringtotallq_G874.1,yang2lq_G716.1,trophtotallq_G906.1,yang1lq_G889.2
G1174.1	Pf3D7_05_v3	-	715	6	full-splice_match	PF3D7_0506600	PF3D7_0506600.1	715	6	0	0	0	0	reference_match	TRUE	non_canonical	FALSE	A	non_coding	NA	NA	NA	NA	NA	NA	NA	55	ATATATATATATATAAAATT	0	TRUE	NA	reference	0,0,0,0,0,0	0,0,0,0,0,0	reference_PF3D7_0506600.1;reference_PF3D7_0506600.1;reference_PF3D7_0506600.1;reference_PF3D7_0506600.1;reference_PF3D7_0506600.1;reference_PF3D7_0506600.1	reference_PF3D7_0506600.1;reference_PF3D7_0506600.1;reference_PF3D7_0506600.1;reference_PF3D7_0506600.1;reference_PF3D7_0506600.1;reference_PF3D7_0506600.1	reference_PF3D7_0506600.1
G1175.10	Pf3D7_05_v3	+	3964	4	full-splice_match	PF3D7_0506800	PF3D7_0506800.1	3964	4	0	0	0	0	reference_match	FALSE	canonical	FALSE	C	coding	929	2790	847	3636	284691	288023	FALSE	5	GTTTTTTTTTTTTTTTGTAC	0	TRUE	MSSRLLKKFLKEKTKDEIKKINEEEEEEEESSSLKLGERKKKKNAFTYLMSSESDDSVISHNTNGDINNGEEKKNSEHTNSTRKQKGNKKNDTFEKNNTFEKRLDNHFETTQNVEEKKKKKKKKKKNVDDEISDILNEINKEEKKNNKGKNNLNNQICNNHHHHHHHTDDNPVYNKINVLQGEGEKYFMNNALDNDKSKNKCDNKNYSNNNCNNHCIHDNNEEESMELQLSTCTHEKYEYCLKLEKNNFDVNIELKRIFGKSFVKENKYIQKSKIKYLKNWIIQDFTTKIVQPPLSMIYKDNEFKIEKNKLYLDAENLFYLLLDTHDIQAMNELVKKYPFHVDTLLVLAEYYNETRNYEVANKFIKMSILLLQNIFHINFHPNFLNKNFNIFINPYIYD…	NPcDNA,reference,ringnuclq,ringtotalhq,ringtotallq,schiznuclq,schiztotalhq,schiztotallq,trophnuclq,trophtotalhq,trophtotallq,yang1lq,yang2hq,yang2lq	0,0,0,0	0,0,0,0	reference_PF3D7_0506800.1;reference_PF3D7_0506800.1,ringtotallq_G878.1,schiztotallq_G944.7;NPcDNA_G1063.1,NPcDNA_G1063.2,NPcDNA_G1063.3,NPcDNA_G1063.4,reference_PF3D7_0506800.1,ringtotalhq_G533.3,ringtotalhq_G533.4,ringtotallq_G878.1,ringtotallq_G878.10,ringtotallq_G878.14,ringtotallq_G878.15,ringtotallq_G878.4,ringtotallq_G878.5,ringtotallq_G878.8,schiznuclq_G754.1,schiznuclq_G754.2,schiztotalhq…	reference_PF3D7_0506800.1,ringtotallq_G878.1,schiztotallq_G944.7;NPcDNA_G1063.1,NPcDNA_G1063.2,NPcDNA_G1063.3,NPcDNA_G1063.4,reference_PF3D7_0506800.1,ringtotalhq_G533.3,ringtotalhq_G533.4,ringtotallq_G878.1,ringtotallq_G878.10,ringtotallq_G878.14,ringtotallq_G878.15,ringtotallq_G878.4,ringtotallq_G878.5,ringtotallq_G878.8,schiznuclq_G754.1,schiznuclq_G754.2,schiztotalhq_G634.5,schiztotallq_G944.…	trophtotalhq_G555.2,trophnuclq_G733.3,trophnuclq_G733.4,trophnuclq_G733.5,trophtotallq_G909.10,trophtotalhq_G555.3,yang2lq_G718.12,yang2hq_G421.3,yang2lq_G718.9,yang2lq_G718.5,yang2lq_G718.7,yang2lq_G718.3,trophtotallq_G909.7,schiztotalhq_G634.7,yang2hq_G421.1,schiznuclq_G754.4,schiztotalhq_G634.2,schiztotalhq_G634.3,trophtotallq_G909.1,ringnuclq_G570.2,schiznuclq_G754.3,reference_PF3D7_0506800.1…
G1175.5	Pf3D7_05_v3	+	3147	1	full-splice_match	PF3D7_0506700	PF3D7_0506700.1	3147	1	0	0	0	0	mono-exon	FALSE	NA	NA	C	coding	819	2460	394	2853	280886	283345	NA	100	AAAAAAAAAAAAAAAAAAAA	0	TRUE	MFNHDIIKEKDNYKQKIRTLYRNEKEAIKPCNHYDMKEEEKKKSGKIKRSIKLFGTPAVHGLSSHINNNSGTQLYYNFHNVLKRDKEKIQDDNLNYTLERDAGEDNTMQSIHESDKTETQECGKHYLYNKFDIYKSYLSYKKDLIRNEYDQDYKGITTSLLKGKDTHDDNKDNKDNDDNDDNDDNNDHNDHYDITRDDPCDDMCDDMCEDMCDDMCDDMCDDPCDDMCDDPCDDMCDDPCDDMCDDPCDDPYDHPYEEEKYSTYCDKGYLRNFLKNAIIRPNLQTFVGRKIISFLNEKERDIFSLTCKILFFEVYSVSNLKTLYKYQFISNEKRSFIWKAILLEDNTYISEEDYKELRNRKCLYDKAIEKDINRTFPKHPFFINKNMNMQDKLLDILKV…	NPcDNA,reference,ringnuclq,ringtotalhq,ringtotallq,schiznuchq,schiznuclq,schiztotalhq,schiztotallq,trophnuchq,trophnuclq,trophtotalhq,trophtotallq,yang1lq,yang2hq,yang2lq	0	0	reference_PF3D7_0506700.1	reference_PF3D7_0506700.1	trophnuclq_G732.5,trophtotalhq_G554.4,trophnuclq_G732.7,trophnuclq_G732.6,trophnuclq_G732.1,schiznuclq_G753.1,trophnuclq_G732.3,trophtotalhq_G554.2,trophnuclq_G732.4,schiznuclq_G753.5,schiznuclq_G753.8,schiznuclq_G753.9,yang2lq_G717.11,yang2lq_G717.10,schiznuclq_G753.7,yang1lq_G890.4,yang2lq_G717.9,yang2lq_G717.8,yang2lq_G717.7,trophtotalhq_G554.1,yang2lq_G717.3,ringtotalhq_G532.2,yang2lq_G717.1,…
G1177.24	Pf3D7_05_v3	-	1217	4	full-splice_match	PF3D7_0507000	PF3D7_0507000.1	1217	4	0	0	0	0	reference_match	TRUE	canonical	FALSE	C	coding	105	318	509	826	293474	292696	FALSE	65	AAAAAAATATTGAAAGGAAT	0	TRUE	MSINRINKIILCSRIELKTIDKIDFYTEASNNIVKNFCDYFLPQLKYNNFNILYTFNKPEKNAKEKIVLFTRNGETHIINLSLYKYSHQLYERIIYLDKKFLEKH	reference	0,0,0,0	0,0,0,0	reference_PF3D7_0507000.1;reference_PF3D7_0507000.1;reference_PF3D7_0507000.1;reference_PF3D7_0507000.1	reference_PF3D7_0507000.1;reference_PF3D7_0507000.1;reference_PF3D7_0507000.1;reference_PF3D7_0507000.1	reference_PF3D7_0507000.1
G1177.40	Pf3D7_05_v3	-	2621	2	full-splice_match	PF3D7_0507100	PF3D7_0507100.1	2621	2	0	0	0	0	reference_match	FALSE	canonical	FALSE	C	coding	411	1236	1194	2429	295903	294668	FALSE	0	TTTTTTTTTTTTTTTTTTTT	0	TRUE	MATIRPVANVYSTNGKNVVGEVEIPVVFQTPIRNDLIQSVYTNMSKNRRHPYAVKLGAGYETSAESWGTGRAVARIPRVPGGGTHRAGQGAFGNMCRGGGMFNPTKIWRRWGRKVNLKEKRYAVCSSIAASGVTSLVLARGHRISHLKEVPLVVSNDIESLSKTKEAVNFLVSLGLKDEVNRLVKSKKIRAGKGKMRNRKYKIRNGPLIIYENDNGVKKAFRNIPGVDLCKVTKLNLLKLAPGGSIGRLCIWSESAFKKLDVIYGKIHEKKVTKKNYILPKSIVHNPDIYRIIHSDKVQASLLAKKKPCKKRLQNKNSLTNFAVRCRLNPAYKLLRSLAVLRMRKSILEKSKNKKEKRVQKQIQKKELQKINHDYYKGVAKAVKKKKKREEKKAKSKKT…	NPcDNA,directRNA,reference,ringnuchq,ringnuclq,ringtotalhq,ringtotallq,schiznuchq,schiznuclq,schiztotalhq,schiztotallq,trophnuchq,trophnuclq,trophtotalhq,trophtotallq,yang1hq,yang1lq,yang2hq,yang2lq	0,0	0,0	reference_PF3D7_0507100.1;NPcDNA_G1068.6,directRNA_G335.1,directRNA_G335.2,reference_PF3D7_0507100.1,ringnuchq_G132.2,ringnuclq_G572.2,ringnuclq_G572.3,ringnuclq_G572.6,ringnuclq_G572.7,ringtotalhq_G536.1,ringtotalhq_G536.5,ringtotallq_G881.12,ringtotallq_G881.2,ringtotallq_G881.3,ringtotallq_G881.6,ringtotallq_G881.9,schiznuchq_G385.2,schiznuclq_G759.8,schiztotallq_G949.18,schiztotallq_G949.8,sc…	NPcDNA_G1068.6,directRNA_G335.1,directRNA_G335.2,ringnuchq_G132.2,ringnuclq_G572.2,ringnuclq_G572.7,ringtotalhq_G536.1,ringtotalhq_G536.5,ringtotallq_G881.12,ringtotallq_G881.2,ringtotallq_G881.3,ringtotallq_G881.6,ringtotallq_G881.9,schiznuchq_G385.2,schiztotallq_G949.12,schiztotallq_G949.18,schiztotallq_G949.8,schiztotallq_G949.9,trophnuchq_G365.2,trophnuchq_G365.5,trophtotalhq_G558.1,trophtota…	schiztotalhq_G636.4,schiztotalhq_G636.5,trophtotallq_G913.9,schiztotalhq_G636.1,schiztotalhq_G636.2,schiztotalhq_G636.3,trophtotallq_G913.3,ringnuclq_G572.4,trophtotallq_G913.4,trophtotallq_G913.5,reference_PF3D7_0507100.1,ringnuclq_G572.3,trophnuclq_G734.9,trophnuclq_G734.8,ringnuclq_G572.6,yang1lq_G894.6,yang1lq_G894.7,yang1lq_G894.4,yang1lq_G894.2,trophnuclq_G734.6,trophnuclq_G734.5,yang1lq_G8…
G1177.55	Pf3D7_05_v3	-	2931	1	full-splice_match	PF3D7_0507200	PF3D7_0507200.1	2931	1	0	0	0	0	mono-exon	FALSE	NA	NA	C	coding	769	2310	265	2574	300736	298427	NA	50	AAAATACTAAATTTTTTAAG	0	TRUE	MINRQYFIWYIFIFNIINKIYFENIRYVKNYEVVIRKKKNIERGIGNDFAFIRRYYKSRLLSDVSYKNNSIKGKNRVDKEGDIKKYDNNDDNKMDNSYDYKNKSIKENETKIRKEQVISLDKRYNRNINEKEEIKKKIKDIQRKRLIIYFKQDNTILSSRNYKHIFMKVLSSCGHIEKLTFINFYLYEFPKSINNEDMLLKICLRLLESRRINVENDNQISHTVQMKSYNNNNNKWDNINSKNNCIYQIKDKIKDLPNVSPSASTFTSISTSPYTLKLRDRNKYANDKNHIFKINHSNKHKNNNNNNNNNDYHNNNKSNYHSHSSAKCQTQRLNKKMIGTNILDGYDIIQMEEGLNLSHNYELNDVNVCIIDTGIDENHIDLKDNIIEKKTFMKHSYKK…	reference,ringtotalhq,ringtotallq,schiznuchq,schiztotalhq,schiztotallq,trophtotalhq,trophtotallq,yang2lq	0	0	reference_PF3D7_0507200.1	reference_PF3D7_0507200.1	ringtotallq_G883.6,ringtotallq_G883.7,reference_PF3D7_0507200.1,schiztotalhq_G638.2,ringtotallq_G883.8,ringtotallq_G883.9,trophtotallq_G915.10,schiznuchq_G386.1,schiztotallq_G952.5,trophtotallq_G915.9,ringtotalhq_G539.2,yang2lq_G723.2,trophtotalhq_G560.3
G1177.7	Pf3D7_05_v3	-	3517	1	full-splice_match	PF3D7_0506900	PF3D7_0506900.1	3517	1	0	0	0	0	mono-exon	FALSE	NA	NA	C	coding	759	2280	486	2765	291055	288776	NA	55	TTATTCACAATTAAAAAAAT	0	TRUE	MGSNTGFNPKNAEKKRSSIFSDLEIPQGDVKKKASIFNNMEKKKMTIFKKTKGENNEEKKKRSIFNNNNNNNNNNNTMKINIFNNNNEKKESFSINGDEKKKSFSINGDEKKESFSINGDEKKESFLINKDEKKESFLINKDEKEKSFSINGDEKKESFSINGDEKKESFSINEDETKKSCSINDDERKISIFSNNEKKKNSIYSDTQSSKREDEKRISIFSDLETSTNIDDISSKRNSQKLSVYGDNKLKKGSLLSPKVDNYRNTIDNINEINDIKIIVTSDENLHTLPSGAVGRRAPLNPFSSPILGKYRRKNKNAKAKVKDPRLNNNPLIGRLTVCISTTAILFWVFFAEMVFNYNTFNGRCISKVLYPIYTENVVLKRQPFFVFLGYGACEYNLD…	NPcDNA,directRNA,reference,ringtotallq	0	0	reference_PF3D7_0506900.1	reference_PF3D7_0506900.1	NPcDNA_G1065.8,NPcDNA_G1065.9,ringtotallq_G879.1,ringtotallq_G879.2,NPcDNA_G1065.2,NPcDNA_G1065.3,reference_PF3D7_0506900.1,NPcDNA_G1065.6,NPcDNA_G1065.10,NPcDNA_G1065.11,NPcDNA_G1065.12,directRNA_G334.1
G1181.1	Pf3D7_05_v3	-	3684	1	full-splice_match	PF3D7_0507300	PF3D7_0507300.1	3684	1	0	0	0	0	mono-exon	FALSE	NA	NA	C	coding	893	2682	581	3262	304611	301930	NA	85	AAAAAAAAAAAATACCAAAA	0	TRUE	MIYLGKKLLSCTLFVYFLYIHFFLLKQNNFCDVKVRERILEESINNDLSSKGENLHIYEKTNVSVQTFIKKKERKNLSDNNINDKINNNNNYNNNNNNNIEDTTYYPTGNEKKENIFLKIFRYVKNWFPIKSSNNLKKTNINYEQVQEENEFSKYILQNNMSIETTKVCLIGSGGDSSHDLIKQFLLHNNVKYNRNYENDNSLNNKSGSIISSYKYYSEEIIQEPYIIDRDICNKKKNCKESTLNYENNPKTLIGNIIIQSDILKNEKIFNMNRHFVVCKYFGSIPKTNIKINQSTLIQHLIKCLDYCKMEGVQYIYIGYNIYAANNKLIEIMKKLREHKIIIVTSSGKIYDDDNNNDNNNFYNDNIYNNNIYNVHNDDKEKIKNHIKKKNKQNNYLYE…	NPcDNA,reference,ringtotallq,schiztotallq,trophtotallq,yang2lq	0	0	reference_PF3D7_0507300.1	reference_PF3D7_0507300.1	NPcDNA_G1070.1,ringtotallq_G885.4,schiztotallq_G953.4,schiztotallq_G953.5,schiztotallq_G953.6,trophtotallq_G917.2,trophtotallq_G917.3,schiztotallq_G953.2,schiztotallq_G953.3,yang2lq_G724.4,reference_PF3D7_0507300.1,yang2lq_G724.1,ringtotallq_G885.2,yang2lq_G724.3,yang2lq_G724.2,schiztotallq_G953.1,trophtotallq_G917.1,ringtotallq_G885.1,ringtotallq_G885.3
G1181.4	Pf3D7_05_v3	-	1491	2	full-splice_match	PF3D7_0507400	PF3D7_0507400.1	1491	2	0	0	0	0	reference_match	FALSE	canonical	FALSE	A	coding	153	462	351	812	306422	305961	FALSE	50	ATTATAATAAAAATATTTTG	0	TRUE	MKFLFAFNFFSLYIYLYEFLCIHLCGSQVTPAGTVLNSNSALISRRINRRKMKNCNNNDLLKVLKMETTYNELPAHNLLMSSKNDINKLFDYINKNEELSKLMNSCGTYVYLKYLGVVIFSIKENVQISHLSEFIQYLLNKNVCIEFNQNVML	NPcDNA,directRNA,reference,ringnuclq,ringtotallq,schiztotallq,yang1hq,yang1lq	0,0	0,0	reference_PF3D7_0507400.1;NPcDNA_G1071.2,NPcDNA_G1071.3,NPcDNA_G1071.9,reference_PF3D7_0507400.1,ringtotallq_G885.6,schiztotallq_G954.1	NPcDNA_G1071.2,NPcDNA_G1071.3,NPcDNA_G1071.9,reference_PF3D7_0507400.1,ringtotallq_G885.6,schiztotallq_G954.1;reference_PF3D7_0507400.1	NPcDNA_G1071.5,reference_PF3D7_0507400.1,NPcDNA_G1071.7,NPcDNA_G1071.6,NPcDNA_G1071.1,NPcDNA_G1071.3,NPcDNA_G1071.2,ringnuclq_G574.2,ringtotallq_G885.5,ringtotallq_G885.6,NPcDNA_G1071.9,directRNA_G336.1,yang1hq_G525.1,yang1lq_G896.1,NPcDNA_G1071.8,schiztotallq_G954.1
G1181.7	Pf3D7_05_v3	-	3031	1	full-splice_match	PF3D7_0507500	PF3D7_0507500.1	3031	1	0	0	0	0	mono-exon	FALSE	NA	NA	C	coding	688	2067	565	2631	309556	307490	NA	30	TTCTTATCCCTTTAAAATAT	0	TRUE	MMLNKKVVALCTLTLHLFCIFLCLGKEVRSEENGKIQDDAKKIVSELRFLEKVEDVIEKSNIGGNEVDADENSFNPDTEVPIEEIEEIKMRELKDVKEEKNKNDNHNNNNNNISSSSSSSSNTFGEEKEEVSKKKKKLRLIVSENHATTPSFFQESLLEPDVLSFLESKGNLSNLKNINSMIIELKEDTTDDELISYIKILEEKGALIESDKLVSADNIDISGIKDAIRRGEENIDVNDYKSMLEVENDAEDYDKMFGMFNESHAATSKRKRHSTNERGYDTFSSPSYKTYSKSDYLYDDDNNNNNYYYSHSSNGHNSSSRNSSSSRSRPGKYHFNDEFRNLQWGLDLSRLDETQELINEHQVMSTRICVIDSGIDYNHPDLKDNIELNLKELHGRKGF…	NPcDNA,reference,ringnuchq,ringnuclq,ringtotalhq,ringtotallq,schiznuclq,schiztotalhq,schiztotallq,trophtotalhq,trophtotallq,yang1lq,yang2hq,yang2lq	0	0	reference_PF3D7_0507500.1	yang2lq_G726.5	trophtotalhq_G561.1,trophtotalhq_G561.3,trophtotalhq_G561.2,trophtotalhq_G561.5,trophtotalhq_G561.4,schiztotalhq_G639.6,schiztotalhq_G639.5,schiztotalhq_G639.4,schiztotalhq_G639.3,schiztotalhq_G639.2,schiztotalhq_G639.1,ringnuclq_G575.2,ringnuclq_G575.3,ringnuclq_G575.1,ringnuclq_G575.4,reference_PF3D7_0507500.1,trophtotallq_G919.1,trophtotallq_G919.2,trophtotallq_G919.3,ringtotallq_G885.8,tropht…
G1183.2	Pf3D7_05_v3	+	3089	2	full-splice_match	PF3D7_0507600	PF3D7_0507600.1	3089	2	0	0	0	0	reference_match	FALSE	canonical	FALSE	C	coding	652	1959	920	2878	313199	315157	FALSE	50	TATATATATATATATATATA	0	TRUE	MVINNDMVKGSNKMKNLNKNIFPVNPNNNVVSNINSSKLNQGGVCIAEDINMGSVNNTNDLNNSDEIINCGNMNKSEDINKPGDINNSDDVNNPDDINNKINVNGIHSPLNESLQNLDRNNMSVCNLGNVTTPVNNINNNINNNINCNNNNNNNNNNSSNSNSNSNSNSNPICINNNENNKYKNSNKCNDFHKDNTTSEQDQTKNDNNINNLSSGQENTINNEEEKKKVYQLVYDLCFSEKRENALLELSRKRETYHDIAPVLWNSFGTITTLLQEIVSIYPQLSPPLLTTSSSNRVCNSLALLQCVASHPETKQHFLNAHIPLFLYPFLNAESKNRPFEYLRLTSLGVIGALVKVDNPEVINFLLQTEIIPLCLRIMETGSELSKTVATFIVQKILID…	reference,ringtotallq,schiztotallq,trophtotalhq,trophtotallq,yang2lq	0,0	0,0	reference_PF3D7_0507600.1;reference_PF3D7_0507600.1	reference_PF3D7_0507600.1;reference_PF3D7_0507600.1	yang2lq_G727.2,yang2lq_G727.1,schiztotallq_G956.1,trophtotalhq_G562.1,trophtotallq_G920.1,reference_PF3D7_0507600.1,trophtotallq_G920.4,trophtotallq_G920.5,ringtotallq_G887.2
G1185.2	Pf3D7_05_v3	-	2423	1	full-splice_match	PF3D7_0507700	PF3D7_0507700.1	2423	1	0	0	0	0	mono-exon	FALSE	NA	NA	C	coding	531	1596	672	2267	318361	316766	NA	0	CTTTTTTTTTTTTTTTTTTT	0	TRUE	MSTIIIRLRCDIGLYRIEIENNKQLIDLKKKIEELLSVPLEKQELYLLDSPQILLKDNYVKLRECKIQNGSMIQLKSDIKPSTKKKEENEKKNKENIKNTDENNKETYDKDVHKNQMDSLCIQKKESIVNNNMNKMYDHKNTYNNSNNSNINKNDNYNKSENSNNNNDNKKGESQPNFKSFDYFLKQRGYNTTDLPLNLEYKSVYLCKGRVNKIPLSITLKHQEYRHVDHLELMNVEEVRNFVNYWYTYNNMLEQRIGWMYGYYREDNHYNLGIRAVCECIYEPPQFCEDNKIHLLEDDFLPTVDLIAERLGLERIGWIFTHLPRQEYLTSDEVVNIAKMQLTNIKKNMHYTNYPISNFITCTISPDPLLSNEPVTNAFMVSDLGMALMRDNLIEENQI…	reference,ringtotalhq,ringtotallq,schiztotalhq,schiztotallq,trophtotalhq,trophtotallq,yang1hq,yang1lq,yang2lq	0	0	reference_PF3D7_0507700.1	reference_PF3D7_0507700.1	trophtotallq_G921.5,trophtotallq_G921.4,trophtotallq_G921.3,trophtotallq_G921.2,schiztotalhq_G640.2,schiztotalhq_G640.1,trophtotalhq_G563.3,trophtotalhq_G563.2,trophtotalhq_G563.1,trophtotalhq_G563.4,reference_PF3D7_0507700.1,ringtotalhq_G541.1,schiztotallq_G957.1,schiztotallq_G957.2,ringtotalhq_G541.2,yang2lq_G728.1,ringtotallq_G888.1,ringtotallq_G888.3,ringtotallq_G888.2,yang1hq_G527.1,yang1hq_…
G1187.2	Pf3D7_05_v3	+	6575	1	full-splice_match	PF3D7_0507800	PF3D7_0507800.1	6575	1	0	0	0	0	mono-exon	FALSE	NA	NA	C	coding	1527	4584	1401	5984	322239	326822	NA	100	AAAAAAAAAAAAAAAAAAAA	0	TRUE	MNINKVENRNVFECIEMEEIKKITRYEENSDDHIIFDDLSEYSPSIISNNDNIHVEKKIVDEKLLQSMINSDNLLKHNQLNWYDNLDAEEYKDNSIFMETKSKFTNIMLGVSSVSMNPNNIRDNNVFLTNKDVNTFEINNINLPQQNGLIHMNTINVSNDNYEQNKTEEICDTTKSDNSFLDIDQEHEKIKIGEQQEIEVIKVNESRENHSSKESTKCQDGEAANVEENEENEKNEKKEKNEKNENIEQNKNVEQNKNIEQNKNIEQNKNVEQIKNVEQNKNIEQNKNIEQNKNIEQNKNIEQNKNIEQNKNIEQNTNIEQNTNVEHNNIECYTNLPLNQIEEKKNVDDDNLNITTEINKTQPFSVACNKKDESSFKSMSSKSNMIKKKNHEKDSVENE…	NPcDNA,reference,trophnuchq,trophnuclq,trophtotallq,yang2lq	0	0	reference_PF3D7_0507800.1	reference_PF3D7_0507800.1	trophtotallq_G922.8,yang2lq_G729.19,reference_PF3D7_0507800.1,yang2lq_G729.29,trophnuclq_G735.6,trophnuchq_G367.1,NPcDNA_G1081.3,trophnuclq_G735.8
G1188.20	Pf3D7_05_v3	-	2708	4	full-splice_match	PF3D7_0508200	PF3D7_0508200.1	2708	4	0	0	0	0	reference_match	FALSE	canonical	FALSE	C	coding	355	1068	1097	2164	339025	337426	FALSE	35	TATGCTTTCAACAGGAATAT	0	TRUE	MKLDTVFKILLLVVIVFTICQIRTLNELMNILRDGDFIILIKNILYNLIINSNYFDIKNKWLSFYRTKYLIPQVSYFIFFLISGCITYVLKYILNKISNSLGEKLIPTKKWSHRIRRIKVQRFNLMFFNLFYFSLMSIFGFVVLRHETYFPTEMGGQGKLSDYFVDYPEQKTSNLIHLYYFLNGGYLITSVYSLLISEKLPDFYENFLQHLCAIILVYFSYSQNFIRVGAIIMLCHDICEIFSSACRVFVDTRYKFITVTSFCILFTSWGFLRLYIFVKRCILPIHRNFDIFIKYLKVETCIWLIFLLLVILLMNTYWLILMAKMFIHFIMSGKTEDILTRVSEMEHIENKNKKR	NPcDNA,directRNA,reference,ringtotalhq,ringtotallq,schiznuchq,schiznuclq,schiztotalhq,schiztotallq,trophnuclq,trophtotalhq,trophtotallq,yang1hq,yang2hq,yang2lq	0,0,0,0	0,0,0,0	reference_PF3D7_0508200.1;NPcDNA_G1086.11,NPcDNA_G1086.14,NPcDNA_G1086.4,NPcDNA_G1086.5,NPcDNA_G1086.7,directRNA_G341.1,directRNA_G341.3,reference_PF3D7_0508200.1,ringtotallq_G892.3,ringtotallq_G892.4,ringtotallq_G892.5,schiznuchq_G389.1,schiztotalhq_G645.1,schiztotalhq_G645.2,schiztotallq_G963.2,schiztotallq_G963.4,trophnuclq_G738.1,trophtotalhq_G568.1,trophtotallq_G926.1,trophtotallq_G926.2,tro…	NPcDNA_G1086.11,NPcDNA_G1086.14,NPcDNA_G1086.4,NPcDNA_G1086.5,NPcDNA_G1086.7,directRNA_G341.1,directRNA_G341.3,reference_PF3D7_0508200.1,ringtotallq_G892.3,ringtotallq_G892.4,ringtotallq_G892.5,schiznuchq_G389.1,schiztotalhq_G645.1,schiztotalhq_G645.2,schiztotallq_G963.2,schiztotallq_G963.4,trophnuclq_G738.1,trophtotalhq_G568.1,trophtotallq_G926.1,trophtotallq_G926.2,trophtotallq_G926.5,yang1hq_G…	ringtotalhq_G546.2,ringtotalhq_G546.3,ringtotalhq_G546.1,schiznuclq_G770.1,schiznuclq_G770.3,schiznuclq_G770.2,schiznuclq_G770.6,reference_PF3D7_0508200.1,trophtotalhq_G568.1,NPcDNA_G1086.7,yang2lq_G732.1,NPcDNA_G1086.5,NPcDNA_G1086.4,ringtotallq_G892.4,ringtotallq_G892.5,ringtotallq_G892.3,schiznuchq_G389.1,schiztotallq_G963.4,schiztotallq_G963.2,yang1hq_G530.1,yang2hq_G428.2,NPcDNA_G1086.14,NPc…
G1188.4	Pf3D7_05_v3	-	2091	1	full-splice_match	PF3D7_0508000	PF3D7_0508000.1	2091	1	0	0	0	0	mono-exon	FALSE	NA	NA	C	coding	352	1059	713	1771	329724	328666	NA	100	AAAAAAAAAAAAAAAAAAAA	0	TRUE	MFTMKRWSIITGIVIIFCILTCKGQVENKKVDFRTEKGKFVPLNLVPGDVVEYSCPYSLNNDIRNMNGVEREHFDNKKFCFDYIFVGSKLTFLKEYVRGSYNVVHKEEGNLYTSQFSVPPVVLTHRNFDCFCYMEENNVVVKKVLRIHISNGVLRKIPGCDFNADYKESTAITTFSNMSPRRVKVCDVYPKSGDFISLMCPSDYSIKPDGCFSNVYVKRYPNEEVKEEDRFNLNRKWDASKYNVVSIETVLKMNMITQGDKYSIFSKLPDVKDQVDFTCICQSNDEQDNLMMNVYINNTSYLTNNTRSIGVNKHSFSNSEIFERIEREEISFAFSSYLSITLILLYLFFLNF	NPcDNA,directRNA,reference,ringnuclq,ringtotalhq,ringtotallq,schiznuchq,schiznuclq,schiztotalhq,schiztotallq,trophnuclq,trophtotalhq,trophtotallq,yang1hq,yang1lq,yang2hq,yang2lq	0	0	reference_PF3D7_0508000.1	reference_PF3D7_0508000.1	ringtotallq_G890.4,ringtotallq_G890.2,ringtotallq_G890.3,ringtotallq_G890.1,trophnuclq_G736.1,yang2lq_G730.8,yang1hq_G529.1,ringnuclq_G579.1,yang2lq_G730.2,yang2lq_G730.3,yang2lq_G730.1,yang2lq_G730.7,yang2lq_G730.4,schiztotallq_G960.2,schiztotallq_G960.3,ringnuclq_G579.2,schiztotallq_G960.1,yang1lq_G902.2,yang1lq_G902.3,directRNA_G339.1,yang1lq_G902.1,NPcDNA_G1080.19,NPcDNA_G1080.18,NPcDNA_G1080…
G1189.2	Pf3D7_05_v3	+	354	3	full-splice_match	PF3D7_0507900	PF3D7_0507900.1	354	3	0	0	0	0	reference_match	FALSE	canonical	FALSE	C	coding	117	354	1	354	327656	328316	FALSE	10	ATTACCTTTTTTTTTTTTTT	0	TRUE	MTKEYVVKANDVYILIKICNLLDINAVSHVKTAIKSIILDLFGISMLLMVSFKIIKLVDDNIFFILKTDIRFLNLFLYVMQPDHTTKYEFSLEVIKVSNFLPNITCTSNSNIQIENM	reference,yang1lq	0,0,0	0,0,0	reference_PF3D7_0507900.1;yang1lq_G901.1;yang1lq_G901.1	yang1lq_G901.1;yang1lq_G901.1;reference_PF3D7_0507900.1	reference_PF3D7_0507900.1,yang1lq_G901.1
G1190.6	Pf3D7_05_v3	+	5625	1	full-splice_match	PF3D7_0508100	PF3D7_0508100.1	5625	1	0	0	0	0	mono-exon	FALSE	NA	NA	C	coding	1674	5025	63	5087	331680	336704	NA	25	TTATTTATTTATTCATTTAT	0	TRUE	MSDISLLKGIENNGLDKYRLGEPEENKEINVQGKEELFELAIELPKLYRKNNHEVISALIRNYIQRYPKCIDGYICFSTFYMKIKNYRDCLNLIYAALYVDKENKSLINLLKECEEKLVLEICQIPGKYKNWIGYPESRIANDKRDVYDYNDNNYANCDNINKINKKEEEEEKNMKNMKNMKKKKKKEINAYTNKSMYNFKKMQIMRHGQYYVALAKKDLIPGEIIFQSKPFMLTQHIFCEEYTYSTCYHCLKERKIKEKYYACPINPHTCPYIFCSWQCLSNNIKIHQVECSILPIISAASKECNLSYYIVLHIFRVLIKSKINKGYKDKEHNIINDIFSLQSYYYSVKENQKELFESFNILSNRIILEFPSSFYLHLKQKELVEFMLIIWQHSPFIK…	NPcDNA,directRNA,reference,ringtotalhq,ringtotallq,schiznuclq,schiztotalhq,schiztotallq,trophtotalhq,trophtotallq,yang2lq	0	0	reference_PF3D7_0508100.1	reference_PF3D7_0508100.1	ringtotallq_G891.3,schiztotallq_G961.17,ringtotallq_G891.6,schiztotallq_G961.20,directRNA_G340.1,ringtotallq_G891.9,ringtotallq_G891.8,trophtotalhq_G566.10,trophtotalhq_G566.11,trophtotalhq_G566.12,ringtotallq_G891.13,ringtotallq_G891.12,ringtotallq_G891.11,ringtotallq_G891.17,trophtotallq_G924.13,ringtotallq_G891.15,ringtotallq_G891.14,yang2lq_G731.7,ringtotalhq_G544.9,ringtotallq_G891.19,ringto…
G1191.17	Pf3D7_05_v3	+	1101	4	full-splice_match	PF3D7_0508400	PF3D7_0508400.1	1101	4	0	0	0	0	reference_match	FALSE	canonical	FALSE	C	coding	366	1101	1	1101	344931	346744	FALSE	35	ATTAATATATTTCATTTTGA	0	TRUE	MYRNKYQPNILSLLLSAGSKPLEIWKTKTKKGCVRKVLDDTIKLSAIEILSENTSDSYIYTAPQPFKSLSITLPIIVLIIKNMNKYFSFRISILDDKRCRRTFRISNFQTVTRLSNKWCTMPMVLNEGWNIIQINLNDYTEKAFRTKYKETIDIQINASIRIRCVYFCDRIYKNEELKDEFKIFCKKKEKPKYTPPQYLNTTQKKTTIKNVIKTKNLKREDMETENEQNEAQPNNEKNEAQPNNEKNKAPPNDEKNEAPSNEENVVQDLNKDELSDNLENNPVKNFDTDFENKNDGEEKYLIDVIDNAEEDGEDKILENQKEENENENPYNEVDITNISEIKNLEMDLNNVLYEDVNYETYNNDDN	reference	0,0,0,0	0,0,0,0	reference_PF3D7_0508400.1;reference_PF3D7_0508400.1;reference_PF3D7_0508400.1;reference_PF3D7_0508400.1	reference_PF3D7_0508400.1;reference_PF3D7_0508400.1;reference_PF3D7_0508400.1;reference_PF3D7_0508400.1	reference_PF3D7_0508400.1
G1191.2	Pf3D7_05_v3	+	3801	1	full-splice_match	PF3D7_0508300	PF3D7_0508300.1	3801	1	0	0	0	0	mono-exon	FALSE	NA	NA	C	coding	342	1029	1554	2582	342205	343233	NA	20	CTCCGTATTCATCCATTTTA	0	TRUE	MKDNEKKNEYGTFPITINEGYSDNVGDNKLKSKGIYHKLFEKLKLALLFLTWYTLNVLYNVDNKKALNMVKLPWFISSMQLYVGWIFIFIYWISGMKKIPKIYSYDIFIRNILIQSVCHIFVHFGAVMAMSATSVSFTHVVKACEPVFTAIFSILLLKQYLKINKYIALLIIVGGVVCASMKELHFTWIAFWCATLSNFGSSIRSIYAKKMMTQKSLIGENLNASNIYAFITIISALISLPLVLAFEGKETYNFLVNYQGTNYTFKDVIFKIILSGMWYYFNNEVAFMCLERVNQITHALANSIKRVVIIVSSIIIFKTQITLLGAIGSAVAIFGAFLYSIF	NPcDNA,reference,ringtotalhq,ringtotallq,schiznuchq,schiznuclq,trophnuchq,trophnuclq,trophtotallq,yang1lq,yang2hq,yang2lq	0	0	reference_PF3D7_0508300.1	reference_PF3D7_0508300.1	schiznuclq_G771.2,NPcDNA_G1087.16,schiznuclq_G771.6,schiznuclq_G771.8,schiznuchq_G390.3,NPcDNA_G1087.10,schiznuclq_G771.13,NPcDNA_G1087.12,NPcDNA_G1087.13,NPcDNA_G1087.14,trophnuclq_G739.4,schiznuclq_G771.14,NPcDNA_G1087.5,NPcDNA_G1087.9,yang2lq_G733.5,yang2lq_G733.4,yang2lq_G733.7,NPcDNA_G1087.6,NPcDNA_G1087.7,NPcDNA_G1087.4,reference_PF3D7_0508300.1,ringtotallq_G893.1,trophtotallq_G927.1,ringto…
G1192.1	Pf3D7_05_v3	-	8442	1	full-splice_match	PF3D7_0508500	PF3D7_0508500.1	8442	1	0	0	0	0	mono-exon	FALSE	NA	NA	C	coding	2606	7821	131	7951	355039	347219	NA	40	TATAAGTTTCATAATTTACA	0	TRUE	MYEQDDEDKDIHKYIFPFFPKISTGLDHYACVAYYKNKPSIFTWGGNSCNQLGLGINNRFVNNPTVVCFFDSFIVASICCTNYATFVLVKKNVNDIGCSVYSFGKGNNGLLGYKKKRELPNFLEHEEKKNIQKVKEQMLQKVNDPLNQMVLDAFGIKKKEKEKEKKKKKKKNDIKKEEKEENNINNEKKNNNNNNNINSEKKKKNDINGHEAKYVQNKKFFYNEHNFKNDIGLPSDDDIYDDYNISGDESLLNFEADNISSIQNEDTNMDEDVYNNIVNDHTNEDRQSDINETIDKHSNDNDYDDEKKKEKMNIYKNKEKLYSNIKENDNKHDWFTPFPMKIVFPKKNTKIKFISCGDMHTLAICTGGVLYSWGYNNFGCIGNGTNQNVYEPTPIFLEP…	NPcDNA,directRNA,reference,ringtotalhq,ringtotallq,schiztotallq,trophtotalhq,trophtotallq,yang2hq,yang2lq	0	0	trophtotallq_G928.1	reference_PF3D7_0508500.1	NPcDNA_G1088.1,yang2hq_G430.1,yang2hq_G430.2,ringtotallq_G894.3,ringtotallq_G894.1,ringtotallq_G894.4,ringtotallq_G894.5,directRNA_G342.1,ringtotalhq_G548.1,ringtotalhq_G548.2,yang2lq_G735.3,yang2lq_G735.1,yang2lq_G735.6,yang2lq_G735.5,yang2lq_G735.4,schiztotallq_G964.4,schiztotallq_G964.5,schiztotallq_G964.2,schiztotallq_G964.1,trophtotalhq_G569.1,reference_PF3D7_0508500.1,trophtotallq_G928.8,NP…
G1193.2	Pf3D7_05_v3	+	1102	1	full-splice_match	PF3D7_0508600	PF3D7_0508600.1	1102	1	0	0	0	0	mono-exon	FALSE	NA	NA	C	coding	262	789	275	1063	356222	357010	NA	70	AAAAAGAAATAAAGATATTA	0	TRUE	MPSKSGRVRMPADNRLPVSASLKTSEIWKNSVGYDPYASYEEINKKKEKKDEDINEKAKNLFNLSRLTGITSTTIPGACTVCNHIGHLPYQCRNFISLEKFDINNNMNNNEEDDIKERKNLGLMSSDDEGDSHSDSHSDSHSDSNSDSNSDSNSDSNSNSHSDSNSNSHSDYSYKKKKHSHHHSKYKKKHSHHRSKNKKKHSHHHSKKEKHISNDTHKSDEKHRKYISSKKKKIKKEEKKKKKNYHSKKMKNKYITYSNSSD	NPcDNA,reference,ringnuchq,ringtotalhq,ringtotallq,schiztotalhq,schiztotallq,trophtotalhq,trophtotallq,yang1lq	0	0	reference_PF3D7_0508600.1	reference_PF3D7_0508600.1	NPcDNA_G1090.2,NPcDNA_G1090.1,reference_PF3D7_0508600.1,ringtotallq_G895.1,ringnuchq_G135.1,schiztotallq_G965.1,trophtotallq_G929.1,schiztotalhq_G647.1,yang1lq_G907.1,ringtotalhq_G549.1,trophtotalhq_G570.1
G1195.2	Pf3D7_05_v3	+	4791	1	full-splice_match	PF3D7_0508700	PF3D7_0508700.1	4791	1	0	0	0	0	mono-exon	FALSE	NA	NA	C	coding	1490	4473	227	4699	358261	362733	NA	10	TTATCCCATTTTTTTTTTTT	0	TRUE	MYNIFNYIYKDSKEEKKNDKDKDMDIKVKKQDHDDSDDVLKRDNISSNKKKDVERNTYYDNSYNEEEENKKKKKKRDSKKYSVDDSYNKTKNKIYNDHKTDEYPSYAYKKKSSYHHVHREKYPDEKRKKYYEHIGKKNKRRSYDYSSNYDESDFSSTSSYYNERNKKYYKYEDKKKKEKEKEKEKERKRKKRYHHTDDDQDHLESYSSSRSSSRSSINIKEKQKHKKLYSHEKERKRKKRYSNSANYSSYDEETKERDKKKKSYHHDFVLDDKKKNYHNYESDEETNKDESNNNNNNNNNNNNNNNKDSSSENLNKTHEQREKSININKISKENQEICEENKKEIQKVKENMSNVKVITENNNLSRLERLKLFARKIKKTNDTTNEKHTKFTLNTKVNK…	reference,ringtotallq,schiztotalhq,schiztotallq,trophnuclq,trophtotalhq,trophtotallq,yang1lq,yang2hq,yang2lq	0	0	reference_PF3D7_0508700.1	reference_PF3D7_0508700.1	trophtotalhq_G571.1,trophtotalhq_G571.2,yang2hq_G431.2,yang2lq_G736.7,schiztotalhq_G648.3,yang2lq_G736.1,yang2lq_G736.3,schiztotallq_G966.8,trophtotallq_G930.1,reference_PF3D7_0508700.1,yang2lq_G736.8,trophtotallq_G930.6,ringtotallq_G896.8,trophtotallq_G930.8,yang2lq_G736.6,schiztotallq_G966.7,ringtotallq_G896.2,ringtotallq_G896.4,yang1lq_G910.1,trophnuclq_G742.1
G1196.2	Pf3D7_05_v3	-	2889	1	full-splice_match	PF3D7_0508800	PF3D7_0508800.1	2889	1	0	0	0	0	mono-exon	FALSE	NA	NA	C	coding	284	855	1303	2157	364442	363588	NA	100	AAAAAAAAAAAAAAAAAAAA	0	TRUE	MGKRMLCIVFPLLIYFNYVLHRTYGYIIGDVKVHQLNNIINKRIIKSRKISMFKINLQNDFNYENKRFYNNMNRNVMNEKSLNKIMLIGRVGCEPDIKILNGGDKVATFSLATNEFWRDRNTNELKSKTDWHRIVVYDQNIVDLIDKYLRKGRRVYVQGSLHTRKWHTNDMNSQPKQITEIILSYNKGDLIFLDDKRNFNQRNNSNNINSENQQHINNEHINNNNINNGNDFMPLNSNDKIIEDKEFTDRLDDNNEENNFQSNSETFDKQEGIYDKMNVQEFEE	NPcDNA,directRNA,reference,ringnuclq,ringtotalhq,ringtotallq,schiznuchq,schiznuclq,schiztotalhq,schiztotallq,trophnuclq,trophtotalhq,trophtotallq,yang1hq,yang1lq,yang2lq	0	0	reference_PF3D7_0508800.1	reference_PF3D7_0508800.1	schiztotalhq_G649.2,schiztotalhq_G649.1,trophtotalhq_G572.1,trophtotalhq_G572.2,yang2lq_G737.1,yang2lq_G737.2,ringtotallq_G897.5,ringtotallq_G897.4,ringtotallq_G897.1,ringtotallq_G897.3,ringtotallq_G897.2,directRNA_G343.4,schiznuchq_G392.1,directRNA_G343.1,directRNA_G343.2,directRNA_G343.3,trophtotallq_G931.6,reference_PF3D7_0508800.1,trophtotallq_G931.4,trophtotallq_G931.5,trophtotallq_G931.2,tr…
G1197.5	Pf3D7_05_v3	+	10153	1	full-splice_match	PF3D7_0508900	PF3D7_0508900.1	10153	1	0	0	0	0	mono-exon	FALSE	NA	NA	C	coding	3134	9405	396	9800	367022	376426	NA	50	ATTATTATACTACATAATAA	0	TRUE	MSTCNNIVDLVRNKKELLTGEKKMRKKSCNIDRNTIDNENNKLLDKNILINNFLNSEKLIKEIQLLNNISLRSATYLLKIEIEKIQKLISCNNWKQVPSIYKKSAENILLKKNEYIKNLKTKLLNKNKAIQNNINNDNIDNIDNIYNSCYNLVNKNDEKKFSKHLNSSSSSSSLSSYSSLSNPSDDSCFSNKQNQNNFFSNIKCNNSYFTGNAQTKNKLDNHTSKKKTKINDKIYDKIYDKINDKICDKKYDKIYDKKYDKKYDKICDKICDKKYDKIYDKKYDKKYDKIYDKICDKKNDIKNDKNIKTFNVKGKDTKIIKLDKEHVKDKINYNYSNKIINYKGNFYDNNNKNEIKNNEYYYYDDEQDLDSYNGLCYTNGKNNIFCFLNPQENQKDDKI…	NPcDNA,directRNA,reference,ringnuclq,ringtotalhq,ringtotallq,schiznuchq,schiznuclq,schiztotalhq,schiztotallq,trophnuclq,trophtotalhq,trophtotallq,yang1lq,yang2hq,yang2lq	0	0	reference_PF3D7_0508900.1	reference_PF3D7_0508900.1	yang2hq_G434.1,schiztotalhq_G650.1,ringtotalhq_G553.4,ringtotalhq_G553.2,directRNA_G344.2,yang2lq_G738.24,yang2lq_G738.20,yang2lq_G738.23,schiznuchq_G393.1,schiznuchq_G393.2,schiznuchq_G393.3,trophtotalhq_G574.1,schiznuclq_G776.4,yang1lq_G915.8,yang1lq_G915.9,yang1lq_G915.7,directRNA_G344.1,schiztotallq_G969.9,schiztotallq_G969.7,ringtotallq_G898.14,ringtotallq_G898.15,ringtotallq_G898.13,NPcDNA_…
G1198.2	Pf3D7_05_v3	-	1875	5	full-splice_match	PF3D7_0509000	PF3D7_0509000.1	1875	5	0	0	0	0	reference_match	FALSE	canonical	FALSE	C	coding	298	897	666	1562	378452	376855	FALSE	70	ATATAAAATAAAAAATTATA	0	TRUE	MENEAKELEKKAEQLNKKGFLASFFGTDNTDEIINCYNLAANKYKLSHKWKEASCCILKNALLHKKNNETSYCANAYLEAGNIAKKYDKLEAIKHIEEAVNMYATIGRFSNCGKCEKNIAEIYEDLYDYDNASKYYKKAAYYFEMDEYSKSIYTQCIVKYAELNSQYNHEYEDAISIFEKEAEKALKSTLLQYGARDYYIKAGILHIVIGDLVNAKISIDKYCMNDPRFLNSREKKFLDNIIDAVTEQNVEEFEEIVHEYDRITKLDNWKVHFLYKIKSKLSVEPNVELTADGNVDLT	NPcDNA,reference,ringtotalhq,ringtotallq,schiznuchq,schiznuclq,schiztotalhq,schiztotallq,trophnuchq,trophnuclq,trophtotalhq,yang1hq,yang1lq,yang2lq	0,0,0,0,0	0,0,0,0,0	reference_PF3D7_0509000.1;NPcDNA_G1097.2,NPcDNA_G1097.3,NPcDNA_G1097.4,NPcDNA_G1097.5,reference_PF3D7_0509000.1,yang1hq_G535.1,yang1lq_G916.2,yang1lq_G916.3;NPcDNA_G1097.2,NPcDNA_G1097.3,NPcDNA_G1097.4,reference_PF3D7_0509000.1,yang1hq_G535.1,yang1lq_G916.2,yang1lq_G916.3;NPcDNA_G1097.2,NPcDNA_G1097.3,NPcDNA_G1097.4,reference_PF3D7_0509000.1,yang1hq_G535.1,yang1lq_G916.2,yang1lq_G916.3;NPcDNA_G10…	NPcDNA_G1097.2,NPcDNA_G1097.3,NPcDNA_G1097.4,NPcDNA_G1097.5,reference_PF3D7_0509000.1,yang1hq_G535.1,yang1lq_G916.2,yang1lq_G916.3;NPcDNA_G1097.2,NPcDNA_G1097.3,NPcDNA_G1097.4,reference_PF3D7_0509000.1,yang1hq_G535.1,yang1lq_G916.2,yang1lq_G916.3;NPcDNA_G1097.2,NPcDNA_G1097.3,NPcDNA_G1097.4,reference_PF3D7_0509000.1,yang1hq_G535.1,yang1lq_G916.2,yang1lq_G916.3;NPcDNA_G1097.2,NPcDNA_G1097.4,refere…	trophnuchq_G369.1,yang2lq_G739.4,yang2lq_G739.2,yang2lq_G739.1,schiztotalhq_G651.1,trophtotalhq_G575.1,schiztotallq_G970.5,schiztotallq_G970.4,schiztotallq_G970.1,schiztotallq_G970.3,schiznuclq_G777.1,ringtotallq_G899.1,ringtotallq_G899.6,ringtotalhq_G554.1,schiznuchq_G394.3,schiznuchq_G394.2,schiznuchq_G394.1,ringtotallq_G899.5,trophnuclq_G746.1,trophnuclq_G746.3,reference_PF3D7_0509000.1,NPcDNA…
G1199.4	Pf3D7_05_v3	+	6212	1	full-splice_match	PF3D7_0509100	PF3D7_0509100.1	6212	1	0	0	0	0	mono-exon	FALSE	NA	NA	C	coding	1708	5127	483	5609	381077	386203	NA	60	TCAACAATCTAAAAATAAAT	0	TRUE	MTDDMNVNEKITINEEKNGENRNMLSIINNDKIDDKENNIHNDESGKNNILCLKDVKVNRKRIIIEKLVLENFKSYSGVKVIGPFYKKFSCIVGPNGSGKSNIIDAMLFVFGRRAKKIRQNKLSDLIHNSKFSVKNNFTKVSIHFKTITDEEEPIVEEEFYYDEYDDEDDYDEEDYDGDNHNEEEDYDDDGDDNDGDDNDDDDDEDDGDDDHNNNNFDVKKSEKGNNKDEEEETYFSGREEDEKLHKRCNNIEKTNNIANNTLNKKKKKKRKRKKRKRKRFLFRNTENPLYQNYYHDGDDIEDFVISREATIDNQSKYRINEKVVTQKDVSDLLYKKGIDLNNNRFLILQGEVEQIAQMNPKGNKNEDGLLEYLEEIIGTNKYIESINEHLEKLERCEE…	NPcDNA,reference,ringtotallq,schiztotallq,trophnuclq,trophtotallq,yang1lq,yang2hq,yang2lq	0	0	reference_PF3D7_0509100.1	reference_PF3D7_0509100.1	schiztotallq_G971.10,ringtotallq_G900.9,reference_PF3D7_0509100.1,trophnuclq_G747.11,yang2hq_G435.1,yang1lq_G920.1,yang2lq_G740.8,trophtotallq_G934.12,trophtotallq_G934.13,schiztotallq_G971.9,ringtotallq_G900.10,NPcDNA_G1099.4,NPcDNA_G1099.3,NPcDNA_G1099.2
G120.4	Pf3D7_01_v3	-	3299	1	full-splice_match	PF3D7_0110100	PF3D7_0110100.1	3299	1	0	0	0	0	mono-exon	FALSE	NA	NA	C	coding	934	2805	121	2925	392065	389261	NA	50	ATTTGATATATAAAAGAATC	0	TRUE	MININVGVLGHVDSGKTSLCKCLSQVLSTCALDKHKESKERGITIDLGFSSFYIKKKKKKKYDVNQKREIQTNLLNDQTTDQKESFLYCKREEKNDLHNIQYDKTNIEYNEEQNCYDYTNDKHHSNNIYFYDEEIIQICLVDCPGHHSLLKSIIMGSEITDIIILVIDINKGIQKQTIECLVLCKIINCDIIIVLNKIDLIPLHLREKKINLMKKKIQEAFYKFKSLQSLNYHIVSISANVKGKDNKDVEGDPPNLLSHDKKGVKILLSGDNKDLPILLSDDKKDPPILLNDDKKDPPNLLNDDKKDPPNLLNDDKKDPPNLLNDDKKDPSILLSDDKKDPPNLLNDDKKDPPNLLNDDKKDPSILLNDHMNEWSQNKSSSDIPFMNKTINIKEIINVL…	directRNA,reference,ringtotalhq,ringtotallq,schiznuclq,schiztotalhq,schiztotallq,trophnuchq,trophnuclq,trophtotalhq,trophtotallq,yang1lq,yang2hq,yang2lq	0	0	reference_PF3D7_0110100.1	reference_PF3D7_0110100.1	ringtotalhq_G50.3,ringtotalhq_G50.2,ringtotalhq_G50.1,trophtotalhq_G55.1,yang1lq_G85.1,trophtotallq_G88.2,trophtotallq_G88.3,trophtotallq_G88.1,trophtotallq_G88.6,yang2lq_G61.1,yang2lq_G61.2,yang2lq_G61.3,schiztotallq_G97.8,trophnuchq_G31.1,trophnuchq_G31.2,schiztotallq_G97.4,ringtotallq_G86.3,schiztotallq_G97.6,schiztotallq_G97.7,schiztotallq_G97.2,yang2lq_G61.4,schiztotalhq_G64.1,reference_PF3D…
G1200.1	Pf3D7_05_v3	+	1017	5	full-splice_match	PF3D7_0509200	PF3D7_0509200.1	1017	5	0	0	0	0	reference_match	FALSE	canonical	FALSE	C	coding	338	1017	1	1017	386956	388505	FALSE	60	GGTAAAAAAATAAACATATG	0	TRUE	MSQDNVKLMNYNDIKKIGREHNLYETDELNEVLYLHMKGFHNIDGLDTFINLKCLFLNNNCIKKIDNLNNLVNLKALYLQNNDISTIENITCTSLVILNLSNNKIKTLDNIQHLKLLQTLNISNNLIESVKDIEQISVLENLSHLDISNNLIQFNNNIEKPNNHIQDFTHDYNNDQFLIENSATEIGKDFLQNNEICYMLNFYNNFNDEINKEEICPSVKYHKNIKDMDELTKLKFYFLREFIIFIKKIKKLKTLFIKNNPFISQIRHVSKYVIANIPTLVFLDDKKIKKEDICLARIFLKKGIREENELKKIFEKKKMDKYKNLSQKYHSFLMNKKL	NPcDNA,reference	0,0,0,0,0	0,0,0,0,0	reference_PF3D7_0509200.1;reference_PF3D7_0509200.1;NPcDNA_G1100.1;NPcDNA_G1100.1;NPcDNA_G1100.1	reference_PF3D7_0509200.1;NPcDNA_G1100.1;NPcDNA_G1100.1;NPcDNA_G1100.1;reference_PF3D7_0509200.1	reference_PF3D7_0509200.1,NPcDNA_G1100.1
G1201.2	Pf3D7_05_v3	-	1478	2	full-splice_match	PF3D7_0509300	PF3D7_0509300.1	1478	2	0	0	0	0	reference_match	FALSE	canonical	FALSE	C	coding	115	348	619	966	389191	388696	FALSE	20	TTATGAAGGGGTTATTTTTT	0	TRUE	MNENNDIENNKKAYVDPKMYNKFKNDGSFLQQVLAMQKKKKTRKFKEDEGNNSKKKKLKNKENINDNDKEKINSLDGNIEDEREIKIKNEYIEQINKMKEQGFFTDKGIGAGLVK	NPcDNA,reference,yang2lq	0,0	0,0	reference_PF3D7_0509300.1;NPcDNA_G1101.2,NPcDNA_G1101.3,NPcDNA_G1101.4,NPcDNA_G1101.5	NPcDNA_G1101.2,NPcDNA_G1101.3,NPcDNA_G1101.4,NPcDNA_G1101.5;reference_PF3D7_0509300.1	yang2lq_G741.1,reference_PF3D7_0509300.1,NPcDNA_G1101.3,NPcDNA_G1101.2,NPcDNA_G1101.5,NPcDNA_G1101.4
G1201.8	Pf3D7_05_v3	-	9749	3	full-splice_match	PF3D7_0509400	PF3D7_0509400.1	9749	3	0	0	0	0	reference_match	FALSE	canonical	FALSE	C	coding	2914	8745	906	9650	398997	389914	FALSE	60	AAAATATATATATATATATA	0	TRUE	MYDINKSICAEIKSAELDVLNSGELRRISMGKYENEKYEYEKTHKSGVVTKMYYDPKYGTIDHNQICSVCFERHENCTGHIGHIEFVLPLFNPLFYKELQELLNLICYHCYNFCCSEDVIFLLKHIFQLKSLNQIESTNKIKYKKNCDYEYIIDQVEKLYKKICKDSNISLDDIVEAIYDDYENVHEDKDGNFDESVDLLDSLEKIKDEPDEKNKNNNNKNNNNNNNNNNNNYNNDVDIDVDNNNNNVDINVDNNNNYFNSDLVDLAPNEEIYEEETDAGRSDDNNKENKPDYNKLKERIKKYKFDANKLAFQSNYNYEEYLILSKTIKLHMKKSSKCCFCKFQRNISAKVSQRRDTINFIGVHTNNPFFKKYMPKKKQKKNEKDDQEDVDDLENMNNI…	NPcDNA,directRNA,reference,ringnuclq,ringtotalhq,ringtotallq,schiztotalhq,schiztotallq,trophnuchq,trophnuclq,trophtotallq,yang1lq,yang2hq,yang2lq	0,0,0	0,0,0	reference_PF3D7_0509400.1;directRNA_G346.1,reference_PF3D7_0509400.1,schiztotalhq_G653.4,schiztotallq_G972.6,yang1lq_G921.3,yang2hq_G436.1,yang2hq_G436.2,yang2hq_G436.3,yang2hq_G436.4;directRNA_G346.1,reference_PF3D7_0509400.1,schiztotalhq_G653.4,schiztotallq_G972.6,yang1lq_G921.3,yang2hq_G436.1,yang2hq_G436.2,yang2hq_G436.3,yang2hq_G436.4	directRNA_G346.1,reference_PF3D7_0509400.1,schiztotalhq_G653.4,schiztotallq_G972.6,yang1lq_G921.3,yang2hq_G436.1,yang2hq_G436.2,yang2hq_G436.3,yang2hq_G436.4;directRNA_G346.1,reference_PF3D7_0509400.1,schiztotalhq_G653.4,schiztotallq_G972.6,yang1lq_G921.3,yang2hq_G436.1,yang2hq_G436.2,yang2hq_G436.3,yang2hq_G436.4;reference_PF3D7_0509400.1	ringtotallq_G901.10,NPcDNA_G1101.6,schiztotallq_G972.9,ringtotallq_G901.11,trophnuclq_G748.1,schiztotallq_G972.12,trophnuclq_G748.3,yang2lq_G741.10,yang1lq_G921.2,ringtotallq_G901.9,ringtotallq_G901.8,ringtotallq_G901.5,ringtotallq_G901.4,ringtotallq_G901.7,ringtotallq_G901.6,ringtotallq_G901.1,ringtotallq_G901.3,ringtotallq_G901.2,trophtotallq_G935.2,trophtotallq_G935.3,trophtotallq_G935.1,troph…
G1203.3	Pf3D7_05_v3	+	1648	1	full-splice_match	PF3D7_0509500	PF3D7_0509500.1	1648	1	0	0	0	0	mono-exon	FALSE	NA	NA	C	coding	444	1335	314	1648	401437	402771	NA	50	ATAACACACATATATATTAT	0	TRUE	MDKIKIIFSDDLKSSTIYYQLDTFLKNEQVNDKNDTKYSDMLYLEETYIAHEPLVDMEGICYIYTNYIYKSHFALTKKKTGIGESDDIKNGDSIKKSDSIKKSDSIKKSDSIKKSDSIKKSDSIKKSDSIKKSDSIKKSDDIKKYEMTQGTSNLWDFSSSYSSDSSISNRCMSHFDNDFTISYERERKKEECIDDSYSLSLILIIIDEKYLKDQHEEYRHMFYKIEKLQKEYRNVRIICILIGIREILNRVDYTENYLYHDKSFCSSSIFSPLKKNKNEIYNEKNIMIINNKDLDNIIATLMVHYYIDTAELDNINQLTKYIFKCCKYLHQSKYRKPYSYFKVKPQTINHLKNIDINHKKNNNSTWTSQLMQINGISEDVSKKITQVFNSPFHLMTYLK…	reference,ringtotallq,schiztotallq,trophtotalhq,trophtotallq	0	0	reference_PF3D7_0509500.1	reference_PF3D7_0509500.1	schiztotallq_G973.2,reference_PF3D7_0509500.1,trophtotallq_G936.1,ringtotallq_G903.2,trophtotalhq_G578.1
G1203.5	Pf3D7_05_v3	+	2719	2	full-splice_match	PF3D7_0509600	PF3D7_0509600.1	2719	2	0	0	0	0	reference_match	FALSE	canonical	FALSE	C	coding	653	1962	642	2603	403549	405642	FALSE	100	AAAAAAAAAAAAAAAAAAAA	0	TRUE	MISLCNKIDIKKRFLLPKLQGKYNLYCTTKNVERTRIKDLFKMDIKEAQHKNFKICGWIKSVRTVGKSYFVFVDINDGSYYKNLQVIIDDKIPDYEYILKTSTDDAIECFGELKGSIGKKQNVELCVYDISKNHYIKLFKQMNQDTVEEKEKINDSGNEKDNHNFNSNGHVNNYNDSNNNNNNNNNNYNNNNHVNNYHDSNNINDNIIFTKNSSGHINEDNKTKGAKHNKEDYYVISKKYHTKQYLRNYPHLRARTKLYSSLFRLKSDIIFETFNFLKKKKNYTYINTPILTSNDCEGAGKLFYATTLFDQQIKNEQREEDHMKKGITNEIAGNIKEKCYYQNEHLEYISRHKSISKMEGFDEMLLKNVSSNDCISPNNTESYNTRFENDFFKKACYLN…	NPcDNA,reference,ringnuclq,ringtotalhq,ringtotallq,schiznuchq,schiznuclq,schiztotalhq,schiztotallq,trophnuchq,trophnuclq,trophtotalhq,trophtotallq,yang1lq,yang2hq,yang2lq	0,0	0,0	reference_PF3D7_0509600.1;reference_PF3D7_0509600.1,ringtotalhq_G557.1,ringtotalhq_G557.2,ringtotalhq_G557.3,ringtotalhq_G557.4,ringtotallq_G904.2,ringtotallq_G904.3,ringtotallq_G904.4,ringtotallq_G904.5,ringtotallq_G904.6,schiznuchq_G395.1,schiznuchq_G395.2,schiznuclq_G780.2,schiznuclq_G780.3,schiztotalhq_G654.1,schiztotalhq_G654.2,schiztotalhq_G654.3,schiztotalhq_G654.4,schiztotalhq_G654.5,schi…	reference_PF3D7_0509600.1,ringtotalhq_G557.1,ringtotalhq_G557.2,ringtotalhq_G557.3,ringtotalhq_G557.4,ringtotallq_G904.2,ringtotallq_G904.3,ringtotallq_G904.4,ringtotallq_G904.5,ringtotallq_G904.6,schiznuchq_G395.1,schiznuchq_G395.2,schiznuclq_G780.2,schiznuclq_G780.3,schiztotalhq_G654.1,schiztotalhq_G654.2,schiztotalhq_G654.3,schiztotalhq_G654.4,schiztotalhq_G654.5,schiztotallq_G973.3,schiztotal…	trophtotalhq_G579.1,ringnuclq_G590.1,schiztotallq_G973.5,yang2hq_G437.6,NPcDNA_G1103.2,yang2hq_G437.4,yang2hq_G437.5,yang2hq_G437.2,yang2hq_G437.3,yang2hq_G437.1,reference_PF3D7_0509600.1,ringtotallq_G904.8,ringtotallq_G904.9,ringtotallq_G904.4,ringtotallq_G904.5,ringtotallq_G904.6,ringtotallq_G904.2,ringtotallq_G904.3,schiztotalhq_G654.1,schiztotalhq_G654.2,schiztotalhq_G654.3,schiztotalhq_G654.…
G1204.5	Pf3D7_05_v3	-	1188	7	full-splice_match	PF3D7_0509700	PF3D7_0509700.1	1188	7	0	0	0	0	reference_match	FALSE	canonical	FALSE	C	coding	395	1188	1	1188	407897	405961	FALSE	40	AACGTCAGAGGTTTCAAAAG	0	TRUE	MENEQLNSLLFPDNTDEKDVNINVDISNKNEALENYLSLYTSQNIYDEPMNNNSNTLNNIGLNIAQNYIDSDFFNNMEWNKLTKNEINNINSLQNSNMNELFNHESYNNGTVFEEDIAKNINGISENDYSVEKDFKYYFYCKKKKKKKIVHMNIQIKLVTFIYFLYIPVLPFYENSIRHNEQYYHVEGIKNESNQEIEELNKSKIIKENENVKVQEDSHIIKEIELKCIDISSISNENTEGKENASVDILIKDSSNLKSEKNRMMYNECNLTNDFFETVNNINTEVSEKYNNLKDSCNKLLDVINKSDYEKKINDLLNFSQRNSELVDQFKQKSDECIQRCRKFETTSENIVGECINTLAHNSLLYAQWVSLHSCDIDQVDNILKDIKMFIQMNQ	reference	0,0,0,0,0,0,0	0,0,0,0,0,0,0	reference_PF3D7_0509700.1;reference_PF3D7_0509700.1;reference_PF3D7_0509700.1;reference_PF3D7_0509700.1;reference_PF3D7_0509700.1;reference_PF3D7_0509700.1;reference_PF3D7_0509700.1	reference_PF3D7_0509700.1;reference_PF3D7_0509700.1;reference_PF3D7_0509700.1;reference_PF3D7_0509700.1;reference_PF3D7_0509700.1;reference_PF3D7_0509700.1;reference_PF3D7_0509700.1	reference_PF3D7_0509700.1
G1206.1	Pf3D7_05_v3	+	5995	4	full-splice_match	PF3D7_0509800	PF3D7_0509800.1	5995	4	0	0	0	0	reference_match	FALSE	canonical	FALSE	C	coding	1559	4680	866	5545	410268	415308	FALSE	30	ACAATTATTTTTAACCTTTT	0	TRUE	MEDDKDNNITKENLNEVDIENSQHPIIEEKNLKEEGVKDEGGKVFLKGEPIHKHLYKHSYNTQVYKDEVTHMRLRNRENKNLNENNSDDNKKVNKKNGCVDINMNEHTNKKEDGDDDDGDDDDGDDDDDDDDDDGDDDGDDDGDDDGDDGDDDSNSNDDIKNNHKYNNDDYHKNMIKLHCTSPKKKEHSINNNNIVSHNEIEENLKDHTLITNDEEKNIKIIEMYEKKLENEEIKKQNKEDANENNKSQIRESISKIFKECPTSKPKIINEINNETKYDNNNNNNNNNNNNNNNSNNNNKNNNKNNNKNSSYNNYYYNNIYNCNNMKENNHIDGDKNNIYETNNYSDSEKNKSSDTEKNKLKLNNKNTLKEGSLLRLFRCEYFDTHLHIRYLYDRKEVG…	NPcDNA,reference,trophtotallq	0,0,0,0	0,0,0,0	reference_PF3D7_0509800.1;NPcDNA_G1106.5,reference_PF3D7_0509800.1;NPcDNA_G1106.5,reference_PF3D7_0509800.1;NPcDNA_G1106.5,reference_PF3D7_0509800.1	NPcDNA_G1106.5,reference_PF3D7_0509800.1;NPcDNA_G1106.5,reference_PF3D7_0509800.1;NPcDNA_G1106.5,reference_PF3D7_0509800.1;reference_PF3D7_0509800.1	trophtotallq_G938.17,reference_PF3D7_0509800.1,NPcDNA_G1106.5
G1206.16	Pf3D7_05_v3	+	1709	1	full-splice_match	PF3D7_0509900	PF3D7_0509900.1	1709	1	0	0	0	0	mono-exon	FALSE	NA	NA	C	coding	314	945	394	1338	416365	417309	NA	95	AAAAAAAAAAAAAAAAAAAT	0	TRUE	MSDYEKGSSNDEVAEISRNRSHKKKIDELYIQNEIDKLNVDELVQPEQNNALKKVIKTDRKIVKNLDDKITKLQKCCQYGKQVSKIINFKAEGLSTISLKEKLNFILETLNENFSDKTNNNKLDFVKISNYFSMNTFAYCSLNYDTIPLHLFMSNDDNSFNLELKEKKNYNRSKQLNKSYKKLKDYEYEKGPEIKLETYEQSMKLKDKLKELEKIQKHVHFINFIIDTDPINGYNETTFKLFLITLLISKGHVEFYKNENNILCIKSSNIFEQNNQEDEYLYDQNKNKKKKNQALLTSWSYAKWEKLATHLNNN	NPcDNA,directRNA,reference,ringtotallq,schiztotallq,trophnuclq,yang1lq,yang2lq	0	0	reference_PF3D7_0509900.1	reference_PF3D7_0509900.1	directRNA_G347.1,yang2lq_G744.1,schiztotallq_G976.2,ringtotallq_G908.2,NPcDNA_G1107.4,NPcDNA_G1107.3,yang1lq_G926.10,yang1lq_G926.9,NPcDNA_G1107.5,NPcDNA_G1107.1,trophnuclq_G752.2,reference_PF3D7_0509900.1
G1206.20	Pf3D7_05_v3	+	3423	8	full-splice_match	PF3D7_0510000	PF3D7_0510000.1	3423	8	0	0	0	0	reference_match	FALSE	canonical	FALSE	C	coding	782	2349	314	2662	418136	421425	TRUE	25	TTTCTTTTTTAATATTTTAA	0	TRUE	MENYIKNKNEENLEYIKNNIGYVLAKSLLLTIKTDTQAPLSIIRKHLHNFASFNEEKKKRKEILIKKLNSNNIKIHDEINKNFTKKTMKDLYHFVNTEDVMDINASNEMLCLMKNIFEVENVYIGTKYIKEGKNKKKQKKISNYKNNIVKFFNTTENCELHNQILCNEDHINNLFIILDNKKKKKKKKKKKKFVFEKCFIFNNVIRGSYTYDSFNDNFFPLVNPFYRNEDTLKRLKSNISARKKKTHGKEKEIKKGDHDVEKEDDDDEEKENDDDEEKENDDDEEKENDDDEEKENDDDEEKENDDDEEKENDDDEEKENDDDEEKENDDDEEKENDDDDEKANYYVEKKESDGDIAEEKINNDKNNNKKEINNKQIYNKNDILIHPHKNNIKENTEKD…	reference,schiztotallq	0,0,0,0,0,0,0,0	0,0,0,0,0,0,0,0	reference_PF3D7_0510000.1;reference_PF3D7_0510000.1;reference_PF3D7_0510000.1;reference_PF3D7_0510000.1;reference_PF3D7_0510000.1;reference_PF3D7_0510000.1;reference_PF3D7_0510000.1;reference_PF3D7_0510000.1	reference_PF3D7_0510000.1;reference_PF3D7_0510000.1;reference_PF3D7_0510000.1;reference_PF3D7_0510000.1;reference_PF3D7_0510000.1;reference_PF3D7_0510000.1;reference_PF3D7_0510000.1;reference_PF3D7_0510000.1	schiztotallq_G977.6,reference_PF3D7_0510000.1
G1208.1	Pf3D7_05_v3	-	9864	1	full-splice_match	PF3D7_0510100	PF3D7_0510100.1	9864	1	0	0	0	0	mono-exon	FALSE	NA	NA	C	coding	2535	7608	1074	8681	430353	422746	NA	65	CAAGGAAAAATATGAAATAA	0	TRUE	MENNNILEEPEGVNLYNGKIKNMSNENTVNYMVRENNYFEDTRVQIKKKNLLERSSKLCTVENRIRNVRNIPNDEKLLVEGNSSDTFVDSSIGFKHMYINNVQSACFEKREVNHLDINQNNGNNDNKEKNMNMVDNNNNNCKIYNDHHLNINNQNYYNKNMNCFNNNNSNSLEILNENKNFMYTQDMNISQEKNECVLNGGNKKEVDFYLNEEEQDNMINQIMSYEHFTDDNNINNNNNNNNNYNNNNVRNICIHKNEDDCNNFISVENNNMGQANGKISPSLDNKMYAFKNTVEYDKDMKKSINPHCVINKENDIIGSLKKKLEDQNVMGEEKNINNSTNCCITSDNTWNNDYEMKLVNNKLNDMNDSSFLSNNLKENLKYSFNKFNSFNDMCINDIS…	NPcDNA,directRNA,reference,ringtotallq,schiznuclq,schiztotallq,trophtotallq,yang1lq,yang2lq	0	0	reference_PF3D7_0510100.1	reference_PF3D7_0510100.1	NPcDNA_G1109.1,directRNA_G348.3,NPcDNA_G1109.3,NPcDNA_G1109.2,reference_PF3D7_0510100.1,ringtotallq_G910.3,schiznuclq_G785.2,schiztotallq_G978.1,ringtotallq_G910.2,ringtotallq_G910.1,yang2lq_G746.1,schiznuclq_G785.1,directRNA_G348.1,yang2lq_G746.2,ringtotallq_G910.4,yang1lq_G927.1,trophtotallq_G941.1,yang1lq_G927.2
G1209.4	Pf3D7_05_v3	+	3908	1	full-splice_match	PF3D7_0510200	PF3D7_0510200.1	3908	1	0	0	0	0	mono-exon	FALSE	NA	NA	C	coding	747	2244	1479	3722	437495	439738	NA	40	AGTTTTACATAAGTATATAT	0	TRUE	MSKNDEYKNEKGEGEELPSSDGESSDGSFGPVPLQQNKDNINDENYNDENYNDENYNDKNYNDNDYISGNEKDVVLLDSKKKKKNSVSCSSSSSINIPENEELLNKKKRKVKGIIEENKKNQEKMKKKKIRINNDIYLKNLPTNKNYQVSYMHTDIVTHVVVSNKKKYIITASLNGIIKFWYKNIGCIEFVKHFKIHSDEIINIFISEDEEHLGSLSKDKTYKQFDITSFDMNIVIKLSFIPRTGEFIYSSIFSTEVKVAISSSEKACIYIYKPLESDICIQTIDFGCCNIIEIIKYNKFYDLCVFSDNEGLLDIVDVTNFKFPTSKEEKKSKTNNNMDHKLIDFMNKRYPIKKINFSFKSETDLYELCKYKTYALCISLSLDGEYMAILSENYFLRIY…	NPcDNA,directRNA,reference,ringtotallq,schiznuchq,schiznuclq,schiztotalhq,schiztotallq,trophnuclq,trophtotalhq,trophtotallq,yang1lq,yang2hq,yang2lq	0	0	reference_PF3D7_0510200.1	reference_PF3D7_0510200.1	yang2hq_G441.1,trophtotalhq_G583.1,schiznuchq_G401.1,trophtotallq_G944.2,NPcDNA_G1112.8,yang2hq_G441.2,trophtotallq_G944.5,schiznuclq_G787.2,NPcDNA_G1112.3,NPcDNA_G1112.2,NPcDNA_G1112.5,NPcDNA_G1112.4,NPcDNA_G1112.7,NPcDNA_G1112.6,trophnuclq_G756.2,trophnuclq_G756.1,yang1lq_G930.4,yang1lq_G930.6,directRNA_G349.1,ringtotallq_G912.1,schiznuclq_G787.1,ringtotallq_G912.3,schiztotalhq_G659.1,schiztota…
G121.1	Pf3D7_01_v3	+	1298	1	full-splice_match	PF3D7_0110200	PF3D7_0110200.1	1298	1	0	0	0	0	mono-exon	FALSE	NA	NA	C	coding	143	432	282	713	392604	393035	NA	100	AAAAAAAAAAAAAAAAAAAA	0	TRUE	MIFIEKCYEQSCKKRNKKNESNIKSIYENKKKEQIYPPDRDEIGRASWLILHTISANYPDNPSEYDKIKHTKFFYAFSNLYPCHICKLDLLHILKKYHLNCNNKINFSTFIYNLHNMINQEIGKDLFPCQDIQTIIDKYKTVD	NPcDNA,directRNA,reference,trophnuclq,trophtotallq,yang1hq,yang1lq,yang2lq	0	0	reference_PF3D7_0110200.1	reference_PF3D7_0110200.1	yang2lq_G63.1,directRNA_G34.1,NPcDNA_G107.2,NPcDNA_G107.1,reference_PF3D7_0110200.1,yang1lq_G86.2,trophnuclq_G71.1,yang1lq_G86.1,yang1hq_G49.1,yang1hq_G49.2,NPcDNA_G107.4,trophtotallq_G89.1
G1210.1	Pf3D7_05_v3	-	924	3	full-splice_match	PF3D7_0510300	PF3D7_0510300.1	924	3	0	0	0	0	reference_match	FALSE	canonical	FALSE	A	coding	246	741	129	869	441879	440779	FALSE	65	AATAGGGAACAAACAAAAAC	0	TRUE	MSKNYSESQSLTENNSDKKSKIDDDLSSNEDSNLSSNKLNKKSIYSKKSNVQQLLARIAQEIDERKPNNVIHFMVDFLCKHYPEHLHGFEAIWNGDPDLEQERLLVVEFFKYQKLPVEISVHFINAGFDTVDTLCTLSNNSLDDVEKFNNTRWLPGHKVRLQQTFNDITNRVRIFKEERNALIKCLKREFVNHSPNMINSVIVPKTIKPIMVPVLPTVGTPVNVSARPNNYLSVGKTLPPHIYRRS	reference	0,0,0	0,0,0	reference_PF3D7_0510300.1;reference_PF3D7_0510300.1;reference_PF3D7_0510300.1	reference_PF3D7_0510300.1;reference_PF3D7_0510300.1;reference_PF3D7_0510300.1	reference_PF3D7_0510300.1
G1212.1	Pf3D7_05_v3	+	2381	1	full-splice_match	PF3D7_0510400	PF3D7_0510400.1	2381	1	0	0	0	0	mono-exon	FALSE	NA	NA	C	coding	439	1320	728	2047	444260	445579	NA	40	CAATAATATTACATTTATTG	0	TRUE	MYIGELSNEIDNKFDLKNDSKFGGEPIWIHDKEPTNLNLKCSICKKDLTFLFQLSTSYDEYIRVLYLFCCMNSSKCNMNKNNWVCIKGKQKLVYELTNNDIQKNNNMDESINMEKKNNGNLIYDNNYKGNNTFSIFSNENIKKEDSILENLNSREEKLIDWNSLFSKKNTDNKKSSSSLFSHSLNEGLSYVKEKYKNDHNTNQYNNTNVNNECVNKHINCDAIKSNNGDNNKKELDKCNDITLETLKSNNCNNYHLPCYYISLIEDDEECGKDYLYEKAKKMYEMYENNKNNMEDDDCLYKENENDNDDVNTGNNNEEGFENDLNGCVKFYSYLSKNYNQILRYSYNGKFLYMFKSTKTNIKQKNMICSHCKHKLVFELQLFSTFIYQIEKKLEQKKNH…	directRNA,reference,ringtotalhq,ringtotallq,schiznuclq,schiztotalhq,schiztotallq,trophnuclq,trophtotallq,yang2hq	0	0	reference_PF3D7_0510400.1	reference_PF3D7_0510400.1	ringtotallq_G913.1,ringtotallq_G913.2,ringtotalhq_G563.1,directRNA_G350.1,trophnuclq_G757.2,schiztotalhq_G660.1,schiztotalhq_G660.2,trophtotallq_G945.2,trophtotallq_G945.1,schiznuclq_G788.1,reference_PF3D7_0510400.1,yang2hq_G442.1,schiztotallq_G982.2,trophnuclq_G757.3,schiztotallq_G982.1
G1213.1	Pf3D7_05_v3	-	3319	1	full-splice_match	PF3D7_0510500	PF3D7_0510500.1	3319	1	0	0	0	0	mono-exon	FALSE	NA	NA	C	coding	836	2511	380	2890	448493	445983	NA	45	CATATGAATACATATCATCA	0	TRUE	MEINDNNSIKNESTSDDDILINKIKQNLGNNKSCNSRSSKKESIKKQKSNSELGIKKNTKKSLGIKKEEEKKKQISKRKSNELKEKNNLKEGKKKYVEKKSRTVKDETKLTNVIKKETQNNKKPKKLLKKSEENFEPINRWWEKIDDQTDIQWNYLEHRGLIFSPPYVQHHVPIFYKSIKIELNAKSEELATYWCSAIGSDYCTKEKFILNFFKTFINSLENDNIIKQENETKLKKGDISNFKFIDFMPIKDHLLKLREEKLNKTKEEKEEEKKMRMEKELPYTYALVDWIREKISSNKAEPPGLFRGRGEHPKQGLLKKRIFPEDVVINISKDAPVPRLYDNMCGHNWGDIYHDNKVTWLAYYKDSINDQIKYTFLSAQSKFKGYKDLMKYENARKLK…	NPcDNA,directRNA,reference,ringnuclq,ringtotalhq,ringtotallq,schiznuclq,schiztotalhq,schiztotallq,trophnuchq,trophnuclq,trophtotallq,yang1hq,yang1lq,yang2hq,yang2lq	0	0	reference_PF3D7_0510500.1	reference_PF3D7_0510500.1	schiztotallq_G983.8,ringnuclq_G595.1,NPcDNA_G1114.3,NPcDNA_G1114.2,NPcDNA_G1114.1,ringtotalhq_G564.2,ringtotalhq_G564.3,ringtotalhq_G564.1,trophnuchq_G376.1,trophnuchq_G376.3,trophnuchq_G376.2,schiztotallq_G983.7,schiztotalhq_G661.1,schiztotalhq_G661.2,schiztotalhq_G661.3,yang1lq_G932.3,yang1lq_G932.2,yang1lq_G932.1,reference_PF3D7_0510500.1,yang1lq_G932.5,yang1lq_G932.4,schiznuclq_G789.1,directR…
G1218.2	Pf3D7_05_v3	+	1044	1	full-splice_match	PF3D7_0510700	PF3D7_0510700.1	1044	1	0	0	0	0	mono-exon	FALSE	NA	NA	C	coding	347	1044	1	1044	459301	460344	NA	30	AACCTTTTTAACAATTTTTG	0	TRUE	MLSLKNVKSNDEVNDIRNANDTFNKYSRSIIPMEHNIIVLPCECKTSIIKNTFLDILSPMKIPFCKINNTNVQNTTNVFSLRKKKKTLRCENILNQNKGNTKNDKEQNDNLITCHNNFKSFNSNYLDTYSIIGGTYKNTYFKNKMDNKYFTIEIERKYDIINEDKNPFDYYTYVAMKNQHRNYLALKNIPYIEKQIMNCRDLNSVYINKNIVIPEIQYKHNKKTKITKRDLIEYNCIKDNANDFFNLNTEISNTLVKDNMISRIINENELKKNQSLSLIDDRKKSIARNISEKNNQIIYNSKQHFNIFDDIRPSIKKNIKKKKKNLGVCYLNLNNLSCQFLMTCDKT	reference	0	0	reference_PF3D7_0510700.1	reference_PF3D7_0510700.1	reference_PF3D7_0510700.1
G1219.3	Pf3D7_05_v3	+	1929	12	full-splice_match	PF3D7_0510800	PF3D7_0510800.1	1929	12	0	0	0	0	reference_match	FALSE	canonical	FALSE	C	coding	642	1929	1	1929	461017	464399	FALSE	20	ACCTTTTAGACGTTTATCTT	0	TRUE	MVNVNEKNISEKKKPIIKKIENEEYITTSLVEDTTNSKEDINNDKNENEKSEQIKKNYENNPSLESSLGSDSENSENFENLLKNVKVINISSFNKNELNSADKSSKSFSTSGKHLPMALSFIYNFMVEHEFIETLEVFEKEYVKKFQDDINNLRKIEYENLFTQNELLRNDFLNHEKLTKEVQSSLEDANKKIQKIIKERDYYIMHHKRVLQEKETLNKEIHKQKHEIEKIQNSVDEIKMKYESAIKEKMLVLLEKEKKDAKIEGLNKYIERLKDILGSSKLDDSTLDISSINAKESESSHNILKNDKNNLGKDNIKREDTPWPNNENADCAFTEENNERDNIYNLSITSLNIEKSFNAHNNAVLGLAYNDEVHLLATGGDDGLWKTWSSMNYELVMAS…	reference	0,0,0,0,0,0,0,0,0,0,0,0	0,0,0,0,0,0,0,0,0,0,0,0	reference_PF3D7_0510800.1;reference_PF3D7_0510800.1;reference_PF3D7_0510800.1;reference_PF3D7_0510800.1;reference_PF3D7_0510800.1;reference_PF3D7_0510800.1;reference_PF3D7_0510800.1;reference_PF3D7_0510800.1;reference_PF3D7_0510800.1;reference_PF3D7_0510800.1;reference_PF3D7_0510800.1;reference_PF3D7_0510800.1	reference_PF3D7_0510800.1;reference_PF3D7_0510800.1;reference_PF3D7_0510800.1;reference_PF3D7_0510800.1;reference_PF3D7_0510800.1;reference_PF3D7_0510800.1;reference_PF3D7_0510800.1;reference_PF3D7_0510800.1;reference_PF3D7_0510800.1;reference_PF3D7_0510800.1;reference_PF3D7_0510800.1;reference_PF3D7_0510800.1	reference_PF3D7_0510800.1
G122.2	Pf3D7_01_v3	-	275	1	full-splice_match	PF3D7_0110300	PF3D7_0110300.1	275	1	0	0	0	0	mono-exon	FALSE	NA	NA	A	non_coding	NA	NA	NA	NA	NA	NA	NA	40	TATATATATAATGTGCTATA	0	TRUE	NA	reference	0	0	reference_PF3D7_0110300.1	reference_PF3D7_0110300.1	reference_PF3D7_0110300.1
G122.4	Pf3D7_01_v3	-	1317	2	full-splice_match	PF3D7_0110400	PF3D7_0110400.1	1317	2	0	0	0	0	reference_match	FALSE	canonical	FALSE	C	coding	249	750	388	1137	394835	393875	FALSE	55	AACACATATATATATATATA	0	TRUE	MAEVRFCEECNNILYAKSDRKSKKLIYVCRSCEYISLKPNENNNIVARINYNYDRKEDIYIHPETKNDPALGRVRDWVCKQCGNNEAVFLQLAEKISYNPMALIYVCTNKHCHYWEKEAQQINDDNYFNSEKSSDISEDQDLLNNNFFLKSEKDNFVLSNHDDGYIKKNKKAWRTIKEEDDKDDDNDDDEEEEKKKNKQEEEEGNKLQEELYKILNLNEKKSNDKLQNEVQSEGENDYDINVEEYFCEE	NPcDNA,reference,ringtotalhq,ringtotallq,schiznuclq,schiztotalhq,schiztotallq,trophnuclq,trophtotalhq,trophtotallq,yang1hq,yang1lq,yang2lq	0,0	0,0	reference_PF3D7_0110400.1;reference_PF3D7_0110400.1,ringtotallq_G87.1,ringtotallq_G87.2,schiznuclq_G73.1,schiznuclq_G73.2,schiztotalhq_G65.2,schiztotallq_G98.3,trophtotallq_G90.3,yang1hq_G50.1,yang1hq_G50.2,yang1lq_G87.3,yang2lq_G64.1	reference_PF3D7_0110400.1,ringtotallq_G87.1,ringtotallq_G87.2,schiznuclq_G73.1,schiznuclq_G73.2,schiztotalhq_G65.2,schiztotallq_G98.3,trophtotallq_G90.3,yang1hq_G50.1,yang1hq_G50.2,yang1lq_G87.3,yang2lq_G64.1;reference_PF3D7_0110400.1	NPcDNA_G108.3,trophnuclq_G72.3,schiztotallq_G98.1,ringtotalhq_G51.1,trophtotalhq_G58.1,yang1lq_G87.1,reference_PF3D7_0110400.1,yang1hq_G50.1,ringtotallq_G87.2,yang1lq_G87.3,trophtotallq_G90.3,schiztotallq_G98.3,schiznuclq_G73.1,schiznuclq_G73.2,yang1hq_G50.2,yang2lq_G64.1,schiztotalhq_G65.2,ringtotallq_G87.1
G1220.8	Pf3D7_05_v3	-	1313	1	full-splice_match	PF3D7_0511000	PF3D7_0511000.1	1313	1	0	0	0	0	mono-exon	FALSE	NA	NA	C	coding	171	516	352	867	468100	467585	NA	55	ATAAATTAATTACAAGTGAA	0	TRUE	MKVFKDVFTNDEVCSDSYVQQDPFEVPEFREIAFEVKSNKRIKGNEDYGIADNSEDAVEGMGADVEHVIDIVDSFQLTSTAFSKKEYSAYIKNYMQKVAKYLEEKKPDRVEIFKTKAQPFIKHILTNFDDFEFYMGESLDMEAGIIYSYYKGEEITPRFVYISDGLFEEKY	NPcDNA,directRNA,reference,ringnuclq,ringtotalhq,ringtotallq,schiznuclq,schiztotalhq,schiztotallq,trophnuchq,trophnuclq,trophtotalhq,trophtotallq,yang1hq,yang1lq,yang2hq,yang2lq	0	0	reference_PF3D7_0511000.1	reference_PF3D7_0511000.1	yang2lq_G752.2,schiztotallq_G990.3,trophtotallq_G951.1,schiztotallq_G990.1,schiznuclq_G791.2,ringtotalhq_G565.2,ringtotalhq_G565.1,yang1hq_G546.2,trophtotallq_G951.2,yang1hq_G546.1,trophnuclq_G764.1,trophnuclq_G764.2,yang1lq_G936.2,ringnuclq_G596.1,trophtotalhq_G585.1,trophnuchq_G379.1,ringtotallq_G919.2,yang1lq_G936.4,NPcDNA_G1116.8,yang1lq_G936.1,NPcDNA_G1116.4,NPcDNA_G1116.3,NPcDNA_G1116.2,rin…
G1222.6	Pf3D7_05_v3	+	842	3	full-splice_match	PF3D7_0511100	PF3D7_0511100.1	842	3	0	0	0	0	reference_match	FALSE	canonical	FALSE	C	coding	119	360	75	434	469276	469842	FALSE	90	ATGAAAAAAAAAAAAAAAAA	0	TRUE	MNRIIYMIIIILALLNCKSYGKSKLKKGNKKGNKNVSLGGEFLGDITPMPNSVYNMHIDLNKNYELNNFVRNENEHINKILFLMYKEHNNTMKELEEIMNSRQNIIQYLIKEMEKLKDN	NPcDNA,reference,schiztotallq	0,0,0	0,0,0	reference_PF3D7_0511100.1;reference_PF3D7_0511100.1;reference_PF3D7_0511100.1	reference_PF3D7_0511100.1;reference_PF3D7_0511100.1;reference_PF3D7_0511100.1	NPcDNA_G1120.3,schiztotallq_G991.1,NPcDNA_G1120.4,reference_PF3D7_0511100.1
G1222.8	Pf3D7_05_v3	+	3741	2	full-splice_match	PF3D7_0511200	PF3D7_0511200.1	3741	2	0	0	0	0	reference_match	FALSE	canonical	FALSE	C	coding	949	2850	550	3399	471055	474058	FALSE	20	TCCTTTTCTCTTTTTAAAAC	0	TRUE	MIEMILSYVYKSLAGVLHTLNKSYLDIKDIGVTYLTYFIFLISCYLLKNYFSFKFLNFIRIVKSSIVLIICLISLKYLDLNLTLSINFFYLYNILQLSNFLEVSTSQNKKSNNKSKNVEAKVINKYELRNENEEKNYELIGDTSKHLEKIAKKILNNKKKLEENECILKEKEIIDEIERKEKEEEEIMKMKNNLNAKKNKDKRKDKINLYGIYVFFLQTFYIYFFYFFWNYIQNLIIIKIFLTLQLVKCLISFVSNFWINNMNINLFKRMIHILDIVYMFSISLFFTNILYNISQNTHFLRNFAVYSIVFHVYYAYVLFVKYIYTYHKQFRSSLFSFILFFHVFGIIGMIKLYYHEYGKSLLIQCVIFYLINGFGITFGAHRLWSHRAFKAGHIVQVLF…	NPcDNA,directRNA,reference,ringnuclq,ringtotalhq,ringtotallq,schiznuchq,schiznuclq,schiztotalhq,schiztotallq,trophnuchq,trophnuclq,trophtotalhq,trophtotallq,yang1hq,yang1lq,yang2hq,yang2lq	0,0	0,0	reference_PF3D7_0511200.1;NPcDNA_G1120.13,NPcDNA_G1120.15,NPcDNA_G1120.16,NPcDNA_G1120.8,NPcDNA_G1120.9,directRNA_G354.1,directRNA_G354.2,directRNA_G354.3,directRNA_G354.4,directRNA_G354.5,reference_PF3D7_0511200.1,ringnuclq_G597.1,ringtotalhq_G566.1,ringtotallq_G920.10,ringtotallq_G920.13,ringtotallq_G920.14,ringtotallq_G920.2,ringtotallq_G920.4,ringtotallq_G920.5,ringtotallq_G920.7,ringtotallq_…	NPcDNA_G1120.13,NPcDNA_G1120.15,NPcDNA_G1120.16,NPcDNA_G1120.8,NPcDNA_G1120.9,directRNA_G354.1,directRNA_G354.2,directRNA_G354.3,directRNA_G354.4,directRNA_G354.5,reference_PF3D7_0511200.1,ringnuclq_G597.1,ringtotalhq_G566.1,ringtotallq_G920.10,ringtotallq_G920.13,ringtotallq_G920.14,ringtotallq_G920.2,ringtotallq_G920.4,ringtotallq_G920.5,ringtotallq_G920.7,ringtotallq_G920.9,schiznuchq_G402.1,s…	trophtotallq_G952.16,trophtotallq_G952.15,trophtotallq_G952.14,trophtotallq_G952.13,trophtotallq_G952.12,trophtotallq_G952.11,trophtotallq_G952.10,NPcDNA_G1120.10,ringtotallq_G920.8,NPcDNA_G1120.11,NPcDNA_G1120.12,ringtotallq_G920.17,NPcDNA_G1120.14,ringtotalhq_G566.4,ringtotalhq_G566.5,ringtotalhq_G566.6,ringtotalhq_G566.7,ringtotallq_G920.12,ringtotalhq_G566.2,ringtotalhq_G566.3,reference_PF3D7…
G1224.4	Pf3D7_05_v3	-	4451	2	full-splice_match	PF3D7_0511300	PF3D7_0511300.1	4451	2	0	0	0	0	reference_match	FALSE	canonical	FALSE	C	coding	1417	4254	118	4371	478882	474487	FALSE	20	AAAGGATTTTTTTTTTTTTT	0	TRUE	MKKIKDSFQLFSSKNKRDNEKNEDISNRLYKIGNEIEEKFDEDVENIRFNADDISYYFVKNTESLNKESYKECDNKKSVNEINIYKRLQDKKIKTLFDTSICGPYICCIFILSKKENVNIEYIYPHIDINEKNIILQIENEMKIITPFNVWYRYKGEWKEDIENFLIERIFLLKEMNTSTNVLYNLNIEPTSNNEYNILYGISGNRYYSIVLDYLEENIYKEIMIISQIPYYNFISWKFLTVMESFLIDKEFKKLKNFVDSFSEDNNIFEKITFDDYYLNLSNNMEQLKNMKLENILIFLKALLLEKKIVISCSKKEMGCKYVLLFLSFIPDIINLGFNIKNYEDKFEEWKKSKLPLILFHETYVLLLHIDNLKLFNTYTCSKNYFISTTIHSDVYKGV…	reference,ringtotallq,schiznuclq,schiztotallq,trophtotallq,yang1lq,yang2lq	0,0	0,0	reference_PF3D7_0511300.1;reference_PF3D7_0511300.1	reference_PF3D7_0511300.1;reference_PF3D7_0511300.1	yang1lq_G940.1,yang2lq_G754.1,ringtotallq_G922.1,schiztotallq_G992.5,schiztotallq_G992.4,trophtotallq_G953.2,schiztotallq_G992.3,trophtotallq_G953.1,schiznuclq_G794.2,schiznuclq_G794.1,reference_PF3D7_0511300.1
G1225.5	Pf3D7_05_v3	+	1146	1	full-splice_match	PF3D7_0511400	PF3D7_0511400.1	1146	1	0	0	0	0	mono-exon	FALSE	NA	NA	C	coding	381	1146	1	1146	481423	482568	NA	25	ACAGCATTATTTCTTATTTT	0	TRUE	MNMINIGYLLLVLSFLLLEKTFYGSDTFRVFEDFDVRRKNKIWCCNLNHEKSYFHNKTINTSYKNRVLKESILLNLDLDMKKYKDNIITRKKTPENIYKEIYENNYEMKYDEDIPNNMSEEKRDEKEVIEHLEIDEKNGKQYKSDINKPVSLSHLKQYKNIYVNNNNKINKKKSIDKHLPSYNLERKNNKYLNFLLVDNRNESYTFMVPMKFYINHEMYNISDEEYNKLMEDNSVDVYLNNILVEYKYENFEIKEGEVDGEVEGEGEVEGEVEGEVKGKVVEGIENNMNEEEKYNKDNKDKENQINSNGQDENTEFQENDNNDSVIMKYTIIISGLVLLFCISFIIYYFDIIQKVKMKLNKKRKSNATMAINRDKIQEEFM	reference	0	0	reference_PF3D7_0511400.1	reference_PF3D7_0511400.1	reference_PF3D7_0511400.1
G1227.3	Pf3D7_05_v3	+	32487	1	full-splice_match	PF3D7_0511500	PF3D7_0511500.1	32487	1	0	0	0	0	mono-exon	FALSE	NA	NA	C	coding	10061	30186	1666	31851	486602	516787	NA	30	ATTACGTGGTATTTGATTAA	0	TRUE	MDCNFFEEDGSSSMNQTNGISKENVSEKVYSEDDKNTSCYVSYSSHSDDSYLDVEYENVHKSRDIENHINDNNKNMDNYNLGYCNFNDVMIDKNIECINKKELNCLKLKKNILNRSENYNNDIVSTEYSDNHTLYKNCSGTDDKNYSNNKDDKISDDHKCDKFVDDMDNNPNNHVSNNGDPKKCENLSPDNDTSNSIHKNNNTNINEKKNGEKKFIEGHFLSVINKFKRSLKENVIGKKIWNNNNSDITTIEPHTLQNEDSITDNNKSNKKSDNNNDKKNDDDNNNNNNNNNNNNNNNNNNDNHVCTSNNQPNTINKQNNLPSHKINDQNGRTKITPQNVNQKEKEIKNVVKEKNNFNREEKDITNSDDYDENSTDESCSYNPNITSSENSEEDCYEPS…	directRNA,reference,schiznuclq,schiztotallq,trophnuclq,yang1hq,yang1lq,yang2hq,yang2lq	0	0	reference_PF3D7_0511500.1	reference_PF3D7_0511500.1	yang1lq_G942.149,yang1lq_G942.162,yang1lq_G942.161,yang1lq_G942.160,yang2lq_G755.160,yang2lq_G755.161,yang2lq_G755.162,yang2lq_G755.163,yang2lq_G755.147,reference_PF3D7_0511500.1,schiznuclq_G801.1,trophnuclq_G769.95,directRNA_G356.8,directRNA_G356.9,directRNA_G356.6,directRNA_G356.7,directRNA_G356.4,directRNA_G356.5,directRNA_G356.3,directRNA_G356.1,yang2hq_G450.12,yang2hq_G450.11,yang2hq_G450.17…
G1227.65	Pf3D7_05_v3	+	1841	4	full-splice_match	PF3D7_0511700	PF3D7_0511700.1	1841	4	0	0	0	0	reference_match	FALSE	canonical	FALSE	C	coding	179	540	725	1264	519129	520078	FALSE	50	ATACTTGTTAACAAGAATAA	0	TRUE	MSTTKLHILDQQLDITLILFKNVVNSKDLLESYTKSMNDNICYINDFFLLLDSNLVYNENHILHSIYRAHHNFQSKKRITKNIFLEILFLLSPHENINECVKQYQIKNDSSSVIYVGINISKDQVDMFIKSVQGDQADFNELSFLHDKKKILENFKCDNMDNLERFIYHNIASKKINLS	NPcDNA,reference,ringnuclq,ringtotalhq,ringtotallq,schiznuchq,schiznuclq,schiztotalhq,schiztotallq,trophnuchq,trophnuclq,trophtotalhq,trophtotallq,yang1hq,yang1lq	0,0,0,0	0,0,0,0	reference_PF3D7_0511700.1;NPcDNA_G1132.10,NPcDNA_G1132.11,NPcDNA_G1132.6,reference_PF3D7_0511700.1,ringnuclq_G605.1,ringtotalhq_G574.1,ringtotallq_G927.1,ringtotallq_G927.2,schiznuchq_G406.1,trophnuchq_G387.1,trophnuclq_G770.1,trophtotalhq_G592.1,trophtotalhq_G592.2,trophtotallq_G958.1,trophtotallq_G958.2,trophtotallq_G958.4,yang1hq_G556.1,yang1lq_G944.2,yang1lq_G944.4,yang1lq_G944.5,yang1lq_G944…	NPcDNA_G1132.10,NPcDNA_G1132.11,NPcDNA_G1132.6,reference_PF3D7_0511700.1,ringnuclq_G605.1,ringtotalhq_G574.1,ringtotallq_G927.1,ringtotallq_G927.2,schiznuchq_G406.1,trophnuchq_G387.1,trophnuclq_G770.1,trophtotalhq_G592.1,trophtotalhq_G592.2,trophtotallq_G958.1,trophtotallq_G958.2,trophtotallq_G958.4,yang1hq_G556.1,yang1lq_G944.2,yang1lq_G944.4,yang1lq_G944.5,yang1lq_G944.6;NPcDNA_G1132.10,NPcDNA_…	schiznuclq_G802.3,schiztotallq_G997.1,NPcDNA_G1132.4,schiztotalhq_G668.1,reference_PF3D7_0511700.1,schiznuchq_G406.1,ringtotallq_G927.2,ringtotallq_G927.1,ringnuclq_G605.1,trophtotalhq_G592.1,trophtotalhq_G592.2,trophtotallq_G958.1,trophnuclq_G770.1,yang1hq_G556.1,trophnuchq_G387.1,trophtotallq_G958.2,ringtotalhq_G574.1,trophtotallq_G958.4,NPcDNA_G1132.11,NPcDNA_G1132.10,NPcDNA_G1132.17,NPcDNA_G1…
G123.6	Pf3D7_01_v3	+	7101	2	full-splice_match	PF3D7_0110500	PF3D7_0110500.1	7101	2	0	0	0	0	reference_match	FALSE	canonical	FALSE	C	coding	2285	6858	12	6869	396591	403606	FALSE	50	AAAAAAAAGTGCACATTGTG	0	TRUE	METRRSLKEKYNQKDFDTSIQIVQNKNAGHKQTKNKNGEAKNVLKHSASEKSKAGNKNNRKGLQEKENNSSNLKEDLEKNIKNKRTNSKDTAKNNIKNNVPRRKEKKNNILSSTLCIGDDDKKEEDNDDIEDKYGDEKDKCGDEKDKCGDEQDKCGDKQDKCGDEQDKCGDKQDKCGDIKDKCDDIKDKCDDEDDNHNISRRLSIYEKKNIDFEKRKHGTHMNRITKEEKPSNISCIRGNNKNNHKATSKGNDNNNKVGGTQNVAEEISTTKGKLNNIKKSKNNNKCDDNNINNNNNNNCDDNNNNNFDDNNNNNNFDDNNNNNNCDDNINNNNCHDNNYDDDLIGHNIFEEKKENLKDLLKIINYNKESMNDLSDDKMEKKHLDIDNVLSNLCSDNNI…	reference,ringtotallq,schiznuclq,schiztotallq,trophnuclq,trophtotallq,yang1lq,yang2lq	0,0	0,0	reference_PF3D7_0110500.1;reference_PF3D7_0110500.1,ringtotallq_G88.14,ringtotallq_G88.15,ringtotallq_G88.17,ringtotallq_G88.18,ringtotallq_G88.19,ringtotallq_G88.20,schiznuclq_G75.1,schiznuclq_G75.2,schiznuclq_G75.3,schiztotallq_G99.10,schiztotallq_G99.11,schiztotallq_G99.12,schiztotallq_G99.13,schiztotallq_G99.14,schiztotallq_G99.5,schiztotallq_G99.6,schiztotallq_G99.7,schiztotallq_G99.8,schizt…	reference_PF3D7_0110500.1,ringtotallq_G88.14,ringtotallq_G88.15,ringtotallq_G88.17,ringtotallq_G88.18,ringtotallq_G88.19,ringtotallq_G88.20,schiznuclq_G75.1,schiznuclq_G75.2,schiznuclq_G75.3,schiztotallq_G99.10,schiztotallq_G99.11,schiztotallq_G99.12,schiztotallq_G99.13,schiztotallq_G99.14,schiztotallq_G99.5,schiztotallq_G99.6,schiztotallq_G99.7,schiztotallq_G99.8,schiztotallq_G99.9,trophnuclq_G7…	trophnuclq_G74.6,reference_PF3D7_0110500.1,trophnuclq_G74.9,schiznuclq_G75.2,schiznuclq_G75.3,schiznuclq_G75.1,ringtotallq_G88.20,schiztotallq_G99.10,schiztotallq_G99.11,schiztotallq_G99.12,schiztotallq_G99.13,schiztotallq_G99.14,yang2lq_G66.2,yang2lq_G66.1,trophtotallq_G91.16,trophtotallq_G91.17,trophtotallq_G91.14,trophtotallq_G91.15,trophtotallq_G91.12,trophtotallq_G91.13,trophtotallq_G91.11,s…
G1231.2	Pf3D7_05_v3	-	1325	2	full-splice_match	PF3D7_0511600	PF3D7_0511600.1	1325	2	0	0	0	0	reference_match	FALSE	canonical	FALSE	C	coding	208	627	528	1154	517885	517259	FALSE	55	AGGAAAAAGAAATTTCACAC	0	TRUE	MKKIYFILLILFHLNFMECFRKYDKNKNKILISHSINNNNNSIKNNNNNNNSIKNNNNNNNSIKNNNNNNNSFSATSFSSEKNKNKSYTNVLKKKNIYIREESNKTTNIKEDEEKNKKINNNDKETNYSFLSLKFFPFILTSLLHTGINQIPRNTEIELYEFEKSPMIRHMLVAEERKNAYTYMFFIVISFVVVVLIALFIFKFFFNL	NPcDNA,directRNA,reference,yang1lq	0,0	0,0	reference_PF3D7_0511600.1;NPcDNA_G1131.2,NPcDNA_G1131.3,yang1lq_G943.1	NPcDNA_G1131.2,NPcDNA_G1131.3,yang1lq_G943.1;reference_PF3D7_0511600.1	directRNA_G357.1,reference_PF3D7_0511600.1,NPcDNA_G1131.2,yang1lq_G943.1,NPcDNA_G1131.3
G1232.2	Pf3D7_05_v3	-	2707	2	full-splice_match	PF3D7_0511800	PF3D7_0511800.1	2707	2	0	0	0	0	reference_match	FALSE	canonical	FALSE	C	coding	604	1815	304	2118	522693	520720	FALSE	50	AAAAAGAATTGTCCTTTAAA	0	TRUE	METYKGIQFFSNKGTVKNAFKKSNLGYEVMLDRKEDENFIYSNYEHVETQVEKDSKGMVVCKKYKNTYEILVEKVKEKRLGVLLVGIGGNNATTMLGGICANAKDLSYMNKCDLKRSNYLGSVFLSSNIRLGYNEKDKEHAYAPIYKLIDIYNPENIVYGGWDINNMNLKDCLVRNKVFDNEVIEKIKDDLDYVPLKSVYFKGNFIAGNQQRRVNNILYGKNKLEILEQVREQIRNFKKQNNLNELIVLWSGNTEKNIPHIPGVNDTFLNILHACKKNHESVSPSVIYALAAILENSPFINSSPQNTLVSAVVQLAQQKGIFIIGNDLKTGQTKIKNFLLDFYFGTGLKPKSIVSYNHLGNNDGKNLSSDLQFYSKKVSKSNLICDYVRANENLYVDDE…	NPcDNA,directRNA,reference,ringnuchq,ringnuclq,ringtotalhq,ringtotallq,schiznuchq,schiznuclq,schiztotalhq,schiztotallq,trophnuchq,trophnuclq,trophtotalhq,trophtotallq,yang1hq,yang1lq,yang2hq,yang2lq	0,0	0,0	reference_PF3D7_0511800.1;reference_PF3D7_0511800.1,ringnuclq_G606.1,ringtotalhq_G575.1,ringtotalhq_G575.2,ringtotalhq_G575.3,ringtotalhq_G575.4,ringtotallq_G928.1,ringtotallq_G928.2,ringtotallq_G928.3,ringtotallq_G928.4,schiznuclq_G803.2,schiznuclq_G803.6,schiztotallq_G998.6,trophnuchq_G388.1,trophnuchq_G388.2,trophnuchq_G388.3,trophnuchq_G388.4,trophnuclq_G771.2,trophnuclq_G771.5,trophnuclq_G77…	reference_PF3D7_0511800.1,ringnuclq_G606.1,ringtotalhq_G575.1,ringtotalhq_G575.2,ringtotalhq_G575.3,ringtotalhq_G575.4,ringtotallq_G928.1,ringtotallq_G928.2,ringtotallq_G928.3,ringtotallq_G928.4,schiznuclq_G803.2,schiznuclq_G803.6,schiztotallq_G998.6,trophnuchq_G388.1,trophnuchq_G388.2,trophnuchq_G388.3,trophnuchq_G388.4,trophnuclq_G771.2,trophnuclq_G771.5,trophnuclq_G771.6,trophtotallq_G959.9,ya…	yang1lq_G945.1,yang1lq_G945.3,yang1lq_G945.2,yang1lq_G945.4,schiztotallq_G998.8,yang2hq_G451.1,schiztotalhq_G669.5,schiztotalhq_G669.6,schiztotalhq_G669.7,trophtotallq_G959.8,schiztotalhq_G669.1,schiztotalhq_G669.2,schiztotalhq_G669.3,trophtotallq_G959.4,schiznuchq_G407.1,schiznuchq_G407.2,schiztotallq_G998.4,schiztotallq_G998.3,trophtotallq_G959.6,trophtotallq_G959.2,ringtotallq_G928.6,ringtotal…
G1233.12	Pf3D7_05_v3	+	817	5	full-splice_match	PF3D7_0512000	PF3D7_0512000.1	817	5	0	0	0	0	reference_match	FALSE	canonical	FALSE	C	coding	119	360	155	514	527639	528666	FALSE	45	TAAGAACATGTTACAAGTAC	0	TRUE	MSQEKISEIIKDISALKTSCEKLNSQLDELITQKVENEMLLEEVKVLEDDSVLHKLVGLVLVKEEKSKCYDTISRRLQYITGEIENRKKVITNSEEKLRKLFSDLEAHAGQRKIPVPQA	NPcDNA,reference,trophnuclq,yang1lq	0,0,0,0,0	0,0,0,0,0	yang1lq_G948.1;reference_PF3D7_0512000.1,yang1lq_G948.1,yang1lq_G948.2,yang1lq_G948.3;reference_PF3D7_0512000.1,yang1lq_G948.1,yang1lq_G948.2,yang1lq_G948.3;reference_PF3D7_0512000.1,yang1lq_G948.1,yang1lq_G948.2,yang1lq_G948.3;reference_PF3D7_0512000.1,yang1lq_G948.1,yang1lq_G948.2,yang1lq_G948.3	reference_PF3D7_0512000.1,yang1lq_G948.1,yang1lq_G948.2,yang1lq_G948.3;reference_PF3D7_0512000.1,yang1lq_G948.1,yang1lq_G948.2,yang1lq_G948.3;reference_PF3D7_0512000.1,yang1lq_G948.1,yang1lq_G948.2,yang1lq_G948.3;reference_PF3D7_0512000.1,yang1lq_G948.1,yang1lq_G948.2,yang1lq_G948.3;reference_PF3D7_0512000.1	NPcDNA_G1135.3,reference_PF3D7_0512000.1,trophnuclq_G772.3,yang1lq_G948.1,yang1lq_G948.2,yang1lq_G948.3
G1233.4	Pf3D7_05_v3	+	2718	1	full-splice_match	PF3D7_0511900	PF3D7_0511900.1	2718	1	0	0	0	0	mono-exon	FALSE	NA	NA	C	coding	730	2193	526	2718	525026	527218	NA	50	GGTAGAAATTGTTAAAAAAT	0	TRUE	MFGYQKRSSLCLVRGCFYSLVQGNEKFENLKKLSYNFYKKSKFMNENNYEDVININKKINLLYKNERVYNNQSYILILKGFMNILYQTKEKSKRNMIKNIMNSFVLFFKDYIYYMNEQDITLLLDIQGKCDIKNISLHKLIIDKLGKKMKKENVECLFYKLNPTSVCIILNNLYKVNILSKEKELIDDIYDYYILNKYSNYTIKQLIILLHSLNKYSYPKEKIIHLLNYISTHICNAYQIKDENKNISRYICSHIEGSNLLNKNDYTKDKRNNNLKNIIKNETHYMKTQPYIICPKNMKNKLYNAIISSNKKIASTDNKRKKNISQDKSNHNNNNNNSNNSNNSNNCNNSNNNHSNNNNKFFNDNKKNNGDILFDKKDKYEVILFYTMSCYNYCNNYII…	directRNA,reference,schiztotallq,trophtotallq,yang2lq	0	0	reference_PF3D7_0511900.1	reference_PF3D7_0511900.1	directRNA_G360.1,yang2lq_G757.3,schiztotallq_G999.1,trophtotallq_G960.2,reference_PF3D7_0511900.1
G1234.2	Pf3D7_05_v3	-	605	2	full-splice_match	PF3D7_0512100	PF3D7_0512100.1	605	2	0	0	0	0	reference_match	FALSE	canonical	FALSE	C	coding	128	387	102	488	529409	528846	FALSE	10	TTTCCAACTTTTTTTTTTTT	0	TRUE	MFYILNNVLKNIKTLDNVKSKFFLKDSFLKNKLKANNLDDNLSSHIFFNEIFVSLRDDEKKEEHKKVLLFNKVRNDKKHRKRAFQKRGYWKKMHYFIRKNNMMSYAFKVQNIDYEKIKKLKRGEVYSN	NPcDNA,reference,ringtotallq,yang1lq	0,0	0,0	reference_PF3D7_0512100.1;NPcDNA_G1136.1,NPcDNA_G1136.2,reference_PF3D7_0512100.1,yang1lq_G949.1	NPcDNA_G1136.1,NPcDNA_G1136.2,reference_PF3D7_0512100.1,yang1lq_G949.1;reference_PF3D7_0512100.1	ringtotallq_G930.1,reference_PF3D7_0512100.1,yang1lq_G949.1,NPcDNA_G1136.2,NPcDNA_G1136.1
G1235.1	Pf3D7_05_v3	-	2649	1	full-splice_match	PF3D7_0512200	PF3D7_0512200.1	2649	1	0	0	0	0	mono-exon	FALSE	NA	NA	C	coding	655	1968	377	2344	531901	529934	NA	30	AATGTATGTGTGTATGGATA	0	TRUE	MERKVDEFYKVIEKEVLNYFTCPNGKNEYLSYERIKSLIKDMIAFLNTESYYIFTNSYKNEYNIDFLYNPKLFSFTLLPHRLDKKLLELCKYSTLLYSELFDNMVCDLSYLLSIFENIKEHDFFVKKMLEVCKKVYGDNSDNSDNSDNSNNSNNSNNSNNFRNIKDDIRCVIGRSDYMTNRNNDIIDDKEKIDDENINDKDIKQIEYNTISVAFGNLSSILFNGHKYILKQIYKEYFPYIGNEEEQKEVNDILDKKFDNNFVQGIITCFKKCHDIYISEYKPLLGSHKVIMMSILHEDDFNSFDKYKTTNELNKININQKALTINEIKLLFESKKLFLNYKDETLIDSLKRIKNKEYNPYNEIFKPGKLLIDLNDLEDILNVDCININDILKNINKYER…	reference,ringnuclq,ringtotallq,schiznuclq,schiztotalhq,schiztotallq,trophnuchq,trophnuclq,trophtotalhq,trophtotallq,yang1lq,yang2hq	0	0	reference_PF3D7_0512200.1	reference_PF3D7_0512200.1	trophtotallq_G961.1,trophtotallq_G961.3,trophtotallq_G961.2,reference_PF3D7_0512200.1,schiztotallq_G1000.1,trophnuclq_G774.1,schiztotallq_G1000.2,schiztotalhq_G671.1,ringnuclq_G609.1,yang2hq_G452.2,yang1lq_G950.2,yang1lq_G950.1,trophnuchq_G389.1,ringtotallq_G931.1,ringtotallq_G931.2,ringtotallq_G931.3,trophtotalhq_G594.1,schiznuclq_G804.1
G1238.1	Pf3D7_05_v3	-	2057	1	full-splice_match	PF3D7_0512300	PF3D7_0512300.1	2057	1	0	0	0	0	mono-exon	FALSE	NA	NA	C	coding	260	783	544	1326	534338	533556	NA	50	ATATATAATATATATGTAAT	0	TRUE	MDEYKCISCFEDIYVNNEKKLYFFDICKHKICGECLENHLNKLNKQYCPLCKVSVTKKNVSLFDIEERIYANQKNVRSKLTEIFNKRRHNFENTPLYNNYLEKVEDMIYVLTNECDEKKRKIIEAYIKKYEKDNYKLIEENNALIYQNERKKIHEIVKEEGNLYEIIKHRPIINKVHNETYVHSLIKENPKFFDEVKVANIVEVQPQPLNPAYKNDTDIPLRKYFSQDELYQADYAGGYDTNVVLKRCDIEFNKTIYYNI	NPcDNA,reference,ringtotalhq,ringtotallq,schiznuchq,schiznuclq,schiztotalhq,schiztotallq,trophnuclq,trophtotalhq,trophtotallq,yang1lq,yang2hq,yang2lq	0	0	reference_PF3D7_0512300.1	reference_PF3D7_0512300.1	yang2lq_G759.1,schiztotalhq_G672.1,schiztotalhq_G672.2,ringtotalhq_G576.1,schiznuclq_G805.2,schiznuclq_G805.3,schiznuchq_G408.1,trophtotallq_G962.1,reference_PF3D7_0512300.1,schiznuclq_G805.1,trophtotallq_G962.4,trophtotallq_G962.2,trophtotallq_G962.3,yang2lq_G759.2,NPcDNA_G1137.2,NPcDNA_G1137.3,NPcDNA_G1137.1,NPcDNA_G1137.4,NPcDNA_G1137.5,yang1lq_G952.1,trophtotalhq_G595.1,trophtotalhq_G595.2,ya…
G1239.3	Pf3D7_05_v3	+	705	1	full-splice_match	PF3D7_0512400	PF3D7_0512400.1	705	1	0	0	0	0	mono-exon	FALSE	NA	NA	C	coding	234	705	1	705	536273	536977	NA	30	ATTATCTATCGCTTGAATGA	0	TRUE	MERVTYLNEYAKNFELVKNRELFDERDAERMNRRFNTKDIYTPNIGGENTYVSTSRLKEKKSFKKFHLYNDDSKDECQVRKIRNTNEYVILSNSPKKPKKSTIDEKKDMYHNFNNDIKPNKKSNYQTICICKKCYIKDMQEKLRERKKRTTVYTLEFNNFVNNENIYEEIISRSIKRTRYNNYLNKNKDNNKNDNLNMNESDSFKNDIMLNHIYEHSENKKNIFHFLNNIFKIN	reference	0	0	reference_PF3D7_0512400.1	reference_PF3D7_0512400.1	reference_PF3D7_0512400.1
G1240.1	Pf3D7_05_v3	+	1350	11	full-splice_match	PF3D7_0512450	PF3D7_0512450.1	1350	11	0	0	0	0	reference_match	TRUE	non_canonical	FALSE	A	non_coding	NA	NA	NA	NA	NA	NA	NA	70	GTAACAAAATAAATAAATAA	0	TRUE	NA	reference	0,0,0,0,0,0,0,0,0,0,0	0,0,0,0,0,0,0,0,0,0,0	reference_PF3D7_0512450.1;reference_PF3D7_0512450.1;reference_PF3D7_0512450.1;reference_PF3D7_0512450.1;reference_PF3D7_0512450.1;reference_PF3D7_0512450.1;reference_PF3D7_0512450.1;reference_PF3D7_0512450.1;reference_PF3D7_0512450.1;reference_PF3D7_0512450.1;reference_PF3D7_0512450.1	reference_PF3D7_0512450.1;reference_PF3D7_0512450.1;reference_PF3D7_0512450.1;reference_PF3D7_0512450.1;reference_PF3D7_0512450.1;reference_PF3D7_0512450.1;reference_PF3D7_0512450.1;reference_PF3D7_0512450.1;reference_PF3D7_0512450.1;reference_PF3D7_0512450.1;reference_PF3D7_0512450.1	reference_PF3D7_0512450.1
G1241.7	Pf3D7_05_v3	-	3706	4	full-splice_match	PF3D7_0512500	PF3D7_0512500.1	3706	4	0	0	0	0	reference_match	FALSE	canonical	FALSE	C	coding	817	2454	1093	3546	542593	539731	FALSE	90	AAAAAAAAAAAAAAAAAATT	0	TRUE	MERYKLFVNEIKEENEKIVKKIIYVNNKIKYKESNDNKVSYNNYFIKSYEDEKKDNVYKYFKYKIIFSKKKKRYLNDTFPYFDIYKNTNDAFRNNLNGYKIFEILKSYDELEIFNFCSKNKLKNISYIYHHFIQIIINKRDLYNINHLLLLTENIRKLNFYHPYFCKVICREVCLDIYKIKNLKQITSFINFLMHFNIFNFYYLNKIYKYVIYLITTTNKWDQLMDTHINNNVYYNIDMNIQNQQQNISNIKQNNLQYDQHNQNEYEHLPIYPDDISILLKSFLKYKYFHISLLKLLMYICNNKSYPQLRDSSHTLFMLSSLSNYYYFINKNYYSNVFFKLFKNIINEKRTKHNDLVLILKGFYNICKTFNSNNISITQLYNTILKNYNLSNEFDHNIK…	NPcDNA,reference,ringtotalhq,ringtotallq,schiznuchq,schiznuclq,schiztotalhq,schiztotallq,trophnuchq,trophnuclq,trophtotalhq,trophtotallq,yang2lq	0,0,0,0	0,0,0,0	reference_PF3D7_0512500.1;NPcDNA_G1138.3,NPcDNA_G1138.6,reference_PF3D7_0512500.1,ringtotallq_G933.5,ringtotallq_G933.6,ringtotallq_G933.7,ringtotallq_G933.8,ringtotallq_G933.9,schiztotalhq_G674.1,schiztotalhq_G674.2,schiztotallq_G1003.10,trophnuclq_G776.4,trophnuclq_G776.5,trophnuclq_G776.6,trophnuclq_G776.7,trophtotalhq_G596.1,trophtotalhq_G596.2,trophtotalhq_G596.3,trophtotallq_G964.10,trophto…	NPcDNA_G1138.3,NPcDNA_G1138.6,reference_PF3D7_0512500.1,ringtotallq_G933.5,ringtotallq_G933.6,ringtotallq_G933.7,ringtotallq_G933.8,ringtotallq_G933.9,schiztotalhq_G674.1,schiztotalhq_G674.2,schiztotallq_G1003.10,trophnuclq_G776.4,trophnuclq_G776.5,trophnuclq_G776.6,trophnuclq_G776.7,trophtotalhq_G596.1,trophtotalhq_G596.2,trophtotalhq_G596.3,trophtotallq_G964.10,trophtotallq_G964.6,trophtotallq_…	ringtotallq_G933.10,ringtotallq_G933.11,ringtotallq_G933.12,schiznuclq_G806.3,schiznuclq_G806.2,schiznuchq_G409.1,ringtotalhq_G577.3,trophnuchq_G390.1,schiztotallq_G1003.7,schiztotallq_G1003.5,reference_PF3D7_0512500.1,NPcDNA_G1138.3,yang2lq_G760.1,NPcDNA_G1138.6,trophtotallq_G964.9,schiztotalhq_G674.2,schiztotalhq_G674.1,trophtotalhq_G596.1,trophtotallq_G964.6,trophtotallq_G964.7,ringtotallq_G93…
G1243.3	Pf3D7_05_v3	+	1763	6	full-splice_match	PF3D7_0512600	PF3D7_0512600.1	1763	6	0	0	0	0	reference_match	FALSE	canonical	FALSE	C	coding	200	603	590	1192	544540	545993	FALSE	70	ATAATTTAAAAAAAAAAATT	0	TRUE	MNDSYDSLFKILLIGDSGVGKSCLLLRFADDTYTDSYISTIGVDFKIKTIEIEDKIIKLQIWDTAGQERFRTITSSYYRGAQGIIIVYDVTDRDSFNNVKNWIIEIEKYASEDVQKILIGNKIDLKNDRNVSYEEGKELADSCNIQFLETSAKIAHNVEQAFKTMAYEIKNKSQHETINKGKTNINLNARPIKDTKKKCC	NPcDNA,directRNA,reference,ringtotallq,schiznuclq,trophtotalhq,trophtotallq,yang1hq,yang2hq	0,0,0,0,0,0	0,0,0,0,0,0	reference_PF3D7_0512600.1;NPcDNA_G1139.10,NPcDNA_G1139.12,NPcDNA_G1139.17,NPcDNA_G1139.2,directRNA_G361.1,ringtotallq_G934.2,schiznuclq_G807.2,trophtotalhq_G597.1,trophtotallq_G965.1,yang1hq_G561.1,yang1hq_G561.4;NPcDNA_G1139.10,NPcDNA_G1139.12,NPcDNA_G1139.17,NPcDNA_G1139.2,directRNA_G361.1,ringtotallq_G934.2,schiznuclq_G807.2,trophtotalhq_G597.1,trophtotallq_G965.1,yang1hq_G561.1,yang1hq_G561.4…	NPcDNA_G1139.10,NPcDNA_G1139.12,NPcDNA_G1139.17,NPcDNA_G1139.2,directRNA_G361.1,ringtotallq_G934.2,schiznuclq_G807.2,trophtotalhq_G597.1,trophtotallq_G965.1,yang1hq_G561.1,yang1hq_G561.4;NPcDNA_G1139.10,NPcDNA_G1139.12,NPcDNA_G1139.17,NPcDNA_G1139.2,directRNA_G361.1,ringtotallq_G934.2,schiznuclq_G807.2,trophtotalhq_G597.1,trophtotallq_G965.1,yang1hq_G561.1,yang1hq_G561.4;NPcDNA_G1139.10,NPcDNA_G1…	reference_PF3D7_0512600.1,yang2hq_G455.1,directRNA_G361.1,NPcDNA_G1139.19,NPcDNA_G1139.17,schiznuclq_G807.2,yang1hq_G561.4,NPcDNA_G1139.12,NPcDNA_G1139.10,yang1hq_G561.5,yang1hq_G561.1,ringtotallq_G934.2,NPcDNA_G1139.2,trophtotalhq_G597.1,trophtotallq_G965.1
G1245.2	Pf3D7_05_v3	-	1551	1	full-splice_match	PF3D7_0512700	PF3D7_0512700.1	1551	1	0	0	0	0	mono-exon	FALSE	NA	NA	C	coding	281	846	236	1081	547579	546734	NA	90	ATAAAAAAAAGAAAAAAAAA	0	TRUE	MTTIKENEFLCDEEIYKSFVHLKDKICEERKKKELVNNNIDNVNFNDDDDNNYDDDGNSYSSYIKEMKKLLKVVLLKYKALKFGEFILKSKRKSNYFFSSGVLNNIVSSNIICFLLSELILKNKLSFDYLLGASYKGIPMVSLTSHFLFESKKYSNIFYLYDRKEKKEYGDKNVIVGNLDDDDKDILNLKKKTKNNQDEEKKNIIIIDDVFTCGTALTEILAKLKTYEHLKVVAFIVLLNRNEYEINENNQKIYFKDIFEKRVGIPLYSILSYKDDIQSMI	NPcDNA,directRNA,reference,ringtotalhq,ringtotallq,schiznuclq,schiztotallq,trophnuclq,trophtotalhq,trophtotallq,yang1hq,yang1lq,yang2lq	0	0	reference_PF3D7_0512700.1	reference_PF3D7_0512700.1	schiznuclq_G808.1,ringtotallq_G935.1,ringtotallq_G935.2,directRNA_G362.2,directRNA_G362.1,reference_PF3D7_0512700.1,yang1lq_G956.1,yang1lq_G956.2,trophtotallq_G967.3,trophtotallq_G967.2,trophtotallq_G967.1,trophtotalhq_G598.1,schiztotallq_G1006.2,schiztotallq_G1006.1,NPcDNA_G1140.1,NPcDNA_G1140.2,NPcDNA_G1140.3,NPcDNA_G1140.4,trophnuclq_G778.3,trophnuclq_G778.2,yang2lq_G762.1,trophnuclq_G778.4,ri…
G1246.1	Pf3D7_05_v3	-	5687	1	full-splice_match	PF3D7_0512800	PF3D7_0512800.1	5687	1	0	0	0	0	mono-exon	FALSE	NA	NA	C	coding	1644	4935	486	5420	553340	548406	NA	55	ATATAATAAAATATATGTTA	0	TRUE	MFLFLTYHWKEKKHKNFFFKSITTIQSKFNADRKKKKLSSKTTKYINYLFLKRKKAEQKIHLNNIKRKLLKNTSSSLSSPFEPFHVICNFKNDKLKTLQKYNIEEKNNNAHNLLKNISQQNRSNVEYLKCIASTGVEEKNHLIETNSPKEENGTFFQMGDMNFVNYDRNYMNGQDYPTNNQTNYMNGQDYPTNNQTNYMNGQDYPTNSQTNYMNRQDYPTNSQTNYMNRQDNLTNSQTNYMNRQDNLTNSQTNYMNRQDNLTNSQTNYMNRQDNLTNSQTNYMNRQDYPTNSRILVSDNPSGIPSYNKSGSSDSYLEENKFLPTVCIKKDKELKDMKSWNNINNILDLRKNKELCNIYLITSMINIYHENNYNYIILKILKEMKHIHCMSMKHISLIIY…	reference,schiztotallq,trophnuclq,trophtotallq,yang1lq,yang2lq	0	0	reference_PF3D7_0512800.1	reference_PF3D7_0512800.1	trophtotallq_G968.1,trophtotallq_G968.2,trophnuclq_G779.1,yang2lq_G763.1,reference_PF3D7_0512800.1,trophtotallq_G968.3,schiztotallq_G1007.1,yang1lq_G957.1
G1247.2	Pf3D7_05_v3	+	849	1	full-splice_match	PF3D7_0512900	PF3D7_0512900.1	849	1	0	0	0	0	mono-exon	FALSE	NA	NA	C	coding	265	798	52	849	553990	554787	NA	50	CATTATATAAATATATACAT	0	TRUE	MNIKRSIYHYLSYSSFLIKNHYHHNNTIYPCFHSLRNNNKMSYFRPNYFICIPIKNDNICNELINIQKHVLVKYDELKDCIIERNKFHISLLILHIKKNQIELSKEAFNEAMEKIKKNMHNEKICFEKLDTFRNDVLYLSLKEDSNKYIINIINHLIDSFSKRGIKIIFNNKKPAKEILSNNNKKELNKNSNDLQHITPHLTLMKNSYMKKMYMNKKPQILPFFYTDYDLTNLLKEQIDIQKIQFLEMDMDTSTSYYKIVSEFNL	NPcDNA,reference,ringnuclq,ringtotallq,schiztotalhq,schiztotallq,trophtotallq,yang1hq,yang1lq	0	0	reference_PF3D7_0512900.1	reference_PF3D7_0512900.1	NPcDNA_G1142.2,yang1hq_G563.3,yang1hq_G563.2,yang1hq_G563.4,ringnuclq_G611.1,ringtotallq_G937.1,trophtotallq_G969.1,schiztotalhq_G676.1,yang1lq_G959.1,schiztotallq_G1008.1,NPcDNA_G1142.1,yang1lq_G959.3,reference_PF3D7_0512900.1
G1247.5	Pf3D7_05_v3	+	1388	1	full-splice_match	PF3D7_0513000	PF3D7_0513000.1	1388	1	0	0	0	0	mono-exon	FALSE	NA	NA	C	coding	269	810	1	810	555264	556073	NA	100	AAAAAAAAAAAAAAAAAAAA	0	TRUE	MNFVFIYIVLISFFNKSRCDNELSVKGSLTVANLKISSKNNQENGILFVNEESEYKIGLNERSELIISKKKKPLVTIDEHENLNFFNLDLSVKILNIQGILKIMNVNQFQMFVHEDFSNSSNTKGWIGDQFFNYTSSCGGINLLGGYGKLSKGEIYKTFENIPSHSQIRIKCNFHFIDNWDNQTAYMKITTDEKEEKYYVWTDTHSQINKQNSINICGNTTGESKFFSIIDIIIPHNSNKLIIYFGTNIQKDEPNLISWGISNFQIYLI	NPcDNA,directRNA,reference,ringtotallq,schiztotallq,trophnuclq,trophtotallq	0	0	reference_PF3D7_0513000.1	reference_PF3D7_0513000.1	trophnuclq_G780.3,ringtotallq_G937.3,trophtotallq_G969.5,directRNA_G363.6,directRNA_G363.5,reference_PF3D7_0513000.1,schiztotallq_G1008.7,NPcDNA_G1142.5
G1248.3	Pf3D7_05_v3	-	1158	3	full-splice_match	PF3D7_0513100	PF3D7_0513100.1	1158	3	0	0	0	0	reference_match	FALSE	canonical	FALSE	C	coding	251	756	49	804	558012	557039	FALSE	20	GACAGGTAGCTATTTTTTTT	0	TRUE	MTSQTTTAVFSSDLQTFIVTKYDPLLSIVKELNDKLQNSEKDKYHLEKRIIKLEKQMVLLLEKLEVSDILFDNEEKEKKEEPRKNQKIESEENLLAPWLFSCQLGTPLSSLQVLLEFNVNNTIELNVKLWKREEDMWINVLEDISSNYNNYLPDSLSLLDLRKAARKCLLNICMNEILIVLRNVPGKSQALYNTTTMTLVAILASAIYEAWKRIELTDPVSLGRIVLVLDGEDVGSRLRAGNKKLKIEPLN	NPcDNA,reference,schiznuclq,yang1lq	0,0,0	0,0,0	reference_PF3D7_0513100.1;NPcDNA_G1143.2,yang1lq_G960.1;NPcDNA_G1143.2,yang1lq_G960.1	NPcDNA_G1143.2,yang1lq_G960.1;NPcDNA_G1143.2,yang1lq_G960.1;reference_PF3D7_0513100.1	reference_PF3D7_0513100.1,yang1lq_G960.1,schiznuclq_G810.1,NPcDNA_G1143.2
G1249.25	Pf3D7_05_v3	+	825	2	full-splice_match	PF3D7_0513500	PF3D7_0513500.1	825	2	0	0	0	0	reference_match	FALSE	canonical	FALSE	C	coding	124	375	365	739	573588	574248	FALSE	35	ATATTTTTTAATTTAAAGTT	0	TRUE	MLPFRPLSQFVFQFLIITSTALGKAFIQAYREIIKNKHNTHFIKEKYNPCMNIEEALNILNVDKTKIYKNLNKEELMSLKDEITNRHLILNKLNEKNGPYNGSAYIQKKARIAKDILFQHLKLQ	reference,trophtotallq,yang1lq	0,0	0,0	reference_PF3D7_0513500.1;reference_PF3D7_0513500.1	reference_PF3D7_0513500.1;reference_PF3D7_0513500.1	yang1lq_G964.2,yang1lq_G964.1,trophtotallq_G972.1,reference_PF3D7_0513500.1
G1249.4	Pf3D7_05_v3	+	9371	4	full-splice_match	PF3D7_0513200	PF3D7_0513200.1	9371	4	0	0	0	0	reference_match	FALSE	canonical	FALSE	C	coding	2763	8292	415	8706	559513	568384	FALSE	45	TTTATTTGATAAGAAAATAC	0	TRUE	MIDIKIEELRNSSEVDHLEYGNLLDDKSIEFIIIKNKDLYIYTYDTQKKNIYLLYETKLNAPILKLVILKDIFLNKKKKNISGILLIYKNIHFIIYKYNKILNSLVIVLRHTFNREIKFSSLFYNLPCAINYIHKYDNFKYKKKKEEKKKIYNVTNKKHLSKYGKSNLHHNRLSDMKVSRLKKKKKKIKLKLFINKDKNKNIDKNIDKDKNIDKDKNIDKDKNIDKDKNIDKDKNIDKENNELSSNNKTTNVEDMIIEDDNFMDNLNNNVDEYKKELYFLNNYCLNFNKKKIIKAKKKKINFCEFSFTFSYNFKTLYTFFYTTKKKSIEETKENEKNGRVRKEVQTNYFSNDIYLDNISKIKLHRIYKHFVFIKKIFYHDNLANVLIQRDAINVGQRKI…	NPcDNA,directRNA,reference,ringnuclq,ringtotalhq,ringtotallq,schiznuclq,schiztotallq,trophnuchq,trophnuclq,trophtotallq,yang1lq,yang2hq,yang2lq	0,0,0,0	0,0,0,0	reference_PF3D7_0513200.1;reference_PF3D7_0513200.1;NPcDNA_G1147.4,reference_PF3D7_0513200.1,ringtotallq_G940.8,schiznuclq_G812.1,schiznuclq_G812.4,schiztotallq_G1009.13,schiztotallq_G1009.15,schiztotallq_G1009.17,yang2lq_G766.17;NPcDNA_G1147.4,reference_PF3D7_0513200.1,ringtotallq_G940.8,schiznuclq_G812.1,schiznuclq_G812.4,schiztotallq_G1009.13,schiztotallq_G1009.15,schiztotallq_G1009.17,yang2lq…	reference_PF3D7_0513200.1;NPcDNA_G1147.4,reference_PF3D7_0513200.1,ringtotallq_G940.8,schiznuclq_G812.1,schiznuclq_G812.4,schiztotallq_G1009.13,schiztotallq_G1009.15,schiztotallq_G1009.17,yang2lq_G766.17;NPcDNA_G1147.4,reference_PF3D7_0513200.1,ringtotallq_G940.8,schiznuclq_G812.1,schiznuclq_G812.4,schiztotallq_G1009.13,schiztotallq_G1009.15,schiztotallq_G1009.17,yang2lq_G766.17;reference_PF3D7_0…	directRNA_G364.1,yang2lq_G766.22,yang2lq_G766.20,yang2hq_G459.1,trophnuclq_G782.2,trophnuclq_G782.3,trophnuclq_G782.4,trophnuclq_G782.6,schiztotallq_G1009.22,schiztotallq_G1009.23,trophnuchq_G394.4,schiztotallq_G1009.19,trophnuchq_G394.1,trophnuchq_G394.3,yang1lq_G961.17,yang1lq_G961.16,yang1lq_G961.15,yang1lq_G961.14,yang2lq_G766.14,ringtotallq_G940.9,ringtotalhq_G582.2,ringnuclq_G613.1,ringtota…
G125.3	Pf3D7_01_v3	+	6149	7	full-splice_match	PF3D7_0110600	PF3D7_0110600.1	6149	7	0	0	0	0	reference_match	FALSE	canonical	FALSE	C	coding	1710	5133	733	5865	405739	412169	FALSE	15	TTTTTTTTTTTTTTTTTAAA	0	TRUE	MKCTSVNIRNVLDISLKKKIKENTNLSDDEIIIIYKRFNYISSNGKLNYDNFEKSLGILGSIQNAYLYKSIFKAFDLNNDNYLDFYEFCVAINIMLKGNKKDKLKLSYRIVNAGFNSNEDACVHKSSCMVNKFNTKEDNNMNGDNINGDNNNNHNNINGDNNNNHNNINGDNNNNNHNNINGDNNNNHNNINGDNNNNNHNNINGDNNNNHNNINGDNNNNHNNSHNNNSHNNNNKAENSLGQPLNEKNINDPINKHRNSQSIIYNINDEYNEKIKKNKKQDYSNYITYENFEKIVLSINDIKRQLLGTGDEIITSQIKYTFRSLSILCDDGIYRMNFECYKKALKCNEFLKLLGIHTKVADVFLQHELLKRKDKNKTKNGTMRNRKKYKNDSNRIANH…	NPcDNA,reference,ringnuclq,ringtotalhq,ringtotallq,schiznuchq,schiznuclq,schiztotalhq,schiztotallq,trophnuchq,trophnuclq,trophtotalhq,trophtotallq,yang1hq,yang1lq,yang2hq,yang2lq	0,0,0,0,0,0,0	0,0,0,0,0,0,0	reference_PF3D7_0110600.1;NPcDNA_G110.1,reference_PF3D7_0110600.1,ringnuclq_G52.1,ringtotalhq_G53.2,ringtotalhq_G53.3,ringtotalhq_G53.4,ringtotalhq_G53.5,ringtotallq_G89.10,ringtotallq_G89.11,ringtotallq_G89.14,ringtotallq_G89.4,ringtotallq_G89.6,ringtotallq_G89.8,ringtotallq_G89.9,schiznuchq_G38.1,schiznuchq_G38.3,schiznuclq_G77.1,schiznuclq_G77.3,schiztotalhq_G67.3,schiztotalhq_G67.4,schiztotal…	NPcDNA_G110.1,reference_PF3D7_0110600.1,ringnuclq_G52.1,ringtotalhq_G53.2,ringtotalhq_G53.3,ringtotalhq_G53.4,ringtotalhq_G53.5,ringtotallq_G89.10,ringtotallq_G89.11,ringtotallq_G89.14,ringtotallq_G89.4,ringtotallq_G89.6,ringtotallq_G89.8,ringtotallq_G89.9,schiznuchq_G38.1,schiznuchq_G38.3,schiznuclq_G77.1,schiznuclq_G77.3,schiztotalhq_G67.3,schiztotalhq_G67.4,schiztotalhq_G67.5,schiztotalhq_G67.…	yang1lq_G89.16,schiznuclq_G77.2,trophtotallq_G93.24,schiznuchq_G38.2,reference_PF3D7_0110600.1,trophnuclq_G76.7,schiznuclq_G77.1,trophtotallq_G93.14,trophtotallq_G93.16,trophtotallq_G93.17,yang1hq_G52.1,trophtotallq_G93.11,schiztotallq_G100.23,schiztotallq_G100.22,schiznuclq_G77.3,yang2hq_G42.2,schiztotallq_G100.27,yang2lq_G67.11,schiztotallq_G100.25,yang2hq_G42.6,yang2hq_G42.9,yang2hq_G42.8,trop…
G1250.24	Pf3D7_05_v3	-	1317	6	full-splice_match	PF3D7_0513400	PF3D7_0513400.1	1317	6	0	0	0	0	reference_match	FALSE	canonical	FALSE	C	coding	286	861	83	943	572661	571058	FALSE	0	TTTTTTTTTTTTTTTTTTTT	0	TRUE	MINISKRVFIKNETSTKVIPYLAKPFLNINFLNNEENPFWLGDEYIKKSNIIFNSKIIAHPVYVAQTIHKYKPANIPQIAIFGRSNVGKSSLINALLNYREVSQASNTPGRTRHLFIFNLLNYLSIVDLPGYGYAKVSKELRNNWSILIEEYLNRAKNLKRALCLIESTESFSTYDFILLDMLITKNIPFQIIITKIDKLKVNELHNLMIKILSVIDNYKKKVKVYNDNKHKNKNYNNVNYEICDFNINEYIHNVSSLKYFGIQELRANISLIALDNMSSKNKKQK	NPcDNA,reference,ringtotalhq,ringtotallq,schiztotalhq,schiztotallq,trophtotallq	0,0,0,0,0,0	0,0,0,0,0,0	reference_PF3D7_0513400.1;NPcDNA_G1146.12,NPcDNA_G1146.13,ringtotallq_G941.6,schiztotallq_G1010.13,schiztotallq_G1010.9,trophtotallq_G971.8;NPcDNA_G1146.13,ringtotallq_G941.6,schiztotallq_G1010.13,schiztotallq_G1010.9,trophtotallq_G971.8;ringtotallq_G941.6,schiztotallq_G1010.13,schiztotallq_G1010.9,trophtotallq_G971.8;ringtotallq_G941.6,schiztotallq_G1010.13,schiztotallq_G1010.9,trophtotallq_G971…	NPcDNA_G1146.12,NPcDNA_G1146.13,ringtotallq_G941.6,schiztotallq_G1010.13,schiztotallq_G1010.9,trophtotallq_G971.8;NPcDNA_G1146.13,ringtotallq_G941.6,schiztotallq_G1010.13,schiztotallq_G1010.9,trophtotallq_G971.8;ringtotallq_G941.6,schiztotallq_G1010.13,schiztotallq_G1010.9,trophtotallq_G971.8;ringtotallq_G941.6,schiztotallq_G1010.13,schiztotallq_G1010.9,trophtotallq_G971.8;ringtotallq_G941.6,schi…	schiztotalhq_G678.6,schiztotalhq_G678.5,reference_PF3D7_0513400.1,ringtotalhq_G583.6,schiztotallq_G1010.9,ringtotallq_G941.6,trophtotallq_G971.8,NPcDNA_G1146.13,NPcDNA_G1146.12,schiztotallq_G1010.13
G1250.25	Pf3D7_05_v3	-	4866	2	full-splice_match	PF3D7_0513600	PF3D7_0513600.1	4866	2	0	0	0	0	reference_match	FALSE	canonical	FALSE	C	coding	1113	3342	949	4290	578505	574941	FALSE	75	AAAAAAAAAAAACTTTAAAT	0	TRUE	MASDRDNKVDGIVHEALKKKETNLFQKSEVIKKLNEERKEKIIIQDGQENNLDEKKKKKTIIKNNEDILKDNINNLKNNNKTHININKGITICEKNNNNNKYEIPIIGASKRMDDISSYDEKKDIITNVKENHVDDKKKNIIIINKEDIQKDNTNSNVINNHMRYNKLNANICKYENVFSEKGNKTDIISCTFTDSNKKKQVSFFSQVDKNIMQQTKGNIKKKKKNDEQEEEEKEKEEEKEKEEEKEKEKEKVEEKEKEKVETYLKEPINKLLYKEQFCTDIYKMEILKKDENHKKSIEKNNIVVKGKQNINTSSKNNIFIPLQNNVYLPSQNNVYLPSQNNVCPPLQNNVYLPSQNNVCPPLQNNVCPPSQNKACPSSQNNVCPSSQNNVCPSSQNNV…	NPcDNA,directRNA,reference,ringtotalhq,ringtotallq,schiznuclq,schiztotalhq,schiztotallq,trophnuclq,trophtotallq,yang1lq,yang2lq	0,0	0,0	reference_PF3D7_0513600.1;reference_PF3D7_0513600.1,trophnuclq_G784.1,trophtotallq_G973.2	reference_PF3D7_0513600.1,trophnuclq_G784.1,trophtotallq_G973.2;reference_PF3D7_0513600.1	yang2lq_G769.1,yang2lq_G769.2,yang2lq_G769.3,schiztotalhq_G680.1,directRNA_G365.4,directRNA_G365.5,schiztotallq_G1012.4,schiztotallq_G1012.5,schiztotallq_G1012.6,schiztotallq_G1012.7,schiztotallq_G1012.1,schiztotallq_G1012.2,schiztotallq_G1012.3,NPcDNA_G1148.1,NPcDNA_G1148.2,schiztotallq_G1012.8,schiztotallq_G1012.9,trophnuclq_G784.6,ringtotallq_G943.2,trophnuclq_G784.4,trophnuclq_G784.5,ringtota…
G1250.3	Pf3D7_05_v3	-	1934	1	full-splice_match	PF3D7_0513300	PF3D7_0513300.1	1934	1	0	0	0	0	mono-exon	FALSE	NA	NA	C	coding	245	738	609	1346	569919	569182	NA	50	GTAAATATATATATATATAT	0	TRUE	MDNLLRHLKISKEQITPVVLVVGDPGRVDKIKVVCDSYVDLAYNREYKSVECHYKGQKFLCVSHGVGSAGCAVCFEELCQNGAKVIIRAGSCGSLQPDLIKRGDICICNAAVREDRVSHLLIHGDFPAVGDFDVYDTLNKCAQELNVPVFNGISVSSDMYYPNKIIPSRLEDYSKANAAVVEMELATLMVIGTLRKVKTGGILIVDGCPFKWDEGDFDNNLVPHQLENMIKIALGACAKLATKYA	NPcDNA,directRNA,reference,ringnuclq,ringtotalhq,ringtotallq,schiznuchq,schiznuclq,schiztotalhq,schiztotallq,trophnuchq,trophnuclq,trophtotalhq,trophtotallq,yang1hq,yang1lq,yang2hq,yang2lq	0	0	reference_PF3D7_0513300.1	reference_PF3D7_0513300.1	yang2hq_G460.2,yang2hq_G460.3,yang2hq_G460.1,trophnuclq_G783.3,yang2hq_G460.4,directRNA_G365.1,directRNA_G365.2,ringtotalhq_G583.2,ringtotalhq_G583.1,trophnuclq_G783.4,trophnuclq_G783.7,trophnuclq_G783.6,trophnuclq_G783.1,yang1hq_G565.2,yang1hq_G565.1,trophnuchq_G395.1,trophnuchq_G395.2,reference_PF3D7_0513300.1,trophnuclq_G783.9,yang1lq_G962.4,schiznuclq_G813.2,trophnuchq_G395.3,yang2lq_G767.2,y…
G1251.1	Pf3D7_05_v3	+	2920	2	full-splice_match	PF3D7_0513700	PF3D7_0513700.1	2920	2	0	0	0	0	reference_match	FALSE	canonical	FALSE	C	coding	735	2208	413	2620	581227	584124	FALSE	70	AAAAAATTAATAATACATAA	0	TRUE	MTFISTFSQLILYTHVLLNICYGFYFEQTEELLIKNAHSDICKREHYISFNKEIIKLCLFSQPSGVHSKYNLIVNTLKEEKWEEKYKILKENTFKILKYFYTFVNKNELVIIFCFNKLINKAPYECHRSINKVDGKGNEEQRVRINYNHIDPLSLVDYTSNTFDFLGTSYLLICGINENRKLSPGSHVFILCRASKDSGITWGLTFSFYYPHAKSSVLYSKVVPKISYNEIGFLFFSPDVSINKYIKCTYREGNHFDCDDIHFIDDKYLLDITKVRGYYLTILSNKKDKKEKVKLWYIYNSVISESMRNNAISSGNEYREGNLFLLNDSTVLYNYLNEKDSYLYLIKHKGSVKHCTLLYLKKEYANPGFVKEIKRNHTTTLTKDNSNNYRYVCNINYDD…	reference	0,0	0,0	reference_PF3D7_0513700.1;reference_PF3D7_0513700.1	reference_PF3D7_0513700.1;reference_PF3D7_0513700.1	reference_PF3D7_0513700.1
G1252.3	Pf3D7_05_v3	-	1155	1	full-splice_match	PF3D7_0513800	PF3D7_0513800.1	1155	1	0	0	0	0	mono-exon	FALSE	NA	NA	C	coding	207	624	53	676	585980	585357	NA	30	TTTAATCATTCTTGACATAT	0	TRUE	MTENRSRDYDYLYKIILIGDSGVGKSCILLRFSDDHFTESYITTIGVDFRFRTIKVDDKIVKLQIWDTAGQERFRTITSAYYRGADGIIIIYDTTDRNSFLHINDWMNEINKYTNEDTCKLLVGNKADCKDDIEITTMEGQNKAKELNISFIETSAKDATNVELAFTMITQELIKKKKKKNFTSLKNNHAKLKLSTHDNSPQSFCSC	NPcDNA,directRNA,reference,schiznuclq,schiztotallq,trophnuclq,trophtotallq	0	0	reference_PF3D7_0513800.1	reference_PF3D7_0513800.1	trophtotallq_G976.1,trophnuclq_G785.1,reference_PF3D7_0513800.1,schiznuclq_G818.1,directRNA_G366.1,NPcDNA_G1149.5,NPcDNA_G1149.4,NPcDNA_G1149.6,schiztotallq_G1015.1
G1253.1	Pf3D7_05_v3	+	1077	2	full-splice_match	PF3D7_0513900	PF3D7_0513900.1	1077	2	0	0	0	0	reference_match	FALSE	canonical	FALSE	C	coding	248	747	244	990	587752	588677	FALSE	30	TTTTGTAAAATTTTTTAATT	0	TRUE	MVDKNSLLLNEKIRFDKYNENVEEEYKRKYNIENKIDEYFDDNNNSSGNSSVSSSSSTLSYKKRKEKLFLYKYISPFMDLGKRFYSSLTLMYEPKLYHLSIFLTTLWAYKNIKCINKLLIHKYNDIHYQITRPDSLNGRRKAFRMLALGGSIIPCFFIALFIYDMKKEQPNYILVNRSDIPSENRTNHIIPYTLKRNISHKILLLKEKILFFAKDLAENNNFKTLSREYRKNMNKRLYKHYIKKGDIN	NPcDNA,reference	0,0	0,0	reference_PF3D7_0513900.1;NPcDNA_G1150.1,NPcDNA_G1150.2	NPcDNA_G1150.1,NPcDNA_G1150.2;reference_PF3D7_0513900.1	reference_PF3D7_0513900.1,NPcDNA_G1150.2,NPcDNA_G1150.1
G1254.5	Pf3D7_05_v3	-	1303	5	full-splice_match	PF3D7_0514000	PF3D7_0514000.1	1303	5	0	0	0	0	reference_match	FALSE	canonical	FALSE	C	coding	420	1263	41	1303	590769	588921	FALSE	50	TTTAATATTTAAAAGCAAAC	0	TRUE	MSIYFRELFPSNKVVKFRTDFRNTIFDLFLHRKWELTNHETDWNLCWSEKDWINEVYDTICFKSDQYVNHYRNYYELTRKDLLAKNIKRLKKQYEKTKNEDDIRNLDITPMTFVLPLEYKIFSEEYKKKSNRIWIMKPIGKSQGKGIFLFDKISQIKDWNSYQNKNKINDDKDKEKEKPEQYIVQEYISNPLLIGGKKFDIRLYVLILSYYPLTIYIYRSGFARFSHTYFKNEKTNMNDVTMHLTNVSIQKNAEGYDDTVGGKWFVRELFLYMISRYGYENITILIKNIEECIIQSFLAVHKIIINDKHCFELYGFDILIDNNLKPWLIEVNSSPSFSSNTKDDYTLKFNLLDELMTLINIEKYDIPQIDRIGDFDCIYRNGEKIRNLDPYNFHSHLGA…	NPcDNA,reference	0,0,0,0,0	0,0,0,0,0	reference_PF3D7_0514000.1;NPcDNA_G1151.1;reference_PF3D7_0514000.1;reference_PF3D7_0514000.1;reference_PF3D7_0514000.1	NPcDNA_G1151.1;reference_PF3D7_0514000.1;reference_PF3D7_0514000.1;reference_PF3D7_0514000.1;reference_PF3D7_0514000.1	reference_PF3D7_0514000.1,NPcDNA_G1151.1
G1254.7	Pf3D7_05_v3	-	4582	1	full-splice_match	PF3D7_0514100	PF3D7_0514100.1	4582	1	0	0	0	0	mono-exon	FALSE	NA	NA	C	coding	1441	4326	17	4342	595663	591338	NA	60	GTTCATGTAGAAAAAAAAAA	0	TRUE	MNEDEVGKNICSASVEMKKKKSKSTYILKNILFNNFSEEQQRIIEIPMNVNLCIIACPGSGKTSTLTARIIKSIIEEKQSIVCITFTNYAASDLKDKIMKKINCLIDICVDNKINQKLFNNKNNKINFSLKNKCTLNNKMNKSIFKVLNTVMFIGTIHSFCRYILYKYKGTFKILTDFINTNIIKLAFNNFYSSMMSKTKGTQPGFSTILERKSNKASTQNCDPDKINTHNNDDNINNKNDYINNKNKNDYNNINNYDNINNYDNINNDDNINNDDNINNDDNINNDDNINNDDDINNCGNCNQPKGIPSQLAYFINCMKNAEIKEDEEKEFYEEEHDIQNDILNNDDNNNDEDDDDDDEFYNYLYNFKHSYEQTNDYFANEQVQSVLKKKNIIFLKKK…	reference,ringtotallq,schiznuchq,schiztotalhq,schiztotallq,trophtotalhq,trophtotallq,yang1lq,yang2hq,yang2lq	0	0	reference_PF3D7_0514100.1	reference_PF3D7_0514100.1	yang1lq_G969.2,yang1lq_G969.1,trophtotallq_G977.2,schiztotallq_G1016.1,schiztotallq_G1016.2,schiztotallq_G1016.3,schiztotallq_G1016.5,schiztotallq_G1016.6,trophtotalhq_G605.1,trophtotalhq_G605.2,trophtotalhq_G605.3,schiztotalhq_G682.1,ringtotallq_G945.5,ringtotallq_G945.4,ringtotallq_G945.6,ringtotallq_G945.1,ringtotallq_G945.3,ringtotallq_G945.2,reference_PF3D7_0514100.1,yang2lq_G772.2,yang2lq_G…
G1256.3	Pf3D7_05_v3	+	3207	1	full-splice_match	PF3D7_0514200	PF3D7_0514200.1	3207	1	0	0	0	0	mono-exon	FALSE	NA	NA	C	coding	814	2445	356	2800	596977	599421	NA	45	AAAAAAATTAATTTTTTTTT	0	TRUE	MYYRADYKSNKISEVNVEHKKRESVYKIVNNLSLKNSKWDDINSYKINKVNNKYIYLYIHKNQKKNIFINTKKLNILQQNIILYTLQNNNNNNNNSYKHNKLVYYNFILPHSRGLYNIGGHPIKNISFQYIHAYIFQKIKGYYYYPFMKNIKKFIYEDRNCNKNIIRMNVQKNNYNRYPNNDDKQDNNNNVGKLKYNYDLSCEFPDEIINNYKAAGFFLIKADINNNNNNNNNNNNNNYRSDRGHEDNNITNNNQNNHSNNKYQHYYDNVNMKTNPKGINIKFLLGSDPLTTKDMMKIINEEEKEKKRKEGELNILGGKKNAEEKYPIQTAYRELSEESLYMYNIFLSYFSYLHYVMKYMLPSSNNNNNNNNNNNNQSNHQENIISSYEHFLSNNFLKD…	NPcDNA,reference,ringtotallq,schiznuchq,schiztotallq,trophnuclq,trophtotallq,yang1lq,yang2lq	0	0	reference_PF3D7_0514200.1	reference_PF3D7_0514200.1	schiztotallq_G1019.2,schiztotallq_G1019.1,reference_PF3D7_0514200.1,NPcDNA_G1153.6,yang2lq_G774.2,trophtotallq_G979.1,yang1lq_G970.2,schiznuchq_G413.2,ringtotallq_G946.1,trophnuclq_G788.2
G1256.9	Pf3D7_05_v3	+	3910	1	full-splice_match	PF3D7_0514300	PF3D7_0514300.1	3910	1	0	0	0	0	mono-exon	FALSE	NA	NA	C	coding	1128	3387	89	3475	600047	603433	NA	40	TATTTATTACCATATATATA	0	TRUE	MIYVVKYIFLICYINTLFLRRVLFCYSYNLSQHFSLYNNSKFVLFKRNKKRNKINKYHNIYYHKGGFHYENNIGNNNISNPFFLNKFIYNKKKHKLNFFNSPTSSYDDACILKNLFNSFTTERRIKNKKSDKNVKMNVMIKKKCMLYLTFNRKENDNIINNNNNDNNKNNNNNNNNDNNNYHVDESYLSNIGEPCILLRSTSWGHLSLFYGSHLNRDYYTYEDIIKYIETNEKKFVKCINNNIYNNNDNNNTDITKQTFIDKKYILIRGRMERKKKQSKRIFLYLRLSNGMYLTCVYEKKIPTNKNNQSIYSIDNMYTYIKNLKNESVIDVVGRIKLHGTLYKHNISYIESLLNQTVIELVAEQINCISESFYNPPFMINDNDVHTNKIQMVIRGDNNK…	NPcDNA,directRNA,reference,trophtotallq,yang1lq,yang2lq	0	0	reference_PF3D7_0514300.1	reference_PF3D7_0514300.1	NPcDNA_G1156.1,NPcDNA_G1156.2,yang2lq_G775.4,yang1lq_G971.5,directRNA_G368.1,trophtotallq_G980.8,reference_PF3D7_0514300.1
G126.2	Pf3D7_01_v3	-	3926	1	full-splice_match	PF3D7_0110700	PF3D7_0110700.1	3926	1	0	0	0	0	mono-exon	FALSE	NA	NA	C	coding	446	1341	1902	3242	415100	413760	NA	40	AACTGTTTCAAAATTTATAC	0	TRUE	MSSPKESKKRKSNALDEACLELSEEVENDVSHEKIDEDEEEDVETQFNNWKTNSGLLYDFVCRKELEWPSLSVDFGDFHHENLENNVLNQIVCVGTHTSNKEPNFLYVCDVLFPLEQVPQEKCIYKSNENYEGFDFCSEKKKFTIKSKIAHTGEVNRIKFVPLEKKNFVVTKAVDGNVHLFDINKHKIETVDDKMNPEVSFVGNQSDGFGLDFQPIKKYILTCANDGLINVYDYNTLNTKTVQPFYKVQYKSPVNDISPTNDPNLILACADNGYILIFDFRIKSNEPAQQTLGQQVPVNTVALNTFTGLFASGSDNGKIKVWDLKKFHEPQHIINAHKEAIIRLNFSPNDASILASASNNRFINVYDLNKIGEELDAIDLSDGPSELIFSHGGHTQPVT…	NPcDNA,directRNA,reference,ringtotallq,schiztotallq,trophnuclq,trophtotallq,yang1lq	0	0	reference_PF3D7_0110700.1	reference_PF3D7_0110700.1	ringtotallq_G90.3,ringtotallq_G90.1,directRNA_G35.3,directRNA_G35.2,directRNA_G35.1,directRNA_G35.6,directRNA_G35.5,trophnuclq_G77.2,trophnuclq_G77.3,trophnuclq_G77.1,NPcDNA_G111.2,NPcDNA_G111.3,NPcDNA_G111.4,NPcDNA_G111.5,schiztotallq_G101.1,ringtotallq_G90.2,schiztotallq_G101.3,schiztotallq_G101.2,yang1lq_G90.1,trophtotallq_G94.1,trophtotallq_G94.2,reference_PF3D7_0110700.1
G1261.1	Pf3D7_05_v3	-	1059	6	full-splice_match	PF3D7_0514500	PF3D7_0514500.1	1059	6	0	0	0	0	reference_match	FALSE	canonical	FALSE	A	coding	215	648	18	665	606330	605027	FALSE	35	AGGTTTATCATATTATATAT	0	TRUE	MYLFKNAKDSLINSLQYDKSSPLIKLNYLFKVILRFTFLVSFSFLAIIVSTLYVENNIINKKLLQSFEITSLILSLLSFIILIRQNGTYILSKIKMYPFSFKDLIDVSLSTGVVTISVLDIFLCYLFLIVELLVFLIALFSLYECLDNPYMKDNENMNSFSLQFTSVSYIGLYIISQMIVFRSMPYHPTEYLGYIFKNIFEDIFCVMKKIWNFLF	reference	0,0,0,0,0,0	0,0,0,0,0,0	reference_PF3D7_0514500.1;reference_PF3D7_0514500.1;reference_PF3D7_0514500.1;reference_PF3D7_0514500.1;reference_PF3D7_0514500.1;reference_PF3D7_0514500.1	reference_PF3D7_0514500.1;reference_PF3D7_0514500.1;reference_PF3D7_0514500.1;reference_PF3D7_0514500.1;reference_PF3D7_0514500.1;reference_PF3D7_0514500.1	reference_PF3D7_0514500.1
G1262.1	Pf3D7_05_v3	-	1981	5	full-splice_match	PF3D7_0514600	PF3D7_0514600.1	1981	5	0	0	0	0	reference_match	FALSE	canonical	FALSE	C	coding	236	711	599	1309	608451	607105	FALSE	45	TAGTATTAATATATATATAT	0	TRUE	MDSLKKIVAYKAVDEYVQSNMTIGLGTGSTVFYVLERIDNLLKSGKLKDVVCIPTSIDTELKARKLGIPLTTLEKHSNIDITIDGTDEIDLNLNLIKGRGGALVREKLVASSSSLFIIIGDESKLCTNGLGMTGAVPIEILTFGYEKIIENLLKIYTLKGCTYKIRKRNGEIFITDNKNYIVDFFFTEPIQDLLETCTRIKMTTGVVDHGIFVNMTNVALISKHDGTVLTLNKKYE	NPcDNA,directRNA,reference,ringtotalhq,ringtotallq,schiznuchq,schiztotallq,trophnuchq,trophnuclq,trophtotalhq,trophtotallq,yang1lq,yang2hq,yang2lq	0,0,0,0,0	0,0,0,0,0	reference_PF3D7_0514600.1;reference_PF3D7_0514600.1,schiztotallq_G1021.2,yang1lq_G972.1,yang2lq_G776.1,yang2lq_G776.2,yang2lq_G776.3,yang2lq_G776.4;reference_PF3D7_0514600.1,schiztotallq_G1021.2,yang1lq_G972.1,yang2lq_G776.1,yang2lq_G776.2,yang2lq_G776.3,yang2lq_G776.4;reference_PF3D7_0514600.1,schiztotallq_G1021.2,yang1lq_G972.1,yang2lq_G776.1,yang2lq_G776.2,yang2lq_G776.3,yang2lq_G776.4;referen…	reference_PF3D7_0514600.1,schiztotallq_G1021.2,yang1lq_G972.1,yang2lq_G776.1,yang2lq_G776.2,yang2lq_G776.3,yang2lq_G776.4;reference_PF3D7_0514600.1,schiztotallq_G1021.2,yang1lq_G972.1,yang2lq_G776.1,yang2lq_G776.2,yang2lq_G776.3,yang2lq_G776.4;reference_PF3D7_0514600.1,schiztotallq_G1021.2,yang1lq_G972.1,yang2lq_G776.1,yang2lq_G776.2,yang2lq_G776.3,yang2lq_G776.4;reference_PF3D7_0514600.1,schizto…	trophtotalhq_G607.1,trophnuchq_G398.1,ringtotallq_G949.2,trophnuclq_G790.1,NPcDNA_G1157.4,NPcDNA_G1157.5,NPcDNA_G1157.6,directRNA_G369.1,NPcDNA_G1157.2,NPcDNA_G1157.3,ringtotalhq_G587.1,NPcDNA_G1157.1,trophtotallq_G983.1,schiznuchq_G414.1,yang2hq_G465.1,reference_PF3D7_0514600.1,schiztotallq_G1021.2,yang2lq_G776.1,yang2lq_G776.2,yang2lq_G776.3,yang2lq_G776.4,yang1lq_G972.1
G1264.1	Pf3D7_05_v3	+	4683	1	full-splice_match	PF3D7_0514700	PF3D7_0514700.1	4683	1	0	0	0	0	mono-exon	FALSE	NA	NA	C	coding	1560	4683	1	4683	610089	614771	NA	55	TGTTAATCATTAAAAATAAA	0	TRUE	MYKPNSTNNTTLSLLLYNDIIQYWIWFFLKDEKENKNDSVHLTSQQSLDLHNVKLYNNTFCGLAKFDNYSCPYFYPNIRIRNNNKKEYSGIFTKRELTGYGQIQSKHFIYKGYIYRGKKNKVGKNIFRNKNNSKLIYKGSWKNNKRHGYGKIKLYNNNNNNDHNDHNDHNNDNNYNNYNNNYYYYKKKKKIYLYKGYFKNNQRYFYGIQYYKDGSYYVGFWKKNKKWGYGKMTWIQKKKSQINYSNSDDKKIKDIQNNEMSYINNKVYSIKNEDNTLYNKKRCSFFVHSIYVGQWKNDKEEGYGKFFWFKKRKKDINKNRIEPFDENINTYDYKDDTYRNNNSIYHNGSYDSYEGYWKKGKRFGYGIFNYYNGKKYIGIWKNNKKHGYGYLINVNNIIN…	reference	0	0	reference_PF3D7_0514700.1	reference_PF3D7_0514700.1	reference_PF3D7_0514700.1
G1265.2	Pf3D7_05_v3	-	2971	1	full-splice_match	PF3D7_0514800	PF3D7_0514800.1	2971	1	0	0	0	0	mono-exon	FALSE	NA	NA	C	coding	903	2712	210	2921	617993	615282	NA	60	TAGAAGAATATAAATATATA	0	TRUE	MDEKNNPEDEKKRNYDKDKKNEEINEKYNENLDINIINSYNNETHIIEKEENDNKHENIIKYYNIRNVPREQNNYYIDKTIKLNNKCNDIITNNVDVSEFFYKNETSNVNLNELCFSTNTKKNDNINNNDCCYNYTTGNNNSSSVDTNNKNYCKQNCNILLNISKDNINEKYDMNKNQYISLVKQEKQENKNNYENTQNDFEFLYNMDNIKLTGTSVILTNENSKYIYKLIPFFKNGEAQFYVRVNEAYNDIYKKGEIKTLLGDVEMDENKNKNNDDNNKNNDNNNKYNNHNNKYNNHNNNHNNQYSNCNYSNLYEYTDILFRMDNIYNLFLETQKKCIEDNNGKDICFSILNKKSNIPIVHNKVNNPSNVDLNVCNTYEHVKELTFEKNYYHTILCEP…	reference,ringtotalhq,ringtotallq,schiznuclq,schiztotalhq,schiztotallq,trophnuclq,trophtotalhq,yang1lq,yang2hq,yang2lq	0	0	reference_PF3D7_0514800.1	reference_PF3D7_0514800.1	reference_PF3D7_0514800.1,schiznuclq_G824.1,trophtotalhq_G608.2,ringtotalhq_G588.1,ringtotalhq_G588.2,yang2hq_G466.1,schiztotalhq_G686.1,schiztotalhq_G686.3,schiztotalhq_G686.2,ringtotallq_G950.3,ringtotallq_G950.2,ringtotallq_G950.1,trophtotalhq_G608.5,trophtotalhq_G608.4,schiztotallq_G1023.6,trophtotalhq_G608.1,trophtotalhq_G608.3,schiztotallq_G1023.3,schiztotallq_G1023.4,schiztotallq_G1023.5,y…
G1266.2	Pf3D7_05_v3	+	2004	1	full-splice_match	PF3D7_0514900	PF3D7_0514900.1	2004	1	0	0	0	0	mono-exon	FALSE	NA	NA	C	coding	438	1317	261	1577	618629	619945	NA	80	AAAAAAAAAAAAATTAATCA	0	TRUE	MKKGQVIMNEEKCNEITKHYGNPFINTKEDYLHEKIEKIICSILLSRNIKKANYLVFDILFDVFMKIIKTIGYHCKKFSSLRGSHVVNYIDIKYCLKLAFYNIYNEIYILKDYSKLYKDIIYYHIYDEEDNKENNNNNKKNEYNNNQHNNNDENNNNEHNNNKFIGDNNQEHVGKDDECYNKNEENNFRKNTSSMMIIKEKENYINVVQNSYLYYKHLCTKKNNNTHDLIKNFNSINNLFTNEFNNKNIQDGNLSNNECVNILSLRENVNVEKYKEIMMLKKNYIHDHMPIIPLSINRKEKITGYINEKDNYAYDHIQSQSNNLLNNDEHILHSSSSSSSSSSSSSSLSDDSHVNEKKLNDSSNKNYNYLNTSNDHSNLSQRMLYEHTKENISKEKIEI…	NPcDNA,reference,ringnuclq,ringtotallq,trophtotallq,yang2hq	0	0	reference_PF3D7_0514900.1	reference_PF3D7_0514900.1	ringnuclq_G618.1,reference_PF3D7_0514900.1,ringtotallq_G951.1,NPcDNA_G1159.3,NPcDNA_G1159.1,yang2hq_G467.1,trophtotallq_G985.2
G1267.12	Pf3D7_05_v3	-	1830	3	full-splice_match	PF3D7_0515100	PF3D7_0515100.1	1830	3	0	0	0	0	reference_match	FALSE	canonical	FALSE	C	coding	488	1467	364	1830	626481	624719	FALSE	30	GTTTTATATGTAGATATTAT	0	TRUE	MVWGKRNYFISPDSFRSFRYYFPKNFERRTKEERNVFYLSGRKNSNDSLFNKIRINEKREKNFCNYNLHQRTFCRYSQENIFNKQKKKKKEKINMINRNGDGDGQTNVFSSLSWLNVKYDILEMYKKKNIYNMVIRKKYLNNIYIYCNDLKNKYVKIYKIYYKKYLYMEIKEKTFSNITKIFTNMCMYKNYVINNIIRNKLKWTNIEKCLKNIRFNYNKRNIFLFEKISSLYKNKSNIHKNININENINKYTIYYKNIFLYHYKLSPVTYTLILLHIFVYFLWNIAEPSRNSYNYYYINNFKHNNYNNKNKYTSPLLSTDTMYKYFSCSLQNLKEKKLYTLVTNLISHNTIQSFLLNTISLYYIGTALEKIIQSRNFFITYLISGVLSSYIQILYHKNN…	NPcDNA,reference,ringtotalhq,schiztotallq,trophtotallq,yang1lq	0,0,0	0,0,0	reference_PF3D7_0515100.1;ringtotalhq_G590.1,yang1lq_G977.1;ringtotalhq_G590.1,yang1lq_G977.1	ringtotalhq_G590.1,yang1lq_G977.1;ringtotalhq_G590.1,yang1lq_G977.1;reference_PF3D7_0515100.1	schiztotallq_G1027.2,reference_PF3D7_0515100.1,NPcDNA_G1162.1,trophtotallq_G988.2,trophtotallq_G988.3,trophtotallq_G988.1,ringtotalhq_G590.1,yang1lq_G977.1
G1267.6	Pf3D7_05_v3	-	3947	1	full-splice_match	PF3D7_0515000	PF3D7_0515000.1	3947	1	0	0	0	0	mono-exon	FALSE	NA	NA	C	coding	848	2547	968	3514	623356	620810	NA	20	TTTTTTTTATTCTGAAGACG	0	TRUE	MSLKRFFNFLDDDNKTKKKINTNKNEVDDEKIINDEGEKIKDEKKYKEEGEQEKSEELPKEEKKGGKRRGRKKQTDDKKNDDDNDQNENYKINDQSQTTLNKIEEKKKGNDNKKKRGRKSKKDIDVIKDDTNEHNKDDAKEQNKDDAKEQNKDDTYEPNNNHTNEPNNNLTNEPNNNHTNEPNNNHTNEPNNNHTNEPNNNHTNEPNNNLTNEPNNNHTNEQNKDDTNEPNNNHTNEQNKDIICDQSKNVINNQSTHYGNQNDHGDPPSYDLKNKNEKDNISNDKDNTNDDKNCKKIEPPSQILLNTPPPPSGQPPTGIQNVSHNSPPVPPTCPPPPTPPAPPGQPTQSNYPSQYYNMYNNMSVENYMGYPYYYSQYYNVGPHQSNAISIDPNKEKQLN…	NPcDNA,directRNA,reference,ringtotallq,schiztotallq,trophnuclq,trophtotallq,yang1lq,yang2hq,yang2lq	0	0	reference_PF3D7_0515000.1	reference_PF3D7_0515000.1	NPcDNA_G1160.6,NPcDNA_G1160.7,ringtotallq_G952.3,NPcDNA_G1160.5,ringtotallq_G952.4,yang2hq_G468.2,yang2hq_G468.3,yang2hq_G468.1,NPcDNA_G1160.8,trophtotallq_G986.1,trophtotallq_G986.2,yang2lq_G779.3,yang2lq_G779.2,yang2lq_G779.7,reference_PF3D7_0515000.1,yang2lq_G779.5,yang2lq_G779.4,yang2lq_G779.6,trophnuclq_G794.2,ringtotallq_G952.1,schiztotallq_G1025.2,yang1lq_G975.1,yang1lq_G975.2,yang1lq_G975…
G127.4	Pf3D7_01_v3	+	2382	3	full-splice_match	PF3D7_0110800	PF3D7_0110800.1	2382	3	0	0	0	0	reference_match	FALSE	canonical	FALSE	C	coding	367	1104	668	1771	417921	419607	FALSE	40	TAGACGTGTAATATATATAT	0	TRUE	MSSISPNKKFALTSASDKPITLIRTNVSNENNNVRRKMLRNFRNSRNTTCPDCKEKGIIICDTSEGTQICNGCGMVVESKILSEEQEWRNFQNDGQSKNTDRNRVGEVSDIWLENNLTSTTFIKSSKKLQHLNMMTQINKNDQTLISAFNILKLICDTFFLRSNVIERAKEITKELQDMEQLKNRINNLNMLAVVYLACREAGHIKSIKELITFDRSYKEKDLGKTINKLKKVLPSRAFVYNENISHLIYSLSNRLQLSIDLIEAIEYVVKKASTLITTSHRLNSLCGGSIHLIVELNTNEEKNMKLPNLSQIATVCGVTTNTLKTTFKELLNAAEYIIPKYYLSEDNPKLSMLKQKYLSEDKRKKN	NPcDNA,reference,ringnuclq,ringtotalhq,ringtotallq,schiznuclq,schiztotalhq,schiztotallq,trophnuchq,trophnuclq,trophtotalhq,trophtotallq,yang1hq,yang1lq,yang2hq,yang2lq	0,0,0	0,0,0	reference_PF3D7_0110800.1;NPcDNA_G112.1,ringnuclq_G54.2,ringtotallq_G91.2,ringtotallq_G91.3,schiznuclq_G80.1,schiznuclq_G80.2,schiztotalhq_G69.2,schiztotallq_G102.3,schiztotallq_G102.4,schiztotallq_G102.5,trophnuchq_G35.1,trophnuclq_G78.2,trophnuclq_G78.3,trophtotalhq_G62.1,trophtotallq_G95.4,yang1hq_G54.1,yang1lq_G91.1,yang1lq_G91.4,yang1lq_G91.7,yang2hq_G44.1,yang2hq_G44.2,yang2lq_G69.1,yang2lq…	NPcDNA_G112.1,ringnuclq_G54.2,ringtotallq_G91.2,ringtotallq_G91.3,schiznuclq_G80.1,schiznuclq_G80.2,schiztotalhq_G69.2,schiztotallq_G102.3,schiztotallq_G102.4,schiztotallq_G102.5,trophnuchq_G35.1,trophnuclq_G78.2,trophnuclq_G78.3,trophtotalhq_G62.1,trophtotallq_G95.4,yang1hq_G54.1,yang1lq_G91.1,yang1lq_G91.4,yang1lq_G91.7,yang2hq_G44.1,yang2hq_G44.2,yang2lq_G69.1,yang2lq_G69.5;NPcDNA_G112.1,NPcDN…	NPcDNA_G112.2,ringtotalhq_G55.2,reference_PF3D7_0110800.1,schiztotalhq_G69.1,ringtotalhq_G55.1,NPcDNA_G112.4,trophnuclq_G78.3,trophnuclq_G78.2,trophnuclq_G78.5,NPcDNA_G112.3,trophnuclq_G78.6,NPcDNA_G112.1,yang2lq_G69.1,schiznuclq_G80.2,schiznuclq_G80.1,schiztotalhq_G69.2,schiztotallq_G102.4,schiztotallq_G102.5,trophtotalhq_G62.2,yang1lq_G91.7,yang2hq_G44.1,yang2hq_G44.2,yang1hq_G54.1,yang1lq_G91.…
G1270.4	Pf3D7_05_v3	+	438	2	full-splice_match	PF3D7_0515200	PF3D7_0515200.1	438	2	0	0	0	0	reference_match	FALSE	canonical	FALSE	C	coding	142	429	10	438	627298	627961	FALSE	60	GGACAGGACGAAAAAATAAA	0	TRUE	FKTMIFLSFLNQYEETKKDRYNLLKENSNVNPKVKVIESTYINCEINNKKREWSNNKLNKELSKWNHDIICSKKYKYNPFKQACDKNFDFLKEGQKYYTSRENFLKRDYNLIFQNLRNSPSIHIATCGIFMTIIIGLLNLKNKKI	reference	0,0	0,0	reference_PF3D7_0515200.1;reference_PF3D7_0515200.1	reference_PF3D7_0515200.1;reference_PF3D7_0515200.1	reference_PF3D7_0515200.1
G1270.7	Pf3D7_05_v3	+	6629	1	full-splice_match	PF3D7_0515300	PF3D7_0515300.1	6629	1	0	0	0	0	mono-exon	FALSE	NA	NA	C	coding	2133	6402	198	6599	628981	635382	NA	45	GTACACATATATATATATAT	0	TRUE	MKIRYDKCSSTKDLNYFFHLKLGFFVCYKNHNDKYSFKNKILQKNDTILFFKKKKKFMYLRKKKKKKKKKILIQIIQEYNKYNEYFKYNSNLEGNQGFNKKPEKNKNTKGNVYTDHTNQNAKSKIYNYDMNDDSYSNYVNNNNVFRISSFLILNNEFFGYPLQFVCETEGRSRNHEHYPDVHGDNIKYNKCDDNKYNKCDDNKYDKCDDNKYNKCDDNKYDTCDDNKYDTCDDNKYDTCDDNKYNKYDDDKYDTCDDNKYNKYDDDKYNKYDDDKYNKYDDDKYEKSRKKKKLNNLYKTILTKKKRKKMNSNLCVINKIYKYPIKYCELNSKAFVFFIIKNVGVHKITYYSYNKLFSKDGVLNQGIQICKLYHVNKNKKIKQIIFEALKNKITFSYDNN…	reference,ringtotallq,trophtotallq,yang2lq	0	0	reference_PF3D7_0515300.1	reference_PF3D7_0515300.1	reference_PF3D7_0515300.1,ringtotallq_G954.14,trophtotallq_G989.9,yang2lq_G780.13,trophtotallq_G989.6,ringtotallq_G954.9,yang2lq_G780.14,yang2lq_G780.8
G1272.1	Pf3D7_05_v3	+	3187	6	full-splice_match	PF3D7_0515400	PF3D7_0515400.1	3187	6	0	0	0	0	reference_match	FALSE	canonical	FALSE	C	coding	761	2286	764	3049	637354	640381	FALSE	20	TTTAACGGTGTTGTCTTTAA	0	TRUE	MSSLKKKKQDILWSKKWRNLIQQKAIKEEMNKQLKASLEKQKQEEEEKECTFKPQTLWNQSFKKTISFVDEFFVKLKPYIEQQQAYLNQLKELEYDDQMFSQKIKEELRVMLSKAVDKEIMETIIEGYKGVRTRGINKVKREKLDILSKMIKLEREYSCFMARENVDKKDLEECGFDCDLAAKLRNDILKDSLCPNSLRDFAKIRQEINQVLEEELKLRESESATPGGNKYDNKSDDTCDDKKDSYDVTYYNTHDDNYLYEKNNQGYDINKINNYLYNNSHTYMTKENVIKQNKEISRNQHISKDSQINSMGEYLISNTNKGNETLNETINKDNKKEKIIKENNNNNNNISNNNNKKNNLEHDHNKNKHYKKNSNMINIQNNYNNVKENNNILNTNNNI…	reference	0,0,0,0,0,0	0,0,0,0,0,0	reference_PF3D7_0515400.1;reference_PF3D7_0515400.1;reference_PF3D7_0515400.1;reference_PF3D7_0515400.1;reference_PF3D7_0515400.1;reference_PF3D7_0515400.1	reference_PF3D7_0515400.1;reference_PF3D7_0515400.1;reference_PF3D7_0515400.1;reference_PF3D7_0515400.1;reference_PF3D7_0515400.1;reference_PF3D7_0515400.1	reference_PF3D7_0515400.1
G1274.2	Pf3D7_05_v3	-	2883	4	full-splice_match	PF3D7_0515500	PF3D7_0515500.1	2883	4	0	0	0	0	reference_match	FALSE	canonical	FALSE	C	coding	960	2883	1	2883	644685	641137	FALSE	40	CACGTTACATACATATACAC	0	TRUE	MSRETSKDDFYKTNKYGHSIEESKNIYKESYESDLNNELEEKENKMKNRKRRNASSSFHNSFNRNNISINKDNGYNNIRKIKNKYGDDYFPFRFYKNINNYKCSNVNKYNYKDKYKYEKGYTSKNTKICNFRNNRIKTYKNTYHNIINFIKENRNDMKKVRYFLFLRAYENSELFQINKQNKKEKHNLRKHNKCIDIKDAKEKERLKLLKLLKSYDIKYEGYTDLYTLCNYSIYYEDKKLVEELLNKQNCNNFFYYLVSIGISYNDIIHMASVFENMEYLKYGNLYMLPWIYKKLNKFYNFDVTTFILHCIIYSISTLNSSLFLFIKYKTFAIIFPLFITYLLLSTPLVLQEINSGRFVLDGCISFFWSINNYHLPIGIILIISYILSIIKCIDFISLH…	reference	0,0,0,0	0,0,0,0	reference_PF3D7_0515500.1;reference_PF3D7_0515500.1;reference_PF3D7_0515500.1;reference_PF3D7_0515500.1	reference_PF3D7_0515500.1;reference_PF3D7_0515500.1;reference_PF3D7_0515500.1;reference_PF3D7_0515500.1	reference_PF3D7_0515500.1
G1276.1	Pf3D7_05_v3	+	4427	10	full-splice_match	PF3D7_0515600	PF3D7_0515600.1	4427	10	0	0	0	0	reference_match	FALSE	canonical	FALSE	C	coding	1250	3753	618	4370	646659	652106	FALSE	55	ACATATACATAATACATACA	0	TRUE	MEKNIKLKISDTKSRILNFLTNKKTSVPNEDENNTNTINKTKNIESPNNNSLNNSESNVINKKNNEKDTIKKKKKSGTILNLKNEQPPQALESEVKKGKVETESTTNQTMDTQNKQVQNKNEENIKIDKIQNEISSSEKEQRQNNISDVEYIESLKCEIEENIQEDNIQKYESKLNPIAPEFKPQNSLYIYQKIQQHTKKNLLLLIKSFAYKGIKLENISGEYCKKYNALLNLGQAGFTNIYDLLKSIDSYLIFEEIKDDNKKDHDDERSLRKDHNNDDERSLRKDHNNDDEKGDKKDHDNDDEKGNRKDNNNEEEKGDKKDHNNDDDKKGNIKDNNNEEEKKTNDDNKHLHYEKKCFPCFINKNDISEKNIIIKYKTPPMDENRKFFIKIILGTLSEC…	reference	0,0,0,0,0,0,0,0,0,0	0,0,0,0,0,0,0,0,0,0	reference_PF3D7_0515600.1;reference_PF3D7_0515600.1;reference_PF3D7_0515600.1;reference_PF3D7_0515600.1;reference_PF3D7_0515600.1;reference_PF3D7_0515600.1;reference_PF3D7_0515600.1;reference_PF3D7_0515600.1;reference_PF3D7_0515600.1;reference_PF3D7_0515600.1	reference_PF3D7_0515600.1;reference_PF3D7_0515600.1;reference_PF3D7_0515600.1;reference_PF3D7_0515600.1;reference_PF3D7_0515600.1;reference_PF3D7_0515600.1;reference_PF3D7_0515600.1;reference_PF3D7_0515600.1;reference_PF3D7_0515600.1;reference_PF3D7_0515600.1	reference_PF3D7_0515600.1
G1277.17	Pf3D7_05_v3	-	1584	2	full-splice_match	PF3D7_0515800	PF3D7_0515800.1	1584	2	0	0	0	0	reference_match	FALSE	canonical	FALSE	C	non_coding	NA	NA	NA	NA	NA	NA	NA	25	CCCTATATATTAAGGTCTTT	0	TRUE	NA	NPcDNA,directRNA,reference,ringtotallq,schiznuclq,schiztotallq,trophtotallq,yang1hq,yang1lq	0,0	0,0	reference_PF3D7_0515800.1;NPcDNA_G1171.39,NPcDNA_G1171.40,NPcDNA_G1171.42,directRNA_G372.1,ringtotallq_G961.3,ringtotallq_G961.5,trophtotallq_G994.16,trophtotallq_G994.18,yang1hq_G577.1,yang1hq_G577.2	NPcDNA_G1171.39,NPcDNA_G1171.40,NPcDNA_G1171.42,directRNA_G372.1,ringtotallq_G961.3,ringtotallq_G961.5,trophtotallq_G994.16,trophtotallq_G994.18,yang1hq_G577.1,yang1hq_G577.2;reference_PF3D7_0515800.1	yang1lq_G983.3,yang1lq_G983.2,schiztotallq_G1036.4,directRNA_G372.2,reference_PF3D7_0515800.1,schiznuclq_G837.2,yang1lq_G983.4,yang1hq_G577.2,yang1hq_G577.1,trophtotallq_G994.16,NPcDNA_G1171.39,NPcDNA_G1171.40,ringtotallq_G961.5,NPcDNA_G1171.42,ringtotallq_G961.3,trophtotallq_G994.18,directRNA_G372.1
G1277.23	Pf3D7_05_v3	-	1762	1	full-splice_match	PF3D7_0515900	PF3D7_0515900.1	1762	1	0	0	0	0	mono-exon	FALSE	NA	NA	C	coding	328	987	475	1461	661136	660150	NA	50	ATATTATTTGTAAAACAACA	0	TRUE	MKKRKFERCLYQILKIVKFYMNIWIKIKKLIKYVLSPLFLRDSFHFKTYRKRRICPTMTLVLDLDETLIYCTKKRKYHYQKEVDVLINGKYLPLYVCKRPYIDLFFSSLYPFYEIIIFTTAIKSYADTVLNIIDVDHYIDKKFYREDCYEMNEKLYIKNLTNIKKELSKIILIDDSNISGFQYPDNFFPIKKWQGDLNDNELLHLIPFFLNLRKLKDIRSLCSFRLISQKDVSKLLCTSSSKHIKYLTDDNSKYLYRHSLAFQAINYLKIFMNKFRYASSKKQWNELGKKINNKLKSYPFSLSKLKGSSDDEHKKKHRKIINNRKMLR	NPcDNA,reference,ringtotallq,schiznuclq,schiztotalhq,trophnuclq,trophtotalhq,trophtotallq,yang1lq,yang2lq	0	0	reference_PF3D7_0515900.1	reference_PF3D7_0515900.1	trophnuclq_G802.3,trophnuclq_G802.2,schiztotalhq_G693.1,NPcDNA_G1171.48,reference_PF3D7_0515900.1,schiznuclq_G838.1,yang1lq_G984.1,trophtotalhq_G612.2,trophtotallq_G997.2,yang2lq_G784.1,ringtotallq_G961.7,trophtotalhq_G612.1,NPcDNA_G1171.45,NPcDNA_G1171.44,NPcDNA_G1171.47,NPcDNA_G1171.46
G1277.4	Pf3D7_05_v3	-	2833	1	full-splice_match	PF3D7_0515700	PF3D7_0515700.1	2833	1	0	0	0	0	mono-exon	FALSE	NA	NA	C	coding	456	1371	814	2184	655336	653966	NA	20	ATATATATTTTTTTTTTTTT	0	TRUE	MKFEKFNIPEWSDIERYFKDPELLTAEILFVALTLCNVFVMYRLFLDVIPYPIFVTWWQLAQGLLVAYVCGELGREFPKFAYFPKVEINENMLKVLFVPSIFYCLMLVLSNYLLYKTPCIASYPVLVSFTVVFHHLTRFIGCGEEYMPLRWKSIVFLLAAFIIGCFDSKTTGKGVIVWALLYALFSAIFRAGFMQKIMHLVDGKGNTLHNNQHLLGVLILPVLILLSGELSVFVHMPYDITSLHTWQMWGCLITVGTLPFIKNVISNRLVRRTGQGPWRFLEIISIILVFFIGMTYNAPSFKGYLAILCVIIGRSLGAFDVLLNASDYMHAEDERKRKNPRASYAKSRQGTQASKPFLSSADNEEDEESSFSSNDSKSYQGSQDYDDKESVNSSSQQYS…	NPcDNA,directRNA,reference,ringtotalhq,ringtotallq,schiznuchq,schiznuclq,schiztotalhq,schiztotallq,trophtotalhq,trophtotallq,yang1lq,yang2lq	0	0	reference_PF3D7_0515700.1	reference_PF3D7_0515700.1	yang2lq_G782.1,schiztotalhq_G692.2,yang2lq_G782.3,yang2lq_G782.2,schiztotalhq_G692.3,schiztotallq_G1034.3,ringtotalhq_G593.2,trophtotallq_G994.4,schiztotallq_G1034.4,schiztotallq_G1034.5,schiztotallq_G1034.6,ringtotalhq_G593.3,schiznuclq_G834.6,schiztotallq_G1034.2,schiznuclq_G834.5,schiznuclq_G834.8,schiznuclq_G834.9,ringtotallq_G959.14,ringtotallq_G959.11,schiznuclq_G834.12,schiznuclq_G834.13,s…
G128.2	Pf3D7_01_v3	-	1216	1	full-splice_match	PF3D7_0110900	PF3D7_0110900.1	1216	1	0	0	0	0	mono-exon	FALSE	NA	NA	C	coding	186	561	90	650	420853	420293	NA	45	AATGGGTTGTATATAAAAAT	0	TRUE	MKRKVPNIIITGVPGSGKSTLCEELKEIINKELLKRNDMEGFEMTHLNLSNIIKDERLYKEFDDELDASIYSEELLNEYLKKKYKLEKGGYIIDFHDINFVKDVDIIDKIFLLTIQTNFLYERLEKRNYTKEKIKNNIECEIFQVIKEDILDHFPNTNILQEIENNDLQQYDNNLSIIKNWVLSYI	directRNA,reference,ringtotallq,schiztotallq,yang1lq	0	0	reference_PF3D7_0110900.1	reference_PF3D7_0110900.1	directRNA_G36.1,directRNA_G36.2,ringtotallq_G92.1,schiztotallq_G103.2,yang1lq_G92.1,reference_PF3D7_0110900.1
G128.3	Pf3D7_01_v3	-	7049	6	full-splice_match	PF3D7_0111000	PF3D7_0111000.1	7049	6	0	0	0	0	reference_match	FALSE	canonical	FALSE	C	coding	1664	4995	1304	6298	427575	421776	FALSE	55	TCATCAATTTGATAAAAAAA	0	TRUE	MESGNKKRIDTYEENEWIEKEEGNNLGDNKNADYFVSSNIEDVFISNRTTENENEEMTGEFMSSSDISNKGDEKNAYKRVRHKEINKEDMHIGNNHNYVMNDNNDDNNIQNNVSNNVEENIQSISFIDHEMIPEKMNILINNNNSNIINDNIYIDGNNHNNMYIDHTPSDNIYNNNEKHTKELYDKKKPCGIYKNTNSNSNTNSNSNTNSNSNDHFKEAKDEGNNNPVDELMKDIKMFNNSMQSIYSTNNLSFQKNLSKMYSELASNKNLESLHNLFKDTSFGGNMEKAQFLKNILLASCLPQNGMGIKKNEVAINKDIENNKEVEKINNKILINDPRNVQVSQYIKKKKSSNYNLNEYTEESNITNLSESQNLISNMEPTTVFSLSSHKNNLDVKEGD…	reference	0,0,0,0,0,0	0,0,0,0,0,0	reference_PF3D7_0111000.1;reference_PF3D7_0111000.1;reference_PF3D7_0111000.1;reference_PF3D7_0111000.1;reference_PF3D7_0111000.1;reference_PF3D7_0111000.1	reference_PF3D7_0111000.1;reference_PF3D7_0111000.1;reference_PF3D7_0111000.1;reference_PF3D7_0111000.1;reference_PF3D7_0111000.1;reference_PF3D7_0111000.1	reference_PF3D7_0111000.1
G1280.1	Pf3D7_05_v3	+	4567	2	full-splice_match	PF3D7_0516000	PF3D7_0516000.1	4567	2	0	0	0	0	reference_match	FALSE	canonical	FALSE	C	coding	1084	3255	1117	4371	663551	666917	FALSE	95	TAAAAAAAAAAAAAAAAAAA	0	TRUE	MRKVSIKFINSRLYYSRRYLSRNQFYSFFSCNKNEQRPIKSKNDDFLIDESYNNVEFDEYISPSFSFDINIDDDKWKKKEEIEYNKFIEKTKKDSINPSTFFNTQKMTKHIKNTSGNSNYEKLQIHNKHIDNNISSNVVTSNNSTPHNVETFYEKENIYEDDINIFLKNSSDDITLQDGGIIKKLIYLDSNYKSLHYENKKIGAYLNSILDLLERGSTDTHKDGVVKTRRGNEENEENGKNEENGKNEKNEENGKNEKNEENGKNEKNEKNEENGKNGKNGKNEKNEENGKNEQNEEDKVDKEYEADILYKDNKERTETPNERVGGGHIQYLQGHIFNNIYEDPFSLNNLKYQKLVTNFTKFAGYYTNTFFKLIVENIQSLTYNNLVFTLNLLDHLNMK…	NPcDNA,reference,ringtotallq,schiznuclq,schiztotalhq,schiztotallq,trophnuchq,trophnuclq,trophtotallq,yang2hq,yang2lq	0,0	0,0	reference_PF3D7_0516000.1;NPcDNA_G1174.1,NPcDNA_G1174.2,NPcDNA_G1174.3,ringtotallq_G963.1,ringtotallq_G963.2,ringtotallq_G963.4,schiztotalhq_G694.1,trophnuchq_G401.1,trophnuclq_G804.1,trophnuclq_G804.2,trophnuclq_G804.3,trophnuclq_G804.4,trophnuclq_G804.5,trophnuclq_G804.6,trophtotallq_G999.1,trophtotallq_G999.3,yang2hq_G472.1	NPcDNA_G1174.1,NPcDNA_G1174.2,NPcDNA_G1174.3,ringtotallq_G963.1,ringtotallq_G963.2,ringtotallq_G963.4,schiztotalhq_G694.1,trophnuchq_G401.1,trophnuclq_G804.1,trophnuclq_G804.2,trophnuclq_G804.3,trophnuclq_G804.4,trophnuclq_G804.5,trophnuclq_G804.6,trophtotallq_G999.1,trophtotallq_G999.3,yang2hq_G472.1;trophnuclq_G804.2,trophnuclq_G804.3	yang2lq_G786.4,yang2lq_G786.1,yang2lq_G786.3,yang2lq_G786.2,reference_PF3D7_0516000.1,schiznuclq_G839.2,schiztotallq_G1037.2,schiztotallq_G1037.1,schiztotallq_G1037.4,yang2hq_G472.1,trophnuclq_G804.5,ringtotallq_G963.1,trophnuclq_G804.6,NPcDNA_G1174.1,trophnuclq_G804.4,NPcDNA_G1174.3,NPcDNA_G1174.2,trophnuclq_G804.1,trophnuchq_G401.1,trophnuclq_G804.3,ringtotallq_G963.2,schiztotalhq_G694.1,trophn…
G1280.11	Pf3D7_05_v3	+	7676	2	full-splice_match	PF3D7_0516100	PF3D7_0516100.1	7676	2	0	0	0	0	reference_match	FALSE	canonical	FALSE	C	coding	2400	7203	91	7293	667486	674861	FALSE	100	AAAAAAAAAAAAAAAAAAAA	0	TRUE	MYKNIFFPHDNIKKETYKVYYYHTNNLIHDEYRISYIECYKKKKKKIVTILHYVFCILSLGLLPLILSWFPIFYFRLLHSACTLNECEKVLIITKDGNKYIKKIKKIKFNHNVCYVMNDVFFSEDQSMSSMYNDKEQNKNNFNYFSRDYTFRDQNIMNERKDNINLKDHIKLSGHINLKDNIKLSGHINLKDNIKLSGHINLKDNIKLSGHINFKDNINFKDSIYPCDEILHVDNIPLHNNLNINSHQPFDETTEYNKSRLQDNNRITYIFEFLDIRYVYIKKKNIFVELYFNINYPFSYMHLMCTGLRNEKLINDRKILYGECNLNIKSDSFIILLFKEIMNPFFIFQIFAMIVWSLDNYIEYTISILFITSISIILELKNTIKNQKKIKNMLNYTCP…	NPcDNA,reference,ringtotallq,schiznuclq,schiztotallq,trophnuclq	0,0	0,0	reference_PF3D7_0516100.1;NPcDNA_G1177.1,ringtotallq_G964.8,schiznuclq_G841.1,schiztotallq_G1038.7,schiztotallq_G1038.8,trophnuclq_G806.3	NPcDNA_G1177.1,ringtotallq_G964.8,schiznuclq_G841.1,schiztotallq_G1038.7,schiztotallq_G1038.8,trophnuclq_G806.3;reference_PF3D7_0516100.1	reference_PF3D7_0516100.1,NPcDNA_G1177.1,schiznuclq_G841.1,ringtotallq_G964.8,schiztotallq_G1038.7,schiztotallq_G1038.8,trophnuclq_G806.3
G1281.3	Pf3D7_05_v3	-	1997	3	full-splice_match	PF3D7_0516200	PF3D7_0516200.1	1997	3	0	0	0	0	reference_match	FALSE	canonical	FALSE	C	coding	151	456	1011	1466	676614	675809	FALSE	10	TTATTATTTTTTTTTTTTTT	0	TRUE	MASKKVKTPQPETAIVSGPQPKEGELVFGVAHIFASFNDTFIHVTDLSGRETLVRITGGMKVKADRDESSPYAAMMAAQDVAARLKELGVTAIHIKLRASGGTKSKTPGPGAQSALRALARSGLKIGRIEDVTPIPTDSTRKKSGRRGRRL	NPcDNA,directRNA,reference,ringnuclq,ringtotallq,schiznuchq,schiznuclq,schiztotalhq,schiztotallq,trophnuclq,trophtotalhq,trophtotallq,yang1hq,yang1lq	0,0,0	0,0,0	reference_PF3D7_0516200.1;directRNA_G374.2,ringnuclq_G625.1,schiznuchq_G418.1,schiztotalhq_G696.1,schiztotallq_G1040.1,schiztotallq_G1040.2,schiztotallq_G1040.3,schiztotallq_G1040.4,schiztotallq_G1040.5,trophnuclq_G807.1,trophtotalhq_G615.1,trophtotallq_G1001.1,trophtotallq_G1001.2,trophtotallq_G1001.3,trophtotallq_G1001.4,trophtotallq_G1001.5,trophtotallq_G1001.7,yang1hq_G579.1,yang1hq_G579.2;di…	directRNA_G374.2,ringnuclq_G625.1,schiznuchq_G418.1,schiztotalhq_G696.1,schiztotallq_G1040.1,schiztotallq_G1040.2,schiztotallq_G1040.3,schiztotallq_G1040.4,schiztotallq_G1040.5,trophnuclq_G807.1,trophtotalhq_G615.1,trophtotallq_G1001.1,trophtotallq_G1001.2,trophtotallq_G1001.3,trophtotallq_G1001.4,trophtotallq_G1001.5,trophtotallq_G1001.7,yang1hq_G579.1,yang1hq_G579.2;directRNA_G374.2,ringnuclq_G…	reference_PF3D7_0516200.1,directRNA_G374.1,schiznuclq_G842.1,yang1lq_G988.1,yang1lq_G988.2,NPcDNA_G1178.5,NPcDNA_G1178.4,NPcDNA_G1178.2,ringtotallq_G965.2,ringtotallq_G965.4,schiznuchq_G418.1,schiztotalhq_G696.1,trophtotalhq_G615.1,trophtotallq_G1001.2,trophtotallq_G1001.3,trophtotallq_G1001.1,trophtotallq_G1001.6,trophtotallq_G1001.7,trophtotallq_G1001.4,trophtotallq_G1001.5,directRNA_G374.2,tro…
G1283.2	Pf3D7_05_v3	+	3841	1	full-splice_match	PF3D7_0516300	PF3D7_0516300.1	3841	1	0	0	0	0	mono-exon	FALSE	NA	NA	C	coding	681	2046	1234	3279	678910	680955	NA	20	TCTGAGTTATCATAGTGTTG	0	TRUE	MNKFFPLLVCVSLIFFFLKLSINAKKIFKKNIKNKPFILKKSNNINGIYFIKSKLNKIENKKNKNKKMKLFCDHNDNVNRMEQQNNSVNVSKDNSSFIFSNRKKLTNLLLIVNYDGTNYNGWTGLENSSEVYLNALQNYKNKKKTERQKNIERKKYSTVQNNILDCILKLHGYKYIHNNNNNEHICNSYKVGDTDNYNNAHHNDYNQNNVNGIINNKPFEFIGVSRTDKGVHAKEYICQYISYEKEPPCDGDMEHIKRSLNSLLNKDIKILAVLKSPHDHFNIRFHNSGKIYTYNLDIRNPSQPLERNYAWQLYDDPRFFFLSKKTNKHKKEGTPNSIHNAQQTCTTPGDKNGRKALYIANKKEEDLKYIYDDELSLLFGENYIPNGTYDDENLSDEKQ…	NPcDNA,reference,ringtotalhq,ringtotallq,schiztotalhq,schiztotallq,trophnuchq,trophnuclq,trophtotalhq,trophtotallq,yang2hq,yang2lq	0	0	reference_PF3D7_0516300.1	reference_PF3D7_0516300.1	ringtotallq_G966.9,yang2lq_G789.12,ringtotallq_G966.5,ringtotallq_G966.7,yang2lq_G789.11,trophtotallq_G1002.4,trophtotallq_G1002.7,yang2lq_G789.5,yang2hq_G473.2,yang2lq_G789.1,trophtotallq_G1002.8,yang2lq_G789.9,NPcDNA_G1181.1,trophtotallq_G1002.14,schiztotallq_G1041.18,trophtotallq_G1002.12,schiztotallq_G1041.12,schiztotallq_G1041.11,schiztotallq_G1041.16,ringtotallq_G966.10,ringtotallq_G966.11,…
G1284.3	Pf3D7_05_v3	-	1677	1	full-splice_match	PF3D7_0516400	PF3D7_0516400.1	1677	1	0	0	0	0	mono-exon	FALSE	NA	NA	C	coding	335	1008	208	1215	682437	681430	NA	35	GTATCAACACATTTAATTTG	0	TRUE	MSTTNPTRETTEWDDLQRKFGNLPPLPKEIKEEEIYLENLEKLEEENILDKKNLNELNDIEEKCIDDEYLKIIEKYKNDRINEINRMKAEDIYGEVFEISKENFLTDINEASKKNPLNNNNNDDDDNNNDDNNNNYNSDNYNSDNYNNKQSKRKPKGTHVLLHLYSENVISCKVLNNILKELAQKHKYIKFTKGIYNRIIENYPENKLPTILIYYNGTCIHQICNVLDHIKGGLNNLNMPTFEKFINKYHIFRTCHNNMYNSKDNNSDNYDDEDELNKKNIRTQKQYTSFNMFYNKNKGNQHYDNSDNSSVEDKEIHSRGYASSYLDSKLRLNKF	NPcDNA,directRNA,reference,ringtotalhq,ringtotallq,schiznuclq,schiztotalhq,schiztotallq,trophnuclq,trophtotalhq,trophtotallq,yang1lq	0	0	reference_PF3D7_0516400.1	reference_PF3D7_0516400.1	ringtotallq_G967.1,ringtotallq_G967.3,ringtotallq_G967.2,ringtotallq_G967.5,ringtotallq_G967.4,ringtotallq_G967.6,schiztotallq_G1042.6,schiztotallq_G1042.5,schiztotallq_G1042.4,schiztotallq_G1042.3,schiztotallq_G1042.2,schiztotallq_G1042.1,trophtotallq_G1003.2,trophtotallq_G1003.3,trophtotallq_G1003.4,trophtotallq_G1003.5,trophtotallq_G1003.6,trophtotallq_G1003.7,trophtotallq_G1003.8,schiztotalhq…
G1285.1	Pf3D7_05_v3	+	1329	6	full-splice_match	PF3D7_0516500	PF3D7_0516500.1	1329	6	0	0	0	0	reference_match	FALSE	canonical	FALSE	A	coding	442	1329	1	1329	683708	685859	FALSE	60	ACATATAATACAAAATAATT	0	TRUE	MEVTSTLLEKGKNFAQDPSEVFPESKKFFFSSIGKAHLINSLYGIGYTIQIAMLPYLLISSNAGIEHNGYLLTLFSLLQFTGSIFFGRMADIWGVKKSFYLSLISSCLMYLMIMVCESTWAYYISFLPSFFMQTFQASSLLVCLKTNFDKRTGALGYLNLSYGMGIIFGSFLAGVMVNFVGSRGNLLIALLSQLIALCISTTLEEDPKLLKSSNVDKMKMSEILLSIKNEYIRVLNLFKKTYGICLLILFGLLPILMTKFAFAPVVVDMFKLTPSHTSYLMTYAGIITIIAEGILAPYLSSLLGDMICCKYSIPLTLTGFLLLSLCGANESLVLIFMSIPLCGGALLYICGTSQMTKRVEESELGSIIGLNTSLFYAVTIIAPYIAFKSYIALGLGLYW…	reference	0,0,0,0,0,0	0,0,0,0,0,0	reference_PF3D7_0516500.1;reference_PF3D7_0516500.1;reference_PF3D7_0516500.1;reference_PF3D7_0516500.1;reference_PF3D7_0516500.1;reference_PF3D7_0516500.1	reference_PF3D7_0516500.1;reference_PF3D7_0516500.1;reference_PF3D7_0516500.1;reference_PF3D7_0516500.1;reference_PF3D7_0516500.1;reference_PF3D7_0516500.1	reference_PF3D7_0516500.1
G1286.3	Pf3D7_05_v3	-	7106	1	full-splice_match	PF3D7_0516600	PF3D7_0516600.1	7106	1	0	0	0	0	mono-exon	FALSE	NA	NA	C	coding	1610	4833	1814	6646	691642	686810	NA	30	ATCACTACTTATATATTTTT	0	TRUE	MFLIWRLYKTLFLILYIIILQEYVCHSSNHIKSVNRCFIPFISEYIYKQKNRKNNISYDSSNSHYNDKIIPCGNYNKQLKYKINFCRNLYFNNKNEYNRICSRNKLNFHNIQTDNTIYKPKKKYYEVGKVREKIKMYTLFKDDKINTLKCNEEESVTSETINKHDSSVKVKGRRKKNITSNENIMNPNNKSVSSINTNLSDSSNNKNDNSLNSKKNDNTLNSKKNDNTLNSKKNDNTLNSKNNNNSLNSKNNNNSLNSKKSNNSYNDKHIDHIIPEGKNKINNNIDVKHNINNKLNEINEEPYEDTHNKEENSSNKNDNDEKRKEENNNITRRYIKNDQMSYNNINTNSNEYDKNASTLDETYIGKTFEGYVYSVNKNAACIKLKNINKYGLLFKNKAN…	reference,schiztotallq	0	0	reference_PF3D7_0516600.1	reference_PF3D7_0516600.1	schiztotallq_G1043.3,reference_PF3D7_0516600.1
G1287.4	Pf3D7_05_v3	+	5653	3	full-splice_match	PF3D7_0516700	PF3D7_0516700.1	5653	3	0	0	0	0	reference_match	TRUE	canonical	FALSE	C	coding	1332	3999	1373	5371	694492	698778	FALSE	60	TTTAAATAAATAAATATATA	0	TRUE	MDTLSNTNTPNKNVLLDKIQILNLFKIFDNLPFEPKSDNEIWYIVNKEFIDNLRYYECGKSDTYSNIINNKIFLEDCSNVNIKSRIVKEYENSNGVDFLLYPEKAIEILEKHFIFDIKIPRAVYAYKTNRKEKIIYKVDIQPLKIIVYSKNPNEHSNPSKMKIVILRNDTLESVLKEIVGNIDRSTFKKNLFYADELDNKREKTWKCLYICNSIEYDLTKKVCDYSIDETCCLLITSERPDIKCIMNKSNYNASYGKKEGHNRRMEIESSLKNNNNEDEEGNENYYFDDDNNNMSEMEKRRISYIFDKGGDRGLINLGNTCFLNSSLQCLSKILKFSNYFLNGSFWNHINYSNPVGQHGRLAKAYYETLTEMWKINKRDCPYAPKVLKEAISEKRDEFY…	reference,ringtotallq,trophtotallq,yang2lq	0,0,0	0,0,0	reference_PF3D7_0516700.1;reference_PF3D7_0516700.1;yang2lq_G792.1	yang2lq_G792.1;yang2lq_G792.1;reference_PF3D7_0516700.1	reference_PF3D7_0516700.1,trophtotallq_G1005.4,ringtotallq_G970.3,yang2lq_G792.1
G1288.2	Pf3D7_05_v3	-	8693	1	full-splice_match	PF3D7_0516800	PF3D7_0516800.1	8693	1	0	0	0	0	mono-exon	FALSE	NA	NA	C	coding	2378	7137	1011	8147	707256	700120	NA	30	ATATATACGAGTTCACCTTC	0	TRUE	MELENSNYFISIENLSADKNTGEEDIDILNNMSNLNLINENSSMVNSNGGGIKIGINKKDYDLYISQLKDKNINPLIRTKNKLNKKDGRNKNNYDDSSYYEMKIIDAKTNDYEYFGNLGLQKGLHENNIYNDKSDLKDYLKGDLKDDLKGDLKGDLKNDIYLVNKMENVQNFNDDNNCSEPTNHINTIRINDELDKISNKSCVLISGKVKEGCLPNDNNVIYYDNTNNYYCDVKNEEGMNLLKNVKTDEYSHNLNTNIFHEDMNLYDNYQHNIDEDIFGKNYRMNHYDHMNNSIVNDHIVYFGKNNDEETSLLTHDEKGDKHINKEYKKITYNDNNNDNNNDDDNNNNDSNSGHREEDRYPSDLLQNNIYNDDITLKDKYVENKYFQDAKRSNSFCNNK…	reference,ringtotalhq,ringtotallq,schiznuchq,schiznuclq,schiztotallq,trophnuclq,trophtotalhq,trophtotallq,yang1lq,yang2lq	0	0	reference_PF3D7_0516800.1	reference_PF3D7_0516800.1	reference_PF3D7_0516800.1,ringtotalhq_G600.5,ringtotalhq_G600.4,trophnuclq_G813.1,ringtotalhq_G600.2,ringtotalhq_G600.1,schiznuchq_G420.1,trophtotallq_G1006.1,trophtotalhq_G620.1,trophtotallq_G1006.2,trophtotallq_G1006.5,trophtotallq_G1006.4,yang2lq_G793.3,yang2lq_G793.2,yang2lq_G793.1,yang2lq_G793.4,ringtotallq_G971.4,ringtotalhq_G600.3,ringtotallq_G971.6,ringtotallq_G971.1,ringtotallq_G971.2,ri…
G1289.3	Pf3D7_05_v3	-	1709	2	full-splice_match	PF3D7_0516900	PF3D7_0516900.1	1709	2	0	0	0	0	reference_match	FALSE	canonical	FALSE	C	coding	260	783	536	1318	713772	712762	FALSE	0	TTTTTTTTTTTTTTTTTTTT	0	TRUE	MGRVIRGQRKGRGSIFKSHNHHRKGAAKLRHLDYCEKKGYIKGLVKDIIHDPGRGAPLAKVIFKRTEKYGKKEELIIASEGMFTGQYISCGTKAPLSVGNILPIGKMPEGTLICNLEHRTGNRGTLVKASGCYATVVGQSEDGKKTKVRLPSGAKKTIDAKARAMVGVVGAGGRIDKPILKAGVAHHKYRVKRNCWPKVRGVAMNPVEHPHGGGNHQHIGHPSTVSRSAPAGQKVGLIAARRTGLLRGAKKTKLVGKSEE	NPcDNA,reference,ringnuchq,ringnuclq,ringtotalhq,ringtotallq,schiznuchq,schiznuclq,schiztotalhq,schiztotallq,trophnuchq,trophnuclq,trophtotalhq,trophtotallq,yang1hq,yang1lq	0,0	0,0	reference_PF3D7_0516900.1;NPcDNA_G1192.1,NPcDNA_G1192.3,reference_PF3D7_0516900.1,ringtotallq_G973.1,ringtotallq_G973.2,schiznuchq_G422.1,schiznuchq_G422.2,schiznuclq_G850.1,schiznuclq_G850.2,schiznuclq_G850.3,schiztotallq_G1049.1,schiztotallq_G1049.5,trophnuchq_G405.1,trophnuclq_G815.3,trophnuclq_G815.5,trophtotalhq_G621.1,trophtotalhq_G621.2,trophtotalhq_G621.3	NPcDNA_G1192.1,NPcDNA_G1192.3,reference_PF3D7_0516900.1,ringtotallq_G973.1,ringtotallq_G973.2,schiznuchq_G422.1,schiznuchq_G422.2,schiznuclq_G850.1,schiznuclq_G850.2,schiznuclq_G850.3,schiztotallq_G1049.1,schiztotallq_G1049.5,trophnuchq_G405.1,trophnuclq_G815.3,trophnuclq_G815.5,trophtotalhq_G621.1,trophtotalhq_G621.2,trophtotalhq_G621.3;reference_PF3D7_0516900.1	schiztotallq_G1049.4,ringnuchq_G150.1,trophtotallq_G1007.5,trophtotallq_G1007.6,trophtotallq_G1007.1,trophtotallq_G1007.2,trophtotallq_G1007.3,ringtotalhq_G601.2,ringtotalhq_G601.3,ringtotalhq_G601.1,trophnuclq_G815.2,ringnuclq_G628.1,schiztotalhq_G700.1,yang1hq_G583.2,yang1hq_G583.1,ringtotallq_G973.3,yang1hq_G583.4,yang1lq_G996.1,yang1lq_G996.3,yang1lq_G996.2,reference_PF3D7_0516900.1,trophnucl…
G1292.1	Pf3D7_05_v3	-	2161	2	full-splice_match	PF3D7_0517000	PF3D7_0517000.1	2161	2	0	0	0	0	reference_match	FALSE	canonical	FALSE	C	coding	165	498	1113	1610	716675	715765	FALSE	65	AAAAAAAAAAAACTCCTATT	0	TRUE	MAKKPDPNEIKYVFIRQVGGEVGASSVLSPKLGPLGLSPKKVGDDIAKETQSWKGLKICVKLTIQNRQAKVEVVPTSAALILKELNEAPRDRKKVKNIKHNGNLKLEQVYSIARVMKEKSRAKEFKGTVKEMLGTCNSIGCTVDGKKPTTIQEMIDSGEIDVPLE	NPcDNA,directRNA,reference,ringnuchq,ringnuclq,ringtotalhq,ringtotallq,schiznuclq,schiztotalhq,schiztotallq,trophnuclq,trophtotalhq,trophtotallq,yang1hq,yang1lq,yang2hq,yang2lq	0,0	0,0	reference_PF3D7_0517000.1;reference_PF3D7_0517000.1,yang1lq_G998.1,yang1lq_G998.2,yang1lq_G998.3,yang1lq_G998.4,yang1lq_G998.5,yang1lq_G998.6,yang1lq_G998.7	reference_PF3D7_0517000.1,yang1lq_G998.1,yang1lq_G998.2,yang1lq_G998.3,yang1lq_G998.4,yang1lq_G998.5,yang1lq_G998.6,yang1lq_G998.7;reference_PF3D7_0517000.1	yang2hq_G478.1,NPcDNA_G1194.6,trophtotallq_G1008.5,trophtotallq_G1008.4,trophtotallq_G1008.3,trophtotallq_G1008.2,trophtotallq_G1008.1,trophnuclq_G817.1,ringtotallq_G975.1,ringtotallq_G975.2,ringtotallq_G975.3,ringtotallq_G975.4,ringtotallq_G975.5,ringtotallq_G975.6,NPcDNA_G1194.3,yang1hq_G584.2,trophnuclq_G817.2,NPcDNA_G1194.1,trophtotalhq_G622.1,ringnuchq_G151.1,ringnuclq_G629.3,ringtotalhq_G60…
G1292.13	Pf3D7_05_v3	-	4349	2	full-splice_match	PF3D7_0517300	PF3D7_0517300.1	4349	2	0	0	0	0	reference_match	FALSE	canonical	FALSE	C	coding	298	897	2005	2901	725751	724681	FALSE	5	ATGTCTTTTTTTTTTTTTTT	0	TRUE	MVIRESVSRIYVGNLPSHVSSRDVENEFRKYGNILKCDVKKTVSGAAFAFIEFEDARDAADAIKEKDGCDFEGNKLRVEVPFNARENGRYNARGGGRGMMHRGPKSRRGRYVVEVTGLPISGSWQDLKDHLREAGECGHADVFKDGTGEVSFFNKDDMLEAIDKFNGSIFRSHEGEKSKISIRQKKTLWRRDDGGYGRYNSRHRSYSSRSYSRSGKRSYTRSRSRSYSSRSYSRSRSSSSRSRSRSMDRRRDTYDKKRSYSRSLSYQERRRNNRTISKSRSRSRTNSRSSSWSHKRRH	NPcDNA,directRNA,reference,schiztotallq,yang1lq	0,0	0,0	reference_PF3D7_0517300.1;reference_PF3D7_0517300.1,yang1lq_G1000.1	reference_PF3D7_0517300.1,yang1lq_G1000.1;reference_PF3D7_0517300.1	schiztotallq_G1052.1,directRNA_G379.1,reference_PF3D7_0517300.1,NPcDNA_G1196.1,NPcDNA_G1196.2,yang1lq_G1000.1
G1292.4	Pf3D7_05_v3	-	2141	1	full-splice_match	PF3D7_0517100	PF3D7_0517100.1	2141	1	0	0	0	0	mono-exon	FALSE	NA	NA	C	coding	481	1446	70	1515	719870	718425	NA	80	AAAAAATGAAATAAAAAATA	0	TRUE	MICFKMKRLSVLFVRRLMPCVSLNKINSVYLLKHLENVCEHICIVGKYSPAKLLRRGLHGNKMKKKKQNKEKIMNKINNGINIREGEYTRTHIDGENRIYNDVYNYFNKSIVLLHEFGPIGILRLLYSLLKIKDYEEKYMKRKRIYYLKYIEYYILNISINDKIYNFWKYVTFNDTVLMFKMFIKNDYFSYELLNTLYNEIKKNMDYSITSDLIVFLYAYNIYKKRRKKKIYYNVGKEICVPNTFLIMIYKKIMKNLNLSNKEITQFIIFFSIYGYNIPLEEKIYIYNKCIKYIEQTIYMYSSNQLKYIISSFFKIYNFIYPENNINYMEQQNRNLFTFHSFINKLFVVYNERNIDTQANDEYHILHIAVKNNYYNYESLEYILFNIKKYLSHMNTTRQ…	NPcDNA,directRNA,reference,ringtotallq,schiztotallq,trophnuclq,trophtotalhq,trophtotallq	0	0	reference_PF3D7_0517100.1	reference_PF3D7_0517100.1	trophtotallq_G1009.2,trophtotallq_G1009.3,trophtotallq_G1009.1,trophtotallq_G1009.4,trophtotallq_G1009.5,ringtotallq_G975.7,ringtotallq_G975.8,ringtotallq_G975.9,trophnuclq_G818.2,trophnuclq_G818.3,trophnuclq_G818.1,trophtotalhq_G623.1,directRNA_G378.1,schiztotallq_G1050.10,schiztotallq_G1050.11,schiztotallq_G1050.12,schiztotallq_G1050.13,schiztotallq_G1050.14,schiztotallq_G1050.15,NPcDNA_G1194.9…
G1292.9	Pf3D7_05_v3	-	2236	1	full-splice_match	PF3D7_0517200	PF3D7_0517200.1	2236	1	0	0	0	0	mono-exon	FALSE	NA	NA	C	coding	632	1899	209	2107	722641	720743	NA	5	CATTTTTTTTTTTTTTTTTT	0	TRUE	MQHIKRKTIANIKYNSYSDDERILKKKSTFSFKKGLDNITSKRKNVNLPINDKKKNISQNTIKLKIPFEKRENDFTDRKKGNNKIRFAQSTEYEKIPIIKKKSNIERDAYGNVRKGKSNIFYYKKSVSSRSMENEDDEEEDDEEDDEDDEEEDDEDDEDDEDDEDDEDDEEEDDEDDDDEDDDDEDDDDDDDDNYDNHNNHNNHNNHYENYNDQTLNNDMNKKQNNAPPNVYIQNNKKSCLNHKKSITLNKTEYSFQRMDTNNPMKNNYKYMKSKLKKNLTLHTDNVKENNPKKSVSMRIDKNIIYSKTPSYNKNRKENMIKAKSQILKIAEQYMSTDKIKAFKTIERGNTRFLNKNKKIDPEKIQNLGPFVPKRVIEKKTERKLGYIPNYIRKEKKNE…	reference	0	0	reference_PF3D7_0517200.1	reference_PF3D7_0517200.1	reference_PF3D7_0517200.1
G1298.4	Pf3D7_05_v3	+	3926	3	full-splice_match	PF3D7_0517400	PF3D7_0517400.1	3926	3	0	0	0	0	reference_match	FALSE	canonical	FALSE	C	coding	1141	3426	58	3483	731407	735162	FALSE	70	ATAAATAAATTAATAAATAA	0	TRUE	MSEALDIDNAKAKIGLVFSYWKKVANNDFSKCSVFCVLSGKSSKDENATIQEQFQMWLTGYQLTETFFVFLKNSERILILTSDKKKRFLQPLLDNIKNVDVLERSNDNTSNFENIKSTIESTNCDEIALLKDKDATGSFFENCYDFIKTLNKKEMDVNNNIKELLNFRSDTDMKIQKSGSDIACIILKSILITTIENALDNEEFESHDKIKEKALKFMDNKKCVMKLKDKLKVDIEEIDVIYSNVQSGNNFTLTYKNSNDKNYLSQNEGTILVGVGLKYKELCCNITRTLLLNARTQHKELYNFTISIEKYIIKECLKVGTNFSSVYKKTLEYVKEHKKEYKTLSNIQIENYFVKCIGHIIGIEFIDKEYLIIESNHQGKIQKNTSYNLSVGFENVQGL…	NPcDNA,reference,ringnuclq,ringtotalhq,ringtotallq,schiznuchq,schiznuclq,schiztotalhq,schiztotallq,trophnuchq,trophnuclq,trophtotalhq,trophtotallq,yang1lq,yang2hq,yang2lq	0,0,0	0,0,0	schiztotalhq_G706.3;NPcDNA_G1199.2,NPcDNA_G1199.3,reference_PF3D7_0517400.1,ringtotallq_G980.2,ringtotallq_G980.3,ringtotallq_G980.5,ringtotallq_G980.6,schiznuclq_G856.6,schiznuclq_G856.8,schiznuclq_G856.9,schiztotalhq_G706.3,schiztotalhq_G706.5,schiztotalhq_G706.8,schiztotallq_G1055.12,schiztotallq_G1055.13,trophnuclq_G821.7,trophnuclq_G821.8,trophtotallq_G1014.3,trophtotallq_G1014.4,trophtotall…	NPcDNA_G1199.2,NPcDNA_G1199.3,reference_PF3D7_0517400.1,ringtotallq_G980.2,ringtotallq_G980.3,ringtotallq_G980.5,ringtotallq_G980.6,schiznuclq_G856.6,schiznuclq_G856.8,schiznuclq_G856.9,schiztotalhq_G706.3,schiztotalhq_G706.5,schiztotalhq_G706.8,schiztotallq_G1055.12,schiztotallq_G1055.13,trophnuclq_G821.7,trophnuclq_G821.8,trophtotallq_G1014.3,trophtotallq_G1014.4,trophtotallq_G1014.6,trophtotal…	trophnuclq_G821.9,schiztotallq_G1055.10,trophtotalhq_G625.3,trophnuchq_G408.3,trophtotalhq_G625.6,trophnuchq_G408.4,trophtotalhq_G625.4,schiznuchq_G424.5,schiznuchq_G424.4,ringnuclq_G632.1,ringtotalhq_G605.3,schiztotallq_G1055.1,schiztotallq_G1055.7,schiztotallq_G1055.5,yang1lq_G1003.5,schiztotallq_G1055.8,schiztotallq_G1055.14,trophnuclq_G821.5,trophtotallq_G1014.1,trophnuclq_G821.4,ringtotallq_…
G1299.2	Pf3D7_05_v3	-	3084	1	full-splice_match	PF3D7_0517500	PF3D7_0517500.1	3084	1	0	0	0	0	mono-exon	FALSE	NA	NA	C	coding	838	2517	67	2583	738403	735887	NA	50	AATAGCGTCAAGAAAAAGTG	0	TRUE	MMQKLNTIMNTLGENKKYVDYLIRTEQFELLAHEGLNEKNIYDIINQIKEFELMYPDGFIKYIEKGREFLKRSQMNINEYYNYKIEKPDNLIKIKFHLTNDITFKKEDIKNNFLNMDNKLLYNNCYVNNNILYRNKTFNHILKRNKKKNTSYHHREILNNSHGVSSNESTPVSILSNNKKSNMYINKEYPTYVNGIRQINTHQNVKNGTYNEDKKIKYSEKGNVSDYKCGLGILNNNHQRSYEESTIFTLEQFLYYEKIGLDHIDKISFILLAGGLGERLKHKDIKIKLFTNLISEETYIEYYCNYIRCFEKYIKKEKKKKMNIPFIIMLSDDTYEKTLCFFEEKNYFGLEKNQVHFLKQNKVFCFKNNQAHLDFTYEKNTFIISKKPHGHGDIHYLIN…	reference,schiztotallq,yang2lq	0	0	reference_PF3D7_0517500.1	reference_PF3D7_0517500.1	schiztotallq_G1057.1,reference_PF3D7_0517500.1,schiztotallq_G1057.3,schiztotallq_G1057.2,yang2lq_G798.1
G1300.1	Pf3D7_05_v3	-	1715	1	full-splice_match	PF3D7_0517600	PF3D7_0517600.1	1715	1	0	0	0	0	mono-exon	FALSE	NA	NA	C	coding	287	864	347	1210	741019	740156	NA	100	AAAAAAAAAAAAAAAAAAAA	0	TRUE	MEAALNICNTLPGHVFDDTIKMLSRIDQSITNNILINKEGSIKINYDKEENKYYLGNMFNKEKDSYRSPYTNIYFPEHYINSYVPPEHLRTLEILYNKIFDRYRKAYYMNGLSSVYLWPNPIEDGFVACFLIKKKEIFDKETNIKWEATHLIQVNITNLNVHYQISCTINFEIKKNDNLLLSGNINKALENSKKVTDLYLIKDQYFHMENMGYLIECMENSLRKSIEYIYILKIQDMLNSIKYYNFTNHLTYNNTNKNISNISNSLIFSRENIQKELQTKIKQVRKK	NPcDNA,reference,ringnuclq,ringtotallq	0	0	reference_PF3D7_0517600.1	reference_PF3D7_0517600.1	NPcDNA_G1200.3,NPcDNA_G1200.2,NPcDNA_G1200.1,reference_PF3D7_0517600.1,ringtotallq_G982.1,ringnuclq_G633.1
G1301.2	Pf3D7_05_v3	+	2836	1	full-splice_match	PF3D7_0517700	PF3D7_0517700.1	2836	1	0	0	0	0	mono-exon	FALSE	NA	NA	C	coding	716	2151	382	2532	743179	745329	NA	70	ATATAAAAAAAGGAAAATAT	0	TRUE	MVRVSDNELSDKELVDFLSEDSDNGDENLLNKKYSDKEALITLEVDFPKIVTILGIPKVESEKHGRLAEVLKKLFIRHLSAKISDSSLLNMKIHMPTDEENKTKGICFVTFNDSFQANEAVKILNKLKLDAKHILTTSKMDDIENIINRDEKAMPINVVGFTREKIRWWLYDEKCREQFIVRYDSHFEVHWFDPLEKEPQLIYTTFKKNAPFSSVQWSNQGSYLVSFHNPGIALWGGDSFEKLIRLQHKSVKEIMFSPNENYVLTWDGTPYSLRNEKSICIWRVITGKLLRSFITPEYSPKEKMFPHFLWSPDDKYIACIGKQKEVYVYELPSMLLIEDQEKKRTPLKYSGVKEFDWSPVDNILAIWIPQTNDTPGTLILVDVPSRKELVSRKIYDVSV…	NPcDNA,directRNA,reference,ringnuchq,ringnuclq,ringtotalhq,ringtotallq,schiznuchq,schiznuclq,schiztotalhq,schiztotallq,trophnuchq,trophnuclq,trophtotalhq,trophtotallq,yang1hq,yang1lq,yang2hq,yang2lq	0	0	reference_PF3D7_0517700.1	reference_PF3D7_0517700.1	trophnuclq_G822.18,trophnuclq_G822.15,trophnuclq_G822.14,trophnuclq_G822.17,trophnuclq_G822.16,trophnuclq_G822.11,trophnuclq_G822.10,trophnuclq_G822.13,trophnuclq_G822.12,NPcDNA_G1201.4,ringtotalhq_G607.4,schiznuchq_G426.3,schiznuchq_G426.2,schiznuchq_G426.1,schiznuchq_G426.4,reference_PF3D7_0517700.1,trophtotalhq_G626.5,trophtotalhq_G626.4,trophtotalhq_G626.7,yang2lq_G800.3,yang2lq_G800.4,yang2l…
G1303.1	Pf3D7_05_v3	-	717	2	full-splice_match	PF3D7_0517800	PF3D7_0517800.1	717	2	0	0	0	0	reference_match	FALSE	canonical	FALSE	A	coding	238	717	1	717	746634	745798	FALSE	65	TACATAAAATATAAATAAAT	0	TRUE	MENFDEVIKEYQKYLEGKEKTHKINSCKHPCCEEDNLKSVKNYFKVYHKKYIPSIIQKKKKERNEHAPPLLKDIQDKRCTNVFERLNDKQFYTGVQKTKFMELLKNNKNKSSYCYNNIKVFSTMLKKPCNYVVTPGTLGIQKYGIQTGRPKTIFLFNNEKKYDKGVYFLVKSYIKNIKSLCYEITKILQPSIGPTRKIYDQNFSLVRNVNDLINGGKYLCTSGDPPAPIRNLSLHFLT	reference	0,0	0,0	reference_PF3D7_0517800.1;reference_PF3D7_0517800.1	reference_PF3D7_0517800.1;reference_PF3D7_0517800.1	reference_PF3D7_0517800.1
G1304.2	Pf3D7_05_v3	-	2183	2	full-splice_match	PF3D7_0517900	PF3D7_0517900.1	2183	2	0	0	0	0	reference_match	FALSE	canonical	FALSE	C	coding	560	1683	70	1752	749677	747795	FALSE	35	GTAAATACTTCTACATAGTT	0	TRUE	MSNPIGTDINILDNNLIQIFRDSDEWLTLEYFLQVNARTSRVKLVQAWHISPVQVINKFQKKNSEKLVLKTFIDTSALDTDNTIQDICARGFCISSKGLKLSIGNFNIPGFPLTSLNKNKTFNQCNELTYENDPQNSRKKKLRKIMEHSQNSLLSGERGIFEFLLCDVGVGLSLSVYEKDVSTYNRDVLPIEYDSIFIKKQKEESLDDALTIHYKNKENENHKHNNEYNNVNNNEINLALGGDIMPTYGVLPYYTFHHEYIIYDNSQILPRYLIQFECDPNDDEHFSLPLCDYCSDAPAILYCESDEVKLCEKCDTLIHSQNKIVKKHIRKALNEAQKISGKCKRHMTNDVNMFCTICHIPICNLCISSHVHTDLTTNQNFPYLKNSNNNQDTIISLNM…	NPcDNA,directRNA,reference,ringtotalhq,ringtotallq,schiznuchq,schiznuclq,schiztotalhq,schiztotallq,trophtotalhq,trophtotallq,yang1lq,yang2lq	0,0	0,0	reference_PF3D7_0517900.1;NPcDNA_G1203.2,NPcDNA_G1203.3,ringtotallq_G985.3,schiznuclq_G858.2,schiznuclq_G858.3,schiztotalhq_G709.2,trophtotalhq_G627.1,trophtotallq_G1019.4,yang2lq_G801.2	ringtotallq_G985.3,schiznuclq_G858.2,schiznuclq_G858.3,schiztotalhq_G709.2,schiztotallq_G1060.7,trophtotalhq_G627.1,trophtotallq_G1019.3,trophtotallq_G1019.4,yang2lq_G801.2;reference_PF3D7_0517900.1	schiznuchq_G427.1,reference_PF3D7_0517900.1,NPcDNA_G1203.4,NPcDNA_G1203.1,NPcDNA_G1203.2,NPcDNA_G1203.3,schiztotallq_G1060.7,schiztotallq_G1060.6,schiztotallq_G1060.4,schiztotallq_G1060.3,directRNA_G381.2,yang1lq_G1006.2,ringtotalhq_G608.1,trophtotallq_G1019.1,trophtotallq_G1019.3,trophtotallq_G1019.4,schiztotalhq_G709.2,trophtotalhq_G627.1,yang2lq_G801.2,ringtotallq_G985.3,ringtotallq_G985.2,rin…
G1305.5	Pf3D7_05_v3	+	1243	6	full-splice_match	PF3D7_0518000	PF3D7_0518000.1	1243	6	0	0	0	0	reference_match	FALSE	canonical	FALSE	C	coding	270	813	241	1053	750661	752435	FALSE	5	ATTTTTTTTTTTTTTTTTTT	0	TRUE	MARHSKNNTANPIFTYHERKKVKDVGTLRERLGKDSMRKFEQCWICLRTAENPVSSPYGHIFCKICIINNFLNQKKIYARKKKEYEDYIKDLKKKKKEELLQEKEKEKKKFVQDLENLNTVNVQKEEEKNLLDISNNFWLSCNTSKVKKDTIQKKLKPPSKNLICPITKKPLKMNELITINPEVIKNGDSENGGWVCSFSKKNIDHHKAVLLKKTGKIILKSFFENFIYGKKNSYDITVGEDDFINLEAGGTAFCSHSNVEKTLYRESLL	NPcDNA,reference,ringtotallq,schiznuclq,schiztotalhq,schiztotallq,trophnuclq,trophtotallq,yang1lq	0,0,0,0,0,0	0,0,0,0,0,0	reference_PF3D7_0518000.1;NPcDNA_G1204.2,ringtotallq_G986.3,schiznuclq_G859.1,schiztotalhq_G710.1;NPcDNA_G1204.2,ringtotallq_G986.3,schiznuclq_G859.1,schiztotalhq_G710.1;NPcDNA_G1204.2,ringtotallq_G986.3,schiznuclq_G859.1,schiztotalhq_G710.1;NPcDNA_G1204.2,ringtotallq_G986.3,schiznuclq_G859.1,schiztotalhq_G710.1;NPcDNA_G1204.2,ringtotallq_G986.3,schiznuclq_G859.1,schiztotalhq_G710.1	NPcDNA_G1204.2,ringtotallq_G986.3,schiznuclq_G859.1,schiztotalhq_G710.1;NPcDNA_G1204.2,ringtotallq_G986.3,schiznuclq_G859.1,schiztotalhq_G710.1;NPcDNA_G1204.2,ringtotallq_G986.3,schiznuclq_G859.1,schiztotalhq_G710.1;NPcDNA_G1204.2,ringtotallq_G986.3,schiznuclq_G859.1,schiztotalhq_G710.1;NPcDNA_G1204.2,ringtotallq_G986.3,schiznuclq_G859.1,schiztotalhq_G710.1;reference_PF3D7_0518000.1	NPcDNA_G1204.6,ringtotallq_G986.4,NPcDNA_G1204.4,reference_PF3D7_0518000.1,schiztotallq_G1061.2,trophnuclq_G824.1,trophtotallq_G1020.2,yang1lq_G1007.4,schiztotalhq_G710.1,schiznuclq_G859.1,ringtotallq_G986.3,NPcDNA_G1204.2
G1306.6	Pf3D7_05_v3	+	4752	2	full-splice_match	PF3D7_0518100	PF3D7_0518100.1	4752	2	0	0	0	0	reference_match	FALSE	canonical	FALSE	C	coding	1379	4140	121	4260	753298	757544	FALSE	20	GACTTGTTCATAATTTTTTT	0	TRUE	MIKFIKLKRVHINLIIILIIYIASIKIYNVRKVQSINSTKHNNNIKFQSRKGNRLFYLINKKIILKGINNISYKIKDRNKHFYKNGKDNILMNSFDVPYKAKERNSSHHSISKKLSKFLNSLNFYKKGSEHENSIIKYERLSVLKCGYNKSGGNLLIKDLDNNNDLNSQREDDICVTSGDHIMSGDNIYENYDDSNNNNDNVNKDYNNCSNNEKLNKNEKINKKRYYKFMSWNNTKEIKNFDLKKYNIHNEDKNQETPQYFQSAFYSSIKKVSEDTNHINIKINKELVNALSVEEILDVLNKYYNYSKYKNMKKKKKHIFNEVNIVTAYHRIAKHVRNKSFYKKKNFDQGEYSINSCFDNITSSLFENYSNVDDSPRVFNLCSQKVETDIGTKEEVNID…	NPcDNA,reference,yang2hq,yang2lq	0,0	0,0	reference_PF3D7_0518100.1;yang2hq_G484.2	yang2hq_G484.2;reference_PF3D7_0518100.1	NPcDNA_G1205.1,reference_PF3D7_0518100.1,yang2lq_G802.8,yang2lq_G802.9,yang2lq_G802.2,yang2lq_G802.6,yang2hq_G484.2
G1308.2	Pf3D7_05_v3	-	1451	1	full-splice_match	PF3D7_0518200	PF3D7_0518200.1	1451	1	0	0	0	0	mono-exon	FALSE	NA	NA	C	coding	131	396	350	745	758898	758503	NA	50	AACAATTAGCAAATGCTAAT	0	TRUE	MKLLRTNIFSAQNFLFRNNYAHVFNSLQNKKNFTTDNGKHDNTKKKRPNGLQIDCEIKSPLKEFLNADTASRVFVLKYAWKYIKDNNLQNPNMKRKIIPDDKLKQVLDKDEVDILEVPKLLFKHMSSIRKE	NPcDNA,directRNA,reference,ringtotallq,schiznuclq,schiztotalhq,schiztotallq,trophnuclq,trophtotalhq,trophtotallq,yang1hq,yang1lq,yang2hq,yang2lq	0	0	reference_PF3D7_0518200.1	reference_PF3D7_0518200.1	trophtotalhq_G629.1,schiztotallq_G1064.2,schiztotalhq_G712.1,directRNA_G383.2,schiznuclq_G860.2,trophtotallq_G1023.2,trophtotallq_G1023.1,trophtotallq_G1023.4,yang1hq_G589.1,yang1hq_G589.3,yang1hq_G589.2,schiznuclq_G860.6,schiztotallq_G1064.1,schiznuclq_G860.1,schiznuclq_G860.3,directRNA_G383.3,schiznuclq_G860.5,schiznuclq_G860.4,directRNA_G383.7,NPcDNA_G1206.11,NPcDNA_G1206.12,yang1lq_G1009.1,ya…
G1308.7	Pf3D7_05_v3	-	1662	4	full-splice_match	PF3D7_0518300	PF3D7_0518300.1	1662	4	0	0	0	0	reference_match	FALSE	canonical	FALSE	C	coding	240	723	486	1208	760998	759831	FALSE	45	GTAGTATATATATATATATA	0	TRUE	MDLILYNDNLTEKKTEKENVIEHGRGFKRWYPYIDNGGTVIGLTGKDYVILAADTRLSLSYSIYTRFCPKISKLTDKCIIGSSGMQSDIKTLHSLLQKKIQLFVLEHSHYPDIHVIARLLCVILYSRRFFPYYAFNILAGVDENNKGVLYNYDSVGSYCEATHSCVGSGSQLILPILDNRVEQKNQLIKNTNFNLGDDINFVKDAITSATERDIYTGDKTLIYVIDKMGINVNTLDLKQD	NPcDNA,directRNA,reference,ringnuclq,ringtotalhq,ringtotallq,schiznuchq,schiznuclq,schiztotallq,trophnuchq,trophnuclq,trophtotallq,yang1hq,yang1lq,yang2hq,yang2lq	0,0,0,0	0,0,0,0	reference_PF3D7_0518300.1;directRNA_G383.8,reference_PF3D7_0518300.1;directRNA_G383.8,reference_PF3D7_0518300.1;directRNA_G383.8,reference_PF3D7_0518300.1	directRNA_G383.8,reference_PF3D7_0518300.1;directRNA_G383.8,reference_PF3D7_0518300.1;directRNA_G383.8,reference_PF3D7_0518300.1;reference_PF3D7_0518300.1	schiznuchq_G429.1,yang1hq_G590.3,ringtotallq_G989.1,yang1hq_G590.1,NPcDNA_G1206.23,ringnuclq_G638.1,NPcDNA_G1206.25,schiztotallq_G1065.4,directRNA_G383.11,schiztotallq_G1065.2,schiztotallq_G1065.3,NPcDNA_G1206.22,schiztotallq_G1065.1,trophtotallq_G1023.6,trophtotallq_G1023.10,directRNA_G383.9,trophnuchq_G411.2,trophnuchq_G411.1,ringtotalhq_G610.1,yang2lq_G804.2,schiznuclq_G860.9,schiznuclq_G860.8…
G131.1	Pf3D7_01_v3	-	618	3	full-splice_match	PF3D7_0111200	PF3D7_0111200.1	618	3	0	0	0	0	reference_match	FALSE	canonical	FALSE	C	non_coding	NA	NA	NA	NA	NA	NA	NA	40	AAAATTTTTCATTATATTCA	0	TRUE	NA	reference,yang1lq	0,0,0	0,0,0	reference_PF3D7_0111200.1;reference_PF3D7_0111200.1;reference_PF3D7_0111200.1	reference_PF3D7_0111200.1;reference_PF3D7_0111200.1;reference_PF3D7_0111200.1	yang1lq_G99.2,reference_PF3D7_0111200.1
G131.6	Pf3D7_01_v3	-	5291	1	full-splice_match	PF3D7_0111300	PF3D7_0111300.1	5291	1	0	0	0	0	mono-exon	FALSE	NA	NA	C	coding	1167	3504	1416	4919	435042	431539	NA	50	TTATGGGCTAAAATAAATAA	0	TRUE	MDENANYADDLSRFDYILNEEIDKEKNKRDKNKFDIYDEYELLLNKKKKRRNENIHNNNNYNSNININKRGNYGNNENFLLSHFHKGIIDNKFSNNYIFNDYIFLREYVYKNNLLNDDIFFKKEETIIQKRKERKKLLNSNEDINDFIKIYDCNNNYPPMYIQKRKDDKNNNINHDNVNICVETQREEHTSGHNNFLRKNNKDFRKLLEELLIQIKEEDKIISELKRKKEQEKKNEEEKLKEEKLKEEKMKEEKMTDVEEKRKKQTNNYYHHNNNNINLEGKSKYDIIKNKLKESNPNMYNAFSSNMNRGKKNDHNDDNDDNNKNINFVEKYRAKYFSELLTDESINLEVLLWLKKWNDKIRNEKNINTYNDMNPEQVTKDNDFERVLLLGGSSGKGKT…	NPcDNA,directRNA,reference,ringtotalhq,ringtotallq,schiznuchq,schiznuclq,schiztotalhq,schiztotallq,trophnuchq,trophnuclq,trophtotalhq,trophtotallq,yang1lq,yang2hq,yang2lq	0	0	reference_PF3D7_0111300.1	reference_PF3D7_0111300.1	trophtotallq_G99.7,schiznuchq_G40.1,ringtotallq_G98.12,ringtotallq_G98.11,ringtotallq_G98.10,yang2lq_G71.8,schiztotalhq_G70.1,yang1lq_G100.1,schiztotalhq_G70.5,schiztotalhq_G70.4,trophtotalhq_G64.2,trophtotalhq_G64.3,trophtotallq_G99.8,trophtotallq_G99.9,schiztotalhq_G70.3,schiztotalhq_G70.2,trophtotallq_G99.4,reference_PF3D7_0111300.1,trophtotallq_G99.6,directRNA_G38.1,trophtotallq_G99.1,trophto…
G1310.1	Pf3D7_05_v3	-	690	1	full-splice_match	PF3D7_0518400	PF3D7_0518400.1	690	1	0	0	0	0	mono-exon	FALSE	NA	NA	A	coding	229	690	1	690	762792	762103	NA	50	AAATGTATATATATATATAT	0	TRUE	MDYEVEGEVPRTDENYIFLYLPIVLNEMIKMNNRGVGKITSFHASKVPDISLKNYTERIGKYIGCSNECFVLLIIYLDRLIKIHKDISLSLLCIHRLVITAAMISVKFFDDLYYSNSYYAKIGGVTTKELNKLEIYFLNLIDYKLFVSSQEYDFYRKYICLAVQKYIYNKNNIKHIPIIKKPYNLFNYKSSNNSTLMFQPNNNNMNIVNFAATNQNKKNNSQKDQHGNK	reference	0	0	reference_PF3D7_0518400.1	reference_PF3D7_0518400.1	reference_PF3D7_0518400.1
G1311.1	Pf3D7_05_v3	-	4129	1	full-splice_match	PF3D7_0518500	PF3D7_0518500.1	4129	1	0	0	0	0	mono-exon	FALSE	NA	NA	C	coding	1123	3372	159	3530	766903	763532	NA	95	ACAAAAAAAAAAAAAAAAAA	0	TRUE	MFFFRKKENNLDEEKENVPQVSNPFQGIEKESIHIKRENKLTNEEDNLYIKRNEQSDDNDDNDNNDDNDNNDDNDDDNNDDNNNDVNNNNVNNNDVNNDDVNNDGEKRNNISYDKNKKNLFNEKNDNIVHSSKYKKDNQTQEDDTSSNKIQSKDKPKQNEKTKFKTSIKLYYNNSGSEEEESNDDDDYNNNKDEKKEKLIKKNITMKNQIVIKEPIKYNKYERSDTKGSVRPKTHYNDNNKNNNFHYARNSYEDIHPNNTKANQKIFANLSNNEKPVFLTKKEREEKKKKMENDKQKKMISSKEKEEEGEGEGEGERKKKKEHHHIRHSCIDNRKHRRTEDSYEYRNDEHRTNDKKRKNEYDHINDDKEYNENVYDEDTYYNDRNNKKFKDYKHNNNNN…	NPcDNA,reference,trophtotallq,yang1lq,yang2hq,yang2lq	0	0	reference_PF3D7_0518500.1	reference_PF3D7_0518500.1	yang2lq_G805.9,yang1lq_G1012.1,yang1lq_G1012.2,trophtotallq_G1024.2,yang2lq_G805.1,yang2lq_G805.2,yang2lq_G805.5,yang2lq_G805.6,yang2hq_G487.2,yang2hq_G487.1,NPcDNA_G1208.3,NPcDNA_G1208.2,NPcDNA_G1208.1,reference_PF3D7_0518500.1,NPcDNA_G1208.4
G1312.5	Pf3D7_05_v3	+	5230	1	full-splice_match	PF3D7_0518600	PF3D7_0518600.1	5230	1	0	0	0	0	mono-exon	FALSE	NA	NA	C	coding	1276	3831	513	4343	769310	773140	NA	100	AAAAAAAAAAAAAAAAAAAA	0	TRUE	MNYTNTIRREKRKRQEEINNVIQKKIKNCNMLKYYQNTKQNDYDFSSLMTKNIGINKSQQIFIKNVHNDENLCTYENDSVQKATHHLIKNEYNDTKFLLYDEMCVNQKGNKNVQFLVHLKKYKEECSYPHFIRKGLKRKNEKDMKMIDDEKYDKKNICNKNIYIERPCEQNAHIKEKNEQDVSTCNDMNRLKGYKKKLGHPKKKKTNHKGNNNNDGDNNGGHHNGGDNNNGDNNNGDNNNGDNNNGDNNNGDNNNNYYYNNLCNNNCEDNKAHSHMWEGLLKKDVLLLLIQAIKNMGYKKSAKYLELESGIELEQPLIKKMHKNILLGKWKNAIISLKKLNINKKLIKAISFLIYEQCFIEYLYEGKYFAALRCLRNKLEKCCFDQDTYYRLHQCTTFF…	reference	0	0	reference_PF3D7_0518600.1	reference_PF3D7_0518600.1	reference_PF3D7_0518600.1
G1315.1	Pf3D7_05_v3	-	6186	5	full-splice_match	PF3D7_0518700	PF3D7_0518700.1	6186	5	0	0	0	0	reference_match	FALSE	canonical	FALSE	C	coding	1879	5640	524	6163	780393	774075	FALSE	0	TGCTTTTTTTTTTTTTTTTT	0	TRUE	MENTKRKENDNCKEYALNISSKTNKEKYKYEGKKKDEKKKKDEGEYTNDDNKYVNDENKYVNDDNKYVNDENKYVNDENKYVNNDNKYVNNDNKYVNNDNKYTYDENTKKDKVDINIDIYNDDNQSYNNKKQKNDDDDISHNKHKNGDDKIDNIDNIDNNIEKGDNNICNFYDKRNEDNNTYADCNNIVEGINNNFECSGKKCNYIDKQRDKTKKYDIINMKCDNKCSNNMKNSTKNKMNTQTNNNKDMLSNQIRMCSKNINNNYIYNNNNNNNSIISSNYYYNYYNNTNMYNELNMVHNEKNNLIDILDKELKKNCNNYNIGNNNMNCNYKPNYNYFINKDLLNNNMTYIYNYPMMNTLNYSKDNNYCTYLDEINRINECTYNTTQPNLNNNTTYSPN…	reference	0,0,0,0,0	0,0,0,0,0	reference_PF3D7_0518700.1;reference_PF3D7_0518700.1;reference_PF3D7_0518700.1;reference_PF3D7_0518700.1;reference_PF3D7_0518700.1	reference_PF3D7_0518700.1;reference_PF3D7_0518700.1;reference_PF3D7_0518700.1;reference_PF3D7_0518700.1;reference_PF3D7_0518700.1	reference_PF3D7_0518700.1
G1317.2	Pf3D7_05_v3	-	612	7	full-splice_match	PF3D7_0518800	PF3D7_0518800.1	612	7	0	0	0	0	reference_match	FALSE	canonical	FALSE	C	coding	203	612	1	612	784991	783638	FALSE	25	TCAGAATTTGTATTTATTTC	0	TRUE	MAVLFFLFLNMLFYSTNCEQSEILPLGDIISSVADITNAITSNQKEGSINDAVTDSLPKINLKIVPSKKLHITKSDLVFLLSELRQEIRRQMGILEDELEEKERMRQRSSSLWNDKESAIYTPNEKINESQEVSTIEDEEEKEEIEDLLDSLNKIKNEDNDNTKENVTYDIEIHENRDTHKQNDLLNDKGFKQKLLRNGPLMK	reference	0,0,0,0,0,0,0	0,0,0,0,0,0,0	reference_PF3D7_0518800.1;reference_PF3D7_0518800.1;reference_PF3D7_0518800.1;reference_PF3D7_0518800.1;reference_PF3D7_0518800.1;reference_PF3D7_0518800.1;reference_PF3D7_0518800.1	reference_PF3D7_0518800.1;reference_PF3D7_0518800.1;reference_PF3D7_0518800.1;reference_PF3D7_0518800.1;reference_PF3D7_0518800.1;reference_PF3D7_0518800.1;reference_PF3D7_0518800.1	reference_PF3D7_0518800.1
G1318.6	Pf3D7_05_v3	-	585	3	full-splice_match	PF3D7_0518900	PF3D7_0518900.1	585	3	0	0	0	0	reference_match	FALSE	canonical	FALSE	C	coding	194	585	1	585	786565	785664	FALSE	30	ACTAATTTTCAGAATTTTTT	0	TRUE	MNSNPTTEMTTTKKEHSQDNMCEIMNKSDKNNNSSLSSRSEKSQSEEIKLCNSGIFNEDKEKQYNDFLKSYNAEYSVEQMKNFLKNGITENGVRILTTDKCSWLYDYYRITKTSDPCVKELTGNTTVDYYYYTTPFSTQIGNINLVMMHSQVNFGDGTCAPADRFFKMNSTTPEMIKEAKLKAKNFQYECMQYI	NPcDNA,reference	0,0,0	0,0,0	reference_PF3D7_0518900.1;NPcDNA_G1212.1,NPcDNA_G1212.2;NPcDNA_G1212.1,NPcDNA_G1212.2	NPcDNA_G1212.1,NPcDNA_G1212.2;NPcDNA_G1212.1,NPcDNA_G1212.2;reference_PF3D7_0518900.1	reference_PF3D7_0518900.1,NPcDNA_G1212.2,NPcDNA_G1212.1
G1319.3	Pf3D7_05_v3	+	1947	1	full-splice_match	PF3D7_0519000	PF3D7_0519000.1	1947	1	0	0	0	0	mono-exon	FALSE	NA	NA	C	coding	293	882	501	1382	788599	789480	NA	100	AAAAAAAAAAAAAAAAAAAA	0	TRUE	MNEKGNFMKKAYKNNNIQLSENQINQRIKNVNLTKRLICYERYLKAIPKIERRNDLKNSWHPETPRYNKQISLSQWNKELKKWRKQIHAWGNISEEDHRYICKLSYTDKYKYLCNLKMPELSNLEIKNMKKENEEISHDILKHILLIQNKHNNPFDENDKIMYQPIFFLPENFSGTVVHNEFVIIKEQNMEKYLTLLKDKYKDKYNYCFKKYYELYLLNKDSDNKNVENSKNTIPKNGKNHIVIYLGKETKPLNYKNKEAQYEQKEKMEAYNFLCGSTKKYENHNKMNKRKKF	NPcDNA,directRNA,reference,ringtotalhq,ringtotallq,schiznuclq,schiztotalhq,schiztotallq,trophnuclq,trophtotalhq,trophtotallq,yang2lq	0	0	reference_PF3D7_0519000.1	reference_PF3D7_0519000.1	directRNA_G385.2,directRNA_G385.1,ringtotallq_G993.1,ringtotallq_G993.2,NPcDNA_G1213.3,NPcDNA_G1213.2,schiztotalhq_G714.4,reference_PF3D7_0519000.1,yang2lq_G808.1,yang2lq_G808.2,yang2lq_G808.3,schiztotalhq_G714.1,schiztotalhq_G714.3,schiztotalhq_G714.2,schiztotallq_G1074.1,schiztotallq_G1074.2,schiznuclq_G864.1,trophtotallq_G1028.2,trophtotalhq_G632.2,trophtotalhq_G632.3,trophtotalhq_G632.1,troph…
G1319.5	Pf3D7_05_v3	+	1133	1	full-splice_match	PF3D7_0519100	PF3D7_0519100.1	1133	1	0	0	0	0	mono-exon	FALSE	NA	NA	A	coding	124	375	328	702	790399	790773	NA	90	TAAATAAAAAAAAAAAAAAA	0	TRUE	MIQLSNILNGLWRQSMVRCADNSGVIKACIIGIGKNKWGTGKIGDRIRVSIRDKTSDCSTSEKTPKGIIVRRKKETKRKDGSYIKFDDNAFVMISKNKLKATKIKGPVAMETRHNCRNLARYIF	NPcDNA,directRNA,reference,trophtotallq,yang1hq,yang1lq,yang2lq	0	0	reference_PF3D7_0519100.1	reference_PF3D7_0519100.1	yang1lq_G1017.1,NPcDNA_G1213.7,NPcDNA_G1213.6,NPcDNA_G1213.5,reference_PF3D7_0519100.1,yang1hq_G591.1,trophtotallq_G1029.1,yang2lq_G809.1,directRNA_G386.1
G132.1	Pf3D7_01_v3	+	3190	1	full-splice_match	PF3D7_0111400	PF3D7_0111400.1	3190	1	0	0	0	0	mono-exon	FALSE	NA	NA	C	coding	718	2157	230	2386	436408	438564	NA	100	AAAAAAAAAAAAAAAAAAAA	0	TRUE	MSCNKENKRICKKSCDKNYDNGSPKYMCTKKNSLNSFKSEEYNINENISYDDIISINLNKKNKTKSYTDNLLIENNNKKKNYNTKNNINIKNNINIKNKISKNINKTIEENSHICNNRAYTDSYYNIKNMRSNMYYSKYMNTDINNNLYKDKISSDIFYKDKILSDIYKKENMNCDNLYNNEKKTKKKTFLVNQAVFFTPKKSVLNSSNEKKDTEYKKSQNMNDDNISIDNMNNHSLYNQTYETNSLKSIINNNNNNNSNNNNSNNYLNNIEEKRKRNGTFGIQTILKRKENLLLDNKNINNVNITKDTKETRNNNMNNVNNMNRREHLMCEDKGEIEIYTIVGSDTEKDNNNNKEKDNNNNNNNNKEKDNDNDKENIDVGMKRKGGKSYNINKYNKMI…	reference,ringtotallq	0	0	reference_PF3D7_0111400.1	reference_PF3D7_0111400.1	reference_PF3D7_0111400.1,ringtotallq_G99.1
G1321.3	Pf3D7_05_v3	-	1305	5	full-splice_match	PF3D7_0519200	PF3D7_0519200.1	1305	5	0	0	0	0	reference_match	FALSE	canonical	FALSE	C	coding	165	498	345	842	792936	791719	FALSE	35	ATTTATATATATTTATATTT	0	TRUE	MRQCDPNSAFFGFMGIAASSIFSNLGAAFGTAKSGVGVCSVGVMRPDLIMKSILPVVMAGVLGIYGIIMSILIYGKMTPAEGYSTFAGYAHLSSGLIVGLSSLAAGLAIGIVGDAGVRANAQQNRLFIGMILILVFSETLALYGLIIGIYISIAETPKLCTPYNV	NPcDNA,directRNA,reference,ringnuclq,ringtotallq,schiznuclq,schiztotallq,trophtotallq,yang1hq,yang1lq,yang2lq	0,0,0,0,0	0,0,0,0,0	reference_PF3D7_0519200.1;yang1hq_G592.1,yang1hq_G592.2;yang1hq_G592.1,yang1hq_G592.2;yang1hq_G592.1,yang1hq_G592.2;yang1hq_G592.1,yang1hq_G592.2	yang1hq_G592.1,yang1hq_G592.2;yang1hq_G592.1,yang1hq_G592.2;yang1hq_G592.1,yang1hq_G592.2;yang1hq_G592.1,yang1hq_G592.2;reference_PF3D7_0519200.1	ringtotallq_G994.1,reference_PF3D7_0519200.1,yang2lq_G810.1,yang1lq_G1018.2,yang1lq_G1018.3,yang1lq_G1018.1,NPcDNA_G1214.1,NPcDNA_G1214.2,NPcDNA_G1214.3,NPcDNA_G1214.5,NPcDNA_G1214.7,NPcDNA_G1214.9,schiztotallq_G1075.1,directRNA_G387.1,directRNA_G387.2,NPcDNA_G1214.11,ringnuclq_G641.2,schiznuclq_G865.1,trophtotallq_G1030.2,trophtotallq_G1030.1,yang1hq_G592.1,yang1hq_G592.2
G1323.2	Pf3D7_05_v3	-	1417	2	full-splice_match	PF3D7_0519400	PF3D7_0519400.1	1417	2	0	0	0	0	reference_match	FALSE	canonical	FALSE	C	coding	133	402	459	860	798775	798036	FALSE	45	TTTGATTAAGAAAATACTAT	0	TRUE	MTDQFTIRVKKYMSNPLLRRKQFALEILHPNKGSVAKKEVKERLAKMYKLNNVNTIVLFGFKTLFGGGRTKGFGLIYKNVDAVKKFEKKYRLVREGLIDKETKAGRRASKELKNRRKKVRGTEKTKVSGAKKK	NPcDNA,directRNA,reference,ringnuchq,ringnuclq,ringtotallq,schiznuclq,schiztotallq,trophnuchq,trophnuclq,trophtotalhq,trophtotallq,yang1hq,yang1lq,yang2hq,yang2lq	0,0	0,0	reference_PF3D7_0519400.1;NPcDNA_G1216.4,reference_PF3D7_0519400.1,ringnuchq_G154.1,ringnuclq_G643.2,trophtotalhq_G634.2,trophtotallq_G1032.3,yang1hq_G593.1,yang1hq_G593.2,yang1hq_G593.3,yang1lq_G1022.3,yang1lq_G1022.4,yang1lq_G1022.6	NPcDNA_G1216.4,reference_PF3D7_0519400.1,ringnuchq_G154.1,ringnuclq_G643.2,trophtotalhq_G634.2,trophtotallq_G1032.3,yang1hq_G593.1,yang1hq_G593.2,yang1hq_G593.3,yang1lq_G1022.3,yang1lq_G1022.4,yang1lq_G1022.6;reference_PF3D7_0519400.1	schiznuclq_G867.1,schiztotallq_G1077.1,yang2hq_G490.1,trophnuclq_G833.6,trophnuclq_G833.4,trophnuclq_G833.1,trophnuchq_G412.1,NPcDNA_G1216.5,yang2lq_G812.1,yang2hq_G490.3,yang2hq_G490.2,ringtotallq_G997.2,directRNA_G389.2,directRNA_G389.1,reference_PF3D7_0519400.1,yang1lq_G1022.3,yang1lq_G1022.4,NPcDNA_G1216.4,yang1lq_G1022.6,trophtotallq_G1032.3,ringnuclq_G643.2,trophtotalhq_G634.2,ringnuchq_G15…
G1325.4	Pf3D7_05_v3	+	2735	1	full-splice_match	PF3D7_0519300	PF3D7_0519300.1	2735	1	0	0	0	0	mono-exon	FALSE	NA	NA	C	coding	648	1947	447	2393	795527	797473	NA	55	TATATATATATATATAAAGA	0	TRUE	MNKNYSLGQKCVFNKKVESYLHFDNYIINKNLNKYFVFYLPSSVIWSSSKRSVYIGKKVNVVLFNKNVGIVKNVGIVKNVGIVKNVGIVKNVGIVKNVGIVKNVENVKNVGNVKNVGNVENVRNVKNEEYGRLTYLWKRYYCSRNIVKKGKNNSFDMDKNMDEIHVKEKIGDPTNIYLIKGDMRKYLKNGFIYRNNDEVNENLRSQRCDDLKNNMNERNDGHTINHSNNSLFNNYSIDYNTNLCVNNICSNVNNVETLLLCGCGVGKKKKRYTFNNDFIENDGMLKKDMIIDDIISKEKYKNKIRFFCKVILLYLNNYLELSKHKLTLWVTLSSTFGYFMLGGSSIVHISSLLVGVYLCSSSANAFNQIIERNIDKLMKRTQKRPLANNNPNMSVKHAE…	NPcDNA,directRNA,reference,ringtotalhq,ringtotallq,schiznuclq,schiztotallq,trophnuclq,trophtotalhq,trophtotallq,yang1lq,yang2hq,yang2lq	0	0	reference_PF3D7_0519300.1	reference_PF3D7_0519300.1	schiztotallq_G1076.6,schiznuclq_G866.1,yang2lq_G811.2,yang2lq_G811.3,yang2hq_G489.1,NPcDNA_G1218.1,trophnuclq_G832.1,ringtotallq_G996.2,ringtotallq_G996.5,ringtotallq_G996.4,directRNA_G388.1,ringtotallq_G996.6,directRNA_G388.2,NPcDNA_G1218.4,reference_PF3D7_0519300.1,NPcDNA_G1218.2,NPcDNA_G1218.3,ringtotalhq_G613.3,ringtotalhq_G613.2,yang1lq_G1021.2,schiztotallq_G1076.4,yang1lq_G1021.1,trophtotal…
G1327.4	Pf3D7_05_v3	-	9147	2	full-splice_match	PF3D7_0519500	PF3D7_0519500.1	9147	2	0	0	0	0	reference_match	FALSE	canonical	FALSE	C	coding	2458	7377	1494	8870	809037	801450	FALSE	55	ACATACATTCAAAATATACA	0	TRUE	MENQKGKTNFTFYKKNKSNDCETTYKSEEKKNKKNVEKNYKVVETYKSSFKVQEENVNVNNNYFLRSINNVDKNYNVIYKKCSNSIGGATVVTNSSELHANDEADHIGTDSNILGHKKKKVHQMVKVKMKQDPKEGQDHITYKNKKKSNMNEMNNNDDNNNDNNNDNNNNDNNDDNNDDNNNDNNDDNNNDNNNDNNNNNDNNNNNNNNNDSNNNCNNNNDYSSYYYNSDVDVESLIYTQETKKIKNTKNKKNSTDYNNNNVTSKDIKIRKSNIIELNKLLKENLRIEQNLQKQKKDKIDEVDVYVEEEEDNYEEKKDYQQTGKEISNTKNMGKEEENSRKKKNKQKEKHNECRDANDKELSVQQRNDQNNINEHYEELSKDTKKEKGKKKNKDNKNNT…	reference	0,0	0,0	reference_PF3D7_0519500.1;reference_PF3D7_0519500.1	reference_PF3D7_0519500.1;reference_PF3D7_0519500.1	reference_PF3D7_0519500.1
G1329.3	Pf3D7_05_v3	+	3604	1	full-splice_match	PF3D7_0519600	PF3D7_0519600.1	3604	1	0	0	0	0	mono-exon	FALSE	NA	NA	C	coding	755	2268	800	3067	812648	814915	NA	45	ATATATATATATATGTATAT	0	TRUE	MSESSALSTSVKDTNKCDSSNCDKEELVDINKSFINIEEENTKDITNYLKDKISFMKRIETFKAWVRKPAHLSSLILARNGYVCQDEFVIRCEICNCKYIYEKDTYSMYTRINDLCLLHLHNCPWRNNLMDISIFDLDKKSLTKEELLKEYEDNIVSLKNNLLFVPLINIKKTLHDLIFILKKFLENNMNKKRFSIFDHYVKIFKEEYIHIFLNNKNIIDKGIEIIKNKYPLYEKYIVDINYLNNLNFNMNNVTSFINILSDICLDDSFCDEQDDINMYFKIVQKLKNYQYENVNIFKLLALFGWSYKSPQDDEHTQILQCKYCFREINILNYSHFSFKQNKLSLHKDIFASHQKDVLQYILKNINILLEQRKKENQNQNQHQNQHQNQHQNQHQNQHQ…	NPcDNA,directRNA,reference,ringtotalhq,ringtotallq,schiznuclq,schiztotallq,trophnuchq,trophnuclq,trophtotalhq,trophtotallq,yang1lq,yang2hq,yang2lq	0	0	reference_PF3D7_0519600.1	reference_PF3D7_0519600.1	trophnuclq_G836.7,schiztotallq_G1080.3,trophnuclq_G836.5,schiztotallq_G1080.5,ringtotallq_G1000.10,trophnuclq_G836.1,schiztotallq_G1080.9,schiztotallq_G1080.8,trophnuclq_G836.8,trophnuclq_G836.9,yang2lq_G814.9,yang2lq_G814.8,yang2lq_G814.1,reference_PF3D7_0519600.1,schiztotallq_G1080.4,yang2hq_G492.7,yang2hq_G492.6,trophtotallq_G1035.7,ringtotallq_G1000.4,yang2lq_G814.4,trophnuchq_G414.2,yang1lq_…
G1329.8	Pf3D7_05_v3	+	1881	3	full-splice_match	PF3D7_0519700	PF3D7_0519700.1	1881	3	0	0	0	0	reference_match	FALSE	canonical	FALSE	C	coding	192	579	904	1482	817066	819139	FALSE	0	TTTTTTTTTCTTTTTTTTCT	0	TRUE	MAKLERKKFEARKKDGKLRTRKTGFSKFSYQANNRGKLFKFTPQKKKVDVRKHIFKQYGRSNLSMMNRKFTKRGGNSFFSKNKRKLANKFQDKSFGNSNGNTTFTRKFKSANFRKRRTTFRNNKKRNVFFRKNQNLHDKIGKLTSKDLDDELDKYMGSSNVKTRLDNDLDSYFKNNDVTQGDMNKGFNKVAE	NPcDNA,reference,schiznuclq,schiztotallq,trophnuclq,trophtotalhq,trophtotallq	0,0,0	0,0,0	reference_PF3D7_0519700.1;NPcDNA_G1226.7,schiznuclq_G871.1,schiztotallq_G1081.1,trophnuclq_G837.2,trophtotallq_G1036.1,trophtotallq_G1036.2;NPcDNA_G1226.7,schiznuclq_G871.1,schiztotallq_G1081.1,trophnuclq_G837.2,trophtotallq_G1036.1,trophtotallq_G1036.2	NPcDNA_G1226.7,schiznuclq_G871.1,schiztotallq_G1081.1,trophnuclq_G837.2,trophtotallq_G1036.1,trophtotallq_G1036.2;NPcDNA_G1226.7,schiznuclq_G871.1,schiztotallq_G1081.1,trophnuclq_G837.2,trophtotallq_G1036.1,trophtotallq_G1036.2;reference_PF3D7_0519700.1	reference_PF3D7_0519700.1,trophtotalhq_G637.1,NPcDNA_G1226.7,trophnuclq_G837.2,schiztotallq_G1081.1,schiznuclq_G871.1,trophtotallq_G1036.1,trophtotallq_G1036.2
G133.7	Pf3D7_01_v3	-	2150	5	full-splice_match	PF3D7_0111500	PF3D7_0111500.1	2150	5	0	0	0	0	reference_match	FALSE	canonical	FALSE	C	coding	371	1116	778	1893	441418	439652	FALSE	10	AACTTTTTTTTTTTTTTTTT	0	TRUE	MNYQKLFLIFFFMFIVKNPYLFVENFYLLKNSKHFPFYINRTNGSYKKEQPFKIESQHYNKITRKFYKFKKNIYTSTSNFSINSYNIWEKQFFSNNKFIMSKDQPFVIFMLGGPGSGKGTQCKLIQEKFDFTHISAGDCLREYLKKCEKNEVNTKHQEIVEDCINNGKIVPVDITLELMKIKMESEIAKRKKQEHNELNDQGESGVEKKKDSFSFKKLDENANIKNINIEEYNNKLKYVNNIYENKEVLEILKNNKCEQKAKYKFIIDGFPRNYDNFNGWINIIGNYAYVHLCLFLYCDEEIMIERCMNRGLTCGRVDDNMDTLKKRFDTHNNDCIPIINLFLNENKCIFINANKNIQDVWSDIQYVFTNM	NPcDNA,reference,ringnuclq,ringtotalhq,ringtotallq,schiznuchq,schiznuclq,schiztotalhq,schiztotallq,trophtotalhq,trophtotallq,yang2hq,yang2lq	0,0,0,0,0	0,0,0,0,0	reference_PF3D7_0111500.1;NPcDNA_G119.1,reference_PF3D7_0111500.1,ringnuclq_G56.1,ringtotalhq_G58.1,ringtotalhq_G58.2,ringtotallq_G100.1,ringtotallq_G100.2,ringtotallq_G100.6,schiznuclq_G85.1,schiznuclq_G85.2,schiznuclq_G85.4,schiznuclq_G85.5,schiztotalhq_G72.1,schiztotalhq_G72.2,schiztotallq_G107.2,schiztotallq_G107.3,schiztotallq_G107.4,schiztotallq_G107.5,schiztotallq_G107.6,trophtotalhq_G66.1…	NPcDNA_G119.1,reference_PF3D7_0111500.1,ringnuclq_G56.1,ringtotalhq_G58.1,ringtotalhq_G58.2,ringtotallq_G100.1,ringtotallq_G100.2,ringtotallq_G100.6,schiznuclq_G85.1,schiznuclq_G85.2,schiznuclq_G85.4,schiznuclq_G85.5,schiztotalhq_G72.1,schiztotalhq_G72.2,schiztotallq_G107.2,schiztotallq_G107.3,schiztotallq_G107.4,schiztotallq_G107.5,schiztotallq_G107.6,trophtotalhq_G66.1,trophtotalhq_G66.2,tropht…	yang2hq_G47.1,trophtotallq_G101.5,trophtotallq_G101.4,trophtotallq_G101.3,trophtotallq_G101.2,trophtotallq_G101.1,ringtotallq_G100.4,NPcDNA_G119.2,schiznuchq_G41.2,schiznuchq_G41.1,reference_PF3D7_0111500.1,trophtotalhq_G66.2,trophtotalhq_G66.3,NPcDNA_G119.1,schiztotalhq_G72.2,schiztotalhq_G72.1,yang2lq_G74.2,yang2lq_G74.1,ringtotalhq_G58.2,ringtotalhq_G58.1,schiztotallq_G107.6,schiztotallq_G107.…
G1331.1	Pf3D7_05_v3	-	4306	2	full-splice_match	PF3D7_0519800	PF3D7_0519800.1	4306	2	0	0	0	0	reference_match	FALSE	canonical	FALSE	C	coding	668	2007	1469	3475	822908	820719	FALSE	85	ACCACAAAAAAAAAAAAAAA	0	TRUE	MNDYNDKEVYISEEEEEEEQEQEQEQEHEQEQEEEQEEDYEQEQEEEQEEEQVHGIEKNNNEEKSDKRNGHYLEGNHDHDVEELHDDDDDVNHTYVYDNEKYVHKVEDNHLTDNDMIEEDEENDQKRDEDLNEEEEYEHDSNHNNIDIDESNKEESEAEQNLKKEDYDNVDEDKKDNLQKNVAYANTIIKGGRNLRNLNKSSTSFDKTKKEQNNNMNGGGTNFIKTLSDENNLQNNVPHGRRKRKVSKDLNLNNEYVYGTNLNFKHARNVNDDIDEHEESENNHDQNNNEEINEHNQNDDNPIHNDNTNANNDDDDDNNIINNNENVVKTNEKILNGKQTNLRGSHLKLKTNRTKKNKKLSNKLNRNIAKNVNKNNNGRYGNVGRAQASTTQGNEKKVH…	NPcDNA,reference,ringtotalhq,ringtotallq,schiznuclq,schiztotalhq,schiztotallq,trophnuchq,trophnuclq,trophtotalhq,trophtotallq,yang1lq,yang2hq,yang2lq	0,0	0,0	reference_PF3D7_0519800.1;reference_PF3D7_0519800.1,schiztotallq_G1082.6	reference_PF3D7_0519800.1,schiztotallq_G1082.6;reference_PF3D7_0519800.1	trophnuchq_G415.2,schiztotallq_G1082.14,trophnuclq_G838.1,schiztotallq_G1082.2,yang2lq_G815.7,schiztotallq_G1082.1,yang2lq_G815.5,schiztotallq_G1082.7,yang2lq_G815.3,schiztotallq_G1082.5,yang2lq_G815.1,schiztotallq_G1082.9,schiztotallq_G1082.8,trophtotallq_G1037.9,NPcDNA_G1227.2,trophtotallq_G1037.3,trophtotallq_G1037.2,trophtotallq_G1037.5,NPcDNA_G1227.4,schiztotalhq_G718.1,schiztotalhq_G718.2,s…
G1331.17	Pf3D7_05_v3	-	3002	1	full-splice_match	PF3D7_0519900	PF3D7_0519900.1	3002	1	0	0	0	0	mono-exon	FALSE	NA	NA	C	coding	525	1578	819	2396	827412	825835	NA	60	AAATAAAATCGTCAAATATA	0	TRUE	MYIFPLNNLSVVFVFFICVCISFYNVRIVKGLIQYKKTKISSINYGKGNTFSSINKNGGGRGKYSVERKLFFLNKKKIKKNKDNKKDNEGENNSFNDNDNKNKYSWEKKIMEILPINNEMFEYYNNKCKHKYNYTNNDIIEKRSLINNLILPYREKENFINIFLTHMDKYILLGTLINMKNGLYDNVSYDYSQYVRKENKNNNMEKQITKNKNNNNNNNNNNNYHNEQHHNDTLNNNNVGNYKAHTLYDKIKNLKDDLKKNNQHMSDSLKVEKYINQQLIKLTQEIIKMRNEKKNEELKGNPNIEWTFFINEKKNPLNCFVYMDVPIGTVMLKPKKVEDKNFLISINALNNIKRNNQEILKNIYFKKFHITFDHIYQNCNLITLIVNKLLDQEYIIKSC…	NPcDNA,reference,ringtotalhq,ringtotallq,schiznuclq,schiztotalhq,schiztotallq,trophnuclq,trophtotalhq,trophtotallq,yang1lq,yang2lq	0	0	reference_PF3D7_0519900.1	reference_PF3D7_0519900.1	schiztotallq_G1085.1,schiztotallq_G1085.2,schiztotallq_G1085.3,schiztotallq_G1085.4,schiztotallq_G1085.5,schiztotallq_G1085.6,schiztotallq_G1085.7,reference_PF3D7_0519900.1,trophtotallq_G1040.9,trophtotallq_G1040.8,trophtotallq_G1040.3,trophtotallq_G1040.2,trophnuclq_G841.2,trophnuclq_G841.3,trophtotallq_G1040.7,trophnuclq_G841.5,trophtotallq_G1040.5,yang2lq_G817.1,yang2lq_G817.2,trophtotalhq_G64…
G1333.1	Pf3D7_05_v3	+	1500	3	full-splice_match	PF3D7_0520000	PF3D7_0520000.1	1500	3	0	0	0	0	reference_match	FALSE	canonical	FALSE	C	coding	189	570	677	1246	828953	829883	FALSE	0	TTTTTTTTTTTTTTTTTTTT	0	TRUE	MPKSYRNYSKTARNPKRPFEKERLDQELKLIGEYGLKNKREIWRVQYLLAKIRSAARYLLTLDEKSSKRIFQGEALLRRMVRQGLLGENEEKLDYVLGLTLPKLLERRLQTKVFKLGLAKSVHHARVLIRQRHIRVGKQMVDIPSFLVRVDSEKHIDFATTSPFGGARPGRVKRKSLKKQKEKTEAEAE	NPcDNA,directRNA,reference,ringnuchq,ringnuclq,ringtotalhq,ringtotallq,schiznuclq,schiztotalhq,schiztotallq,trophnuclq,trophtotalhq,trophtotallq,yang1hq,yang1lq,yang2hq,yang2lq	0,0,0	0,0,0	reference_PF3D7_0520000.1;reference_PF3D7_0520000.1,ringtotallq_G1005.1,ringtotallq_G1005.2,ringtotallq_G1005.3,schiztotalhq_G721.1,trophnuclq_G842.2,trophnuclq_G842.3,trophtotalhq_G641.1,trophtotallq_G1041.1,trophtotallq_G1041.2,trophtotallq_G1041.3,trophtotallq_G1041.5,trophtotallq_G1041.6;reference_PF3D7_0520000.1,ringtotallq_G1005.1,ringtotallq_G1005.2,ringtotallq_G1005.3,schiztotalhq_G721.1,…	reference_PF3D7_0520000.1,ringtotallq_G1005.1,ringtotallq_G1005.2,ringtotallq_G1005.3,schiztotalhq_G721.1,trophnuclq_G842.2,trophnuclq_G842.3,trophtotalhq_G641.1,trophtotallq_G1041.1,trophtotallq_G1041.2,trophtotallq_G1041.3,trophtotallq_G1041.5,trophtotallq_G1041.6;reference_PF3D7_0520000.1,ringtotallq_G1005.1,ringtotallq_G1005.2,ringtotallq_G1005.3,schiztotalhq_G721.1,trophnuclq_G842.2,trophnuc…	yang2lq_G818.1,ringtotalhq_G620.2,schiznuclq_G874.2,schiznuclq_G874.3,schiznuclq_G874.1,directRNA_G392.1,yang2hq_G496.1,yang2hq_G496.3,yang2hq_G496.2,ringnuchq_G156.1,yang1lq_G1029.8,yang1lq_G1029.6,yang1lq_G1029.4,yang1lq_G1029.5,yang1lq_G1029.3,yang1lq_G1029.1,ringnuclq_G648.1,schiztotallq_G1086.6,schiztotallq_G1086.5,schiztotallq_G1086.4,schiztotallq_G1086.3,schiztotallq_G1086.2,schiztotallq_G…
G1334.4	Pf3D7_05_v3	+	3371	6	full-splice_match	PF3D7_0520100	PF3D7_0520100.1	3371	6	0	0	0	0	reference_match	FALSE	canonical	FALSE	C	coding	706	2121	721	2841	831617	834343	FALSE	35	GTTTTATAACATTAATATTT	0	TRUE	MSLLTNYRGKNNNETMITERSVNNVNESDKVNNIKEMNNVNDMNNINNAEKIIEYNSINDLKYCKSIIDIVNYIITIGIWEMYTYEWVFNRKTFLYYHTLLEKYYFYDKNNNLTLFNEKSFFLYVCTFENNEFVSDFFFQRNKKKKELKLTSYTKTMQGRRKKQEDRYLVITDLTKYIDSNDYKTLYFYKKNPLYFYSIFDGHRGIKACEYCMSHIIKNIIYYFYNQNMEDDQSSTTINKLNSNDINISPDKRRKFDNVKNEDIPLGDSTININNINDMCNINNNINKCNENFNDLHIEGDNTNDNNYCMNNKTEEERKENLFINTTSKNDYFLKNISSVNHISNDNILNNIHTNKKDIENNTPIKNKDKRLIDSSYLNTISDDVEYRKKRKVEEMHII…	NPcDNA,directRNA,reference,ringnuclq,ringtotalhq,ringtotallq,schiznuclq,schiztotalhq,schiztotallq,trophnuclq,trophtotalhq,trophtotallq,yang1lq,yang2lq	0,0,0,0,0,0	0,0,0,0,0,0	reference_PF3D7_0520100.1;directRNA_G393.1,ringtotalhq_G621.1,ringtotallq_G1006.1,ringtotallq_G1006.2,ringtotallq_G1006.4,ringtotallq_G1006.7,schiztotalhq_G722.2,schiztotalhq_G722.4,trophnuclq_G843.11,trophnuclq_G843.8,trophtotalhq_G642.1,trophtotalhq_G642.2,trophtotallq_G1042.12,trophtotallq_G1042.13,trophtotallq_G1042.2,trophtotallq_G1042.6,trophtotallq_G1042.8,yang2lq_G819.10;directRNA_G393.1,…	directRNA_G393.1,ringtotalhq_G621.1,ringtotallq_G1006.1,ringtotallq_G1006.2,ringtotallq_G1006.4,ringtotallq_G1006.7,schiztotalhq_G722.2,schiztotalhq_G722.4,trophnuclq_G843.11,trophnuclq_G843.8,trophtotalhq_G642.1,trophtotalhq_G642.2,trophtotallq_G1042.12,trophtotallq_G1042.13,trophtotallq_G1042.2,trophtotallq_G1042.6,trophtotallq_G1042.8,yang2lq_G819.10;directRNA_G393.1,ringtotalhq_G621.1,ringtot…	yang2lq_G819.2,yang2lq_G819.6,reference_PF3D7_0520100.1,yang2lq_G819.8,yang2lq_G819.9,schiztotallq_G1087.12,schiznuclq_G875.3,directRNA_G393.2,schiznuclq_G875.1,schiztotallq_G1087.13,schiznuclq_G875.5,schiznuclq_G875.4,yang1lq_G1030.8,yang1lq_G1030.9,NPcDNA_G1232.1,ringnuclq_G649.1,schiztotallq_G1087.4,schiztotalhq_G722.4,schiztotalhq_G722.2,ringtotallq_G1006.7,ringtotallq_G1006.4,ringtotallq_G10…
G1335.5	Pf3D7_05_v3	-	3156	1	full-splice_match	PF3D7_0520200	PF3D7_0520200.1	3156	1	0	0	0	0	mono-exon	FALSE	NA	NA	C	coding	697	2094	561	2654	837407	835314	NA	25	AAGTTTGAATTTTTTATTTT	0	TRUE	MKEQNELEKEEEGKNKNTFSNVNIKVEAYGEGDYRLLRYLPDGSCVFEEIPNEEDKNQKNLQQYAQLFYSVMDKMNQAKVIDENLKNNKEWNKAEEYRILVENDLKELMILFDMLLGTLNYDKGRKFLSFNKCQYNKDSEENKQDLYIAVTSRKELLEKLRDLCEKTKIQIDSINGIIGQKYYLCFINQLIKHWKILNKKYSEMDYMQFDNNFPYVTQLSVEFFFLPSIFWKFSSNPIFLSWPPFPSFSPFKSQYAHLTFSLNYLEEEGDMQNIIKNLSKKEENYISELNYDKELDNSSVKENGEHNDMVDENMEGKDSFLMDSVDNNFDQNGCKNVDDLHKQMYTNNNQKNYKIYYPNIKEDEIKIFNLLDKTSNIKVQFEGIASHFIENNYMLQLDL…	NPcDNA,reference,ringtotallq,schiznuchq,schiznuclq,schiztotalhq,schiztotallq,trophnuchq,trophnuclq,trophtotallq,yang1lq,yang2hq,yang2lq	0	0	reference_PF3D7_0520200.1	reference_PF3D7_0520200.1	yang2hq_G498.1,trophtotallq_G1043.4,trophtotallq_G1043.5,trophtotallq_G1043.6,trophtotallq_G1043.7,trophtotallq_G1043.1,trophtotallq_G1043.2,trophtotallq_G1043.3,trophtotallq_G1043.8,trophnuclq_G844.3,trophnuclq_G844.2,trophnuclq_G844.5,trophnuclq_G844.4,yang1lq_G1031.2,trophnuchq_G417.1,NPcDNA_G1233.3,NPcDNA_G1233.2,schiznuchq_G433.1,ringtotallq_G1007.2,ringtotallq_G1007.3,ringtotallq_G1007.1,ri…
G1336.3	Pf3D7_05_v3	+	1191	3	full-splice_match	PF3D7_0520300	PF3D7_0520300.1	1191	3	0	0	0	0	reference_match	FALSE	canonical	FALSE	C	coding	103	312	431	742	838428	839083	FALSE	50	ATATTAAAATGTGAATATAT	0	TRUE	MLFFTFFQQLAEKNHHVTVELKNDLQISGVLHSVDQYLNIKLTNVSVNNPEKYPHLLSIKSCFVRGSVVRYVFLPSNEIDVQKLHHMCRQEAKMVAEKEKEKK	NPcDNA,directRNA,reference,ringtotallq,schiznuclq,schiztotalhq,schiztotallq,trophnuchq,trophnuclq,trophtotallq,yang1hq,yang1lq	0,0,0	0,0,0	reference_PF3D7_0520300.1;reference_PF3D7_0520300.1;reference_PF3D7_0520300.1	reference_PF3D7_0520300.1;reference_PF3D7_0520300.1;reference_PF3D7_0520300.1	schiznuclq_G877.1,trophnuclq_G845.3,schiznuclq_G877.2,schiztotallq_G1089.1,schiztotallq_G1089.2,schiztotallq_G1089.3,schiztotalhq_G724.1,NPcDNA_G1234.5,directRNA_G394.1,ringtotallq_G1008.2,ringtotallq_G1008.3,trophnuchq_G418.1,yang1hq_G601.1,yang1lq_G1032.2,NPcDNA_G1234.4,yang1lq_G1032.1,trophnuclq_G845.1,trophtotallq_G1044.1,reference_PF3D7_0520300.1
G1337.1	Pf3D7_05_v3	-	1880	1	full-splice_match	PF3D7_0520400	PF3D7_0520400.1	1880	1	0	0	0	0	mono-exon	FALSE	NA	NA	A	coding	301	906	580	1485	840560	839655	NA	55	TAATATAATATAATATATTA	0	TRUE	MKENYMIRHLFKKYGLKCYNSMSKGLLSNIRNGNSIVLYEKNVNKNLMNLLYKKHYNTYKNRVFNSAMYNNTPSNYMNNPENNNMNHLQNNSNYKYENPNNYYQPKYNNNLNNETNENNTTYQYFSIFGSTAMCLIKPIFPDYITNKNKVTIYGKGGFQFVFMRKQSNSNKYDKNNKMNIFIKINSLSNVLSLNDVEKLKNPIIIKGSNNNYLTIDKHKEKKDHIVIKYKYQPSNSPENNFNDMNNMDTDINENMIINDVNDEKRNNFEELHVSFSFSEFLLFQKAANLLLPQLIGWAKQY	NPcDNA,directRNA,reference,ringtotalhq,ringtotallq,schiznuchq,schiznuclq,schiztotalhq,schiztotallq,trophnuchq,trophnuclq,trophtotalhq,trophtotallq,yang1hq,yang1lq,yang2lq	0	0	reference_PF3D7_0520400.1	reference_PF3D7_0520400.1	yang1hq_G602.1,yang2lq_G822.1,schiznuclq_G878.1,ringtotallq_G1009.2,trophtotallq_G1045.2,trophtotallq_G1045.1,NPcDNA_G1235.3,NPcDNA_G1235.2,NPcDNA_G1235.1,schiznuchq_G434.1,ringtotalhq_G622.1,schiztotalhq_G725.1,schiztotalhq_G725.3,schiztotalhq_G725.2,trophnuclq_G846.3,trophnuclq_G846.2,trophnuclq_G846.1,yang1lq_G1033.2,yang1lq_G1033.1,ringtotalhq_G622.2,trophnuchq_G419.1,schiztotallq_G1090.1,dir…
G1337.2	Pf3D7_05_v3	-	1352	1	full-splice_match	PF3D7_0520500	PF3D7_0520500.1	1352	1	0	0	0	0	mono-exon	FALSE	NA	NA	C	coding	310	933	18	950	842655	841723	NA	60	AAAAATATATAATTATATAT	0	TRUE	MEEHPKILSIAGSDSCAGAGMQADLKTAMSLGCHCCTILVVLTAQNTKEVKSIIEVDEKFIVEQLDAIFTDITIEVVKLGVLYSKKIISLIHNYITNINKMREKKLLVVFDPVFVSSSGCMLVENLDYVKYALDLICPLSCIITPNFYECKVILEALNFNIDINNMRTSDLCKLVTEKLNINACLFKSCNIDINTEDENKLYAVDHLCIKNDNDYDTKIKQNISYDVYKLKSKRNPQKDIHGTGCTLSTAISCFLSKKYDIIQACIESKKYIYNCINYAYDLGSKSQGLNHLKAAQHLTDFRELQVIKVD	NPcDNA,reference,ringtotallq,schiznuchq,trophtotallq,yang1lq	0	0	ringtotallq_G1009.5	reference_PF3D7_0520500.1	reference_PF3D7_0520500.1,schiznuchq_G435.1,ringtotallq_G1009.4,ringtotallq_G1009.5,trophtotallq_G1046.1,yang1lq_G1034.1,NPcDNA_G1237.1,NPcDNA_G1237.3,NPcDNA_G1237.2,NPcDNA_G1237.4
G1337.27	Pf3D7_05_v3	-	3454	1	full-splice_match	PF3D7_0520700	PF3D7_0520700.1	3454	1	0	0	0	0	mono-exon	FALSE	NA	NA	C	coding	974	2925	225	3149	848767	845843	NA	30	ATTTATCAAGTACATTTTTG	0	TRUE	MENKIMLNIKVLMKKFLTEEKEYIKFMNKEKNDIIVFEKENLYIYTNVLCGIESRKKEKYNVGDIYLFLCLAKSNYTFSYINSIGYKYISILERNKIIKTIEENQEDTDEIKINCYIYDQEKNINLNKYINTHNDYLINIDLFDKLDDVEMESDILFTQKNYNNDIYDKFNQDKQNNDEYISNINDKIIEKKNINEDTHNYTDENLISFDYTKKLFDINKINESFIIHMKNDDIFFCTSLYNKYKMRKSSKKKINKLKKRKYNFIQDDVCSTIYDEMVYFNNNEINTIIEGNNNVNNNFDFIKVEHNMERIMNKTNYDLYNDNQKNNMDDHTYNNDLYYYNDNNVSDENEKKLKTYNLVKHYYENNVFKNIFFQNMNLYSLIKNIYLTNISNEEYIDKS…	reference,trophnuclq,trophtotallq,yang2lq	0	0	reference_PF3D7_0520700.1	reference_PF3D7_0520700.1	reference_PF3D7_0520700.1,trophtotallq_G1048.1,trophnuclq_G848.1,yang2lq_G825.1,trophnuclq_G848.2
G1337.7	Pf3D7_05_v3	-	1402	5	full-splice_match	PF3D7_0520600	PF3D7_0520600.1	1402	5	0	0	0	0	reference_match	FALSE	canonical	FALSE	C	coding	152	459	318	776	844817	843586	FALSE	45	CATAATATATAATTTATTAT	0	TRUE	MKINIIKAFGILLCRLKKYNPVTTGDINKFEFLFLKASYADKHWTPPKGLHENNESGLETAVRETLEETGINKDKYKLLNYQKTLKYNVKDKPKETTYYLAMLLNNEENVILSDEHTDYKWIGSHESDTYNLPESLADLLKEAEEFLNKEQL	NPcDNA,directRNA,reference,ringtotallq,schiztotalhq,schiztotallq,trophnuclq,trophtotalhq,trophtotallq,yang1hq,yang1lq,yang2lq	0,0,0,0,0	0,0,0,0,0	reference_PF3D7_0520600.1;reference_PF3D7_0520600.1,ringtotallq_G1009.9;reference_PF3D7_0520600.1,ringtotallq_G1009.9;reference_PF3D7_0520600.1,ringtotallq_G1009.9;reference_PF3D7_0520600.1,ringtotallq_G1009.9	reference_PF3D7_0520600.1,ringtotallq_G1009.9;reference_PF3D7_0520600.1,ringtotallq_G1009.9;reference_PF3D7_0520600.1,ringtotallq_G1009.9;reference_PF3D7_0520600.1,ringtotallq_G1009.9;reference_PF3D7_0520600.1	yang2lq_G824.2,NPcDNA_G1237.14,yang1hq_G603.1,yang2lq_G824.4,trophtotallq_G1046.5,yang1lq_G1034.5,trophnuclq_G847.3,yang1hq_G603.2,directRNA_G396.2,schiztotallq_G1091.1,NPcDNA_G1237.13,NPcDNA_G1237.9,NPcDNA_G1237.7,NPcDNA_G1237.6,schiztotalhq_G726.2,trophtotalhq_G645.1,reference_PF3D7_0520600.1,ringtotallq_G1009.9
G1341.1	Pf3D7_05_v3	-	6866	1	full-splice_match	PF3D7_0520800	PF3D7_0520800.1	6866	1	0	0	0	0	mono-exon	FALSE	NA	NA	C	coding	2054	6165	91	6255	856026	849862	NA	15	CTTCAAATTTTTTTTTTTTT	0	TRUE	MINYINIYVIIIILCYFVEKNATIKIRRINDYLNFIQPNIFRNITKYDLSTPFNVIREKKGRNEFPLVNNVDIGVSDINEKALYDEDTKTDDLKNIINKKDLKNYDNINDNINDKINNSINDNINNNINNNIINNINNNINETDNINKVDHMNYIPNDHNLSTKHSYDNNTNDDEKYLNGEILNEEEINEHMKFQQWSDRFILSKDEEYYYDIQNECVNTKYYDKINQINDHIYKEENIMEDSSIQLMPFCNRKDKEKICQPLTKHINEKLSYDFYTNNTTDNVNKKENHLSPKECNNNNNIFDNPNEKENSLKKPFHQKKTTTLNEEEINNLSIVDMTKRTNMILPLRSLLMSIYIGKEAFNDFLQKGMNSIELSLQKYLHDYYEHNFERSIDDKVFL…	reference,ringtotallq,schiztotallq,trophtotallq,yang1lq,yang2lq	0	0	reference_PF3D7_0520800.1	reference_PF3D7_0520800.1	schiztotallq_G1093.1,schiztotallq_G1093.3,schiztotallq_G1093.2,ringtotallq_G1011.1,trophtotallq_G1049.1,yang2lq_G826.1,yang2lq_G826.2,yang2lq_G826.3,yang2lq_G826.4,yang2lq_G826.5,yang2lq_G826.6,reference_PF3D7_0520800.1,yang1lq_G1036.1
G1343.6	Pf3D7_05_v3	+	2868	1	full-splice_match	PF3D7_0520900	PF3D7_0520900.1	2868	1	0	0	0	0	mono-exon	FALSE	NA	NA	C	coding	479	1440	539	1978	857038	858477	NA	40	ATTTTTTATATAAAACCTAG	0	TRUE	MVENKSKVKDISLAPFGKMQMEISENEMPGLMRIREEYGKDQPLKNAKITGCLHMTVECALLIETLQKLGAQIRWCSCNIYSTADYAAAAVSTLENVTVFAWKNETLEEYWWCVESALTWGDGDDNGPDMIVDDGGDATLLVHKGVEYEKLYEEKNILPDPEKAKNEEERCFLTLLKNSILKNPKKWTNIAKKIIGVSEETTTGVLRLKKMDKQNELLFTAINVNDAVTKQKYDNVYGCRHSLPDGLMRATDFLISGKIVVICGYGDVGKGCASSMKGLGARVYITEIDPICAIQAVMEGFNVVTLDEIVDKGDFFITCTGNVDVIKLEHLLKMKNNAVVGNIGHFDDEIQVNELFNYKGIHIENVKPQVDRITLPNGNKIIVLARGRLLNLGCATGHP…	NPcDNA,directRNA,reference,ringnuclq,ringtotallq,schiznuclq,schiztotallq,trophnuchq,trophnuclq,yang1hq,yang1lq,yang2hq,yang2lq	0	0	reference_PF3D7_0520900.1	reference_PF3D7_0520900.1	trophnuclq_G851.9,ringtotallq_G1012.2,ringtotallq_G1012.3,trophnuclq_G851.6,ringnuclq_G656.2,yang2lq_G827.12,yang2lq_G827.14,yang2lq_G827.17,yang2lq_G827.16,yang1hq_G606.5,NPcDNA_G1242.26,yang1hq_G606.6,NPcDNA_G1242.21,NPcDNA_G1242.22,trophnuclq_G851.13,trophnuclq_G851.11,yang2lq_G827.8,schiznuclq_G883.3,reference_PF3D7_0520900.1,yang2hq_G502.5,trophnuchq_G422.1,yang2hq_G502.2,yang1lq_G1038.8,yan…
G1344.15	Pf3D7_05_v3	-	4581	8	full-splice_match	PF3D7_0521100	PF3D7_0521100.1	4581	8	0	0	0	0	reference_match	TRUE	canonical	FALSE	C	coding	1526	4581	1	4581	867583	861930	FALSE	70	AGGAAACTAAAATAAAATAA	0	TRUE	MQNYTFNFVNEKKERKAIKQYDNIIAETLYSYKKYCGVHKKKDDNHNNHNNLIVEKKIRQKEDNIKENNVIHLNNVRKDTFQCNDESYFRNFNINLCVRKELLKDNILNKIKYYINEYVYDVKDKISHEILRANDKKRLLKTYIYELKKNNFHILENLYFYFCNINNYYDYALTKMFHSLLLVFNEKEEKDILLVIYLFLILLNENNINKYISYIFDCLILILNADKYNLPTDERDDTHRLFDHKPMVLKNYIVNENGRYFLFLYFYYLLCIISKQQFSNYSDKIIRICLVGLFDCCCYINVIMMNLIEKIINEIEDEYINYHYIICTSLLKCLCNRYSNIKILCMNTMIKLIIKNNNNSKNYKIIEMLIGYKDPNIIPIKSFYDSNYVHINYLCILFN…	directRNA,reference,schiztotallq,trophnuclq,trophtotallq,yang1lq	0,0,0,0,0,0,0,0	0,0,0,0,0,0,0,0	reference_PF3D7_0521100.1;directRNA_G401.2,reference_PF3D7_0521100.1,schiztotallq_G1098.4,trophnuclq_G852.2;directRNA_G401.2,reference_PF3D7_0521100.1,schiztotallq_G1098.4,trophnuclq_G852.2;directRNA_G401.2,reference_PF3D7_0521100.1,schiztotallq_G1098.4,trophnuclq_G852.2;reference_PF3D7_0521100.1;reference_PF3D7_0521100.1;reference_PF3D7_0521100.1;reference_PF3D7_0521100.1	directRNA_G401.2,reference_PF3D7_0521100.1,schiztotallq_G1098.4,trophnuclq_G852.2;directRNA_G401.2,reference_PF3D7_0521100.1,schiztotallq_G1098.4,trophnuclq_G852.2;directRNA_G401.2,reference_PF3D7_0521100.1,schiztotallq_G1098.4,trophnuclq_G852.2;reference_PF3D7_0521100.1;reference_PF3D7_0521100.1;reference_PF3D7_0521100.1;reference_PF3D7_0521100.1;reference_PF3D7_0521100.1	trophtotallq_G1053.5,yang1lq_G1040.1,yang1lq_G1040.3,yang1lq_G1040.2,trophtotallq_G1053.8,reference_PF3D7_0521100.1,schiztotallq_G1098.4,trophnuclq_G852.2,directRNA_G401.2
G1344.2	Pf3D7_05_v3	-	2801	2	full-splice_match	PF3D7_0521000	PF3D7_0521000.1	2801	2	0	0	0	0	reference_match	FALSE	canonical	FALSE	C	coding	518	1557	383	1939	861063	859373	FALSE	0	TTTTTTTTTTTTTTTTTTTT	0	TRUE	MPKLIPVYDNEKSLKEQNEEELKKHRKWDNIHSLTKEKKNSKHENEEEYDSDNKYHLKKNKNILKNEKGFYLKKRKTSTESEDDDVTKNIQKKRKEKKEDINISYKSKTNKSSSSSSYSYKHKNKKNEKNKKRKSYPSISHSPLSSIPSLYTYSNSNSESKYYSDDEKKDEKQKKEKDKTEHRKHHNDKKKKKNKKIENAHNLSDEDDNKNDKEQTSNYESLSDDNVSDQGKNKEKHDKKNIHTEIQSCSDTSKKDTHYRKYGSNENLHVNSDEENDSYYHKDYHGEKRKKSKNDEDNKRSRKKHKSHRENYKYISKRKYSRDNHVSSSMESDDYDKYDEEKYKNKRREKYKTYRKDTNYKRRHYSSDVSLNDEDLKYKDRKYHRKYHHSKENNNYGRY…	reference	0,0	0,0	reference_PF3D7_0521000.1;reference_PF3D7_0521000.1	reference_PF3D7_0521000.1;reference_PF3D7_0521000.1	reference_PF3D7_0521000.1
G1346.1	Pf3D7_05_v3	+	1250	1	full-splice_match	PF3D7_0521200	PF3D7_0521200.1	1250	1	0	0	0	0	mono-exon	FALSE	NA	NA	C	coding	328	987	199	1185	868892	869878	NA	100	AAAAAAAAAAAAAAAAAAAA	0	TRUE	MGINSYFMKYIKVTYITRRRSEMKKTIENLKNNIYTYNTYSCKNIIYHMKDVEGLNINNNDYIVKIDENIENLLKFINPLNICNKKDNDEKITSFYNINKNNLDIKEDDNLLSGNDMYILKYKINHIIGKRGKREQYRYTYLKSPFKYKYALRHYVFEKYKYHFYFYNITHFNIHIIFNIILSSMTSNTSVKCNINWFFPGKHLFESDFLRKCFHILMEKRLNNNTLENYNEIKKIIECFQDGHNNNNENNQHVNKDDGDSKLTPSHDINLDLTKYNIQNILPLFFENKLFSENYKNLFLHEEKCFKNIKSKMRKKNIHWFINKSTNI	NPcDNA,reference,ringtotallq,schiznuclq,schiztotallq,trophnuchq,trophtotalhq,trophtotallq,yang1lq,yang2lq	0	0	reference_PF3D7_0521200.1	reference_PF3D7_0521200.1	NPcDNA_G1245.4,NPcDNA_G1245.5,NPcDNA_G1245.2,ringtotallq_G1015.2,ringtotallq_G1015.1,reference_PF3D7_0521200.1,NPcDNA_G1245.1,trophnuchq_G423.2,yang1lq_G1041.1,trophnuchq_G423.1,trophtotalhq_G651.1,schiznuclq_G885.1,schiztotallq_G1100.2,yang2lq_G829.1,schiztotallq_G1100.1,trophtotallq_G1054.2,NPcDNA_G1245.3
G1347.10	Pf3D7_05_v3	-	1961	1	full-splice_match	PF3D7_0521400	PF3D7_0521400.1	1961	1	0	0	0	0	mono-exon	FALSE	NA	NA	C	coding	562	1689	200	1888	877561	875873	NA	30	ATGATAATATCTTTTGGATT	0	TRUE	MLRLIKVLFLLFLFWKKGYSIKKGIKRNASFYHILYYLNKNKKNDPSVFECNKRERNIKNYTSQNINIHNNVNSLKHKNCYTLNYNPFFFVHNDFKKIWKRKNVKKYTKLKSHNEENISNNEYSSSMQVKDINLENKMTSNEMNNETTHNLHNNNNNNNNVDDINKKNVDNFISDNISSTHDDKKVLTQLDDSFKKKIEKEIISEKIANEQNEVIKKVKLPIIGTQLKPSGGFTKEILQIIQESNNYINEVNKEIINEKIQNKISGNDLSFFDTDETLERHELNYLNKIYDNNHILNIYNFLLVWKQRKNIDLSVFVSKLSEHSNILPGERTVIKFSEVEKVQFLKKIRKNRNVSIAMIFVDNKNANNQESSTVNHNMFPIGILAHPLDISLLDKTGEI…	reference	0	0	reference_PF3D7_0521400.1	reference_PF3D7_0521400.1	reference_PF3D7_0521400.1
G1347.3	Pf3D7_05_v3	-	4994	3	full-splice_match	PF3D7_0521300	PF3D7_0521300.1	4994	3	0	0	0	0	reference_match	FALSE	canonical	FALSE	C	coding	1345	4038	915	4952	874570	870184	FALSE	5	CTATTTTTTGTTTTTTTTTT	0	TRUE	MFKKGPKNKKKLKCKTKKQANDSFCDSIIYPEKDMVDILRQKENLNKENLNKENLNEENLNKEKLNEENLNEENCFLKKRTDENDNKQIINSNKYIKNELDNILLSPNEIYEKKNIQINDKPILESSNNINVMDISENTDSIYGQNNNNDNNYVEPIKYEKKEYEICNSNSSVLKSASDSNIDEQTNKNNDNYKKELSIILNNEEIIAYLKLNNKKDIDEKTNYLFPSIDIDHKSYSYLEQGQDDYLIEMDKKIDKEIENFQNTFNHFYNLDNTNNKFDYNNDDNNNNDENNDNNNNNNNNNNNDNNNNNYINEQNKEEITKNLNNNNILNTNENNVPNNMLVEKINDTYIGPKRQNKNHIFTYKLKKNIYGKIQKQKKCSHSTTKTRHYTLLNNLFNI…	reference	0,0,0	0,0,0	reference_PF3D7_0521300.1;reference_PF3D7_0521300.1;reference_PF3D7_0521300.1	reference_PF3D7_0521300.1;reference_PF3D7_0521300.1;reference_PF3D7_0521300.1	reference_PF3D7_0521300.1
G1348.1	Pf3D7_05_v3	+	1986	2	full-splice_match	PF3D7_0521500	PF3D7_0521500.1	1986	2	0	0	0	0	reference_match	FALSE	canonical	FALSE	C	coding	487	1464	301	1764	878068	879762	FALSE	45	TGTAGCTTTAAAAGAATCAA	0	TRUE	MIFRRLIYHTSKRSKEKNTFFAFLKKQKYKSVRNYNMKEEKKEYEECQNHVTTPLYKSYKGHDLKIIYENDYFLVLNKPYDIKLEKGKLDDIYPSVETLLYQKRKLDVFRICGQLDYATSGLLIVAKDKLSCNILNYNIESKNISKIYLAILYGHLPLDILHINTPISKNKEGFKMKLCYNYNDYYDNGKYCYSLIYPYKHSYINNEKVTLCEMRTVTGRRHQLRLHSLSLGSSIVGDETYFDDMITNKYKIEYNNVNGKNENEKNIQIKENDNNNNNYDNRYDGKLLCNEKKKKIHVERMMLHCWIILKNKELNNLKKSENINNLEKQIFDQDYIICEDELSQFANENSRTFEDCVLKNNDLINTSFINYNLKGIKKNIKNIDRKLKNNLNNKRDITR…	NPcDNA,reference,ringtotalhq,ringtotallq,schiznuchq,schiztotalhq,schiztotallq,trophnuchq,trophnuclq,trophtotallq,yang1lq,yang2hq,yang2lq	0,0	0,0	reference_PF3D7_0521500.1;reference_PF3D7_0521500.1,schiznuchq_G438.1	reference_PF3D7_0521500.1,schiznuchq_G438.1;reference_PF3D7_0521500.1	yang2hq_G504.1,trophtotallq_G1057.3,trophnuchq_G425.1,trophnuclq_G856.2,trophtotallq_G1057.2,schiztotalhq_G733.1,ringtotalhq_G631.2,ringtotalhq_G631.1,trophtotallq_G1057.4,NPcDNA_G1248.5,yang1lq_G1046.2,schiztotallq_G1102.1,yang2lq_G831.1,schiztotalhq_G733.2,trophnuclq_G856.1,NPcDNA_G1248.3,NPcDNA_G1248.2,ringtotallq_G1018.1,reference_PF3D7_0521500.1,ringtotallq_G1018.2,schiznuchq_G438.1
G1349.1	Pf3D7_05_v3	-	1816	1	full-splice_match	PF3D7_0521600	PF3D7_0521600.1	1816	1	0	0	0	0	mono-exon	FALSE	NA	NA	C	non_coding	NA	NA	NA	NA	NA	NA	NA	50	ATTATTACACATTATAAATA	0	TRUE	NA	NPcDNA,directRNA,reference,trophnuchq,trophnuclq,trophtotallq	0	0	reference_PF3D7_0521600.1	reference_PF3D7_0521600.1	reference_PF3D7_0521600.1,trophtotallq_G1058.1,directRNA_G402.1,NPcDNA_G1249.2,NPcDNA_G1249.1,trophnuclq_G857.1,trophnuchq_G426.1
G135.1	Pf3D7_01_v3	-	1094	1	full-splice_match	PF3D7_0111600	PF3D7_0111600.1	1094	1	0	0	0	0	mono-exon	FALSE	NA	NA	A	coding	248	747	185	931	443289	442543	NA	45	TATTATATATACACATTATA	0	TRUE	MSDVIKLCEAEELKELFIKEYNEYLKLIKNVELYYEKLEINWKKFHLFYQQNKKDPFEYHKEKNKHNKIKKVQNKKKNINIHSDYQSIEKYFKMIQKKEIQNNCHYYKKFDYDKDSFILFTLKKNVNNAVELYININIEKLNKIKNYLLNYINDFCKRQINQIINLIILCEIKLNNLYISQKNHFTNNNIKIKHIHLIKNIIHFNQQFIFEVTKNLIPFFTNFNIFSSPDYFNYQFNYFNNCVEIMGE	NPcDNA,reference,trophnuclq	0	0	reference_PF3D7_0111600.1	reference_PF3D7_0111600.1	reference_PF3D7_0111600.1,trophnuclq_G83.3,NPcDNA_G120.2,NPcDNA_G120.1
G135.9	Pf3D7_01_v3	-	1207	1	full-splice_match	PF3D7_0111700	PF3D7_0111700.1	1207	1	0	0	0	0	mono-exon	FALSE	NA	NA	C	coding	117	354	745	1098	443938	443585	NA	20	TTTTTTTTTTAATGCGACTA	0	TRUE	MLLKRNNTLHDFPYHLYWFGLRPNLRDMFNDNNYKFSCLEEFYLFRFSNINSFNLLNLNHSNNNFVNVWFDNLDNLIKCFHIKYSSNKSKIYLYEQYFQKKFPVNNIFDYKNPRHFY	reference	0	0	reference_PF3D7_0111700.1	reference_PF3D7_0111700.1	reference_PF3D7_0111700.1
G1350.4	Pf3D7_05_v3	+	3094	1	full-splice_match	PF3D7_0521700	PF3D7_0521700.1	3094	1	0	0	0	0	mono-exon	FALSE	NA	NA	C	coding	841	2526	115	2640	882376	884901	NA	30	TTTTTATTTCACAAATGTAT	0	TRUE	MSAFEELGLHSDLCAVLEKNGIDLPTAIQQESIPLTLGGGDLCACAETGTGKTLSFIFSSLQIVHELVRNIGNYEDVSIRKNNNNMENNNDSNISNIIDDNDKNKKSSYIKTINKNSKVIIKDNECICNNNNNNNSNNFLFEEVKVDCEITNGLYAYEIEILSKSYVNVGFCPSIKETLKYNYTYCSNGNKYNNNRQEHYGEYFSNNDIITCLINKNNNTISFKKNGKFLGNAFKIFYKYNDVAFFPYIWGKYFHIKLHFENLKYGDRSLHFNELCILLTSNCNDNDTLSDRKIFFSSENIRDEKNFKLEKANMQTHNYQNNNSIINEYTHNYNQQNFNNKKKLYCIVLCPTRDLAQQTYNNYLTYSECFNNPSINIGILVGGEQRNKGHHMNDDGSYN…	NPcDNA,reference,ringtotalhq,ringtotallq,schiznuchq,schiznuclq,schiztotalhq,schiztotallq,trophnuchq,trophnuclq,trophtotallq,yang1lq,yang2hq,yang2lq	0	0	reference_PF3D7_0521700.1	reference_PF3D7_0521700.1	yang2lq_G832.3,yang2lq_G832.2,yang2lq_G832.1,schiztotalhq_G734.1,trophnuchq_G427.1,trophnuchq_G427.2,trophnuclq_G858.4,trophnuclq_G858.5,trophnuclq_G858.3,ringtotallq_G1019.3,ringtotallq_G1019.1,ringtotallq_G1019.6,ringtotallq_G1019.5,ringtotallq_G1019.4,NPcDNA_G1250.1,NPcDNA_G1250.2,NPcDNA_G1250.3,yang2hq_G505.1,reference_PF3D7_0521700.1,schiztotallq_G1103.3,schiztotallq_G1103.2,schiztotallq_G11…
G1350.9	Pf3D7_05_v3	+	1908	6	full-splice_match	PF3D7_0521800	PF3D7_0521800.1	1908	6	0	0	0	0	reference_match	FALSE	canonical	FALSE	C	coding	635	1908	1	1908	885714	888232	FALSE	55	CATATTATATATATAATAAA	0	TRUE	MIIWYNYSVGCAKNFLRSKNYYKHYHSAKLFQRRQFSLFNNKDKNDEANNLNNRTDFIQLYRNLIETKKIEHDPYQFKLILILQALENNLNKYYHNVQDKKRKNKSTEINNKKKSFLSSWFCSNKYIDGKDHSINDSNDEPIILDSLKNDDSFFLFDNDKYKNNKDLKYHHIKDEKYFMNEFNIEEKSITYIRGLYIYGSVGRGKTYFLNLLFDRIKLNKLKMHYHNFMQEIHRKFHEEKMNNSEDPIKSISIKMSEKYKVIFIDEFQVVHISDAMVIKSLFNHLFYQGTILLCTSNRNPIHLYHNGLNRDRFLPFIQLLFKFNYIFEIDNYHDFRLKNIHTKDDIYTLPNKTFEQVKNHCSDLYCRYYNKDINYVRKNEKFNQTLVVSNFKKCIIPYM…	NPcDNA,reference,schiznuchq,schiztotalhq,schiztotallq,trophtotalhq,trophtotallq,yang2lq	0,0,0,0,0,0	0,0,0,0,0,0	reference_PF3D7_0521800.1;reference_PF3D7_0521800.1,schiztotallq_G1105.1;NPcDNA_G1251.1,reference_PF3D7_0521800.1,schiztotallq_G1105.1;NPcDNA_G1251.1,reference_PF3D7_0521800.1,schiztotallq_G1105.1;NPcDNA_G1251.1,reference_PF3D7_0521800.1,schiztotallq_G1105.1;NPcDNA_G1251.1,reference_PF3D7_0521800.1,schiztotallq_G1105.1	reference_PF3D7_0521800.1,schiztotallq_G1105.1;NPcDNA_G1251.1,reference_PF3D7_0521800.1,schiztotallq_G1105.1;NPcDNA_G1251.1,reference_PF3D7_0521800.1,schiztotallq_G1105.1;NPcDNA_G1251.1,reference_PF3D7_0521800.1,schiztotallq_G1105.1;NPcDNA_G1251.1,reference_PF3D7_0521800.1,schiztotallq_G1105.1;reference_PF3D7_0521800.1	schiznuchq_G439.2,yang2lq_G832.4,trophtotallq_G1059.8,schiztotalhq_G734.2,trophtotalhq_G654.1,reference_PF3D7_0521800.1,schiztotallq_G1105.1,NPcDNA_G1251.1
G1352.1	Pf3D7_05_v3	+	5328	6	full-splice_match	PF3D7_0521900	PF3D7_0521900.1	5328	6	0	0	0	0	reference_match	FALSE	canonical	FALSE	C	coding	1775	5328	1	5328	888657	895144	FALSE	55	TTATATAAGTACACAAACAA	0	TRUE	MKKVSEKTQKAYNKENPKSFKRREEQKRENRKESRGNYKKEYKKDKNETNKGTNKKLRYVLKVDTDGEYKNKRNKEKADIQKKRNNKRRSLSVVIPNYEKDIMNNIKLADKIYKLSTNKSSDDDSYESYDTSERSTSSKNEKRKNYWKSKKIKNRRSLSCGNYNSDSSNTQINKKFDININEVQTKYKNKNIKIIYDDGGAKRIVVKKKRKNKKEGKQNEDNDEEDEQDDEDVDEGDDEDEEDDDIEDEDTDDDENDEENDDDDDYDNECDEDEVHNKRNVLNNRREKKKKESKDNTKKLKNGEKKSSKYKKIKSRKKEKENEKNTKNLYNVKKKKKNIALSDSYSRENTKLNMNKMKNKLHELKEDEDENKKQNINKFDNDKKYVDMNYENMKRGNKR…	reference	0,0,0,0,0,0	0,0,0,0,0,0	reference_PF3D7_0521900.1;reference_PF3D7_0521900.1;reference_PF3D7_0521900.1;reference_PF3D7_0521900.1;reference_PF3D7_0521900.1;reference_PF3D7_0521900.1	reference_PF3D7_0521900.1;reference_PF3D7_0521900.1;reference_PF3D7_0521900.1;reference_PF3D7_0521900.1;reference_PF3D7_0521900.1;reference_PF3D7_0521900.1	reference_PF3D7_0521900.1
G1352.13	Pf3D7_05_v3	+	1294	4	full-splice_match	PF3D7_0522000	PF3D7_0522000.1	1294	4	0	0	0	0	reference_match	FALSE	canonical	FALSE	C	coding	107	324	588	911	896018	896940	FALSE	70	TAAACAAAAATATAATATAA	0	TRUE	MGKSSNKKKKIYQNVAKIKLNNKPSLKWRLINKESNFFDKAFEENLMSFQKMSLNENDYSLEKENHMETKIVHVVKKLKRKKKKKKIKIRGRKKKSIIKGRRKYKCS	NPcDNA,directRNA,reference,ringtotalhq,ringtotallq,schiztotallq,trophnuchq,trophnuclq,trophtotallq,yang1hq,yang1lq,yang2hq	0,0,0,0	0,0,0,0	reference_PF3D7_0522000.1;reference_PF3D7_0522000.1,trophnuchq_G428.1,yang1hq_G612.3;reference_PF3D7_0522000.1,trophnuchq_G428.1,yang1hq_G612.3;reference_PF3D7_0522000.1,trophnuchq_G428.1,yang1hq_G612.3	reference_PF3D7_0522000.1,trophnuchq_G428.1,yang1hq_G612.3;reference_PF3D7_0522000.1,trophnuchq_G428.1,yang1hq_G612.3;reference_PF3D7_0522000.1,trophnuchq_G428.1,yang1hq_G612.3;reference_PF3D7_0522000.1	trophnuclq_G859.3,ringtotalhq_G634.2,trophtotallq_G1062.1,schiztotallq_G1106.4,trophnuclq_G859.4,directRNA_G403.1,yang1lq_G1049.3,trophnuclq_G859.1,ringtotallq_G1022.5,ringtotallq_G1022.10,yang2hq_G506.1,yang1hq_G612.2,NPcDNA_G1254.1,yang1lq_G1049.2,yang1hq_G612.1,schiztotallq_G1106.5,reference_PF3D7_0522000.1,trophnuchq_G428.1,yang1hq_G612.3
G1353.3	Pf3D7_05_v3	-	3520	1	full-splice_match	PF3D7_0522100	PF3D7_0522100.1	3520	1	0	0	0	0	mono-exon	FALSE	NA	NA	C	coding	763	2292	772	3063	899756	897465	NA	65	AAAAAAAAAAATTCACATCT	0	TRUE	MVNLQKSSVSNNELSYDPINRNKYEACTKVYNYKMSDLTTHGKHENLDDLIQNRNNDIYNNDDSSVPYSDLNINKNFINTKYNNNNISNKECDHNKMKQHKPFRSNSCNLINYNNNKIYIHESTNKSNLGQNERYMINNNCEQSEMYEQRDVNNNKFNSDMSFCKNTQLANNSNVYDKKCDEESNYNNNNNNNNNNNNNNNVDDVNFYYNYDNTNKNNMNTDIYNTYNNCNDSTHSNYNYNHDNNNNNNNNNGYKIEEKPYNHINNMSENDHIINNNSELSHNPKNNIPNLNYPINIENNYVEHDDGDKTENNFNYVSHNNVIRKILENGHENYNHNNNVNNVKNDNIHNNSNINSYNIYPHSDISSVAHDEFTHSSASINREKNMKHTIIFDYVENEK…	NPcDNA,directRNA,reference,ringtotallq,trophtotallq	0	0	reference_PF3D7_0522100.1	reference_PF3D7_0522100.1	reference_PF3D7_0522100.1,directRNA_G404.1,trophtotallq_G1063.1,ringtotallq_G1023.1,ringtotallq_G1023.2,NPcDNA_G1255.1,NPcDNA_G1255.2
G1355.1	Pf3D7_05_v3	+	1544	4	full-splice_match	PF3D7_0522200	PF3D7_0522200.1	1544	4	0	0	0	0	reference_match	FALSE	canonical	FALSE	C	coding	116	351	847	1197	901414	902173	FALSE	50	TATATATATATGAAATAGTA	0	TRUE	MDKNFVNEHDEQLIKTLLKNKPIFSEDLIDFYLSQSGCQINEKSCLRLISLVLHKSLDNIINKTISLQANESSNNEENKKSFKNELNYKELVEALKQLDDTYENEELFKNFNVFLE	NPcDNA,reference,ringtotallq,yang1lq,yang2hq,yang2lq	0,0,0,0	0,0,0,0	reference_PF3D7_0522200.1;reference_PF3D7_0522200.1;reference_PF3D7_0522200.1;reference_PF3D7_0522200.1	reference_PF3D7_0522200.1;reference_PF3D7_0522200.1;reference_PF3D7_0522200.1;reference_PF3D7_0522200.1	yang2lq_G836.1,NPcDNA_G1256.2,NPcDNA_G1256.1,ringtotallq_G1024.1,yang1lq_G1051.3,yang1lq_G1051.2,yang2hq_G508.1,reference_PF3D7_0522200.1
G1356.1	Pf3D7_05_v3	-	1724	10	full-splice_match	PF3D7_0522300	PF3D7_0522300.1	1724	10	0	0	0	0	reference_match	FALSE	canonical	FALSE	C	coding	274	825	556	1380	904844	902613	FALSE	80	AAATAAAATAAAATAAGAAA	0	TRUE	MVRPEYSSPPEFFYNEEEAKKYVRNSRIRDIQSQMTERAMELLLLPDSPCLLLDIGCGSGISGMTLNELDHFWIGIDISIHMLHVGLQNEAHLGGDMLLADMGKLMRFQPCIFDGVVSISALQWLCNWDKKDESPVSRISTFFKWLYNCLKRGARAVFQFYPDSPEQIKTLTNFAMKAGFGGGVVVDFPNSAKSKKYYLCLWAGSSLVATMPTALNDEEENIISHERRKFNKKTKKQIKKNKEWILKKKDQRRMKGLDVKRDSKYTGRKRKGRF	NPcDNA,reference,ringnuclq,ringtotalhq,ringtotallq,schiznuchq,schiznuclq,schiztotalhq,schiztotallq,trophnuchq,trophnuclq,trophtotalhq,trophtotallq,yang2lq	0,0,0,0,0,0,0,0,0,0	0,0,0,0,0,0,0,0,0,0	reference_PF3D7_0522300.1;NPcDNA_G1257.1,NPcDNA_G1257.2,NPcDNA_G1257.3,NPcDNA_G1257.6,reference_PF3D7_0522300.1,ringnuclq_G662.2,ringtotalhq_G636.1,ringtotallq_G1025.3,schiznuchq_G440.1,schiztotallq_G1109.2,trophnuchq_G429.1,trophnuclq_G862.2,trophtotalhq_G655.1,trophtotallq_G1065.2,trophtotallq_G1065.3,yang2lq_G837.2,yang2lq_G837.3;NPcDNA_G1257.1,NPcDNA_G1257.2,NPcDNA_G1257.3,NPcDNA_G1257.6,refe…	NPcDNA_G1257.1,NPcDNA_G1257.2,NPcDNA_G1257.3,NPcDNA_G1257.6,reference_PF3D7_0522300.1,ringnuclq_G662.2,ringtotalhq_G636.1,ringtotallq_G1025.3,schiznuchq_G440.1,schiztotallq_G1109.2,trophnuchq_G429.1,trophnuclq_G862.2,trophtotalhq_G655.1,trophtotallq_G1065.2,trophtotallq_G1065.3,yang2lq_G837.2,yang2lq_G837.3;NPcDNA_G1257.1,NPcDNA_G1257.2,NPcDNA_G1257.3,NPcDNA_G1257.6,reference_PF3D7_0522300.1,ring…	schiztotallq_G1109.4,schiztotalhq_G737.1,schiztotalhq_G737.2,schiznuclq_G893.1,trophnuclq_G862.1,reference_PF3D7_0522300.1,NPcDNA_G1257.3,NPcDNA_G1257.2,NPcDNA_G1257.1,schiztotallq_G1109.2,NPcDNA_G1257.6,trophtotalhq_G655.1,yang2lq_G837.2,yang2lq_G837.3,ringtotalhq_G636.1,ringtotallq_G1025.3,trophnuclq_G862.2,ringnuclq_G662.2,schiznuchq_G440.1,trophtotallq_G1065.2,trophtotallq_G1065.3,trophnuchq_…
G1356.8	Pf3D7_05_v3	-	1700	10	full-splice_match	PF3D7_0522300	PF3D7_0522300.1	1724	10	9	15	9	-15	reference_match	FALSE	canonical	FALSE	C	coding	274	825	547	1371	904844	902613	FALSE	80	AATACACAAAAAAAAAAATA	9	TRUE	MVRPEYSSPPEFFYNEEEAKKYVRNSRIRDIQSQMTERAMELLLLPDSPCLLLDIGCGSGISGMTLNELDHFWIGIDISIHMLHVGLQNEAHLGGDMLLADMGKLMRFQPCIFDGVVSISALQWLCNWDKKDESPVSRISTFFKWLYNCLKRGARAVFQFYPDSPEQIKTLTNFAMKAGFGGGVVVDFPNSAKSKKYYLCLWAGSSLVATMPTALNDEEENIISHERRKFNKKTKKQIKKNKEWILKKKDQRRMKGLDVKRDSKYTGRKRKGRF	NPcDNA,ringnuclq,ringtotalhq,ringtotallq,schiznuchq,schiznuclq,schiztotalhq,schiztotallq,trophnuchq,trophnuclq,trophtotalhq,trophtotallq,yang2lq	18,0,0,0,0,0,0,0,0,0	0,0,0,0,0,0,0,0,0,274	schiztotalhq_G737.1,trophnuchq_G429.1;NPcDNA_G1257.1,NPcDNA_G1257.2,NPcDNA_G1257.3,NPcDNA_G1257.6,ringnuclq_G662.2,ringtotalhq_G636.1,ringtotallq_G1025.3,schiznuchq_G440.1,schiznuclq_G893.1,schiztotalhq_G737.1,schiztotalhq_G737.2,schiztotallq_G1109.1,schiztotallq_G1109.2,schiztotallq_G1109.3,trophnuchq_G429.1,trophnuclq_G862.1,trophnuclq_G862.2,trophtotalhq_G655.1,trophtotallq_G1065.2,trophtotall…	NPcDNA_G1257.1,NPcDNA_G1257.2,NPcDNA_G1257.3,NPcDNA_G1257.6,ringnuclq_G662.2,ringtotalhq_G636.1,ringtotallq_G1025.3,schiznuchq_G440.1,schiznuclq_G893.1,schiztotalhq_G737.1,schiztotalhq_G737.2,schiztotallq_G1109.1,schiztotallq_G1109.2,schiztotallq_G1109.3,trophnuchq_G429.1,trophnuclq_G862.1,trophnuclq_G862.2,trophtotalhq_G655.1,trophtotallq_G1065.2,trophtotallq_G1065.3,trophtotallq_G1065.4,yang2lq…	schiztotallq_G1109.4,schiztotalhq_G737.1,schiztotalhq_G737.2,schiznuclq_G893.1,trophnuclq_G862.1,trophnuclq_G862.2,schiztotallq_G1109.1,NPcDNA_G1257.2,NPcDNA_G1257.1,schiztotallq_G1109.2,NPcDNA_G1257.6,trophtotalhq_G655.1,yang2lq_G837.2,yang2lq_G837.3,ringtotalhq_G636.1,ringtotallq_G1025.3,ringnuclq_G662.2,schiznuchq_G440.1,NPcDNA_G1257.3,trophtotallq_G1065.2,trophtotallq_G1065.3,trophtotallq_G10…
G1357.47	Pf3D7_05_v3	+	501	3	full-splice_match	PF3D7_0522500	PF3D7_0522500.1	501	3	0	0	0	0	reference_match	FALSE	canonical	FALSE	C	coding	166	501	1	501	937231	938037	FALSE	30	ATTTCATTTTACTTATCTAA	0	TRUE	MKIWILFFLFCKSVLNFKLKQNVSNIYIMNREPLKYISNKRNTSLLAHTNKNFRKLGRDRAQRRALLRALTTSLLRYGKIVTTEAKAKETRRKVDRIITYAKKHDNNRQYAYRLIANYVYDRELALNVVKQAPVRYKERHGGYTKIKLLPKSRKGDASRMAMLELL	reference	0,0,0	0,0,0	reference_PF3D7_0522500.1;reference_PF3D7_0522500.1;reference_PF3D7_0522500.1	reference_PF3D7_0522500.1;reference_PF3D7_0522500.1;reference_PF3D7_0522500.1	reference_PF3D7_0522500.1
G1357.53	Pf3D7_05_v3	+	2918	1	full-splice_match	PF3D7_0522600	PF3D7_0522600.1	2918	1	0	0	0	0	mono-exon	FALSE	NA	NA	C	coding	483	1452	1153	2604	940249	941700	NA	30	AAAAATTTTTTTTTGTTCTA	0	TRUE	MENFHLHSMIKMNSTVSLLFGIFLTVIGSIFMAIANTFMKLGLSDSKKKKYMFTNYSCDMKWYIGFIVYCFGSFLHIIALGFAPASTLAPMNSFGLIANAIVANIYLNEKLGKIELISTFGIFFGISICACASFLCETEKVHFNPIHIIESWKNPWYIFYIFVSIFLSFFTLIYLNHEENKIISENEEIYAAKRYVELNVMDEKKPETEDENISSLINSKNITDSANVYPKTIGLAYGFLAGLIGSQCVLEIKEIVAFLHIGLNNKHIYRTPLPHLCFVFLVISIYLQIHFLNVGLTRGEATLVVPTYYVFWTFFGTLGGLVKFNEIENFNFNSIILFLAGFLLTVLFISILAVQEITFLRKYVDKEVPDLPLENLDIHTQVLQNKKLSKQVILNMGLF…	NPcDNA,reference,ringnuclq,ringtotalhq,ringtotallq,schiznuchq,schiznuclq,schiztotalhq,schiztotallq,trophtotalhq,trophtotallq,yang1hq,yang1lq,yang2hq,yang2lq	0	0	reference_PF3D7_0522600.1	reference_PF3D7_0522600.1	schiztotallq_G1114.3,schiztotallq_G1114.2,schiztotallq_G1114.1,schiztotallq_G1114.5,schiztotallq_G1114.4,trophtotalhq_G658.1,trophtotallq_G1071.1,NPcDNA_G1264.28,NPcDNA_G1264.29,yang2hq_G515.3,yang2hq_G515.1,NPcDNA_G1264.21,NPcDNA_G1264.22,NPcDNA_G1264.23,NPcDNA_G1264.24,NPcDNA_G1264.25,NPcDNA_G1264.26,NPcDNA_G1264.27,schiznuclq_G902.4,yang1lq_G1057.4,schiznuclq_G902.6,trophtotallq_G1071.14,troph…
G1357.58	Pf3D7_05_v3	+	1107	5	full-splice_match	PF3D7_0522700	PF3D7_0522700.1	1107	5	0	0	0	0	reference_match	FALSE	canonical	FALSE	C	coding	177	534	341	874	942767	943873	FALSE	50	TATATATATATATATATATA	0	TRUE	MTIHIFLCFLLILKIVNALKSNRFSSYIYTPKTFLYNNKSIPNKKLVRKFVNRIKLVDDTIKSNEHIIKITDNATNKIKELQKECNDDYLILKLYVENGGCKGLKYKLNPIKKNEIEEDDYIQQFDELKFILSIDSTSVIYIYNNTLDYSNDLISGGFKFINPNATKKCGCGKSFNV	NPcDNA,reference,trophtotallq,yang1lq	0,0,0,0,0	0,0,0,0,0	reference_PF3D7_0522700.1;NPcDNA_G1265.3,reference_PF3D7_0522700.1,trophtotallq_G1071.18;NPcDNA_G1265.3,reference_PF3D7_0522700.1,trophtotallq_G1071.18;NPcDNA_G1265.3,reference_PF3D7_0522700.1,trophtotallq_G1071.18;NPcDNA_G1265.3,reference_PF3D7_0522700.1,trophtotallq_G1071.18	NPcDNA_G1265.3,reference_PF3D7_0522700.1,trophtotallq_G1071.18;NPcDNA_G1265.3,reference_PF3D7_0522700.1,trophtotallq_G1071.18;NPcDNA_G1265.3,reference_PF3D7_0522700.1,trophtotallq_G1071.18;NPcDNA_G1265.3,reference_PF3D7_0522700.1,trophtotallq_G1071.18;reference_PF3D7_0522700.1	trophtotallq_G1071.16,yang1lq_G1058.3,yang1lq_G1058.1,reference_PF3D7_0522700.1,trophtotallq_G1071.18,NPcDNA_G1265.3
G1357.9	Pf3D7_05_v3	+	29306	4	full-splice_match	PF3D7_0522400	PF3D7_0522400.1	29306	4	0	0	0	0	reference_match	FALSE	canonical	FALSE	C	coding	9307	27924	698	28621	907837	936315	FALSE	95	GAAAAAAAAAAAAAAAAAAA	0	TRUE	MIKNIVNQFIKIYGQEYLGEWDAIQNLTINSVTSPEIILKNVPFPEKFFELADLPLEIIYSNIKNVRIKFLWSSIFSSNISPINIYANDIFLVVKFSYPSIWNTNKTLNTQYEVKKKKLRKWDSVNISKEKKEENFLKALPIKLINSLRIFAENIKIIFFDNHIHTKPFTLEFFVKSFKIDELSKYKLKLNEEEKKNIKKNLLINIWIRLIGIHMIYKEYRKKIKYNKRVKKENEEKGCKRDNSKEKHDKSQNKSETVQDEMFLTAIEKLFSESTNSLKEPLKIHLKNSQSKILHKTRNGKYCSFSDYEMNERIKVGSLRKKKRKKEIDIMKKKEKIKNIYKKGYSDGSSFKKEERYYFDIPKNNTGFRITPKEGIELHVIFKKHDIKALNELKEDIKY…	NPcDNA,reference,ringtotallq,schiznuchq,schiznuclq,schiztotallq,trophtotallq,yang1lq,yang2lq	0,0,0,0	0,0,0,0	reference_PF3D7_0522400.1;reference_PF3D7_0522400.1;reference_PF3D7_0522400.1;reference_PF3D7_0522400.1	reference_PF3D7_0522400.1;reference_PF3D7_0522400.1;reference_PF3D7_0522400.1;NPcDNA_G1264.10	NPcDNA_G1264.1,yang2lq_G840.17,trophtotallq_G1068.8,ringtotallq_G1026.36,yang2lq_G840.18,yang1lq_G1056.7,reference_PF3D7_0522400.1,schiznuchq_G443.2,NPcDNA_G1264.11,NPcDNA_G1264.10,ringtotallq_G1026.38,schiznuclq_G901.3,schiztotallq_G1112.1
G136.1	Pf3D7_01_v3	+	4284	8	full-splice_match	PF3D7_0111800	PF3D7_0111800.1	4284	8	0	0	0	0	reference_match	TRUE	canonical	FALSE	C	coding	620	1863	1317	3179	446026	448849	FALSE	90	AAAAAAAAAAAAAAAAAATG	0	TRUE	MEGNDKCLNVTLADIEKDTMKNNLSLNSKGNELLNNKKSGYKNNIKKKKKKSIKENNGNEQNKGNGTLTLKNEENDSKVFKTYRNKRNSKNDNMEKHKNDVTKNENDITKNENDEIIKEDKNSNLGKTNGYNIKDIRRKKKDNNKEYIRDHMKKKKDIIMNNKGKKNNSNNNNNDNNDNNDNNNSNNSNNNNNNNNNNSNEYTKRKNTHKKHLNEHYKNESNKKKVNEKKYNNSVYVNNNIKKNHVNKNKNENYLQNVWLFLFDNEVRKENEQCVGKIISLDTFNTIEKFYKNYKYMKSPSAIKEYYNIYLFKHNFRPLFDEYPNGFICTVKNANHFKNDSVDIIWEKMVLLAIGEEFSLIDLCGLQLCIRDNEMFFKIWMKNYSNYLKNILMKKLKDL…	NPcDNA,directRNA,reference,ringtotalhq,ringtotallq,schiznuclq,schiztotalhq,schiztotallq,trophnuchq,trophnuclq,trophtotalhq,trophtotallq,yang1hq,yang1lq,yang2hq,yang2lq	0,0,0,0,0,0,0,0	0,0,0,0,0,0,0,0	reference_PF3D7_0111800.1;reference_PF3D7_0111800.1;reference_PF3D7_0111800.1;reference_PF3D7_0111800.1;reference_PF3D7_0111800.1;reference_PF3D7_0111800.1;reference_PF3D7_0111800.1;reference_PF3D7_0111800.1	reference_PF3D7_0111800.1;reference_PF3D7_0111800.1;reference_PF3D7_0111800.1;reference_PF3D7_0111800.1;reference_PF3D7_0111800.1;reference_PF3D7_0111800.1;reference_PF3D7_0111800.1;reference_PF3D7_0111800.1	trophtotallq_G104.6,trophtotallq_G104.7,trophtotallq_G104.4,yang2lq_G76.8,yang2lq_G76.9,yang2lq_G76.5,NPcDNA_G122.2,trophtotallq_G104.8,trophtotallq_G104.9,schiztotallq_G109.15,schiztotallq_G109.14,trophnuclq_G84.10,schiztotallq_G109.16,schiztotallq_G109.11,schiztotallq_G109.10,trophtotallq_G104.10,NPcDNA_G122.4,trophtotallq_G104.12,trophtotallq_G104.13,ringtotalhq_G59.2,directRNA_G40.2,trophtota…
G1361.1	Pf3D7_05_v3	-	1750	3	full-splice_match	PF3D7_0522800	PF3D7_0522800.1	1750	3	0	0	0	0	reference_match	FALSE	canonical	FALSE	C	coding	147	444	854	1297	944931	944184	FALSE	55	TGTTTGAATAAATATAAAAA	0	TRUE	MPRIRTMNSRKPPEGWHKVESFLEEMNKKMRSLENEDTSKKRKNEILWPIFQINHKTSRYIYELYYKRKEISRELYDYLVQEKYVDGALISKWRKQGYENLCCLKCIQVSDSNFSNTCICRVPKSDLGNKVLQCVNCGCRGCASGDN	NPcDNA,directRNA,reference,ringtotallq,schiznuclq,schiztotalhq,schiztotallq,trophnuclq,trophtotallq,yang1hq,yang1lq,yang2hq,yang2lq	0,0,0	0,0,0	reference_PF3D7_0522800.1;NPcDNA_G1266.3,NPcDNA_G1266.4,NPcDNA_G1266.5,NPcDNA_G1266.8,directRNA_G408.1,reference_PF3D7_0522800.1,ringtotallq_G1030.1,ringtotallq_G1030.2,ringtotallq_G1030.4,schiznuclq_G905.1,schiztotalhq_G742.1,schiztotallq_G1117.1,schiztotallq_G1117.2,trophnuclq_G869.1,trophtotallq_G1073.1,yang1hq_G618.1,yang1hq_G618.2,yang1lq_G1059.2,yang2lq_G843.1;NPcDNA_G1266.3,NPcDNA_G1266.4,…	NPcDNA_G1266.3,NPcDNA_G1266.4,NPcDNA_G1266.5,NPcDNA_G1266.8,directRNA_G408.1,reference_PF3D7_0522800.1,ringtotallq_G1030.1,ringtotallq_G1030.2,ringtotallq_G1030.4,schiznuclq_G905.1,schiztotalhq_G742.1,schiztotallq_G1117.1,schiztotallq_G1117.2,trophnuclq_G869.1,trophtotallq_G1073.1,yang1hq_G618.1,yang1hq_G618.2,yang1lq_G1059.2,yang2lq_G843.1;NPcDNA_G1266.3,NPcDNA_G1266.4,NPcDNA_G1266.5,NPcDNA_G126…	yang2hq_G516.1,yang1lq_G1059.1,reference_PF3D7_0522800.1,directRNA_G408.1,yang1lq_G1059.2,ringtotallq_G1030.4,schiztotalhq_G742.1,NPcDNA_G1266.4,ringtotallq_G1030.1,ringtotallq_G1030.2,yang1hq_G618.1,NPcDNA_G1266.3,trophtotallq_G1073.1,yang2lq_G843.1,schiznuclq_G905.1,yang1hq_G618.2,NPcDNA_G1266.5,trophnuclq_G869.1,NPcDNA_G1266.8,schiztotallq_G1117.1,schiztotallq_G1117.2
G1362.6	Pf3D7_05_v3	+	5731	1	full-splice_match	PF3D7_0522900	PF3D7_0522900.1	5731	1	0	0	0	0	mono-exon	FALSE	NA	NA	C	coding	1552	4659	722	5380	948951	953609	NA	0	TTTTTTTTTTTTTTTTTTTT	0	TRUE	MTKEKGELNNSCYEEKENKIVSDEHYTFELISERETKKPSVKNSTLGNYKHNKIESFNNTYFICSNLNMMDSLKETHDKKDISTFDKMLSKHGRTEFSPTYTHKNSKRKYDQEKRTYSFFQKHRSSYKERNNSKNFNNVEEDNMNRDYNEDGHIVKKNEERDVIYDTMNNNSDINNGYNNNDNNNNNNNNNNNNNNNNSSSNNDIIEPFRRNELNKNAYNNNNKNYIINTYNNMESKHHIMFKSKSFNRNIPYEKKEGMKIFRSSTNQDILENDYGNSFLKTGSNYPSKLREKGMDINHYNTIRESNYDFKSALNVQFCKTKMCPYMNTKEKCKRFSNNMCPYAHDKSELKPIPNLYKTAMCRNFIKNMCFKSKKECNFAHHVEELRSTDEFYKTTLCK…	reference	0	0	reference_PF3D7_0522900.1	reference_PF3D7_0522900.1	reference_PF3D7_0522900.1
G1364.1	Pf3D7_05_v3	+	7141	1	full-splice_match	PF3D7_0523000	PF3D7_0523000.1	7141	1	0	0	0	0	mono-exon	FALSE	NA	NA	C	coding	1419	4260	1936	6195	957890	962149	NA	25	ATTTACATATTTTTTGTTCA	0	TRUE	MGKEQKEKKDGNLSIKEEVEKELNKKSTAELFRKIKNEKISFFLPFKCLPAQHRKLLFISFVCAVLSGGTLPFFISVFGVILKNMNLGDDINPIILSLVSIGLVQFILSMISSYCMDVITSKILKTLKLEYLRSVFYQDGQFHDNNPGSKLRSDLDFYLEQVSSGIGTKFITIFTYASSFLGLYIWSLIKNARLTLCITCVFPLIYVCGVICNKKVKLNKKTSLLYNNNTMSIIEEALMGIRTVASYCGEKTILNKFNLSETFYSKYILKANFVEALHIGLINGLILVSYAFGFWYGTRIIINSATNQYPNNDFNGASVISILLGVLISMFMLTIILPNITEYMKALEATNSLYEIINRKPLVENNDDGETLPNIKKIEFKNVRFHYDTRKDVEIYKDL…	NPcDNA,reference,trophnuclq,trophtotallq,yang2lq	0	0	reference_PF3D7_0523000.1	reference_PF3D7_0523000.1	yang2lq_G846.31,trophtotallq_G1077.11,trophnuclq_G870.10,trophtotallq_G1077.13,yang2lq_G846.39,NPcDNA_G1270.2,reference_PF3D7_0523000.1,trophnuclq_G870.9,yang2lq_G846.40
G1365.1	Pf3D7_05_v3	-	2749	2	full-splice_match	PF3D7_0523100	PF3D7_0523100.1	2749	2	0	0	0	0	reference_match	FALSE	canonical	FALSE	C	coding	534	1605	361	1965	965044	963227	FALSE	65	AAAATAATAAATCAACATAT	0	TRUE	MKKNIQCLNIFYKTKWRNIHNSSIVRSKENLNLQKIYTGEKQNFNKVSFKKEKIEDVIKEVKFDYYYFNEGKKNKYKDIPLNISIINESDFPPFKAVDEKLHFSVLENDLKIISTNRNNSVCSIGLYVKCGSRYEEINDKVNEQGMSVMLENMAFHSTAHLSHLRTIKSLEKIGATVSCNAFREHMVYSCECLKEYLPIVTNLIIGNVLFPRFLSWEMKNNVNRLNLMREKLFENNELYITELLHNTAWYNNTLGNKLYVYESSIENYTSENLRNFMLKHFSPKNMTLIGVNVEHDELTKWTSRAFQDYVPIPYTNQKEVTPKYTGGFISVEDKNVKKTNIAIAYETQGGWKSSDMITLTVLQTLMGGGGSFSTGGPGKGMYSRLFLNVLNSYNFIESC…	NPcDNA,reference,ringtotalhq,ringtotallq,schiznuchq,schiznuclq,schiztotalhq,schiztotallq,trophnuchq,trophnuclq,trophtotalhq,trophtotallq,yang1hq,yang1lq,yang2hq,yang2lq	0,0	0,0	reference_PF3D7_0523100.1;NPcDNA_G1271.3,NPcDNA_G1271.4,reference_PF3D7_0523100.1,schiznuchq_G447.1,schiztotallq_G1121.1,schiztotallq_G1121.3,schiztotallq_G1121.4,trophnuclq_G871.4,trophnuclq_G871.7,trophnuclq_G871.8,trophtotalhq_G659.4,trophtotalhq_G659.5,yang1lq_G1064.1,yang1lq_G1064.2,yang1lq_G1064.3	NPcDNA_G1271.3,NPcDNA_G1271.4,reference_PF3D7_0523100.1,schiznuchq_G447.1,schiztotallq_G1121.1,schiztotallq_G1121.3,schiztotallq_G1121.4,trophnuclq_G871.4,trophnuclq_G871.7,trophnuclq_G871.8,trophtotalhq_G659.4,trophtotalhq_G659.5,yang1lq_G1064.1,yang1lq_G1064.2,yang1lq_G1064.3;reference_PF3D7_0523100.1	schiznuchq_G447.2,trophnuchq_G435.1,trophtotalhq_G659.2,trophnuchq_G435.3,ringtotallq_G1033.3,ringtotalhq_G643.4,ringtotallq_G1033.1,trophtotallq_G1078.5,trophtotallq_G1078.2,yang2hq_G518.3,yang2hq_G518.1,yang1hq_G620.1,yang2lq_G847.5,yang2lq_G847.4,yang2lq_G847.3,schiztotalhq_G744.2,schiztotalhq_G744.3,NPcDNA_G1271.6,trophnuclq_G871.1,ringtotalhq_G643.2,ringtotallq_G1033.2,schiznuchq_G447.3,trop…
G1367.4	Pf3D7_05_v3	+	4376	2	full-splice_match	PF3D7_0523200	PF3D7_0523200.1	4376	2	0	0	0	0	reference_match	FALSE	canonical	FALSE	C	coding	1101	3306	658	3963	966123	969737	FALSE	50	TTTATTTATTAAGAAAAATA	0	TRUE	MEIIKNEVLRYKRKNTFLIILHFRKCMSTRIVDGKKYVIQENKMSSIMDTINDNRIKFKIKNDSYFKEGNSNIIKSNNKMGEYKYGNISFLLKNAEYNAYKDKNTLNDVIETIFQNTMIVNNMNFVNFNMLLTFVNKYALKIKNKKILHDIIFLLHKYIDITKDVINNNNSSWVNIINAVAGICKNNSYLLYLIRNNNNNKENVYDITNDVMHDNTNKCKNNILNIHKNENINNTHSFIHKFIHRIMSTKNYIYSIREISLLFHACTKLNIKNDQLFSYFYELMLDKDFNKLNCLDIHLFLHSIYKLQLNCSNMFVQKIKEQILKNLDDFSCGQLVNILLSYSYFFKKQPEGNKKSNTNQKKNEKDIHKNDNKNDNINNNNIINNNNNNYDYMIDNKPM…	NPcDNA,reference,ringtotalhq,ringtotallq,schiznuchq,schiznuclq,schiztotalhq,schiztotallq,trophnuchq,trophnuclq,trophtotalhq,trophtotallq,yang1lq,yang2hq,yang2lq	0,0	0,0	reference_PF3D7_0523200.1;NPcDNA_G1274.1,reference_PF3D7_0523200.1,ringtotallq_G1035.11,ringtotallq_G1035.15,ringtotallq_G1035.16,ringtotallq_G1035.18,ringtotallq_G1035.19,ringtotallq_G1035.2,ringtotallq_G1035.20,ringtotallq_G1035.21,ringtotallq_G1035.22,ringtotallq_G1035.23,ringtotallq_G1035.24,ringtotallq_G1035.25,ringtotallq_G1035.26,ringtotallq_G1035.27,ringtotallq_G1035.28,ringtotallq_G1035.…	NPcDNA_G1274.1,reference_PF3D7_0523200.1,ringtotallq_G1035.11,ringtotallq_G1035.15,ringtotallq_G1035.16,ringtotallq_G1035.18,ringtotallq_G1035.19,ringtotallq_G1035.2,ringtotallq_G1035.20,ringtotallq_G1035.21,ringtotallq_G1035.22,ringtotallq_G1035.23,ringtotallq_G1035.24,ringtotallq_G1035.25,ringtotallq_G1035.26,ringtotallq_G1035.27,ringtotallq_G1035.28,ringtotallq_G1035.3,ringtotallq_G1035.9,schi…	schiztotallq_G1123.24,schiztotallq_G1123.25,schiztotallq_G1123.26,ringtotalhq_G645.9,schiztotallq_G1123.20,schiztotallq_G1123.21,schiztotallq_G1123.22,schiztotallq_G1123.23,ringtotalhq_G645.7,ringtotalhq_G645.4,ringtotalhq_G645.5,ringtotalhq_G645.10,reference_PF3D7_0523200.1,NPcDNA_G1274.1,schiztotallq_G1123.9,schiztotallq_G1123.4,trophtotallq_G1080.31,trophtotallq_G1080.30,schiztotallq_G1123.3,y…
G1368.5	Pf3D7_05_v3	-	1510	3	full-splice_match	PF3D7_0523300	PF3D7_0523300.1	1510	3	0	0	0	0	reference_match	FALSE	canonical	FALSE	C	coding	130	393	691	1083	970962	970266	FALSE	15	TTCATTGTGTAATTGTTGTG	0	TRUE	MKFINIKNIKLNYARTIKRPFSGYTGKHISDKDLVKKNDDWYIEETNFCLGRVTKLRFSEKDDMARRVLKIMDSQLSKMYTRMRDGTVIPYMSFYLNDVIDKPAPNHQFIEQPLIKWTWDEAYDEAYEES	NPcDNA,directRNA,reference,ringtotallq,trophtotallq,yang1lq	0,0,0	0,0,0	reference_PF3D7_0523300.1;reference_PF3D7_0523300.1,ringtotallq_G1036.1;reference_PF3D7_0523300.1,ringtotallq_G1036.1	reference_PF3D7_0523300.1,ringtotallq_G1036.1;reference_PF3D7_0523300.1,ringtotallq_G1036.1;reference_PF3D7_0523300.1	directRNA_G410.1,yang1lq_G1066.1,trophtotallq_G1081.2,NPcDNA_G1275.3,NPcDNA_G1275.2,NPcDNA_G1275.1,reference_PF3D7_0523300.1,ringtotallq_G1036.1
G1369.7	Pf3D7_05_v3	+	2099	5	full-splice_match	PF3D7_0523400	PF3D7_0523400.1	2099	5	0	0	0	0	reference_match	FALSE	canonical	FALSE	C	coding	551	1656	182	1837	973219	975876	FALSE	10	ATATGTTTTTTTTTTTTTTT	0	TRUE	MNNFRKRNDANKFYKFKEMDEPKNVSNSSNFGGEASYDNNQIVPKYNNNYETEKEEKNLISNIFSTRRPKHAGAGLVSGIKSVTKGIIVGTSFLFISPYLCAKAEGINGFFKGMFFGLLSAIIIPVVSLGVASYQIGRGIMNTPESITQKALGKIWDDEKREWYDFYYNLDEEANELLNITDDNKNNKYDRKKDTNNDEYYNKNGNIKVKNDEFYRILKVPTDASQNEIKRQYYKLAKEFHPDKCSDLKAKEQFQKIGEAYQVLGDVERRRRYDKEGKNAINNMQFIDSTFFFTLLFGSEKLDPYIGKLRMVMYVEYEQLYKDEDVQRLIIKEQNKREVQLALHLRDMINNYIFGDPDDYIIKFSQQIKELCQTSFGHIILENVAWSYENCANQFLGEK…	reference,ringnuclq,ringtotalhq,ringtotallq,schiznuchq,schiznuclq,schiztotalhq,schiztotallq,trophtotalhq,trophtotallq,yang2lq	0,0,0,0,0	0,0,0,0,0	reference_PF3D7_0523400.1;ringtotalhq_G646.1,ringtotalhq_G646.2,ringtotallq_G1037.3,schiznuchq_G449.2,schiznuclq_G911.3,schiztotallq_G1125.1,schiztotallq_G1125.6,schiztotallq_G1125.8,trophtotalhq_G661.1,trophtotalhq_G661.3,trophtotallq_G1082.3,trophtotallq_G1082.6;ringtotalhq_G646.1,ringtotalhq_G646.2,ringtotallq_G1037.3,schiznuchq_G449.2,schiznuclq_G911.3,schiztotallq_G1125.1,schiztotallq_G1125.…	ringtotalhq_G646.1,ringtotalhq_G646.2,ringtotallq_G1037.3,schiznuchq_G449.2,schiznuclq_G911.3,schiztotallq_G1125.1,schiztotallq_G1125.6,schiztotallq_G1125.8,trophtotalhq_G661.1,trophtotalhq_G661.3,trophtotallq_G1082.3,trophtotallq_G1082.6;ringtotalhq_G646.1,ringtotalhq_G646.2,ringtotallq_G1037.3,schiznuchq_G449.2,schiznuclq_G911.3,schiztotallq_G1125.1,schiztotallq_G1125.6,schiztotallq_G1125.8,tro…	reference_PF3D7_0523400.1,schiztotalhq_G746.2,ringtotallq_G1037.8,ringtotallq_G1037.7,ringtotallq_G1037.6,ringtotallq_G1037.5,ringtotallq_G1037.4,ringtotallq_G1037.3,schiztotallq_G1125.11,schiztotallq_G1125.8,schiztotallq_G1125.1,schiztotallq_G1125.6,ringnuclq_G672.2,yang2lq_G849.2,schiznuclq_G911.3,trophtotallq_G1082.10,ringtotalhq_G646.1,ringtotalhq_G646.2,schiznuchq_G449.2,schiznuchq_G449.3,tr…
G137.10	Pf3D7_01_v3	-	323	3	full-splice_match	PF3D7_0111900	PF3D7_0111900.1	323	3	0	0	0	0	reference_match	FALSE	canonical	FALSE	A	non_coding	NA	NA	NA	NA	NA	NA	NA	0	TTTTTTTTTTTTTTTTTTTT	0	TRUE	NA	reference	0,0,0	0,0,0	reference_PF3D7_0111900.1;reference_PF3D7_0111900.1;reference_PF3D7_0111900.1	reference_PF3D7_0111900.1;reference_PF3D7_0111900.1;reference_PF3D7_0111900.1	reference_PF3D7_0111900.1
G137.23	Pf3D7_01_v3	-	1421	5	full-splice_match	PF3D7_0112000	PF3D7_0112000.1	1421	5	0	0	0	0	reference_match	FALSE	canonical	FALSE	C	coding	447	1344	78	1421	453118	450831	FALSE	60	TTTCATATACAAAAAAATAA	0	TRUE	MKLVFHYIKYINVLFYISIIFLKSNSLKIYNDLRYISTVNKYKVLQIKKRSNLKKNHNIRKMEDNESSFIDIGSNLTDKMFDGVYNSKKHENDLQNVLNRAKNNNVDKIIITCTCLAEIDKSLKICETYDPEGKFLYLSAGVHPTNCYEFIDKNKHEEKEIIAKKEYEEFIKYFKNEQVENSKMENGNKKICDGEKDMNNLNEILLEKNLDTIPGFKYNEKDKEYLENLKNKIIKYPNRIVCIGEIGLDFDRLYFCSKYIQIKYFIFQLKLVQMFNLPMFLHMRNCSETFFKIVDIYKFLFEKNGGVIHSFTDKEDIVHIIVQNYKNLYIGVNGCSLKSLENINAVKKIPLNLLLLETDAPWCGVKKTHASYEYIKDTYEKRAYTNLKKIKNIIKCDDN…	reference,ringnuchq,ringnuclq,ringtotalhq,ringtotallq,schiznuclq,schiztotalhq,schiztotallq,trophnuchq,trophnuclq,trophtotalhq,trophtotallq,yang1hq,yang2hq,yang2lq	0,0,0,0,0	0,0,0,0,0	reference_PF3D7_0112000.1;reference_PF3D7_0112000.1,ringnuclq_G58.2,ringtotalhq_G60.2,ringtotalhq_G60.3,ringtotallq_G102.11,schiznuclq_G89.2,trophnuchq_G41.1,trophtotalhq_G68.1,yang1hq_G59.3,yang2hq_G50.2,yang2hq_G50.3;reference_PF3D7_0112000.1,ringnuclq_G58.2,ringtotalhq_G60.2,ringtotalhq_G60.3,ringtotallq_G102.11,schiznuclq_G89.2,trophnuchq_G41.1,trophtotalhq_G68.1,yang1hq_G59.3,yang2hq_G50.2,y…	reference_PF3D7_0112000.1,ringnuclq_G58.2,ringtotalhq_G60.2,ringtotalhq_G60.3,ringtotallq_G102.11,schiznuclq_G89.2,trophnuchq_G41.1,trophtotalhq_G68.1,yang1hq_G59.3,yang2hq_G50.2,yang2hq_G50.3;reference_PF3D7_0112000.1,ringnuclq_G58.2,ringtotalhq_G60.2,ringtotalhq_G60.3,ringtotallq_G102.11,schiznuclq_G89.2,trophnuchq_G41.1,trophtotalhq_G68.1,yang1hq_G59.3,yang2hq_G50.2,yang2hq_G50.3;reference_PF3…	yang2lq_G77.3,schiztotallq_G110.7,schiztotallq_G110.6,schiztotallq_G110.5,trophnuclq_G85.5,trophnuclq_G85.3,trophtotallq_G105.15,trophtotallq_G105.12,schiztotalhq_G74.3,schiztotalhq_G74.2,ringnuchq_G14.1,reference_PF3D7_0112000.1,trophnuchq_G41.1,ringtotalhq_G60.2,ringtotalhq_G60.3,trophtotalhq_G68.1,schiznuclq_G89.2,yang2hq_G50.2,yang2hq_G50.3,yang1hq_G59.3,ringnuclq_G58.2,ringtotallq_G102.11
G1370.5	Pf3D7_05_v3	-	813	6	full-splice_match	PF3D7_0523500	PF3D7_0523500.1	813	6	0	0	0	0	reference_match	TRUE	canonical	FALSE	C	coding	113	342	232	573	977815	976690	FALSE	100	AAAAAAAAAAAAAAAAAAAA	0	TRUE	MKDGEHVISNEHEFIERIYSIIDEILRNKSYSNNEINQWSNDICEMCMSYLYSKMLPFKYIISCYILKNTNKETSIHYSTYWDQADRCFQICWPNNMKDCNMICYVNIYTLEI	reference	0,0,0,0,0,0	0,0,0,0,0,0	reference_PF3D7_0523500.1;reference_PF3D7_0523500.1;reference_PF3D7_0523500.1;reference_PF3D7_0523500.1;reference_PF3D7_0523500.1;reference_PF3D7_0523500.1	reference_PF3D7_0523500.1;reference_PF3D7_0523500.1;reference_PF3D7_0523500.1;reference_PF3D7_0523500.1;reference_PF3D7_0523500.1;reference_PF3D7_0523500.1	reference_PF3D7_0523500.1
G1371.4	Pf3D7_05_v3	+	1037	5	full-splice_match	PF3D7_0523600	PF3D7_0523600.1	1037	5	0	0	0	0	reference_match	FALSE	canonical	FALSE	C	coding	207	624	285	908	978665	979870	FALSE	5	TTCATTCTTTTCTTTTTTTT	0	TRUE	MTAKSPCLDILPFIFREEQISNRIQTFPTETMKKAYLELKGYFEQYKIYAEKLINFSGSMNDENQRKEKLIIKLRCEYYAVIFSQASKLLHEYINFRNRLILELAINVNGLINSIHPNIIQRLNEDEQKELQKYCENIRSERTRSKLQNKFTVCFLNDLIIEDLNYEGVQKDMKGRNVFYSAGLKVSVFEDKALDLQKCEWAKILRD	NPcDNA,reference,ringtotallq,schiztotallq,trophtotalhq,trophtotallq,yang1lq	0,0,0,0,0	0,0,0,0,0	reference_PF3D7_0523600.1;ringtotallq_G1039.4,trophtotalhq_G662.1;ringtotallq_G1039.4,trophtotalhq_G662.1;ringtotallq_G1039.4,trophtotalhq_G662.1;ringtotallq_G1039.4,trophtotalhq_G662.1	ringtotallq_G1039.4,trophtotalhq_G662.1;ringtotallq_G1039.4,trophtotalhq_G662.1;ringtotallq_G1039.4,trophtotalhq_G662.1;ringtotallq_G1039.4,trophtotalhq_G662.1;reference_PF3D7_0523600.1	trophtotallq_G1083.1,NPcDNA_G1279.1,schiztotallq_G1127.1,reference_PF3D7_0523600.1,yang1lq_G1069.2,yang1lq_G1069.3,yang1lq_G1069.1,trophtotalhq_G662.1,ringtotallq_G1039.4
G1372.1	Pf3D7_05_v3	-	5376	2	full-splice_match	PF3D7_0523700	PF3D7_0523700.1	5376	2	0	0	0	0	reference_match	FALSE	canonical	FALSE	C	coding	1468	4407	685	5091	985354	980754	FALSE	5	TTTTTTTTTTTGTGTATGCT	0	TRUE	MLSRMLYNSNKIISLKTKQTKNLKNEKIIKINFCSTNKESAIKDEYLVYPKSKKKNKNEINGKFIQLKNSDNNAKFALNGLLKTNSWPKKKFSKNKNELYMLQCRNNQDKNKVEKNINFHDLNVIITKKVNNMQNINEVYKYIFYNKDILVPLNYVVCIYKIYKLIKKYKYNIINHNLFINNHISNISSEHLINISNVYEINDYYRIYENLHTTEKKNKERNDIHLNKKFNEYNLQYTYDNIKRINKKNINVDNYSVINSFALDYKNDILQYVLDKINKNHFIKKLTYRHLSNLLFSLINIKYYNISTYLLYIKHINNMYKHLSSQSISNIIYAYSLLFNFYSIDFTINYYNYVYKYYLFDEVKKIYLQKDILNLMFLLLSRCMCIHVIKSFNFNYNCN…	directRNA,reference,ringtotallq,schiznuclq,schiztotallq,trophtotallq,yang1lq	0,0	0,0	reference_PF3D7_0523700.1;reference_PF3D7_0523700.1	reference_PF3D7_0523700.1;reference_PF3D7_0523700.1	reference_PF3D7_0523700.1,schiztotallq_G1128.4,directRNA_G411.2,ringtotallq_G1040.4,directRNA_G411.1,ringtotallq_G1040.1,ringtotallq_G1040.3,ringtotallq_G1040.2,schiztotallq_G1128.2,schiztotallq_G1128.3,schiztotallq_G1128.1,yang1lq_G1070.1,yang1lq_G1070.2,schiztotallq_G1128.5,trophtotallq_G1084.3,trophtotallq_G1084.2,trophtotallq_G1084.1,schiznuclq_G913.1,trophtotallq_G1084.5,trophtotallq_G1084.4
G1373.2	Pf3D7_05_v3	+	5006	1	full-splice_match	PF3D7_0523800	PF3D7_0523800.1	5006	1	0	0	0	0	mono-exon	FALSE	NA	NA	C	coding	684	2055	2930	4984	990005	992059	NA	0	TTTTTTTTTTTTTTTTTTTT	0	TRUE	MEKDFTERSTKGQRKLANGVVENIESKLKNHLDNNNVINKSVNYEDVMCSNVKLSVHDDEYDIKNIKKDVCNLSKLSEERLSNNISLKDNNKVVKNPEIDTKTARQQYKKRLNSTQSTMNIEGNINNEKDDIIEDYDDGLIRNMDYEMSIVKNKRNNNNNNNNNNNNNNNNNNNNNNNNNNNNNNNNSNNVDNRKRNKNEECYDESYCISDNLDEITSYRNKLSLYNKLRMCFNYFGPGWIVAIAYLDPGNLCSNLNVGLIRSPDPTLEKDYSGYYLLWIMVYGHMLGFIFQVLSMRLGHVTGLDLASLCSKEFDRTTSTIIYVLVQIAIWGAHIQAIIGTFIALNLIFGISVKVAIFYTLFEAIIYSFLENKSLGLLENVLSFLVGILAVSFFVNVFM…	NPcDNA,reference,ringtotallq,schiznuchq,schiznuclq,schiztotalhq,schiztotallq,trophtotallq,yang1lq	0	0	reference_PF3D7_0523800.1	reference_PF3D7_0523800.1	schiznuclq_G916.3,schiztotalhq_G748.2,schiztotalhq_G748.3,schiztotalhq_G748.1,NPcDNA_G1282.2,yang1lq_G1073.2,trophtotallq_G1086.1,trophtotallq_G1086.3,trophtotallq_G1086.2,reference_PF3D7_0523800.1,NPcDNA_G1282.1,schiznuchq_G451.1,schiznuchq_G451.2,schiztotallq_G1130.5,schiztotallq_G1130.4,schiztotallq_G1130.7,schiztotallq_G1130.6,ringtotallq_G1042.2,schiztotallq_G1130.3,schiztotallq_G1130.2
G1374.14	Pf3D7_05_v3	-	3875	4	full-splice_match	PF3D7_0523900	PF3D7_0523900.1	3875	4	0	0	0	0	reference_match	FALSE	canonical	FALSE	C	coding	203	612	2769	3380	994607	993433	TRUE	5	ATTTTTTTTTTTTTTTTTTT	0	TRUE	MIKIRNISLNRISSIASIICLLDCIIIPIVMFTLSVFNIFNSKLAHLHEISDILALYIMTPICSLCILFNFIQLNNVLLLTWGIFSVILFVISHGHFNIGPKCNELLEKYHVFISILSIILLLSNNYTSQKMIKKRNLDHCCSIKRFGKNANNSSFTNHHSSEHACNEDHHDHHNRTISASSNNGNKYYMNYDKNERELVSFL	NPcDNA,reference,ringtotalhq,ringtotallq,schiznuclq,schiztotalhq,schiztotallq,trophtotalhq,trophtotallq	0,0,0,0	0,0,0,0	reference_PF3D7_0523900.1;NPcDNA_G1283.1,reference_PF3D7_0523900.1,ringtotalhq_G647.2,ringtotallq_G1043.7,schiznuclq_G917.4,schiztotallq_G1131.6,trophtotalhq_G663.1;NPcDNA_G1283.1,reference_PF3D7_0523900.1,ringtotalhq_G647.2,ringtotallq_G1043.7,schiznuclq_G917.4,schiztotallq_G1131.6,trophtotalhq_G663.1;NPcDNA_G1283.1,reference_PF3D7_0523900.1,ringtotalhq_G647.2,ringtotallq_G1043.7,schiznuclq_G917…	NPcDNA_G1283.1,reference_PF3D7_0523900.1,ringtotalhq_G647.2,ringtotallq_G1043.7,schiznuclq_G917.4,schiztotallq_G1131.6,trophtotalhq_G663.1;NPcDNA_G1283.1,reference_PF3D7_0523900.1,ringtotalhq_G647.2,ringtotallq_G1043.7,schiznuclq_G917.4,schiztotallq_G1131.6,trophtotalhq_G663.1;NPcDNA_G1283.1,reference_PF3D7_0523900.1,ringtotalhq_G647.2,ringtotallq_G1043.7,schiznuclq_G917.4,schiztotallq_G1131.6,tr…	trophtotallq_G1087.12,schiztotalhq_G747.3,NPcDNA_G1283.4,reference_PF3D7_0523900.1,schiznuclq_G917.4,NPcDNA_G1283.1,trophtotalhq_G663.1,ringtotalhq_G647.2,ringtotallq_G1043.7,schiztotallq_G1131.6
G1376.1	Pf3D7_05_v3	+	6741	1	full-splice_match	PF3D7_0524000	PF3D7_0524000.1	6741	1	0	0	0	0	mono-exon	FALSE	NA	NA	C	coding	1123	3372	2972	6343	998753	1002124	NA	5	ATGCCTTTTTTTTTTTTTTT	0	TRUE	MDKIVEVIEGLSSSESHIRNECENTLNYYKKNDLNNTVLSILKLLKTHKDSQVRLQCAILIRNIFRVYIKSTHVDVEEKEKNENSIGNAEEENYWVLLPDNLKNIVKSELISNIGTETDKMVRSNICNNIIDLSSKLLLHNQWPELLSVTFEFCNSNNVDVLISGYKILGGILSCIPDELDGKQEIISSICMKGLNSSNVQVRGECINLISCIVEDNSSSLVKSVHGCIPLILQSLSLMAKNSSSDIAVLEECEKVLQSIGKMIDYNAKFFTKHITSLCDILFSICMKDENELNYDFDNSLKSLSIEALVTIPERRPKMALSVPHFVDKIIHLSMLFMLDINNDCFNEWMNSIKEGKDDSQELYDIGEESLDRVGKAFSELEEAEFIHILFNKVSEFLM…	NPcDNA,reference,ringnuchq,ringnuclq,ringtotalhq,ringtotallq,schiznuchq,schiznuclq,schiztotalhq,schiztotallq,trophnuchq,trophnuclq,trophtotalhq,trophtotallq,yang1hq,yang1lq,yang2hq,yang2lq	0	0	reference_PF3D7_0524000.1	reference_PF3D7_0524000.1	schiztotallq_G1132.19,schiztotallq_G1132.18,yang2lq_G854.7,schiztotallq_G1132.13,schiztotallq_G1132.12,schiztotallq_G1132.11,schiztotallq_G1132.10,schiztotallq_G1132.16,schiztotallq_G1132.15,trophnuclq_G880.17,ringtotallq_G1044.21,yang2hq_G522.23,yang2hq_G522.24,schiznuclq_G918.4,schiznuclq_G918.7,schiznuclq_G918.6,schiznuclq_G918.1,schiznuclq_G918.3,schiznuclq_G918.2,schiznuclq_G918.9,schiznuclq…
G1376.19	Pf3D7_05_v3	+	5544	2	full-splice_match	PF3D7_0524100	PF3D7_0524100.1	5544	2	0	0	0	0	reference_match	FALSE	canonical	FALSE	C	coding	1243	3732	1691	5422	1004237	1008108	FALSE	5	CATTTTTTTTTTTTTTTTTT	0	TRUE	MITRKRKVKLDNNNNISSYINNDVNKKKNSYKNNEENPYSKRKKKINEDEHRNSSTCDVNYNKCYNDKNYFTDENISDDEQNTCDNDSELSDLNDDDYVYGKRSDASSSYYKKRKKKKKIIKRKNNNNNNKTEINKKVKKEKEKEKQSSNENFPKKKDEEKQPRKKKFQKKNTILEKMHNFIYQKNEYFDLDLFKYLSTLTERDEEKMNEHFSYFVISEFLNLMRLCKRGKENRNQGEVEKQNIDDNIHIDDNIHIDDNIHIDDNIHIDDNIHIDEHIDCQNVKDNMINISENSEIKKEKESDISCTEVSNFISKKIFNIKENIDLKCILNHDNTNWRNIFFLEDIQIHLNNKKIKVSPFSSERVVDNIKKSYLLKKKKKNNFHIKQKVKEQNHDFYNY…	directRNA,reference,ringtotallq,schiznuclq,schiztotallq,trophnuclq,trophtotallq	0,0	0,0	reference_PF3D7_0524100.1;directRNA_G412.1,reference_PF3D7_0524100.1,schiznuclq_G919.1,schiztotallq_G1133.6,schiztotallq_G1133.7,trophtotallq_G1090.8,trophtotallq_G1090.9	directRNA_G412.1,reference_PF3D7_0524100.1,schiznuclq_G919.1,schiztotallq_G1133.6,schiztotallq_G1133.7,trophtotallq_G1090.8,trophtotallq_G1090.9;reference_PF3D7_0524100.1	trophnuclq_G881.4,trophtotallq_G1090.10,ringtotallq_G1045.6,reference_PF3D7_0524100.1,schiztotallq_G1133.6,schiztotallq_G1133.7,schiznuclq_G919.1,directRNA_G412.1,trophtotallq_G1090.8,trophtotallq_G1090.9
G1377.10	Pf3D7_05_v3	-	2268	1	full-splice_match	PF3D7_0524300	PF3D7_0524300.1	2268	1	0	0	0	0	mono-exon	FALSE	NA	NA	C	coding	406	1221	692	1912	1012171	1010951	NA	40	TTTATATAACAAATGTGTAT	0	TRUE	MHEELPHIVVLSYNEKDVENFIGYLKNKFEVLEDYVNSDKYKITYNDKRRYEKNEEDEGNYIFQNISKIKIVNKYYSADVIISSCIYNKILNVEKEIHIDNIPYESIIFLFDDFNRKEKNIINHNPFRNYNNDDCMEYIKDEKNGNMIRNVNFDFSNLYKDIGIKIAIFPLSLHEEKNTDILYFFSEYFIEALYINYNLTNIEQEIPDEQEDNINDNKNENKNKNKNKNIIKNKFEEFYEDDERLVEALHCNMWKGLQMKKANIIMHEHLENNLQNQDKKEEDKTKNNDQRADENKTTQNKEDYQNVLKTDQTELNDKNYIEHKKEEQTYCQIQKEEQKNCQIQKEEQKKSQVQKEDLFMQNFNKIVEKIKQVKIENTNCNNDNVRRKKAAELILELQQ…	NPcDNA,directRNA,reference,ringtotallq,schiznuchq,schiztotalhq,schiztotallq,trophtotallq,yang2lq	0	0	reference_PF3D7_0524300.1	reference_PF3D7_0524300.1	ringtotallq_G1046.1,yang2lq_G856.1,schiznuchq_G453.1,trophtotallq_G1091.1,reference_PF3D7_0524300.1,trophtotallq_G1091.3,trophtotallq_G1091.2,schiztotalhq_G750.1,schiztotalhq_G750.2,NPcDNA_G1290.1,NPcDNA_G1290.2,directRNA_G413.1,schiztotallq_G1134.5,schiztotallq_G1134.4,schiztotallq_G1134.7,schiztotallq_G1134.6
G1377.12	Pf3D7_05_v3	-	2142	1	full-splice_match	PF3D7_0524400	PF3D7_0524400.1	2142	1	0	0	0	0	mono-exon	FALSE	NA	NA	C	coding	365	1098	846	1943	1014550	1013453	NA	55	AAAATATTTACAAAAATTTT	0	TRUE	MSILQKIADIEAEMAKTQKNKATNYHLGLLKAKLSKLKAQLIEGGTKGGGEGEGFDVSKTGDARIGLVGFPSVGKSTLLNKLTGTFSEVASYEFTTLTCVPGIFKYKGAKMQLLDLPGIIEGAKDGKGRGKQVIAVAKSCSLILIVLDVLKPLTYKKIIEKELEGFGIRLNKKPPNIIFQKKDKGGINITHTVPLNNLDEDMIKSICHEYRIINANISIRCEATVDDIIDVIEGNRLYVPCIYVLNKVDQITMEELNLVTKLPHNVPISAHLEWNLDGLLEAIWNYLDLVRIYTKPKGQIPDYESPVILKKEKCKVENFCKKIHRSLVQQLKYALVWGKSVKHNPQKVGKDHELNDEDVVQLVKK	NPcDNA,reference,ringnuclq,ringtotallq,schiznuchq,schiznuclq,schiztotalhq,schiztotallq,trophtotallq,yang1hq,yang1lq,yang2lq	0	0	reference_PF3D7_0524400.1	reference_PF3D7_0524400.1	schiztotallq_G1135.4,yang2lq_G857.1,ringnuclq_G678.2,trophtotallq_G1092.2,schiztotallq_G1135.1,schiztotallq_G1135.2,trophtotallq_G1092.1,schiztotallq_G1135.5,schiztotalhq_G751.1,schiztotallq_G1135.3,schiznuclq_G920.1,schiznuclq_G920.2,yang1hq_G628.1,schiznuchq_G454.1,ringnuclq_G678.1,NPcDNA_G1291.1,reference_PF3D7_0524400.1,schiztotallq_G1135.6,yang1lq_G1077.1,ringtotallq_G1047.1
G1377.18	Pf3D7_05_v3	-	1462	1	full-splice_match	PF3D7_0524700	PF3D7_0524700.1	1462	1	0	0	0	0	mono-exon	FALSE	NA	NA	C	coding	105	318	461	778	1019902	1019585	NA	30	CATTCATATATATTATTTTT	0	TRUE	MGTALSKIITINEENRLVISNKPVFQLAHKDAIRMRNKLRVAKNRINNFLKKSIKTTSWVVWIAGVSVVVLVTPIAFQYEKECQLFEMQAQFFQAQQAANVPQLN	NPcDNA,directRNA,reference,ringtotallq,yang1hq,yang1lq,yang2lq	0	0	reference_PF3D7_0524700.1	reference_PF3D7_0524700.1	yang2lq_G859.1,reference_PF3D7_0524700.1,yang1hq_G631.2,directRNA_G416.1,ringtotallq_G1049.1,directRNA_G416.2,NPcDNA_G1294.1,NPcDNA_G1294.2,NPcDNA_G1294.3,NPcDNA_G1294.4,yang1lq_G1077.5,yang1hq_G631.1
G1377.3	Pf3D7_05_v3	-	950	4	full-splice_match	PF3D7_0524200	PF3D7_0524200.1	950	4	0	0	0	0	reference_match	FALSE	canonical	FALSE	C	coding	154	465	113	577	1009404	1008636	FALSE	90	AATTAAAAAAAAAAAAAAAA	0	TRUE	MKFCHFVNKFVASVGGVILVLYEFSQFYENYIPKYNDHVYIMDNSYIPFSTFFILSLSYMFLNIFSPSKNSISNSFKGLLGCFLITCSMFYFMNQVIICSEYAKEESTKLRFSVYFCVFLFLYMFSLCIESYKNFSFTTSKYERKEPGTMKVEV	NPcDNA,reference	0,0,0,0	0,0,0,0	reference_PF3D7_0524200.1;NPcDNA_G1289.1,NPcDNA_G1289.3;NPcDNA_G1289.1,NPcDNA_G1289.3;NPcDNA_G1289.1,NPcDNA_G1289.3	NPcDNA_G1289.1,NPcDNA_G1289.3;NPcDNA_G1289.1,NPcDNA_G1289.3;NPcDNA_G1289.1,NPcDNA_G1289.3;reference_PF3D7_0524200.1	reference_PF3D7_0524200.1,NPcDNA_G1289.3,NPcDNA_G1289.1
G1378.1	Pf3D7_05_v3	+	1734	1	full-splice_match	PF3D7_0524500	PF3D7_0524500.1	1734	1	0	0	0	0	mono-exon	FALSE	NA	NA	C	coding	123	372	591	962	1016198	1016569	NA	55	TAATAATAAAAAGAATTTTT	0	TRUE	MEGLYDKYDLRNNNISLLEMSSEEDLKVNIINNNKNLVEYYNNILKNKQTLTNVTYFNMDITDDIVEMNNAFSDPLKINEESDDNVEYKINQFLSLYNKPSSGTKVLYDHMDITVHCEQYEQN	NPcDNA,directRNA,reference,ringtotalhq,ringtotallq,schiznuclq,schiztotalhq,schiztotallq,trophtotalhq,yang1hq,yang1lq,yang2lq	0	0	reference_PF3D7_0524500.1	reference_PF3D7_0524500.1	directRNA_G414.1,NPcDNA_G1292.3,yang1hq_G629.2,NPcDNA_G1292.1,yang2lq_G858.3,yang2lq_G858.2,yang2lq_G858.1,yang1lq_G1078.1,yang1lq_G1078.2,reference_PF3D7_0524500.1,schiznuclq_G921.1,ringtotallq_G1048.1,ringtotalhq_G650.1,schiztotallq_G1136.1,trophtotalhq_G665.1,schiztotalhq_G752.2,schiztotalhq_G752.1
G1378.3	Pf3D7_05_v3	+	1715	1	full-splice_match	PF3D7_0524600	PF3D7_0524600.1	1715	1	0	0	0	0	mono-exon	FALSE	NA	NA	C	coding	257	774	452	1225	1017809	1018582	NA	45	TTATATATATATATATATAT	0	TRUE	MKSVGSKVTKLIGKILCKNEKKNRRRKNNKTKDCSLFFIIKKQSCPLLYIILSILYITYCMECIVCMKLSKNDNCLNRNKYFFLEYKLNNDYYGKKSYVNNIRKHISKKDNVINNHKNFKLKSSKVDEIIESLKNLTLLEASELVKKIELTFSVDTKQNLNASNSSGQENKQNESDGKENEEDEENKVYDLILENIEPNKKIPIIKIVKEIKKDLNLKQAKDLVDNLPQTLFEKVNKETADKWKTKLTEAGGIVKLK	NPcDNA,directRNA,reference,ringnuclq,ringtotalhq,ringtotallq,schiznuchq,schiznuclq,schiztotalhq,schiztotallq,trophnuclq,trophtotalhq,trophtotallq,yang1hq,yang1lq,yang2hq,yang2lq	0	0	reference_PF3D7_0524600.1	reference_PF3D7_0524600.1	yang2lq_G858.5,yang2lq_G858.4,reference_PF3D7_0524600.1,trophnuclq_G882.1,schiztotalhq_G752.4,schiztotalhq_G752.3,schiztotalhq_G752.5,schiznuclq_G922.1,yang1lq_G1079.1,ringtotalhq_G650.2,schiznuchq_G455.1,trophtotallq_G1093.1,NPcDNA_G1293.3,NPcDNA_G1293.2,NPcDNA_G1293.1,yang1lq_G1079.2,trophtotalhq_G665.2,NPcDNA_G1293.6,NPcDNA_G1293.5,NPcDNA_G1293.4,trophtotallq_G1093.3,yang1hq_G630.2,ringnuclq_G…
G138.4	Pf3D7_01_v3	+	492	1	full-splice_match	PF3D7_0112100	PF3D7_0112100.1	492	1	0	0	0	0	mono-exon	FALSE	NA	NA	C	coding	163	492	1	492	454847	455338	NA	40	GATTTCAAGGTAATAGATCA	0	TRUE	MKLLNNRFVVLCPIIILFFFLNSVVLGNNNRNNINFHETENAAKAMRKLLSGEINSIKLDNGDELKIKLNDEKHKDSTKWDKSYSFISNLEEEKYSQTDLFRKKQEINEANTKIIEDRQEFYILNNDEIENIATRFVLENNFDELYIQSFKQSLIDIIQSLNN	reference	0	0	reference_PF3D7_0112100.1	reference_PF3D7_0112100.1	reference_PF3D7_0112100.1
G1380.2	Pf3D7_05_v3	-	3061	2	full-splice_match	PF3D7_0524800	PF3D7_0524800.1	3061	2	0	0	0	0	reference_match	FALSE	canonical	FALSE	C	coding	700	2103	475	2577	1024307	1021408	FALSE	45	ATATAATAAATTATGTAGGC	0	TRUE	MDDDFVRALNKFNSKFSFRNKKNSLNEVLQKNKRNDKKEDINCNKLKNDLELQYIHSSNNKICQKFLTLPLNKKSDKLKDHSDKIILPVSILKTLEKGNYKNEVEFPYTFSIKNVQNNYITHACVLEFSSNEGIIFVSDNIKENLGLNKPQNSSIARVLITYCILSKCDFIKLDSLNNNINDIKYMKNLLENELSLNYSTLTLGDYIHINHLNFYISELEPDNAVSLINTDINVDICERNNMEGYKNVNILGDHKDIYEIIKIDIPINSSIQKGMNKYKFVLNNNTLDLLKKGKIELAIHLQSQMMLHSLNLFISLPPLDSVSEVLHHLYIDDYSTDEIIINREVIRNILKLHFACMIKEQPYNKNNDNHHANDKEDNVHNGTCNDHHEDDKIEKQNYD…	NPcDNA,reference,ringtotallq,schiznuclq,schiztotallq,trophnuclq,trophtotallq,yang1lq,yang2hq,yang2lq	0,0	0,0	reference_PF3D7_0524800.1;reference_PF3D7_0524800.1,yang2lq_G860.7	reference_PF3D7_0524800.1,yang2lq_G860.7;reference_PF3D7_0524800.1	schiznuclq_G923.3,trophnuclq_G885.1,trophnuclq_G885.4,trophnuclq_G885.5,yang2hq_G525.1,NPcDNA_G1296.2,yang1lq_G1081.1,yang1lq_G1081.2,NPcDNA_G1296.1,yang2hq_G525.2,yang2lq_G860.2,yang2lq_G860.3,ringtotallq_G1051.1,yang2hq_G525.3,schiztotallq_G1138.1,trophtotallq_G1096.1,reference_PF3D7_0524800.1,yang2lq_G860.7
G1382.1	Pf3D7_05_v3	+	4239	1	full-splice_match	PF3D7_0524900	PF3D7_0524900.1	4239	1	0	0	0	0	mono-exon	FALSE	NA	NA	C	coding	988	2967	692	3658	1027396	1030362	NA	45	TTATATGATAAAAGTTGAAT	0	TRUE	MGIVEEEFLLKNILGTHYNKKNVKISISVIYGSGDGNSYNKAKDFINELIEYFKNVHLFFKDINDIINKNIYINNINGNMNYDDILPKKDYIEKKIQINESYKNDDNVDHSNMDGNIIDKNNCVNNSLDIKDMNSLENEIIEYFKLRFDKYQVNKKKRKEKISNYENMIPLYYNKNINYLEPYEENVKMFNSKFKNYVGCTIDNKNIGKIYFNLIDGNNHDYYSFFDCTENYNLNVLFFFISTSSHGSFPNNSYKIDEIFTDMLNDFRIEKNYLKDIFFSCIGFGNKEYGDKYFCTPIKKCEKYIHLLGAQKLYKTLKLCDTQDNDETILLWKCNIFKTFSLSLFFYSFNYMKRWYMNKGIYDTLSYYCYFFSNYTNFNVNQTQEIKYYMHDQKHETEK…	NPcDNA,reference,ringtotallq,schiztotalhq,schiztotallq,trophnuchq,trophnuclq,trophtotallq,yang1lq,yang2lq	0	0	reference_PF3D7_0524900.1	reference_PF3D7_0524900.1	schiztotallq_G1140.3,schiztotallq_G1140.5,schiztotallq_G1140.8,schiztotallq_G1140.9,trophnuchq_G443.1,NPcDNA_G1301.3,NPcDNA_G1301.2,schiztotallq_G1140.10,reference_PF3D7_0524900.1,yang1lq_G1084.1,trophnuclq_G886.4,yang1lq_G1084.5,yang2lq_G861.7,schiztotalhq_G754.3,yang2lq_G861.4,schiztotalhq_G754.4,trophtotallq_G1097.8,schiztotalhq_G754.8,trophtotallq_G1097.5,yang2lq_G861.9,ringtotallq_G1052.11,s…
G1384.14	Pf3D7_05_v3	+	3000	1	full-splice_match	PF3D7_0525100	PF3D7_0525100.1	3000	1	0	0	0	0	mono-exon	FALSE	NA	NA	C	coding	673	2022	824	2845	1041745	1043766	NA	55	AAAAAAAAAACCGTGATTCC	0	TRUE	MDNGNNEILYSVKISEPRDKNSTGIYRHPEYKDKLCENFDDKKFNNMWEVFDRVSTKFKERDCMGVREKLEDNKRGAYQWKNFGEVKELIMKVGSGLLNMNACPLIMCDDQRIPKARFLGLYMPNCPEWNICDLGCNAYNIITVPLYDSLGPQSSRFILDQTQMETIVCDKTCARNLFKSLETCEEIYLKTLILVDEIDDEIKKECSKYNLKIILWEELIKQGEKKIVKVPQGALNNIFSICYTSGTTGYPKGVIMTNRNFIGILAAAYIGPSRLPDLCINENDIHISYLPLAHIYERLMIYLFMAHGVKVGYYSGNVQTLLEDIQELKPTLFISVPRLYNRIHERIFNSLKKKSGLVQSLFNKGLQNKIKRLSSSGSTTHVLWDKLLFNKAKKILGGH…	NPcDNA,reference,ringnuclq,ringtotalhq,ringtotallq,schiznuchq,schiznuclq,schiztotalhq,schiztotallq,trophnuchq,trophnuclq,trophtotalhq,trophtotallq,yang1hq,yang1lq,yang2hq,yang2lq	0	0	reference_PF3D7_0525100.1	reference_PF3D7_0525100.1	schiztotallq_G1145.1,ringtotalhq_G653.2,ringtotalhq_G653.1,schiztotallq_G1145.2,schiztotallq_G1145.4,schiztotallq_G1145.7,yang1lq_G1085.17,schiznuchq_G457.2,schiznuchq_G457.1,NPcDNA_G1305.13,schiztotallq_G1145.3,NPcDNA_G1305.11,NPcDNA_G1305.10,yang1lq_G1085.20,NPcDNA_G1305.9,NPcDNA_G1305.8,trophnuchq_G445.4,trophnuchq_G445.5,NPcDNA_G1305.5,NPcDNA_G1305.4,NPcDNA_G1305.3,trophtotallq_G1101.5,tropht…
[truncated: 5,201 more rows]

## Sheet: S2B_Novel_isoforms
Isoform_ID	chrom	strand	length	exons	structural_category	associated_gene	associated_transcript	ref_length	ref_exons	diff_to_TSS	diff_to_TTS	diff_to_gene_TSS	diff_to_gene_TTS	subcategory	RTS_stage	all_canonical	bite	FSM_class	coding	ORF_length	CDS_length	CDS_start	CDS_end	CDS_genomic_start	CDS_genomic_end	predicted_NMD	perc_A_downstream_TTS	seq_A_downstream_TTS	dist_to_cage_peak	within_cage_peak	ORF_seq	sources	start_wobble_list	end_wobble_list	exon_start_support	exon_end_support	all_source_trans
G666.16	Pf3D7_03_v3	-	1199	2	antisense	novelGene_PF3D7_0316300_AS	novel	NA	NA	NA	NA	NA	NA	multi-exon	FALSE	canonical	FALSE	B	non_coding	NA	NA	NA	NA	NA	NA	NA	30	ATTTATCAATTTTTTATATT	14	TRUE	NA	NPcDNA,directRNA,yang1lq	0,0	0,609	directRNA_G183.1;NPcDNA_G575.3,directRNA_G183.1,yang1lq_G492.2	NPcDNA_G575.3,directRNA_G183.1,yang1lq_G492.2;yang1lq_G492.2	NPcDNA_G575.3,directRNA_G183.1,yang1lq_G492.2
[truncated: 12,494 more rows]
