# Supplementary material for: Transcriptomic complexity of the human malaria parasite Plasmodium falciparum revealed by long-read sequencing
Source: PLoS One. 2022 Nov 4;17(11):e0276956. doi: 10.1371/journal.pone.0276956 (PMC9635732; doi:10.1371/journal.pone.0276956)
Supplement: S3 Table — Isoform events identified by CATANA [97] among reference transcripts (S3A) and novel isoforms (S3B). Event identifier is shown in column 1 (event). Isoforms inclusive (column 2) and exclusive (column 3) of the event are indicated by catalog isoform identifiers (S1 Dataset and S2 Table). Column 4 (code) refers to the exon usage pattern among isoforms. Column 5 (strand) indicates which annotated genome strand (+ or–) the isoforms map to. (XLSX) [file pone.0276956.s010.xlsx]

## Sheet: S3A_Reference_events
event	inclusive_transcript_IDs	exclusive_transcript_IDs	type	code	strand
PF3D7_0105400.A3SS.0	G66.24	G66.30	A3SS	2102	-
PF3D7_0202600.A3SS.0	G226.4	G226.5	A3SS	2102	-
PF3D7_0401600.A3SS.0	G798.13,G798.5,G798.8	G798.6	A3SS	2102	-
PF3D7_0619000.A3SS.0	G1699.12,G1699.23,G1699.24,G1699.6	G1699.1,G1699.18	A3SS	2102	-
PF3D7_0810900.A3SS.0	G2409.1,G2409.4	G2409.3,G2409.6	A3SS	2102	-
PF3D7_1015200.A3SS.1	G3316.12	G3316.14	A3SS	21002	-
PF3D7_1029100.A3SS.0	G3479.3	G3479.5	A3SS	2012	+
PF3D7_1038000.A3SS.0	G3571.25	G3571.15,G3571.2,G3571.5	A3SS	2012	+
PF3D7_1114100.A3SS.0	G3766.11,G3766.13	G3766.1,G3766.12,G3766.14,G3766.2,G3766.5	A3SS	2012	+
PF3D7_1147800.A3SS.0	G4157.3	G4157.4,G4157.9	A3SS	2012	+
PF3D7_1202100.A3SS.0	G4226.6,G4226.7	G4226.16	A3SS	2012	+
PF3D7_1351800.A3SS.0	G5383.22,G5383.28	G5383.23,G5383.27	A3SS	2012	+
PF3D7_1428800.A3SS.0	G5957.5,G5957.9	G5957.2	A3SS	2012	+
PF3D7_1460900.A3SS.0	G6329.9	G6329.3	A3SS	2012	+
PF3D7_1427400.A5SS.2	G5944.1,G5944.11,G5944.14,G5944.17,G5944.23,G5944.28,G5944.30,G5944.31,G5944.32,G5944.34,G5944.4,G5944.5	G5944.35	A5SS	2012	-
PF3D7_0216700.A5SS.0	G387.10,G387.11,G387.12,G387.14,G387.18,G387.22,G387.26,G387.29,G387.30,G387.31,G387.33,G387.37,G387.39,G387.41,G387.43,G387.49,G387.51,G387.53	G387.13,G387.23,G387.27,G387.32,G387.35,G387.48,G387.52	A5SS	21002	+
PF3D7_0408900.A5SS.0	G880.2	G880.8,G880.9	A5SS	2102	+
PF3D7_0501100.A5SS.0	G1107.12	G1107.13,G1107.6	A5SS	2012	-
PF3D7_0613000.A5SS.0	G1618.16	G1618.15	A5SS	200012	-
PF3D7_0625000.A5SS.0	G1761.10,G1761.7	G1761.1,G1761.8	A5SS	2102	+
PF3D7_0905700.A5SS.0	G2766.24,G2766.28,G2766.32,G2766.47,G2766.7	G2766.13,G2766.4,G2766.40,G2766.42,G2766.54	A5SS	2012	-
PF3D7_0928000.A5SS.0	G3008.3,G3008.9	G3008.16	A5SS	21002	+
PF3D7_1001100.A5SS.2	G3138.16,G3138.18,G3138.5,G3138.8,G3138.9	G3138.12,G3138.15,G3138.3	A5SS	20112	-
PF3D7_1031400.A5SS.0	G3501.22,G3501.26,G3501.32	G3501.24,G3501.31,G3501.33	A5SS	2102	+
PF3D7_1128000.A5SS.0	G3927.3	G3927.4	A5SS	2102	+
PF3D7_1233200.A5SS.0	G4559.2	G4559.3	A5SS	20012	-
PF3D7_1247000.A5SS.0	G4713.10	G4713.20,G4713.9	A5SS	2102	+
PF3D7_1409200.A5SS.2	G5744.1,G5744.11,G5744.23,G5744.5	G5744.20,G5744.21,G5744.4	A5SS	20012	-
PF3D7_0314100.ALE.1	G645.13	G645.19	ALE	1.11101e+17	-
PF3D7_0613000.ATSS.0	G1618.14	G1618.15,G1618.16	ATSS	210	-
PF3D7_0905700.ATSS.0	G2766.7	G2766.54,G2766.55	ATSS	2.11111e+17	-
PF3D7_0105400.ATSS.0	G66.24	G66.30	ATSS	2100	-
PF3D7_0108400.ATSS.3	G105.8	G105.15	ATSS	211110	-
PF3D7_0202600.ATSS.0	G226.4	G226.5	ATSS	210000	-
PF3D7_0205700.ATSS.2	G260.14	G260.21	ATSS	11012	+
PF3D7_0216700.ATSS.35	G387.10	G387.27,G387.29	ATSS	111111112	+
PF3D7_0314100.ATSS.15	G645.13	G645.19	ATSS	21110	-
PF3D7_0316300.ATSS.208	G667.22	G667.42	ATSS	1e+22	+
PF3D7_0318300.ATSS.7	G691.6	G691.2	ATSS	21000	-
PF3D7_0401600.ATSS.15	G798.5	G798.6	ATSS	2110000000	-
PF3D7_0402900.ATSS.0	G819.4	G819.2,G819.5	ATSS	210	-
PF3D7_0408900.ATSS.9	G880.2	G880.8	ATSS	11112	+
PF3D7_0414200.ATSS.0	G944.5	G944.16	ATSS	21000	-
PF3D7_0423400.ATSS.0	G1055.2	G1055.3	ATSS	12	+
PF3D7_0501100.ATSS.5	G1107.12	G1107.13	ATSS	2111111100	-
PF3D7_0522300.ATSS.2	G1356.1	G1356.8	ATSS	210	-
PF3D7_0618900.ATSS.7	G1697.5	G1697.11	ATSS	1112	+
PF3D7_0619000.ATSS.36	G1699.1	G1699.6	ATSS	211100	-
PF3D7_0620300.ATSS.1	G1713.4	G1713.3	ATSS	2100	-
PF3D7_0625000.ATSS.11	G1761.1	G1761.10	ATSS	111112	+
PF3D7_0810900.ATSS.2	G2409.1	G2409.6	ATSS	21111100	-
PF3D7_0821100.ATSS.0	G2531.20,G2531.21	G2531.22	ATSS	12	+
PF3D7_0832200.ATSS.11	G2664.7	G2664.17	ATSS	111112	+
PF3D7_0902100.ATSS.5	G2716.22	G2716.23	ATSS	21100	-
PF3D7_0908300.ATSS.2	G2797.2	G2797.13	ATSS	211111000	-
PF3D7_0911500.ATSS.0	G2837.13	G2837.16	ATSS	210	-
PF3D7_0921000.ATSS.0	G2936.13,G2936.6	G2936.17	ATSS	21110	-
PF3D7_0923800.ATSS.0	G2964.7	G2964.11	ATSS	210	-
PF3D7_0928000.ATSS.7	G3008.3	G3008.16	ATSS	1111112	+
PF3D7_0929000.ATSS.0	G3013.14	G3013.15	ATSS	12	+
PF3D7_0930400.ATSS.0	G3027.46	G3027.49	ATSS	12	+
PF3D7_0934200.ATSS.3	G3063.4	G3063.5	ATSS	210000	-
PF3D7_1001100.ATSS.6	G3138.3	G3138.18	ATSS	21011111100000	-
PF3D7_1015200.ATSS.0	G3316.12	G3316.13	ATSS	2110011110	-
PF3D7_1015200.ATSS.3	G3316.14	G3316.13	ATSS	2100010000	-
PF3D7_1015200.ATSS.4	G3316.12	G3316.14	ATSS	21110	-
PF3D7_1015700.ATSS.0	G3319.42	G3319.50	ATSS	210	-
PF3D7_1017300.ATSS.2	G3335.45	G3335.40	ATSS	21010	-
PF3D7_1019500.ATSS.102	G3373.4	G3373.23	ATSS	2.11111e+17	-
PF3D7_1027700.ATSS.0	G3463.53	G3463.54	ATSS	210	-
PF3D7_1029100.ATSS.3	G3479.3	G3479.5	ATSS	112	+
PF3D7_1031400.ATSS.8	G3501.24	G3501.32	ATSS	11111112	+
PF3D7_1038000.ATSS.35	G3571.5	G3571.25	ATSS	11111112	+
PF3D7_1107500.ATSS.0	G3702.46,G3702.49	G3702.43	ATSS	210	-
PF3D7_1114100.ATSS.38	G3766.11	G3766.14	ATSS	1112	+
PF3D7_1116200.ATSS.1	G3787.21	G3787.22	ATSS	2100	-
PF3D7_1117600.ATSS.6	G3808.14	G3808.18	ATSS	112	+
PF3D7_1128000.ATSS.2	G3927.3	G3927.4	ATSS	12	+
PF3D7_1134400.ATSS.2	G4002.2	G4002.1	ATSS	210	-
PF3D7_1136700.ATSS.5	G4030.2	G4030.6	ATSS	112	+
PF3D7_1202100.ATSS.2	G4226.7	G4226.16	ATSS	12	+
PF3D7_1206800.ATSS.0	G4274.4	G4274.5	ATSS	12	+
PF3D7_1209500.ATSS.0	G4300.15	G4300.16	ATSS	12	+
PF3D7_1209800.ATSS.0	G4303.3	G4303.4	ATSS	210	-
PF3D7_1217100.ATSS.0	G4375.6	G4375.8	ATSS	210	-
PF3D7_1229900.ATSS.21	G4524.1	G4524.2	ATSS	211100	-
PF3D7_1233200.ATSS.2	G4559.2	G4559.3	ATSS	210	-
PF3D7_1234900.ATSS.0	G4578.19	G4578.20	ATSS	12	+
PF3D7_1239300.ATSS.0	G4629.19	G4629.20	ATSS	12	+
PF3D7_1247000.ATSS.2	G4713.10	G4713.20	ATSS	1112	+
PF3D7_1248100.ATSS.0	G4722.5	G4722.6	ATSS	12	+
PF3D7_1303200.ATSS.0	G4853.9	G4853.22	ATSS	21111110	-
PF3D7_1304200.ATSS.0	G4862.23	G4862.22	ATSS	210110	-
PF3D7_1330000.ATSS.0	G5152.16	G5152.20	ATSS	12	+
PF3D7_1351800.ATSS.6	G5383.27	G5383.28	ATSS	12	+
PF3D7_1361500.ATSS.10	G5500.34	G5500.56	ATSS	21111111111110	-
PF3D7_1366800.ATSS.9	G5553.17	G5553.1	ATSS	21000	-
PF3D7_1404600.ATSS.3	G5685.4	G5685.3	ATSS	2101010011000000	-
PF3D7_1404600.ATSS.4	G5685.5	G5685.3	ATSS	2101011001101010	-
PF3D7_1404600.ATSS.5	G5685.5	G5685.4	ATSS	2101010	-
PF3D7_1408900.ATSS.0	G5742.3	G5742.1	ATSS	210	-
PF3D7_1409200.ATSS.12	G5744.1	G5744.21	ATSS	2111111111000000	-
PF3D7_1411000.ATSS.0	G5768.1	G5768.2	ATSS	12	+
PF3D7_1412900.ATSS.61	G5786.13	G5786.40	ATSS	1111111111112	+
PF3D7_1419800.ATSS.8	G5868.16	G5868.2	ATSS	2111111110000	-
PF3D7_1427400.ATSS.38	G5944.5	G5944.35	ATSS	211111111111110	-
PF3D7_1427400.ATSS.40	G5944.14,G5944.17,G5944.21	G5944.35	ATSS	211111111111100	-
PF3D7_1427400.ATSS.108	G5944.5	G5944.14,G5944.17,G5944.21	ATSS	210	-
PF3D7_1428800.ATSS.14	G5957.2	G5957.9	ATSS	111112	+
PF3D7_1435700.ATSS.17	G6035.1	G6035.7	ATSS	211110	-
PF3D7_1460900.ATSS.0	G6329.3	G6329.9	ATSS	12	+
PF3D7_1015200.ATTS.0	G3316.12	G3316.13,G3316.14	ATTS	12	-
PF3D7_0105400.ATTS.2	G66.24	G66.30	ATTS	112	-
PF3D7_0108400.ATTS.3	G105.8	G105.15	ATTS	10101012	-
PF3D7_0202600.ATTS.0	G226.4	G226.5	ATTS	12	-
PF3D7_0205700.ATTS.1	G260.14	G260.21	ATTS	2100	+
PF3D7_0216700.ATTS.230	G387.10	G387.27	ATTS	210	+
PF3D7_0314100.ATTS.16	G645.13	G645.19	ATTS	1.11101e+17	-
PF3D7_0316300.ATTS.60	G667.42	G667.22	ATTS	211111111100	+
PF3D7_0318300.ATTS.0	G691.2	G691.5,G691.6	ATTS	12	-
PF3D7_0401600.ATTS.9	G798.5	G798.6	ATTS	12	-
PF3D7_0402900.ATTS.1	G819.4	G819.5	ATTS	12	-
PF3D7_0408900.ATTS.8	G880.2	G880.8	ATTS	2100	+
PF3D7_0414200.ATTS.1	G944.5,G944.6	G944.16	ATTS	112	-
PF3D7_0423400.ATTS.0	G1055.2	G1055.3	ATTS	210	+
PF3D7_0501100.ATTS.5	G1107.12	G1107.13	ATTS	12	-
PF3D7_0522300.ATTS.2	G1356.1	G1356.8	ATTS	112	-
PF3D7_0613000.ATTS.0	G1618.14	G1618.15	ATTS	112	-
PF3D7_0613000.ATTS.1	G1618.14	G1618.16	ATTS	102	-
PF3D7_0613000.ATTS.2	G1618.15	G1618.16	ATTS	12	-
PF3D7_0618900.ATTS.10	G1697.5	G1697.11	ATTS	210101010111110	+
PF3D7_0619000.ATTS.3	G1699.1	G1699.6	ATTS	1112	-
PF3D7_0620300.ATTS.0	G1713.3	G1713.4	ATTS	12	-
PF3D7_0625000.ATTS.1	G1761.1	G1761.10	ATTS	211110	+
PF3D7_0810900.ATTS.5	G2409.1	G2409.6	ATTS	1112	-
PF3D7_0821100.ATTS.6	G2531.20	G2531.22	ATTS	210000	+
PF3D7_0832200.ATTS.7	G2664.7	G2664.17	ATTS	211110	+
PF3D7_0902100.ATTS.4	G2716.22	G2716.23,G2716.24	ATTS	12	-
PF3D7_0905700.ATTS.17	G2766.7	G2766.54	ATTS	111112	-
PF3D7_0905700.ATTS.22	G2766.7	G2766.55	ATTS	1.11111e+18	-
PF3D7_0905700.ATTS.28	G2766.54	G2766.55	ATTS	10101010101012	-
PF3D7_0908300.ATTS.5	G2797.2	G2797.13	ATTS	1112	-
PF3D7_0911500.ATTS.0	G2837.13	G2837.16	ATTS	1012	-
PF3D7_0921000.ATTS.8	G2936.6	G2936.17	ATTS	1112	-
PF3D7_0923800.ATTS.0	G2964.7	G2964.11	ATTS	12	-
PF3D7_0928000.ATTS.3	G3008.3	G3008.16	ATTS	21111000	+
PF3D7_0929000.ATTS.0	G3013.15	G3013.14	ATTS	210	+
PF3D7_0930400.ATTS.7	G3027.46	G3027.49	ATTS	2110	+
PF3D7_0934200.ATTS.4	G3063.4	G3063.5	ATTS	12	-
PF3D7_1001100.ATTS.24	G3138.3	G3138.18	ATTS	11111112	-
PF3D7_1015700.ATTS.0	G3319.42	G3319.50	ATTS	1012	-
PF3D7_1017300.ATTS.1	G3335.40	G3335.45	ATTS	112	-
PF3D7_1019500.ATTS.5	G3373.4	G3373.23	ATTS	1112	-
PF3D7_1027700.ATTS.0	G3463.53	G3463.54	ATTS	12	-
PF3D7_1029100.ATTS.5	G3479.3	G3479.5	ATTS	210	+
PF3D7_1031400.ATTS.6	G3501.24	G3501.32	ATTS	21110	+
PF3D7_1038000.ATTS.1	G3571.5	G3571.25	ATTS	21111111100	+
PF3D7_1107500.ATTS.2	G3702.43	G3702.49	ATTS	112	-
PF3D7_1114100.ATTS.6	G3766.11	G3766.14	ATTS	211111110	+
PF3D7_1116200.ATTS.1	G3787.21	G3787.22	ATTS	12	-
PF3D7_1117600.ATTS.0	G3808.14	G3808.18	ATTS	211111110	+
PF3D7_1128000.ATTS.5	G3927.3	G3927.4	ATTS	210	+
PF3D7_1134400.ATTS.0	G4002.1	G4002.2	ATTS	12	-
PF3D7_1136500.ATTS.31	G4025.38	G4025.57	ATTS	1000011112	-
PF3D7_1136700.ATTS.4	G4030.2	G4030.6	ATTS	2110	+
PF3D7_1147800.ATTS.1	G4157.4	G4157.3	ATTS	2101000	+
PF3D7_1202100.ATTS.7	G4226.7	G4226.16	ATTS	2100	+
PF3D7_1206800.ATTS.0	G4274.5	G4274.4	ATTS	210	+
PF3D7_1209500.ATTS.1	G4300.15	G4300.16	ATTS	21110	+
PF3D7_1209800.ATTS.0	G4303.3	G4303.4	ATTS	12	-
PF3D7_1217100.ATTS.0	G4375.6	G4375.8	ATTS	12	-
PF3D7_1229900.ATTS.0	G4524.1	G4524.2	ATTS	12	-
PF3D7_1233200.ATTS.0	G4559.2	G4559.3	ATTS	12	-
PF3D7_1234900.ATTS.6	G4578.19	G4578.20	ATTS	211000	+
PF3D7_1239300.ATTS.0	G4629.19	G4629.20	ATTS	210	+
PF3D7_1247000.ATTS.1	G4713.10	G4713.20	ATTS	2110	+
PF3D7_1248100.ATTS.0	G4722.5	G4722.6	ATTS	210	+
PF3D7_1303200.ATTS.14	G4853.9	G4853.22	ATTS	11112	-
PF3D7_1351800.ATTS.2	G5383.27	G5383.28	ATTS	21000	+
PF3D7_1361500.ATTS.10	G5500.34	G5500.56	ATTS	1.1e+24	-
PF3D7_1366800.ATTS.1	G5553.1	G5553.15,G5553.17	ATTS	112	-
PF3D7_1408900.ATTS.0	G5742.1	G5742.3	ATTS	12	-
PF3D7_1409200.ATTS.38	G5744.1	G5744.21	ATTS	1111111112	-
PF3D7_1412900.ATTS.10	G5786.13	G5786.40	ATTS	2101111100	+
PF3D7_1419800.ATTS.7	G5868.2	G5868.16	ATTS	11112	-
PF3D7_1427400.ATTS.12	G5944.5	G5944.17	ATTS	112	-
PF3D7_1427400.ATTS.63	G5944.17	G5944.35	ATTS	1111112	-
PF3D7_1427400.ATTS.65	G5944.5	G5944.35	ATTS	111111112	-
PF3D7_1428800.ATTS.5	G5957.2	G5957.9	ATTS	211100	+
PF3D7_1435700.ATTS.1	G6035.1	G6035.7	ATTS	112	-
PF3D7_1460900.ATTS.0	G6329.3	G6329.9	ATTS	210	+
PF3D7_0206900.RI.0	G268.63	G268.62	RI	212	-
PF3D7_0529400.RI.2	G1435.32,G1435.36,G1435.38,G1435.40	G1435.31	RI	212	+
PF3D7_0832200.RI.1	G2664.14,G2664.7,G2664.9	G2664.17	RI	21112	+
PF3D7_1209500.RI.1	G4300.15,G4300.17	G4300.16	RI	212	+
PF3D7_0108400.SE.0	G105.15,G105.5	G105.3,G105.8	SE	201102	-
PF3D7_0205700.SE.0	G260.14,G260.20	G260.21	SE	20102	+
PF3D7_0613000.SE.0	G1618.15	G1618.14	SE	201002	-
PF3D7_0618900.SE.1	G1697.11	G1697.13,G1697.5,G1697.6,G1697.9	SE	20102	+
PF3D7_0905700.SE.2	G2766.44,G2766.55	G2766.24,G2766.28,G2766.32,G2766.47,G2766.7	SE	2011002	-
PF3D7_0905700.SE.3	G2766.44,G2766.55	G2766.13,G2766.4,G2766.40,G2766.54	SE	2001002	-
PF3D7_0908300.SE.1	G2797.13	G2797.2,G2797.6,G2797.8	SE	201102	-
PF3D7_0911500.SE.0	G2837.16	G2837.13	SE	20102	-
PF3D7_0921000.SE.0	G2936.13,G2936.17	G2936.6	SE	20102	-
PF3D7_1015700.SE.0	G3319.50	G3319.42	SE	20102	-
PF3D7_1116200.SE.0	G3787.22	G3787.20,G3787.21	SE	20102	-
PF3D7_1117600.SE.0	G3808.18	G3808.1,G3808.14,G3808.6	SE	20102	+
PF3D7_1136700.SE.0	G4030.6	G4030.1,G4030.2	SE	200102	+
PF3D7_1217100.SE.0	G4375.8	G4375.6	SE	20102	-
PF3D7_1229900.SE.0	G4524.2,G4524.3	G4524.1,G4524.13	SE	20102	-
PF3D7_1303200.SE.0	G4853.14,G4853.22	G4853.9	SE	20102	-
PF3D7_1330000.SE.0	G5152.20	G5152.16	SE	20102	+
PF3D7_1361500.SE.1	G5500.39,G5500.42,G5500.56	G5500.34,G5500.38,G5500.40,G5500.44,G5500.47	SE	20102	-
PF3D7_1411000.SE.0	G5768.2,G5768.28	G5768.1,G5768.24	SE	201002	+
PF3D7_1412900.SE.2	G5786.40	G5786.13,G5786.18,G5786.21,G5786.24,G5786.25,G5786.28,G5786.29,G5786.31,G5786.32,G5786.37,G5786.39	SE	2000102	+
PF3D7_1435700.SE.0	G6035.10,G6035.4,G6035.5,G6035.7,G6035.9	G6035.1	SE	20102	-

## Sheet: S3B_Novel_isoform_events
event	inclusive_transcript_IDs	exclusive_transcript_IDs	type	code	strand	notes
PF3D7_0619000.A3SS.1	G1699.12	G1699.1,G1699.23,G1699.6	A3SS	2102	-
PF3D7_1019500.A3SS.1	G3373.7	G3373.10,G3373.11,G3373.12,G3373.13,G3373.14,G3373.16,G3373.17,G3373.18,G3373.23,G3373.25,G3373.33,G3373.39,G3373.4,G3373.41,G3373.5,G3373.6,G3373.9	A3SS	2102	-
PF3D7_1019500.A3SS.7	G3373.48	G3373.11,G3373.13,G3373.16,G3373.17,G3373.23,G3373.25,G3373.33,G3373.39,G3373.4,G3373.50,G3373.51,G3373.55,G3373.62,G3373.63,G3373.65,G3373.66,G3373.69,G3373.9	A3SS	2111002	-
PF3D7_1019500.A3SS.8	G3373.10	G3373.11,G3373.13,G3373.16,G3373.17,G3373.23,G3373.25,G3373.33,G3373.39,G3373.4,G3373.50,G3373.51,G3373.55,G3373.62,G3373.63,G3373.65,G3373.66,G3373.69,G3373.9	A3SS	21002	-
PF3D7_1019500.A3SS.12	G3373.11	G3373.10,G3373.12,G3373.13,G3373.14,G3373.16,G3373.17,G3373.18,G3373.23,G3373.25,G3373.33,G3373.39,G3373.4,G3373.48,G3373.49,G3373.50,G3373.51,G3373.52,G3373.53,G3373.54,G3373.55,G3373.57,G3373.58,G3373.59,G3373.60,G3373.62,G3373.63,G3373.64,G3373.65,G3373.66,G3373.69,G3373.9	A3SS	2102	-
PF3D7_1031400.A3SS.0	G3501.33	G3501.22,G3501.24,G3501.26,G3501.31,G3501.32,G3501.34	A3SS	2012	+
PF3D7_0108400.A3SS.1	G105.3	G105.15,G105.2,G105.5,G105.8	A3SS	2102	-
PF3D7_0216700.A3SS.0	G387.18	G387.10,G387.11,G387.12,G387.13,G387.14,G387.26,G387.27,G387.29,G387.30,G387.31,G387.33	A3SS	2000000000012	+
PF3D7_0216700.A3SS.1	G387.39	G387.10,G387.11,G387.12,G387.18,G387.22,G387.23,G387.27,G387.29,G387.30,G387.32,G387.33,G387.35,G387.37,G387.41,G387.43,G387.48,G387.53,G387.55	A3SS	2012	+
PF3D7_0905700.A3SS.1	G2766.42	G2766.13,G2766.24,G2766.28,G2766.32,G2766.4,G2766.40,G2766.45,G2766.46,G2766.47,G2766.54,G2766.7	A3SS	2102	-
PF3D7_1019500.A3SS.10	G3373.57	G3373.11,G3373.13,G3373.16,G3373.17,G3373.23,G3373.25,G3373.33,G3373.39,G3373.4,G3373.50,G3373.51,G3373.55,G3373.62,G3373.63,G3373.65,G3373.66,G3373.69,G3373.9	A3SS	2102	-
PF3D7_0108400.A3SS.0	G105.2	G105.3,G105.8	A3SS	2102	-
PF3D7_0110400.A3SS.0	G122.5	G122.4,G122.6	A3SS	2102	-
PF3D7_0111800.A3SS.0	G136.14	G136.1,G136.3,G136.9	A3SS	2012	+
PF3D7_0207400.A3SS.0	G274.6	G274.11,G274.14,G274.2,G274.21,G274.28	A3SS	2111102	-
PF3D7_0207400.A3SS.2	G274.9	G274.11,G274.14,G274.2,G274.21,G274.28,G274.5	A3SS	2102	-
PF3D7_0207600.A3SS.0	G274.52	G274.100,G274.109,G274.111,G274.114,G274.115,G274.46,G274.56,G274.60,G274.69,G274.73,G274.82,G274.84,G274.87,G274.88,G274.89,G274.90,G274.91,G274.92,G274.93,G274.99	A3SS	21002	-
PF3D7_0207600.A3SS.5	G274.91	G274.100,G274.109,G274.114,G274.115,G274.116,G274.119,G274.44,G274.46,G274.52,G274.53,G274.56,G274.60,G274.62,G274.65,G274.73,G274.82,G274.84,G274.87,G274.88,G274.90,G274.99	A3SS	2110002	-
PF3D7_0207800.A3SS.0	G274.144	G274.142,G274.145,G274.147,G274.148	A3SS	2102	-
PF3D7_0213100.A3SS.1	G345.6	G345.11,G345.2,G345.4	A3SS	20012	+
PF3D7_0214000.A3SS.0	G351.12	G351.1,G351.11,G351.13,G351.2,G351.3,G351.4,G351.6,G351.9	A3SS	2012	+
PF3D7_0221200.A3SS.0	G449.4	G449.3,G449.7	A3SS	2012	+
PF3D7_0221200.A3SS.2	G449.6	G449.3,G449.7	A3SS	20112	+
PF3D7_0307700.A3SS.0	G571.4	G571.15,G571.7	A3SS	2102	-
PF3D7_0401700.A3SS.0	G799.11	G799.15,G799.16	A3SS	2012	+
PF3D7_0405200.A3SS.0	G844.17	G844.12	A3SS	201111111112	+
PF3D7_0405200.A3SS.2	G844.40	G844.11,G844.12,G844.13,G844.14,G844.17,G844.18,G844.28,G844.30,G844.32,G844.39,G844.45,G844.7	A3SS	2012	+
PF3D7_0412700.A3SS.0	G926.5	G926.4	A3SS	2102	-
PF3D7_0414600.A3SS.0	G949.3	G949.2	A3SS	2102	-
PF3D7_0417500.A3SS.0	G985.31	G985.1,G985.18,G985.20,G985.36,G985.38,G985.45	A3SS	2102	-
PF3D7_0501300.A3SS.0	G1109.43,G1109.44,G1109.62	G1109.49	A3SS	2000000111111110	+
PF3D7_0501300.A3SS.1	G1109.48	G1109.49	A3SS	2e+18	+
PF3D7_0506100.A3SS.0	G1169.3	G1169.2,G1169.5,G1169.8	A3SS	2102	-
PF3D7_0507100.A3SS.0	G1177.46	G1177.40	A3SS	2102	-
PF3D7_0526200.A3SS.0	G1395.33	G1395.12,G1395.13,G1395.15,G1395.16,G1395.17,G1395.18,G1395.19,G1395.24,G1395.26,G1395.27,G1395.28,G1395.35,G1395.36,G1395.42,G1395.48,G1395.51,G1395.52,G1395.53,G1395.55,G1395.56	A3SS	2102	-
PF3D7_0526200.A3SS.2	G1395.12,G1395.42,G1395.48	G1395.13,G1395.19,G1395.24,G1395.28,G1395.29,G1395.33,G1395.36,G1395.51,G1395.52,G1395.53,G1395.55,G1395.56	A3SS	2102	-
PF3D7_0529200.A3SS.0	G1435.6	G1435.7	A3SS	2012	+
PF3D7_0529200.A3SS.1	G1435.6,G1435.8	G1435.7	A3SS	2012	+
PF3D7_0607400.A3SS.0	G1555.13	G1555.11,G1555.12,G1555.15,G1555.21,G1555.23	A3SS	2102	-
PF3D7_0608800.A3SS.1	G1569.28	G1569.19,G1569.20,G1569.24,G1569.26	A3SS	2012	+
PF3D7_0610600.A3SS.0	G1591.6	G1591.2	A3SS	20012	+
PF3D7_0615200.A3SS.0	G1646.2	G1646.1	A3SS	2012	+
PF3D7_0626100.A3SS.0	G1774.6	G1774.23	A3SS	2012	+
PF3D7_0627500.A3SS.0	G1782.14	G1782.13,G1782.15	A3SS	2102	-
PF3D7_0628300.A3SS.0	G1797.10	G1797.22,G1797.23,G1797.24,G1797.26,G1797.30,G1797.4,G1797.43,G1797.49,G1797.50,G1797.51,G1797.54,G1797.55,G1797.59,G1797.60,G1797.61,G1797.66,G1797.7,G1797.76,G1797.77,G1797.8	A3SS	2102	-
PF3D7_0702000.A3SS.0	G1883.4	G1883.1,G1883.3	A3SS	2012	+
PF3D7_0719200.A3SS.0	G2104.5	G2104.2,G2104.4	A3SS	2012	+
PF3D7_0728800.A3SS.0	G2210.6	G2210.1,G2210.5	A3SS	20112	+
PF3D7_0803800.A3SS.0	G2320.4	G2320.2,G2320.6,G2320.8	A3SS	2102	-
PF3D7_0814100.A3SS.0	G2451.3	G2451.2	A3SS	2102	-
PF3D7_0814200.A3SS.0	G2452.64	G2452.11,G2452.12,G2452.13,G2452.14,G2452.16,G2452.17,G2452.19,G2452.2,G2452.25,G2452.27,G2452.30,G2452.33,G2452.35,G2452.38,G2452.39,G2452.41,G2452.45,G2452.46,G2452.5,G2452.50,G2452.52,G2452.53,G2452.54,G2452.60	A3SS	200001112	+
PF3D7_0814400.A3SS.0	G2454.16,G2454.19	G2454.11,G2454.12,G2454.13,G2454.14,G2454.17,G2454.20,G2454.21	A3SS	2102	-
PF3D7_0815500.A3SS.1	G2468.9	G2468.11,G2468.15,G2468.16,G2468.5	A3SS	20012	+
PF3D7_0828600.A3SS.0	G2623.8	G2623.6,G2623.7	A3SS	2102	-
PF3D7_0831800.A3SS.0	G2659.71,G2659.98	G2659.140,G2659.261,G2659.262,G2659.266,G2659.285,G2659.300,G2659.75	A3SS	2102	-
PF3D7_0905400.A3SS.0	G2763.38	G2763.10,G2763.27,G2763.28,G2763.29,G2763.31,G2763.32,G2763.33,G2763.48,G2763.50,G2763.51,G2763.60,G2763.61,G2763.62,G2763.67,G2763.70,G2763.72,G2763.73,G2763.74,G2763.75,G2763.78,G2763.79	A3SS	2102	-
PF3D7_0905400.A3SS.3	G2763.61	G2763.10,G2763.18,G2763.27,G2763.28,G2763.29,G2763.38,G2763.48,G2763.51,G2763.60,G2763.67,G2763.70,G2763.72,G2763.78,G2763.79,G2763.81,G2763.87,G2763.93,G2763.95	A3SS	21002	-
PF3D7_0905400.A3SS.4	G2763.62	G2763.10,G2763.18,G2763.27,G2763.28,G2763.29,G2763.31,G2763.38,G2763.48,G2763.50,G2763.51,G2763.60,G2763.61,G2763.67,G2763.73,G2763.78,G2763.81,G2763.87,G2763.93,G2763.95	A3SS	21002	-
PF3D7_0908300.A3SS.0	G2797.10	G2797.2,G2797.6,G2797.8	A3SS	2102	-
PF3D7_0908500.A3SS.0	G2799.8	G2799.11,G2799.12,G2799.13,G2799.14,G2799.16,G2799.17,G2799.19,G2799.3,G2799.5,G2799.9	A3SS	2102	-
PF3D7_0908500.A3SS.1	G2799.11	G2799.12,G2799.13,G2799.14,G2799.16,G2799.17,G2799.19,G2799.3,G2799.5,G2799.8,G2799.9	A3SS	2102	-
PF3D7_0911000.A3SS.0	G2831.6	G2831.38,G2831.41,G2831.5,G2831.7,G2831.8	A3SS	2012	+
PF3D7_0911000.A3SS.1	G2831.30	G2831.38,G2831.41,G2831.5,G2831.7,G2831.8	A3SS	20112	+
PF3D7_0914800.A3SS.0	G2873.4	G2873.3,G2873.6,G2873.7	A3SS	2102	-
PF3D7_0917900.A3SS.0	G2903.30	G2903.10,G2903.64,G2903.70	A3SS	2012	+
PF3D7_0919100.A3SS.1	G2916.6	G2916.11,G2916.12,G2916.13,G2916.15,G2916.16,G2916.18,G2916.19,G2916.23,G2916.4,G2916.7,G2916.8	A3SS	200000012	+
PF3D7_0919100.A3SS.3	G2916.16	G2916.13,G2916.19,G2916.22,G2916.23,G2916.36,G2916.37,G2916.38,G2916.4,G2916.6,G2916.7,G2916.8	A3SS	2012	+
PF3D7_0919100.A3SS.4	G2916.19	G2916.12,G2916.13,G2916.16,G2916.22,G2916.36,G2916.37,G2916.38,G2916.4,G2916.6,G2916.7,G2916.8	A3SS	2012	+
PF3D7_0926900.A3SS.0	G2998.2	G2998.1,G2998.3,G2998.5	A3SS	2102	-
PF3D7_1012000.A3SS.0	G3278.40	G3278.20,G3278.21,G3278.23,G3278.31,G3278.34	A3SS	2012	+
PF3D7_1012400.A3SS.0	G3281.39	G3281.18,G3281.22,G3281.25,G3281.26,G3281.30	A3SS	2102	-
PF3D7_1019500.A3SS.0	G3373.5,G3373.6	G3373.10,G3373.11,G3373.12,G3373.13,G3373.14,G3373.23,G3373.25,G3373.7,G3373.9	A3SS	21002	-
PF3D7_1025400.A3SS.0	G3445.14	G3445.10,G3445.18,G3445.20,G3445.27,G3445.31	A3SS	2102	-
PF3D7_1032400.A3SS.0	G3514.14	G3514.11,G3514.12,G3514.13,G3514.5,G3514.7	A3SS	2102	-
PF3D7_1034500.A3SS.0	G3534.22	G3534.6	A3SS	2012	+
PF3D7_1036800.A3SS.0	G3559.16	G3559.11,G3559.17,G3559.18	A3SS	2102	-
PF3D7_1038500.A3SS.0	G3575.3	G3575.1	A3SS	2102	-
PF3D7_1104100.A3SS.0	G3666.4	G3666.10,G3666.3	A3SS	2102	-
PF3D7_1114700.A3SS.0	G3774.35	G3774.11,G3774.16,G3774.17,G3774.18,G3774.19,G3774.25,G3774.27,G3774.32,G3774.34,G3774.37,G3774.8	A3SS	200112	+
PF3D7_1128900.A3SS.0	G3938.6	G3938.3	A3SS	2012	+
PF3D7_1135600.A3SS.0	G4017.8	G4017.5	A3SS	20012	+
PF3D7_1143700.A3SS.0	G4112.7,G4112.8	G4112.1,G4112.4,G4112.5,G4112.9	A3SS	2012	+
PF3D7_1206200.A3SS.0	G4268.25	G4268.13,G4268.24,G4268.28	A3SS	2102	-
PF3D7_1211800.A3SS.0	G4325.26	G4325.21	A3SS	20012	+
PF3D7_1211800.A3SS.2	G4325.27	G4325.21	A3SS	200112	+
PF3D7_1211800.A3SS.3	G4325.30	G4325.21	A3SS	2001112	+
PF3D7_1216200.A3SS.0	G4363.35	G4363.27,G4363.28,G4363.30,G4363.32,G4363.34,G4363.41,G4363.43	A3SS	2012	+
PF3D7_1216200.A3SS.2	G4363.43	G4363.27,G4363.29,G4363.30,G4363.32,G4363.33,G4363.34,G4363.35,G4363.41,G4363.44	A3SS	2012	+
PF3D7_1229500.A3SS.0	G4520.10	G4520.1,G4520.16,G4520.17,G4520.18	A3SS	2012	+
PF3D7_1236900.A3SS.1	G4600.7	G4600.12,G4600.14,G4600.16,G4600.19,G4600.3,G4600.5	A3SS	21002	-
PF3D7_1236900.A3SS.3	G4600.10	G4600.11,G4600.16,G4600.4,G4600.5,G4600.7	A3SS	21102	-
PF3D7_1236900.A3SS.5	G4600.12	G4600.11,G4600.16,G4600.4,G4600.5,G4600.7	A3SS	2102	-
PF3D7_1248500.A3SS.0	G4727.13	G4727.15,G4727.16,G4727.17,G4727.23,G4727.4,G4727.9	A3SS	2102	-
PF3D7_1307500.A3SS.0	G4895.8	G4895.6,G4895.9	A3SS	2102	-
PF3D7_1309100.A3SS.5	G4912.16	G4912.12,G4912.14,G4912.15,G4912.9	A3SS	200012	+
PF3D7_1314900.A3SS.0	G4981.4	G4981.13,G4981.14,G4981.15,G4981.7	A3SS	2012	+
PF3D7_1315400.A3SS.1	G4986.5	G4986.1,G4986.23,G4986.28,G4986.4,G4986.6,G4986.8	A3SS	210002	-
PF3D7_1315600.A3SS.0	G4988.20	G4988.16,G4988.19,G4988.33,G4988.36	A3SS	2102	-
PF3D7_1321400.A3SS.0	G5053.24	G5053.13,G5053.14,G5053.16,G5053.17,G5053.18,G5053.26,G5053.27,G5053.5,G5053.8	A3SS	20012	+
PF3D7_1321500.A3SS.0	G5055.6	G5055.11,G5055.12,G5055.13,G5055.2,G5055.22,G5055.26,G5055.3,G5055.32,G5055.5	A3SS	2102	-
PF3D7_1321500.A3SS.1	G5055.11	G5055.12,G5055.22,G5055.26,G5055.3,G5055.32,G5055.5,G5055.6	A3SS	2102	-
PF3D7_1322500.A3SS.0	G5073.14,G5073.4	G5073.12,G5073.13,G5073.15,G5073.16,G5073.18,G5073.20,G5073.21,G5073.23,G5073.26,G5073.3,G5073.8,G5073.9	A3SS	2012	+
PF3D7_1331100.A3SS.0	G5162.15	G5162.13,G5162.16,G5162.20,G5162.21,G5162.27,G5162.29,G5162.36,G5162.37,G5162.5,G5162.9	A3SS	210002	-
PF3D7_1331600.A3SS.0	G5166.8	G5166.5,G5166.7,G5166.9	A3SS	2102	-
PF3D7_1343400.A3SS.0	G5285.14	G5285.10,G5285.12,G5285.6,G5285.7	A3SS	2012	+
PF3D7_1351800.A3SS.1	G5383.26	G5383.23,G5383.27	A3SS	20012	+
PF3D7_1351800.A3SS.2	G5383.26	G5383.22,G5383.28	A3SS	20112	+
PF3D7_1356700.A3SS.0	G5441.4	G5441.10,G5441.11,G5441.16,G5441.8	A3SS	2012	+
PF3D7_1357800.A3SS.0	G5452.10	G5452.3,G5452.4	A3SS	2012	+
PF3D7_1358700.A3SS.1	G5461.11	G5461.1,G5461.9	A3SS	210002	-
PF3D7_1361500.A3SS.0	G5500.37	G5500.34,G5500.38,G5500.39,G5500.42,G5500.43,G5500.44,G5500.47,G5500.48	A3SS	2102	-
PF3D7_1364900.A3SS.1	G5536.20	G5536.18,G5536.19	A3SS	210002	-
PF3D7_1372200.A3SS.6	G5608.71	G5608.1,G5608.101,G5608.35,G5608.5,G5608.65,G5608.66,G5608.69,G5608.70,G5608.74,G5608.76,G5608.77,G5608.78,G5608.80,G5608.81,G5608.89,G5608.93,G5608.99	A3SS	2102	-
PF3D7_1401600.A3SS.2	G5653.17	G5653.15,G5653.18,G5653.2,G5653.24,G5653.4,G5653.7	A3SS	2110000002	-
PF3D7_1401600.A3SS.6	G5653.6	G5653.15,G5653.18,G5653.2,G5653.24,G5653.4,G5653.7	A3SS	210000002	-
PF3D7_1402000.A3SS.0	G5657.39	G5657.23,G5657.24,G5657.43,G5657.44,G5657.56	A3SS	2102	-
PF3D7_1402700.A3SS.0	G5664.27	G5664.18,G5664.20,G5664.21,G5664.22,G5664.23,G5664.24,G5664.25,G5664.26	A3SS	2102	-
PF3D7_1405000.A3SS.0	G5689.33	G5689.35,G5689.36	A3SS	2012	+
PF3D7_1412500.A3SS.0	G5784.4	G5784.5,G5784.8	A3SS	2012	+
PF3D7_1418000.A3SS.0	G5848.33	G5848.24,G5848.27,G5848.35	A3SS	2102	-
PF3D7_1422500.A3SS.0	G5893.13	G5893.14,G5893.8	A3SS	2012	+
PF3D7_1428600.A3SS.0	G5954.17	G5954.12,G5954.13,G5954.22	A3SS	2012	+
PF3D7_1439100.A3SS.0	G6076.27	G6076.18,G6076.34	A3SS	2012	+
PF3D7_1440900.A3SS.0	G6103.18	G6103.11,G6103.12,G6103.13,G6103.17,G6103.21,G6103.22,G6103.9	A3SS	2012	+
PF3D7_1446900.A3SS.0	G6166.2	G6166.10,G6166.11,G6166.13,G6166.5	A3SS	2100002	-
PF3D7_1453700.A3SS.0	G6240.11	G6240.12,G6240.15,G6240.18,G6240.2,G6240.30,G6240.35,G6240.36,G6240.39,G6240.42,G6240.49,G6240.51,G6240.54	A3SS	20012	+
PF3D7_1461600.A3SS.0	G6336.7	G6336.1,G6336.11,G6336.3,G6336.9	A3SS	2102	-
PF3D7_1468500.A3SS.0	G6407.2	G6407.3,G6407.6,G6407.8	A3SS	2102	-
PF3D7_1471100.A3SS.0	G6433.23	G6433.24,G6433.3	A3SS	2102	-
PF3D7_1471200.A3SS.0	G6438.13,G6438.15	G6438.2,G6438.8	A3SS	20012	+
PF3D7_1472800.A3SS.0	G6453.5	G6453.2,G6453.4	A3SS	2102	-
PF3D7_0205400.A3SS.0	G258.7	G258.1,G258.5	A3SS	2012	+
PF3D7_0213100.A3SS.0	G345.9	G345.11,G345.2,G345.4	A3SS	2012	+
PF3D7_0309600.A3SS.0	G592.30	G592.26,G592.28	A3SS	20012	+
PF3D7_0314100.A3SS.0	G645.11	G645.1,G645.12,G645.13,G645.15	A3SS	210002	-
PF3D7_0316300.A3SS.0	G667.5	G667.10,G667.16,G667.17,G667.19,G667.21,G667.22,G667.7,G667.9	A3SS	2001112	+
PF3D7_0318900.A3SS.0	G698.10	G698.1,G698.3,G698.6,G698.9	A3SS	2102	-
PF3D7_0320700.A3SS.0	G716.11,G716.19	G716.15,G716.16,G716.17,G716.20,G716.23,G716.9	A3SS	2012	+
PF3D7_0323600.A3SS.0	G751.26	G751.21,G751.23	A3SS	2012	+
PF3D7_0324100.A3SS.0	G761.7	G761.3	A3SS	2102	-
PF3D7_0402000.A3SS.0	G804.8	G804.12,G804.14,G804.3,G804.31,G804.34,G804.7	A3SS	2102	-
PF3D7_0410600.A3SS.0	G899.8	G899.10,G899.13,G899.7,G899.9	A3SS	2012	+
PF3D7_0424000.A3SS.0	G1066.2,G1066.5,G1066.7	G1066.6	A3SS	2012	+
PF3D7_0501300.A3SS.4	G1109.128	G1109.43,G1109.44,G1109.48,G1109.49,G1109.53,G1109.54,G1109.55,G1109.61,G1109.62,G1109.66,G1109.72,G1109.73,G1109.75,G1109.78,G1109.80,G1109.81	A3SS	2012	+
PF3D7_0506800.A3SS.0	G1175.21	G1175.10	A3SS	2012	+
PF3D7_0604700.A3SS.0	G1532.14,G1532.2	G1532.12,G1532.15,G1532.17,G1532.3,G1532.5,G1532.8	A3SS	2102	-
PF3D7_0606100.A3SS.0	G1546.13,G1546.21	G1546.12,G1546.14,G1546.18,G1546.22,G1546.24,G1546.25,G1546.5,G1546.8	A3SS	20112	+
PF3D7_0608800.A3SS.0	G1569.24	G1569.19,G1569.20,G1569.26,G1569.28	A3SS	2012	+
PF3D7_0619100.A3SS.0	G1701.11,G1701.4	G1701.10,G1701.2,G1701.6	A3SS	2012	+
PF3D7_0627200.A3SS.0	G1782.1	G1782.2	A3SS	2102	-
PF3D7_0632700.A3SS.0	G1853.19	G1853.21	A3SS	2012	+
PF3D7_0806200.A3SS.0	G2345.13	G2345.10,G2345.15,G2345.9	A3SS	2012	+
PF3D7_0813400.A3SS.0	G2442.7	G2442.3,G2442.6,G2442.8	A3SS	2102	-
PF3D7_0815500.A3SS.0	G2468.6	G2468.11,G2468.15,G2468.16,G2468.5	A3SS	2012	+
PF3D7_0824700.A3SS.0	G2574.31	G2574.38,G2574.43,G2574.47	A3SS	2012	+
PF3D7_0901700.A3SS.0	G2714.8	G2714.1,G2714.16,G2714.5	A3SS	2102	-
PF3D7_0905700.A3SS.0	G2766.45,G2766.46	G2766.44,G2766.55	A3SS	2111002	-
PF3D7_0908900.A3SS.0	G2804.8	G2804.12	A3SS	21002	-
PF3D7_0916200.A3SS.0	G2885.14,G2885.22	G2885.10,G2885.11,G2885.16,G2885.17	A3SS	2012	+
PF3D7_0918100.A3SS.0	G2903.117	G2903.100,G2903.103,G2903.106,G2903.109,G2903.111,G2903.113,G2903.114,G2903.88,G2903.91,G2903.92,G2903.93	A3SS	2012	+
PF3D7_0919100.A3SS.0	G2916.22	G2916.11,G2916.12,G2916.13,G2916.15,G2916.16,G2916.18,G2916.19,G2916.23,G2916.4,G2916.7,G2916.8	A3SS	20000012	+
PF3D7_0929100.A3SS.0	G3013.27	G3013.19,G3013.36	A3SS	20112	+
PF3D7_1015200.A3SS.0	G3316.17	G3316.14	A3SS	21102	-
PF3D7_1015200.A3SS.2	G3316.17	G3316.12	A3SS	2102	-
PF3D7_1017900.A3SS.0	G3351.9	G3351.4,G3351.5	A3SS	20012	+
PF3D7_1022400.A3SS.0	G3416.10,G3416.6	G3416.2,G3416.7	A3SS	2102	-
PF3D7_1030100.A3SS.0	G3491.7	G3491.3	A3SS	2102	-
PF3D7_1105700.A3SS.0	G3688.3	G3688.7	A3SS	2012	+
PF3D7_1114800.A3SS.0	G3775.18,G3775.2,G3775.8	G3775.12,G3775.22,G3775.3	A3SS	2102	-
PF3D7_1118800.A3SS.0	G3822.33,G3822.36	G3822.34,G3822.35,G3822.39	A3SS	2102	-
PF3D7_1120100.A3SS.0	G3837.21	G3837.13,G3837.18,G3837.20	A3SS	2012	+
PF3D7_1128100.A3SS.0	G3930.4	G3930.11,G3930.5	A3SS	2102	-
PF3D7_1130200.A3SS.0	G3952.8	G3952.1,G3952.12,G3952.4,G3952.6,G3952.7	A3SS	200012	+
PF3D7_1131200.A3SS.0	G3965.14	G3965.10,G3965.12,G3965.3,G3965.4,G3965.6	A3SS	2012	+
PF3D7_1134000.A3SS.0	G3998.19	G3998.17,G3998.2,G3998.24,G3998.3	A3SS	2000012	+
PF3D7_1136700.A3SS.0	G4030.3	G4030.1,G4030.2	A3SS	2012	+
PF3D7_1204700.A3SS.0	G4251.7	G4251.13,G4251.5,G4251.6	A3SS	2012	+
PF3D7_1209700.A3SS.1	G4300.28,G4300.29,G4300.32	G4300.35,G4300.38	A3SS	20112	+
PF3D7_1209700.A3SS.2	G4300.27	G4300.35,G4300.38	A3SS	20012	+
PF3D7_1236900.A3SS.2	G4600.10,G4600.11,G4600.4	G4600.12,G4600.14,G4600.16,G4600.19,G4600.3,G4600.5	A3SS	2102	-
PF3D7_1237300.A3SS.0	G4606.1	G4606.3	A3SS	2102	-
PF3D7_1242800.A3SS.0	G4670.6	G4670.11,G4670.15,G4670.26	A3SS	21102	-
PF3D7_1242800.A3SS.1	G4670.5	G4670.11,G4670.15,G4670.26	A3SS	21002	-
PF3D7_1245500.A3SS.0	G4694.11,G4694.12	G4694.10,G4694.16	A3SS	2012	+
PF3D7_1303200.A3SS.0	G4853.15	G4853.14,G4853.22	A3SS	21102	-
PF3D7_1307000.A3SS.0	G4889.13	G4889.7	A3SS	2102	-
PF3D7_1309100.A3SS.1	G4912.13	G4912.12,G4912.14,G4912.15,G4912.9	A3SS	20012	+
PF3D7_1309100.A3SS.2	G4912.18	G4912.12,G4912.14,G4912.15,G4912.9	A3SS	20112	+
PF3D7_1315400.A3SS.2	G4986.36	G4986.1,G4986.23,G4986.28,G4986.4,G4986.6,G4986.8	A3SS	21102	-
PF3D7_1321400.A3SS.1	G5053.27	G5053.14,G5053.16,G5053.18,G5053.24,G5053.26,G5053.28,G5053.29,G5053.30,G5053.5,G5053.8	A3SS	2012	+
PF3D7_1330800.A3SS.0	G5160.36	G5160.31,G5160.32	A3SS	20112	+
PF3D7_1338600.A3SS.0	G5238.5	G5238.1,G5238.10,G5238.11,G5238.7	A3SS	21002	-
PF3D7_1340900.A3SS.0	G5260.21,G5260.23	G5260.17,G5260.18	A3SS	20000000012	+
PF3D7_1342000.A3SS.0	G5272.2	G5272.1,G5272.6	A3SS	2102	-
PF3D7_1358700.A3SS.2	G5461.10	G5461.1,G5461.9	A3SS	21102	-
PF3D7_1361500.A3SS.1	G5500.37,G5500.43,G5500.48	G5500.39,G5500.42,G5500.56	A3SS	21102	-
PF3D7_1364900.A3SS.3	G5536.15,G5536.16	G5536.18,G5536.19	A3SS	21102	-
PF3D7_1364900.A3SS.4	G5536.12	G5536.18,G5536.19	A3SS	21002	-
PF3D7_1372200.A3SS.8	G5608.78	G5608.1,G5608.101,G5608.35,G5608.5,G5608.65,G5608.66,G5608.69,G5608.70,G5608.71,G5608.84,G5608.89,G5608.93	A3SS	2111002	-
PF3D7_1372200.A3SS.9	G5608.77	G5608.1,G5608.101,G5608.35,G5608.5,G5608.65,G5608.66,G5608.69,G5608.70,G5608.71,G5608.84,G5608.89,G5608.93	A3SS	2110002	-
PF3D7_1372200.A3SS.10	G5608.80	G5608.1,G5608.101,G5608.35,G5608.5,G5608.65,G5608.66,G5608.69,G5608.70,G5608.71,G5608.84,G5608.89,G5608.93	A3SS	2111102	-
PF3D7_1372200.A3SS.11	G5608.76	G5608.1,G5608.101,G5608.35,G5608.5,G5608.65,G5608.66,G5608.69,G5608.70,G5608.71,G5608.84,G5608.89,G5608.93	A3SS	2100002	-
PF3D7_1401600.A3SS.7	G5653.22,G5653.9	G5653.15,G5653.18,G5653.2,G5653.24,G5653.4,G5653.7	A3SS	21100002	-
PF3D7_1401600.A3SS.8	G5653.14	G5653.15,G5653.18,G5653.2,G5653.24,G5653.4,G5653.7	A3SS	21111002	-
PF3D7_1412900.A3SS.0	G5786.38,G5786.42	G5786.40	A3SS	2000112	+
PF3D7_1429300.A3SS.0	G5963.17	G5963.10,G5963.14,G5963.15,G5963.18,G5963.20,G5963.3,G5963.4	A3SS	2102	-
PF3D7_1437300.A3SS.2	G6055.24,G6055.26,G6055.28	G6055.14,G6055.25,G6055.31	A3SS	2102	-
PF3D7_1439900.A3SS.0	G6089.25	G6089.19,G6089.20	A3SS	2012	+
PF3D7_1448400.A3SS.0	G6180.27	G6180.21	A3SS	21002	-
PF3D7_1448400.A3SS.1	G6180.28	G6180.21	A3SS	21102	-
PF3D7_1451300.A3SS.0	G6218.11,G6218.12,G6218.14,G6218.16,G6218.17,G6218.26,G6218.27,G6218.30,G6218.32	G6218.20,G6218.24	A3SS	201111112	+
PF3D7_1455200.A3SS.0	G6258.9	G6258.12,G6258.13,G6258.14,G6258.15,G6258.16,G6258.17,G6258.18,G6258.19,G6258.21,G6258.6	A3SS	2012	+
PF3D7_1455200.A3SS.1	G6258.17	G6258.12,G6258.13,G6258.14,G6258.15,G6258.16,G6258.18,G6258.19,G6258.21,G6258.6,G6258.9	A3SS	2012	+
PF3D7_1427400.A5SS.0	G5944.10,G5944.11,G5944.28	G5944.12,G5944.17,G5944.30,G5944.34,G5944.35,G5944.5	A5SS	2012	-
PF3D7_0902100.A5SS.0	G2716.24	G2716.19,G2716.22,G2716.23	A5SS	2012	-
PF3D7_1366800.A5SS.0	G5553.4	G5553.1,G5553.15,G5553.17	A5SS	2012	-
PF3D7_1427400.A5SS.4	G5944.12	G5944.1,G5944.11,G5944.14,G5944.17,G5944.28,G5944.30,G5944.31,G5944.32,G5944.34,G5944.4,G5944.5	A5SS	201112	-
PF3D7_0316300.A5SS.7	G667.34,G667.9	G667.10,G667.13,G667.16,G667.19,G667.21,G667.22,G667.23,G667.25,G667.3,G667.31,G667.32,G667.36,G667.37,G667.38,G667.4,G667.42,G667.5,G667.7	A5SS	2102	+
PF3D7_1234900.A5SS.0	G4578.21	G4578.19,G4578.20	A5SS	2102	+
PF3D7_1435700.A5SS.0	G6035.10	G6035.1,G6035.5,G6035.7,G6035.9	A5SS	2012	-
PF3D7_0108800.A5SS.0	G109.11,G109.9	G109.6	A5SS	21002	+
PF3D7_0113000.A5SS.0	G147.10	G147.14,G147.15,G147.2	A5SS	20112	-
PF3D7_0114100.A5SS.0	G164.2	G164.1	A5SS	2012	-
PF3D7_0204200.A5SS.0	G247.12	G247.14	A5SS	21002	+
PF3D7_0207400.A5SS.0	G274.21	G274.11,G274.14,G274.2,G274.28,G274.5,G274.6,G274.9	A5SS	2012	-
PF3D7_0207600.A5SS.1	G274.56	G274.100,G274.109,G274.111,G274.114,G274.116,G274.44,G274.46,G274.52,G274.53,G274.62,G274.63,G274.73,G274.82,G274.84,G274.87,G274.88,G274.89,G274.90,G274.91,G274.92,G274.93	A5SS	200112	-
PF3D7_0207600.A5SS.4	G274.89	G274.100,G274.109,G274.114,G274.115,G274.116,G274.119,G274.44,G274.46,G274.52,G274.53,G274.56,G274.60,G274.62,G274.65,G274.73,G274.82,G274.84,G274.87,G274.88,G274.90,G274.99	A5SS	200012	-
PF3D7_0209600.A5SS.0	G300.15	G300.21,G300.26,G300.7	A5SS	201111112	-
PF3D7_0218000.A5SS.0	G404.3	G404.1,G404.2	A5SS	2102	+
PF3D7_0301500.A5SS.0	G493.13	G493.10,G493.15	A5SS	2012	-
PF3D7_0302500.A5SS.0	G507.38	G507.39,G507.41,G507.48,G507.49,G507.8,G507.9	A5SS	2102	+
PF3D7_0306200.A5SS.0	G554.2	G554.1,G554.5	A5SS	21102	+
PF3D7_0319700.A5SS.1	G704.18	G704.19,G704.20,G704.22,G704.23	A5SS	21002	+
PF3D7_0321900.A5SS.0	G733.13	G733.1,G733.10,G733.12,G733.16,G733.19	A5SS	21102	+
PF3D7_0405100.A5SS.0	G841.42	G841.36,G841.39,G841.41,G841.48	A5SS	2012	-
PF3D7_0417500.A5SS.0	G985.17,G985.40	G985.1,G985.18,G985.20,G985.36,G985.38,G985.45	A5SS	2012	-
PF3D7_0417500.A5SS.1	G985.36	G985.1,G985.17,G985.18,G985.20,G985.31,G985.38,G985.40,G985.41,G985.45,G985.46	A5SS	2012	-
PF3D7_0417700.A5SS.2	G987.12	G987.10,G987.13,G987.7,G987.8	A5SS	2102	+
PF3D7_0419700.A5SS.0	G1014.2	G1014.1,G1014.6	A5SS	2102	+
PF3D7_0501200.A5SS.0	G1109.10	G1109.5,G1109.6	A5SS	21102	+
PF3D7_0501300.A5SS.0	G1109.60,G1109.71	G1109.49,G1109.66,G1109.78,G1109.80,G1109.81	A5SS	2111111002	+
PF3D7_0501300.A5SS.2	G1109.59,G1109.83,G1109.88,G1109.90	G1109.49,G1109.66,G1109.78,G1109.80,G1109.81	A5SS	21111002	+
PF3D7_0507100.A5SS.0	G1177.45	G1177.40	A5SS	201112	-
PF3D7_0520600.A5SS.2	G1337.14	G1337.10,G1337.12,G1337.17,G1337.20,G1337.7	A5SS	20012	-
PF3D7_0523900.A5SS.0	G1374.10	G1374.13,G1374.14	A5SS	2011112	-
PF3D7_0526800.A5SS.3	G1404.11	G1404.8	A5SS	200012	-
PF3D7_0526800.A5SS.8	G1404.14	G1404.8	A5SS	2000112	-
PF3D7_0526800.A5SS.10	G1404.12,G1404.7	G1404.8	A5SS	2000111111112	-
PF3D7_0530750.A5SS.0	G1458.4	G1458.10	A5SS	2012	-
PF3D7_0601200.A5SS.0	G1495.6	G1495.8	A5SS	2102	+
PF3D7_0606100.A5SS.0	G1546.6	G1546.12,G1546.14,G1546.18,G1546.22,G1546.24,G1546.25,G1546.5,G1546.8	A5SS	210002	+
PF3D7_0607400.A5SS.0	G1555.15	G1555.11,G1555.13,G1555.18,G1555.21,G1555.23	A5SS	2012	-
PF3D7_0607400.A5SS.1	G1555.13	G1555.12,G1555.15,G1555.18,G1555.21,G1555.23	A5SS	2012	-
PF3D7_0624800.A5SS.0	G1758.11,G1758.14,G1758.6	G1758.15	A5SS	2012	-
PF3D7_0628300.A5SS.1	G1797.59	G1797.10,G1797.15,G1797.16,G1797.24,G1797.30,G1797.4,G1797.43,G1797.46,G1797.50,G1797.51,G1797.54,G1797.55,G1797.60,G1797.61,G1797.66,G1797.7,G1797.76,G1797.77,G1797.8	A5SS	2012	-
PF3D7_0632600.A5SS.0	G1853.2,G1853.3	G1853.1,G1853.12,G1853.4	A5SS	2102	+
PF3D7_0703600.A5SS.0	G1902.47	G1902.28,G1902.30,G1902.32,G1902.33,G1902.35,G1902.36,G1902.37,G1902.46	A5SS	2102	+
PF3D7_0707300.A5SS.0	G1950.34	G1950.2,G1950.33	A5SS	2102	+
PF3D7_0709800.A5SS.0	G1982.1	G1982.3	A5SS	2102	+
PF3D7_0713100.A5SS.0	G2028.5	G2028.2	A5SS	2102	+
PF3D7_0721000.A5SS.0	G2120.59	G2120.45,G2120.53,G2120.58,G2120.60	A5SS	21002	+
PF3D7_0731300.A5SS.0	G2239.20	G2239.1,G2239.15,G2239.16,G2239.18,G2239.19,G2239.22,G2239.5,G2239.9	A5SS	2102	+
PF3D7_0807700.A5SS.0	G2363.33	G2363.34,G2363.38	A5SS	2012	-
PF3D7_0810700.A5SS.0	G2407.6	G2407.3	A5SS	2012	-
PF3D7_0814200.A5SS.3	G2452.48	G2452.11,G2452.12,G2452.13,G2452.14,G2452.16,G2452.17,G2452.19,G2452.2,G2452.25,G2452.27,G2452.30,G2452.33,G2452.35,G2452.38,G2452.39,G2452.41,G2452.45,G2452.46,G2452.5,G2452.50,G2452.52,G2452.53,G2452.54,G2452.60	A5SS	2100002	+
PF3D7_0814400.A5SS.0	G2454.12	G2454.11,G2454.17,G2454.19,G2454.20	A5SS	2012	-
PF3D7_0820700.A5SS.0	G2526.6	G2526.2,G2526.5	A5SS	2102	+
PF3D7_0824700.A5SS.0	G2574.47	G2574.31,G2574.38	A5SS	2102	+
PF3D7_0831600.A5SS.0	G2657.16	G2657.10,G2657.8,G2657.9	A5SS	2102	+
PF3D7_0901800.A5SS.0	G2715.7	G2715.4	A5SS	2102	+
PF3D7_0903200.A5SS.0	G2731.4	G2731.1,G2731.15,G2731.16,G2731.17,G2731.18,G2731.19,G2731.21,G2731.22,G2731.23,G2731.24,G2731.29,G2731.30,G2731.34,G2731.36,G2731.42,G2731.44,G2731.7	A5SS	2012	-
PF3D7_0903200.A5SS.1	G2731.22,G2731.23	G2731.1,G2731.10,G2731.15,G2731.16,G2731.17,G2731.18,G2731.19,G2731.21,G2731.30,G2731.36,G2731.4,G2731.42	A5SS	2012	-
PF3D7_0903200.A5SS.2	G2731.24	G2731.1,G2731.10,G2731.15,G2731.16,G2731.17,G2731.18,G2731.19,G2731.21,G2731.30,G2731.36,G2731.4,G2731.42	A5SS	20112	-
PF3D7_0905400.A5SS.3	G2763.70	G2763.10,G2763.18,G2763.27,G2763.29,G2763.31,G2763.38,G2763.48,G2763.50,G2763.51,G2763.60,G2763.61,G2763.73,G2763.78,G2763.81,G2763.87,G2763.93,G2763.95	A5SS	2001111112	-
PF3D7_0908500.A5SS.0	G2799.16	G2799.11,G2799.12,G2799.13,G2799.14,G2799.17,G2799.19,G2799.3,G2799.5,G2799.8,G2799.9	A5SS	2012	-
PF3D7_0909600.A5SS.0	G2813.4	G2813.1,G2813.2	A5SS	2012	-
PF3D7_0913300.A5SS.0	G2853.3	G2853.4,G2853.7	A5SS	2012	-
PF3D7_0913300.A5SS.2	G2853.2	G2853.4,G2853.7	A5SS	201112	-
PF3D7_0915300.A5SS.0	G2877.8	G2877.11,G2877.14,G2877.3,G2877.6	A5SS	2012	-
PF3D7_0918100.A5SS.0	G2903.100,G2903.103,G2903.86,G2903.88,G2903.92	G2903.91,G2903.93	A5SS	2111102	+
PF3D7_0927900.A5SS.0	G3004.36	G3004.32	A5SS	2012	-
PF3D7_0928700.A5SS.0	G3011.18	G3011.13,G3011.17	A5SS	20012	-
PF3D7_0931400.A5SS.0	G3040.9	G3040.2,G3040.3,G3040.4,G3040.5,G3040.8	A5SS	2102	+
PF3D7_0934500.A5SS.0	G3063.19	G3063.14	A5SS	20112	-
PF3D7_0934500.A5SS.1	G3063.13	G3063.14	A5SS	201112	-
PF3D7_0934800.A5SS.0	G3067.41	G3067.27,G3067.28,G3067.29,G3067.30,G3067.34,G3067.35,G3067.37,G3067.38,G3067.54	A5SS	2102	+
PF3D7_0935800.A5SS.0	G3089.25	G3089.1,G3089.23,G3089.9	A5SS	2102	+
PF3D7_0936800.A5SS.0	G3103.1,G3103.6	G3103.2,G3103.3	A5SS	2102	+
PF3D7_1001100.A5SS.0	G3138.10	G3138.16,G3138.18,G3138.5,G3138.8,G3138.9	A5SS	2012	-
PF3D7_1002400.A5SS.1	G3157.23	G3157.12,G3157.16,G3157.24,G3157.26,G3157.37,G3157.4,G3157.42,G3157.45,G3157.5,G3157.6,G3157.7,G3157.8	A5SS	2102	+
PF3D7_1007000.A5SS.0	G3214.32	G3214.17,G3214.22,G3214.23,G3214.34,G3214.35	A5SS	2102	+
PF3D7_1008900.A5SS.0	G3241.4	G3241.1,G3241.2	A5SS	2012	-
PF3D7_1015800.A5SS.0	G3321.13,G3321.19,G3321.29,G3321.4	G3321.15,G3321.16,G3321.17,G3321.25,G3321.26,G3321.27,G3321.5,G3321.8,G3321.9	A5SS	2102	+
PF3D7_1016600.A5SS.0	G3332.4	G3332.1	A5SS	2012	-
PF3D7_1019500.A5SS.0	G3373.5,G3373.6	G3373.4	A5SS	20012	-
PF3D7_1021400.A5SS.0	G3396.3	G3396.10,G3396.13,G3396.4,G3396.6,G3396.9	A5SS	21002	+
PF3D7_1025000.A5SS.0	G3442.25	G3442.19,G3442.30,G3442.32,G3442.35,G3442.36,G3442.39	A5SS	2012	-
PF3D7_1025400.A5SS.0	G3445.20	G3445.10,G3445.14,G3445.27	A5SS	20112	-
PF3D7_1029800.A5SS.0	G3488.1	G3488.6	A5SS	20112	-
PF3D7_1031500.A5SS.0	G3505.5	G3505.1,G3505.4	A5SS	2102	+
PF3D7_1038000.A5SS.0	G3571.20	G3571.15,G3571.2,G3571.5	A5SS	21002	+
PF3D7_1104300.A5SS.0	G3670.3,G3670.4,G3670.5,G3670.6	G3670.1,G3670.10	A5SS	2012	-
PF3D7_1105700.A5SS.0	G3688.8	G3688.7	A5SS	21002	+
PF3D7_1107100.A5SS.0	G3699.27,G3699.39	G3699.12,G3699.26	A5SS	2102	+
PF3D7_1107200.A5SS.0	G3699.47	G3699.43,G3699.48,G3699.50,G3699.51,G3699.54,G3699.55,G3699.56,G3699.57,G3699.61,G3699.62,G3699.63,G3699.71,G3699.72,G3699.74	A5SS	2102	+
PF3D7_1114700.A5SS.2	G3774.16,G3774.37	G3774.11,G3774.12,G3774.17,G3774.18,G3774.25,G3774.32,G3774.34,G3774.35,G3774.43,G3774.8	A5SS	210002	+
PF3D7_1114800.A5SS.1	G3775.8	G3775.12,G3775.18,G3775.2,G3775.22,G3775.3	A5SS	2012	-
PF3D7_1120300.A5SS.0	G3837.39	G3837.38	A5SS	2102	+
PF3D7_1123400.A5SS.1	G3867.23,G3867.24	G3867.20	A5SS	2111111102	+
PF3D7_1123400.A5SS.2	G3867.21,G3867.25,G3867.27	G3867.20,G3867.22,G3867.29	A5SS	2102	+
PF3D7_1129200.A5SS.0	G3941.24	G3941.18,G3941.23,G3941.25,G3941.26	A5SS	21002	+
PF3D7_1130500.A5SS.0	G3955.8	G3955.10,G3955.12,G3955.9	A5SS	211002	+
PF3D7_1132600.A5SS.0	G3983.2	G3983.4,G3983.8	A5SS	2012	-
PF3D7_1135900.A5SS.1	G4018.7	G4018.17,G4018.24,G4018.27,G4018.36,G4018.39,G4018.5,G4018.55	A5SS	20012	-
PF3D7_1136200.A5SS.0	G4022.4	G4022.11,G4022.5,G4022.6	A5SS	20012	-
PF3D7_1141400.A5SS.0	G4086.19,G4086.5,G4086.6	G4086.18,G4086.7	A5SS	2102	+
PF3D7_1141400.A5SS.7	G4086.18	G4086.11,G4086.12,G4086.19,G4086.20,G4086.22,G4086.23,G4086.25,G4086.6,G4086.7	A5SS	21102	+
PF3D7_1144900.A5SS.0	G4122.2	G4122.1,G4122.6,G4122.7	A5SS	2012	-
PF3D7_1200800.A5SS.0	G4209.3	G4209.2,G4209.7	A5SS	2012	-
PF3D7_1202400.A5SS.0	G4230.2	G4230.1,G4230.3,G4230.4	A5SS	2012	-
PF3D7_1216900.A5SS.0	G4374.10	G4374.3	A5SS	211102	+
PF3D7_1229500.A5SS.0	G4520.13	G4520.1,G4520.16,G4520.17	A5SS	21102	+
PF3D7_1230000.A5SS.0	G4525.10	G4525.12,G4525.13,G4525.2,G4525.20,G4525.5,G4525.6,G4525.7	A5SS	2102	+
PF3D7_1230800.A5SS.0	G4533.16,G4533.4	G4533.11,G4533.7	A5SS	2102	+
PF3D7_1232500.A5SS.0	G4554.10,G4554.7	G4554.1,G4554.4,G4554.9	A5SS	2012	-
PF3D7_1241600.A5SS.0	G4661.11,G4661.17,G4661.7	G4661.4,G4661.5	A5SS	21102	+
PF3D7_1242300.A5SS.0	G4667.2	G4667.3	A5SS	2012	-
PF3D7_1248500.A5SS.0	G4727.10,G4727.18	G4727.15,G4727.16,G4727.17,G4727.23,G4727.4,G4727.9	A5SS	2012	-
PF3D7_1248500.A5SS.1	G4727.21	G4727.4	A5SS	2011111111111110	-
PF3D7_1253000.A5SS.0	G4777.5	G4777.13,G4777.6	A5SS	21102	+
PF3D7_1253000.A5SS.2	G4777.20	G4777.13,G4777.6	A5SS	2102	+
PF3D7_1301700.A5SS.1	G4831.8	G4831.12	A5SS	2111102	+
PF3D7_1301700.A5SS.2	G4831.10,G4831.13	G4831.12	A5SS	211102	+
PF3D7_1303700.A5SS.0	G4858.7	G4858.8	A5SS	2102	+
PF3D7_1304100.A5SS.0	G4862.6,G4862.7	G4862.2,G4862.5,G4862.8	A5SS	2011112	-
PF3D7_1308800.A5SS.0	G4910.8	G4910.1,G4910.12	A5SS	20112	-
PF3D7_1316200.A5SS.0	G4994.11	G4994.13	A5SS	21102	+
PF3D7_1322500.A5SS.0	G5073.15,G5073.9	G5073.18,G5073.23,G5073.3,G5073.4,G5073.8	A5SS	21002	+
PF3D7_1323400.A5SS.0	G5080.5	G5080.2,G5080.3	A5SS	20112	-
PF3D7_1325700.A5SS.0	G5105.15	G5105.12,G5105.4	A5SS	2012	-
PF3D7_1341300.A5SS.0	G5265.3	G5265.2	A5SS	2111102	+
PF3D7_1347500.A5SS.0	G5339.11	G5339.1	A5SS	2011112	-
PF3D7_1356700.A5SS.0	G5441.3	G5441.10,G5441.11,G5441.16,G5441.8	A5SS	2102	+
PF3D7_1356700.A5SS.1	G5441.10	G5441.11,G5441.3,G5441.4,G5441.8	A5SS	2102	+
PF3D7_1358800.A5SS.0	G5463.7,G5463.8	G5463.5,G5463.6	A5SS	2102	+
PF3D7_1361500.A5SS.0	G5500.40	G5500.34,G5500.38,G5500.39,G5500.42,G5500.43,G5500.44,G5500.47,G5500.48	A5SS	2012	-
PF3D7_1367500.A5SS.0	G5558.11	G5558.10,G5558.9	A5SS	211002	+
PF3D7_1372200.A5SS.1	G5608.74	G5608.1,G5608.101,G5608.35,G5608.5,G5608.65,G5608.69,G5608.70,G5608.71,G5608.84,G5608.89,G5608.93	A5SS	200000112	-
PF3D7_1402000.A5SS.0	G5657.45	G5657.23,G5657.24,G5657.43,G5657.44,G5657.56	A5SS	2012	-
PF3D7_1402700.A5SS.0	G5664.20	G5664.18,G5664.23,G5664.25,G5664.26,G5664.27,G5664.37	A5SS	20012	-
PF3D7_1402700.A5SS.1	G5664.21	G5664.18	A5SS	20011111112	-
PF3D7_1407300.A5SS.0	G5720.26	G5720.1,G5720.2,G5720.27,G5720.3,G5720.6	A5SS	2102	+
PF3D7_1407300.A5SS.1	G5720.27	G5720.1,G5720.26,G5720.6	A5SS	21002	+
PF3D7_1409200.A5SS.4	G5744.13	G5744.1	A5SS	20011112	-
PF3D7_1412400.A5SS.0	G5782.17	G5782.18,G5782.19,G5782.2,G5782.21	A5SS	2012	-
PF3D7_1412400.A5SS.1	G5782.19	G5782.17,G5782.18,G5782.2,G5782.21	A5SS	2012	-
PF3D7_1412900.A5SS.0	G5786.18,G5786.25,G5786.31	G5786.13,G5786.27,G5786.28,G5786.32	A5SS	211102	+
PF3D7_1419300.A5SS.5	G5861.14	G5861.10,G5861.13	A5SS	2111111102	+
PF3D7_1419300.A5SS.6	G5861.17,G5861.19	G5861.10,G5861.13,G5861.3,G5861.5,G5861.9	A5SS	21102	+
PF3D7_1427400.A5SS.3	G5944.12	G5944.35	A5SS	200112	-
PF3D7_1428300.A5SS.0	G5951.7	G5951.5	A5SS	20012	-
PF3D7_1429300.A5SS.1	G5963.10,G5963.20	G5963.14,G5963.15,G5963.17,G5963.18,G5963.3,G5963.4,G5963.6	A5SS	2012	-
PF3D7_1432100.A5SS.1	G5996.5	G5996.21,G5996.23,G5996.3,G5996.6	A5SS	2102	+
PF3D7_1439700.A5SS.0	G6087.11	G6087.15,G6087.8	A5SS	2012	-
PF3D7_1444800.A5SS.0	G6137.53	G6137.22	A5SS	200112	-
PF3D7_1445200.A5SS.0	G6143.6	G6143.2	A5SS	2102	+
PF3D7_1451300.A5SS.0	G6218.17	G6218.11,G6218.12,G6218.13,G6218.14,G6218.15,G6218.16,G6218.20,G6218.21,G6218.23,G6218.24	A5SS	211111002	+
PF3D7_1453700.A5SS.0	G6240.3	G6240.2	A5SS	2.11111e+16	+
PF3D7_1455200.A5SS.1	G6258.12	G6258.13,G6258.14,G6258.17,G6258.18,G6258.21,G6258.6	A5SS	2102	+
PF3D7_1457000.A5SS.0	G6285.22	G6285.2,G6285.3,G6285.4,G6285.8	A5SS	2012	-
PF3D7_1471400.A5SS.0	G6439.22	G6439.13,G6439.25	A5SS	20112	-
PF3D7_1474800.A5SS.0	G6473.30	G6473.29	A5SS	21102	+
PF3D7_1477500.A5SS.0	G6513.7	G6513.1,G6513.3	A5SS	2102	+
PF3D7_0108800.A5SS.2	G109.14	G109.6	A5SS	2102	+
PF3D7_0109300.A5SS.0	G112.11,G112.9	G112.12,G112.6,G112.7	A5SS	2012	-
PF3D7_0201800.A5SS.0	G214.4	G214.1,G214.2	A5SS	2012	-
PF3D7_0207600.A5SS.0	G274.53	G274.100,G274.109,G274.111,G274.114,G274.115,G274.46,G274.56,G274.60,G274.69,G274.73,G274.82,G274.84,G274.87,G274.88,G274.89,G274.90,G274.91,G274.92,G274.93,G274.99	A5SS	2012	-
PF3D7_0207600.A5SS.3	G274.93	G274.100,G274.109,G274.114,G274.115,G274.116,G274.119,G274.44,G274.46,G274.52,G274.53,G274.56,G274.60,G274.62,G274.65,G274.73,G274.82,G274.84,G274.87,G274.88,G274.90,G274.99	A5SS	20012	-
PF3D7_0211900.A5SS.1	G328.5	G328.10,G328.12,G328.14,G328.17,G328.18,G328.2,G328.3,G328.8	A5SS	200012	-
PF3D7_0211900.A5SS.2	G328.4	G328.10,G328.12,G328.14,G328.17,G328.18,G328.2,G328.3,G328.8	A5SS	200112	-
PF3D7_0213400.A5SS.0	G345.29	G345.16,G345.23,G345.26	A5SS	2102	+
PF3D7_0219400.A5SS.0	G418.12	G418.3	A5SS	210002	+
PF3D7_0303200.A5SS.0	G517.6	G517.2,G517.3,G517.7,G517.9	A5SS	2102	+
PF3D7_0303400.A5SS.0	G519.13	G519.12,G519.15,G519.16,G519.18,G519.2,G519.22,G519.5,G519.6,G519.8,G519.9	A5SS	2102	+
PF3D7_0309600.A5SS.0	G592.34	G592.26,G592.28	A5SS	21002	+
PF3D7_0309800.A5SS.1	G595.9	G595.1,G595.10,G595.11,G595.12,G595.13,G595.3,G595.4,G595.8	A5SS	2102	+
PF3D7_0316300.A5SS.0	G667.3,G667.4	G667.10,G667.16,G667.17,G667.19,G667.21,G667.22,G667.7,G667.9	A5SS	2100002	+
PF3D7_0316300.A5SS.1	G667.21	G667.10,G667.13,G667.17,G667.22,G667.23,G667.3,G667.4,G667.5,G667.9	A5SS	2111111111111100	+
PF3D7_0316300.A5SS.2	G667.25	G667.10,G667.13,G667.17,G667.22,G667.23,G667.3,G667.4,G667.5,G667.9	A5SS	2111111111111000	+
PF3D7_0316600.A5SS.0	G666.36	G666.31,G666.34,G666.38,G666.40,G666.46	A5SS	2012	-
PF3D7_0319700.A5SS.2	G704.21	G704.19,G704.20,G704.22,G704.23	A5SS	2102	+
PF3D7_0321600.A5SS.0	G729.8	G729.1,G729.5	A5SS	2102	+
PF3D7_0415900.A5SS.0	G963.5	G963.3	A5SS	2012	-
PF3D7_0418300.A5SS.0	G996.6	G996.2,G996.5,G996.8	A5SS	2012	-
PF3D7_0520600.A5SS.0	G1337.9	G1337.10,G1337.12,G1337.17,G1337.20,G1337.7	A5SS	2012	-
PF3D7_0520600.A5SS.3	G1337.10	G1337.12,G1337.14,G1337.20,G1337.7,G1337.9	A5SS	2012	-
PF3D7_0523400.A5SS.0	G1369.5,G1369.8,G1369.9	G1369.2,G1369.4,G1369.7	A5SS	21102	+
PF3D7_0526800.A5SS.1	G1404.9	G1404.8	A5SS	20112	-
PF3D7_0526800.A5SS.2	G1404.10	G1404.8	A5SS	20012	-
PF3D7_0608500.A5SS.0	G1566.13	G1566.4	A5SS	2012	-
PF3D7_0608600.A5SS.0	G1568.7	G1568.5	A5SS	2102	+
PF3D7_0609200.A5SS.0	G1574.10,G1574.6	G1574.7,G1574.8	A5SS	2102	+
PF3D7_0615600.A5SS.0	G1651.18,G1651.35	G1651.10,G1651.11,G1651.13,G1651.2,G1651.21,G1651.22,G1651.27,G1651.29,G1651.31,G1651.7,G1651.9	A5SS	2012	-
PF3D7_0615800.A5SS.0	G1654.6	G1654.10,G1654.3,G1654.8,G1654.9	A5SS	2012	-
PF3D7_0627500.A5SS.0	G1782.15	G1782.13,G1782.14	A5SS	2012	-
PF3D7_0713700.A5SS.0	G2032.2	G2032.10,G2032.11,G2032.12,G2032.13,G2032.14,G2032.16,G2032.17,G2032.18,G2032.24,G2032.25,G2032.26,G2032.27,G2032.28,G2032.29,G2032.31,G2032.4,G2032.5,G2032.6,G2032.7,G2032.9	A5SS	2012	-
PF3D7_0715900.A5SS.0	G2060.3	G2060.2,G2060.4,G2060.5,G2060.6,G2060.9	A5SS	21002	+
PF3D7_0715900.A5SS.1	G2060.7	G2060.2,G2060.4,G2060.5,G2060.6,G2060.9	A5SS	21102	+
PF3D7_0719500.A5SS.0	G2107.16	G2107.12,G2107.15	A5SS	2012	-
PF3D7_0720700.A5SS.0	G2120.9	G2120.1,G2120.4,G2120.8	A5SS	2102	+
PF3D7_0721100.A5SS.0	G2120.86	G2120.78,G2120.80,G2120.84,G2120.85	A5SS	2102	+
PF3D7_0805000.A5SS.0	G2330.9	G2330.8	A5SS	2012	-
PF3D7_0807500.A5SS.0	G2361.37	G2361.30,G2361.39	A5SS	2102	+
PF3D7_0810500.A5SS.0	G2404.6	G2404.15,G2404.3,G2404.4,G2404.7,G2404.8	A5SS	2012	-
PF3D7_0814200.A5SS.4	G2452.15,G2452.57	G2452.11,G2452.12,G2452.13,G2452.14,G2452.16,G2452.17,G2452.19,G2452.2,G2452.25,G2452.27,G2452.30,G2452.33,G2452.35,G2452.38,G2452.39,G2452.41,G2452.45,G2452.46,G2452.5,G2452.50,G2452.52,G2452.53,G2452.54,G2452.60	A5SS	211002	+
PF3D7_0814200.A5SS.5	G2452.23	G2452.11,G2452.12,G2452.13,G2452.14,G2452.16,G2452.17,G2452.19,G2452.2,G2452.25,G2452.27,G2452.30,G2452.33,G2452.35,G2452.38,G2452.39,G2452.41,G2452.45,G2452.46,G2452.5,G2452.50,G2452.52,G2452.53,G2452.54,G2452.60	A5SS	211102	+
PF3D7_0814200.A5SS.6	G2452.31	G2452.11,G2452.12,G2452.13,G2452.14,G2452.16,G2452.17,G2452.19,G2452.2,G2452.25,G2452.27,G2452.30,G2452.33,G2452.35,G2452.38,G2452.39,G2452.41,G2452.45,G2452.46,G2452.5,G2452.50,G2452.52,G2452.53,G2452.54,G2452.60	A5SS	210002	+
PF3D7_0817600.A5SS.0	G2489.7	G2489.1	A5SS	2012	-
PF3D7_0818400.A5SS.1	G2500.6	G2500.2,G2500.5	A5SS	20012	-
PF3D7_0818400.A5SS.2	G2500.4	G2500.2,G2500.5	A5SS	20112	-
PF3D7_0818500.A5SS.0	G2497.78	G2497.53,G2497.57,G2497.58,G2497.76	A5SS	2102	+
PF3D7_0826900.A5SS.0	G2601.13	G2601.10,G2601.12,G2601.5,G2601.8,G2601.9	A5SS	2102	+
PF3D7_0830900.A5SS.0	G2646.8	G2646.3	A5SS	2012	-
PF3D7_0832200.A5SS.0	G2664.11	G2664.17	A5SS	21002	+
PF3D7_0902500.A5SS.0	G2720.54	G2720.57	A5SS	2012	-
PF3D7_0902800.A5SS.0	G2725.14	G2725.18,G2725.19,G2725.23,G2725.8	A5SS	2012	-
PF3D7_0903200.A5SS.6	G2731.19	G2731.1,G2731.10,G2731.11,G2731.22,G2731.23,G2731.24,G2731.29,G2731.30,G2731.34,G2731.36,G2731.4,G2731.44,G2731.51,G2731.7,G2731.8	A5SS	2000000012	-
PF3D7_0903200.A5SS.7	G2731.18	G2731.1,G2731.10,G2731.11,G2731.22,G2731.23,G2731.24,G2731.29,G2731.30,G2731.34,G2731.36,G2731.4,G2731.44,G2731.51,G2731.7,G2731.8	A5SS	2000001112	-
PF3D7_0905400.A5SS.2	G2763.62	G2763.10,G2763.18,G2763.27,G2763.28,G2763.29,G2763.38,G2763.48,G2763.51,G2763.60,G2763.67,G2763.70,G2763.72,G2763.78,G2763.79,G2763.81,G2763.87,G2763.93,G2763.95	A5SS	2012	-
PF3D7_0908900.A5SS.0	G2804.10	G2804.12	A5SS	20012	-
PF3D7_0911400.A5SS.0	G2837.6	G2837.2,G2837.3,G2837.5,G2837.7	A5SS	2012	-
PF3D7_0913500.A5SS.0	G2857.5	G2857.1	A5SS	2012	-
PF3D7_0920500.A5SS.0	G2930.8	G2930.10,G2930.11,G2930.13,G2930.14,G2930.16,G2930.19,G2930.7	A5SS	2102	+
PF3D7_0921000.A5SS.0	G2936.9	G2936.13,G2936.17	A5SS	20112	-
PF3D7_0922500.A5SS.0	G2948.64	G2948.57	A5SS	2102	+
PF3D7_0929400.A5SS.0	G3017.72	G3017.18,G3017.21,G3017.24,G3017.27,G3017.30,G3017.31,G3017.43,G3017.44,G3017.56,G3017.57	A5SS	2102	+
PF3D7_0934700.A5SS.0	G3067.14,G3067.8	G3067.2,G3067.4,G3067.5,G3067.7	A5SS	2102	+
PF3D7_0936600.A5SS.0	G3098.8	G3098.2,G3098.4	A5SS	211102	+
PF3D7_0936600.A5SS.1	G3098.5	G3098.2,G3098.4	A5SS	210002	+
PF3D7_0936600.A5SS.2	G3098.6	G3098.2,G3098.4	A5SS	211002	+
PF3D7_1001100.A5SS.1	G3138.10	G3138.12,G3138.15,G3138.3	A5SS	20012	-
PF3D7_1002400.A5SS.0	G3157.37	G3157.13,G3157.23,G3157.24,G3157.26,G3157.4,G3157.5,G3157.6,G3157.7	A5SS	2102	+
PF3D7_1003500.A5SS.0	G3170.1	G3170.3	A5SS	2012	-
PF3D7_1004700.A5SS.0	G3191.4	G3191.2,G3191.3,G3191.7,G3191.9	A5SS	2012	-
PF3D7_1011900.A5SS.0	G3280.2	G3280.1,G3280.10,G3280.14,G3280.7,G3280.9	A5SS	2012	-
PF3D7_1012400.A5SS.0	G3281.25	G3281.18,G3281.26,G3281.30,G3281.36,G3281.39	A5SS	2012	-
PF3D7_1012400.A5SS.2	G3281.26	G3281.18,G3281.25	A5SS	2012	-
PF3D7_1016800.A5SS.0	G3335.7	G3335.1,G3335.5	A5SS	2012	-
PF3D7_1021400.A5SS.1	G3396.13	G3396.10,G3396.14,G3396.3,G3396.6	A5SS	2102	+
PF3D7_1026500.A5SS.0	G3455.6	G3455.5	A5SS	2012	-
PF3D7_1026600.A5SS.0	G3455.24	G3455.21,G3455.8	A5SS	20012	-
PF3D7_1032400.A5SS.0	G3514.5	G3514.11,G3514.12,G3514.13,G3514.14,G3514.2,G3514.4,G3514.7	A5SS	2012	-
PF3D7_1103100.A5SS.0	G3652.3	G3652.4	A5SS	2012	-
PF3D7_1104100.A5SS.0	G3666.10	G3666.3,G3666.4,G3666.5	A5SS	2012	-
PF3D7_1114700.A5SS.3	G3774.27	G3774.11,G3774.12,G3774.17,G3774.18,G3774.25,G3774.32,G3774.34,G3774.35,G3774.43,G3774.8	A5SS	21002	+
PF3D7_1114800.A5SS.0	G3775.2	G3775.12,G3775.18,G3775.22,G3775.3,G3775.8	A5SS	2012	-
PF3D7_1117700.A5SS.0	G3807.20	G3807.14,G3807.16,G3807.25	A5SS	2012	-
PF3D7_1118800.A5SS.1	G3822.39	G3822.34,G3822.36	A5SS	20112	-
PF3D7_1118800.A5SS.2	G3822.33	G3822.34,G3822.36	A5SS	20012	-
PF3D7_1120100.A5SS.0	G3837.20	G3837.13,G3837.18,G3837.21	A5SS	2102	+
PF3D7_1121600.A5SS.1	G3854.29	G3854.22,G3854.37,G3854.9	A5SS	20012	-
PF3D7_1121600.A5SS.2	G3854.28	G3854.22,G3854.37,G3854.9	A5SS	20112	-
PF3D7_1125000.A5SS.0	G3894.5	G3894.10,G3894.12,G3894.14,G3894.15,G3894.16,G3894.17,G3894.18,G3894.22,G3894.23,G3894.24,G3894.25,G3894.26,G3894.4,G3894.6	A5SS	2012	-
PF3D7_1125000.A5SS.2	G3894.14,G3894.25	G3894.10,G3894.15,G3894.22,G3894.4,G3894.5,G3894.6	A5SS	2012	-
PF3D7_1130200.A5SS.0	G3952.10	G3952.1,G3952.12,G3952.4,G3952.6,G3952.7	A5SS	211002	+
PF3D7_1130200.A5SS.1	G3952.13	G3952.1,G3952.12,G3952.4,G3952.6,G3952.7	A5SS	210002	+
PF3D7_1134000.A5SS.0	G3998.21	G3998.17,G3998.2,G3998.24,G3998.3	A5SS	2100002	+
PF3D7_1134000.A5SS.1	G3998.28	G3998.17,G3998.2,G3998.24,G3998.3	A5SS	2111002	+
PF3D7_1134000.A5SS.2	G3998.16	G3998.17,G3998.2,G3998.24,G3998.3	A5SS	2110002	+
PF3D7_1135600.A5SS.1	G4017.8	G4017.5	A5SS	2102	+
PF3D7_1135900.A5SS.0	G4018.44	G4018.17,G4018.24,G4018.27,G4018.36,G4018.39,G4018.5,G4018.55	A5SS	2012	-
PF3D7_1136700.A5SS.0	G4030.7	G4030.6	A5SS	211102	+
PF3D7_1138500.A5SS.0	G4050.3,G4050.9	G4050.5,G4050.7	A5SS	2102	+
PF3D7_1139900.A5SS.1	G4069.18	G4069.11,G4069.14,G4069.15,G4069.6	A5SS	2102	+
PF3D7_1141400.A5SS.6	G4086.25	G4086.18,G4086.19,G4086.23,G4086.5,G4086.6,G4086.7	A5SS	21102	+
PF3D7_1147400.A5SS.0	G4154.1	G4154.3,G4154.4	A5SS	2012	-
PF3D7_1205800.A5SS.0	G4264.19	G4264.16,G4264.18,G4264.28,G4264.35,G4264.44,G4264.5	A5SS	2102	+
PF3D7_1205800.A5SS.1	G4264.18,G4264.19,G4264.35	G4264.23,G4264.28,G4264.45,G4264.5	A5SS	2102	+
PF3D7_1218600.A5SS.0	G4390.27	G4390.15,G4390.23,G4390.30	A5SS	2012	-
PF3D7_1223600.A5SS.0	G4454.34	G4454.23,G4454.31,G4454.35	A5SS	2012	-
PF3D7_1228000.A5SS.0	G4502.8	G4502.5,G4502.6	A5SS	2102	+
PF3D7_1228500.A5SS.0	G4507.1,G4507.10	G4507.16,G4507.2,G4507.8,G4507.9	A5SS	2102	+
PF3D7_1229900.A5SS.0	G4524.18,G4524.32,G4524.7	G4524.2,G4524.3	A5SS	20112	-
PF3D7_1230600.A5SS.0	G4530.2	G4530.1,G4530.3	A5SS	2102	+
PF3D7_1232700.A5SS.0	G4556.31	G4556.30,G4556.34,G4556.37,G4556.40,G4556.42,G4556.45,G4556.46	A5SS	2102	+
PF3D7_1236400.A5SS.0	G4596.12,G4596.6	G4596.4,G4596.5	A5SS	21002	+
PF3D7_1246300.A5SS.0	G4707.10,G4707.11	G4707.1,G4707.16,G4707.17,G4707.2	A5SS	2102	+
PF3D7_1246900.A5SS.0	G4712.3	G4712.4,G4712.5,G4712.8	A5SS	2012	-
PF3D7_1303200.A5SS.0	G4853.10	G4853.14,G4853.22	A5SS	20112	-
PF3D7_1303700.A5SS.1	G4858.11	G4858.7,G4858.8	A5SS	2102	+
PF3D7_1308200.A5SS.0	G4904.9	G4904.1,G4904.11,G4904.12,G4904.14,G4904.5,G4904.8	A5SS	2012	-
PF3D7_1316800.A5SS.0	G5002.4	G5002.10,G5002.2,G5002.3,G5002.6	A5SS	2012	-
PF3D7_1320100.A5SS.0	G5039.4	G5039.12,G5039.8	A5SS	2012	-
PF3D7_1322500.A5SS.2	G5073.21	G5073.18,G5073.23,G5073.3,G5073.4,G5073.8	A5SS	2102	+
PF3D7_1326100.A5SS.0	G5109.17	G5109.1,G5109.10,G5109.14,G5109.15,G5109.18,G5109.2,G5109.22,G5109.26,G5109.28,G5109.29,G5109.7,G5109.8	A5SS	21102	+
PF3D7_1326100.A5SS.1	G5109.18	G5109.1,G5109.10,G5109.14,G5109.15,G5109.17,G5109.2,G5109.21,G5109.22,G5109.26,G5109.28,G5109.29,G5109.4,G5109.7,G5109.8,G5109.9	A5SS	2102	+
PF3D7_1326400.A5SS.1	G5108.61	G5108.46,G5108.54,G5108.57,G5108.70	A5SS	2012	-
PF3D7_1329400.A5SS.0	G5147.15,G5147.6	G5147.3,G5147.5,G5147.8,G5147.9	A5SS	2102	+
PF3D7_1330300.A5SS.0	G5155.21,G5155.6	G5155.7,G5155.8	A5SS	2012	-
PF3D7_1333000.A5SS.1	G5182.8	G5182.1,G5182.12,G5182.15,G5182.7,G5182.9	A5SS	21102	+
PF3D7_1338600.A5SS.0	G5238.4	G5238.1,G5238.10,G5238.11,G5238.7	A5SS	20012	-
PF3D7_1343000.A5SS.0	G5281.35	G5281.13,G5281.17,G5281.21,G5281.28,G5281.3,G5281.41,G5281.6	A5SS	2102	+
PF3D7_1347300.A5SS.0	G5336.19	G5336.25,G5336.27	A5SS	2012	-
PF3D7_1351700.A5SS.0	G5383.3,G5383.5	G5383.2,G5383.4,G5383.7,G5383.9	A5SS	2102	+
PF3D7_1353900.A5SS.0	G5407.32,G5407.7	G5407.12,G5407.15,G5407.18,G5407.20,G5407.21	A5SS	210002	+
PF3D7_1358900.A5SS.0	G5466.5	G5466.1,G5466.12,G5466.14,G5466.3,G5466.6,G5466.9	A5SS	2012	-
PF3D7_1358900.A5SS.1	G5466.6	G5466.1,G5466.12,G5466.14,G5466.3,G5466.5,G5466.7,G5466.9	A5SS	2012	-
PF3D7_1359200.A5SS.0	G5466.56	G5466.55	A5SS	2012	-
PF3D7_1360700.A5SS.0	G5487.7,G5487.9	G5487.17,G5487.19,G5487.5	A5SS	200000012	-
PF3D7_1360900.A5SS.0	G5490.15,G5490.40	G5490.2,G5490.22,G5490.23,G5490.24,G5490.3,G5490.34,G5490.38,G5490.4,G5490.43	A5SS	20112	-
PF3D7_1360900.A5SS.2	G5490.38	G5490.15,G5490.2,G5490.24,G5490.3,G5490.34,G5490.4,G5490.40,G5490.43,G5490.55	A5SS	2012	-
PF3D7_1367500.A5SS.1	G5558.13	G5558.10,G5558.9	A5SS	2102	+
PF3D7_1369700.A5SS.0	G5587.13	G5587.14,G5587.18,G5587.19	A5SS	2012	-
PF3D7_1371900.A5SS.0	G5603.8	G5603.6	A5SS	2102	+
PF3D7_1409200.A5SS.0	G5744.8	G5744.1,G5744.11,G5744.23,G5744.5	A5SS	2012	-
PF3D7_1409200.A5SS.1	G5744.8	G5744.20,G5744.21,G5744.4	A5SS	20112	-
PF3D7_1409900.A5SS.0	G5753.6	G5753.2	A5SS	21102	+
PF3D7_1409900.A5SS.1	G5753.5,G5753.9	G5753.2	A5SS	21002	+
PF3D7_1411100.A5SS.0	G5770.1	G5770.13,G5770.18,G5770.2,G5770.4,G5770.7	A5SS	2012	-
PF3D7_1412900.A5SS.1	G5786.27	G5786.40	A5SS	2111102	+
PF3D7_1413700.A5SS.0	G5792.17,G5792.22,G5792.8	G5792.3	A5SS	2012	-
PF3D7_1417700.A5SS.0	G5845.14,G5845.20	G5845.10,G5845.17,G5845.19,G5845.21,G5845.3,G5845.4,G5845.6	A5SS	2102	+
PF3D7_1424400.A5SS.0	G5914.9	G5914.11,G5914.12,G5914.13,G5914.16,G5914.19,G5914.20,G5914.3,G5914.7,G5914.8	A5SS	21102	+
PF3D7_1425900.A5SS.0	G5925.5	G5925.3,G5925.6	A5SS	2012	-
PF3D7_1431400.A5SS.0	G5987.6	G5987.3	A5SS	2012	-
PF3D7_1432100.A5SS.0	G5996.3	G5996.20,G5996.21,G5996.5,G5996.6	A5SS	21102	+
PF3D7_1436600.A5SS.0	G6050.6	G6050.7,G6050.8	A5SS	2012	-
PF3D7_1441300.A5SS.0	G6106.17,G6106.21	G6106.15,G6106.16,G6106.18,G6106.19,G6106.20,G6106.23	A5SS	2102	+
PF3D7_1444400.A5SS.0	G6135.21	G6135.11,G6135.13,G6135.14,G6135.15,G6135.16,G6135.20,G6135.24	A5SS	2102	+
PF3D7_1445700.A5SS.0	G6151.19	G6151.13,G6151.18,G6151.5,G6151.6,G6151.7,G6151.9	A5SS	2012	-
PF3D7_1446900.A5SS.0	G6166.4	G6166.10,G6166.11,G6166.13,G6166.5	A5SS	201112	-
PF3D7_1448200.A5SS.0	G6179.1	G6179.3	A5SS	2012	-
PF3D7_1451700.A5SS.0	G6224.17	G6224.1,G6224.5	A5SS	2012	-
PF3D7_1453700.A5SS.1	G6240.37	G6240.12,G6240.15,G6240.18,G6240.2,G6240.30,G6240.35,G6240.36,G6240.39,G6240.42,G6240.49,G6240.51,G6240.54	A5SS	2102	+
PF3D7_0113900.AFE.0	G160.2	G160.3	AFE	201001100	-
PF3D7_0207600.AFE.3	G274.69	G274.46	AFE	2.00111e+39	-
PF3D7_0219400.AFE.0	G418.13	G418.3	AFE	1100102	+
PF3D7_0309500.AFE.8	G592.16	G592.1	AFE	1111110100000000	+
PF3D7_0309500.AFE.9	G592.17	G592.1	AFE	1111110001111000	+
PF3D7_0309500.AFE.10	G592.20	G592.1	AFE	1111110000111100	+
PF3D7_0309500.AFE.11	G592.19	G592.1	AFE	1111110000110000	+
PF3D7_0316300.AFE.54	G667.34	G667.22	AFE	1e+21	+
PF3D7_0316300.AFE.55	G667.30	G667.22	AFE	1e+21	+
PF3D7_0316300.AFE.56	G667.31	G667.22	AFE	1e+21	+
PF3D7_0316300.AFE.57	G667.29	G667.22	AFE	1e+21	+
PF3D7_0316300.AFE.58	G667.37	G667.22	AFE	1e+21	+
PF3D7_0316300.AFE.59	G667.36	G667.22	AFE	1e+21	+
PF3D7_0316300.AFE.60	G667.32	G667.22	AFE	1e+21	+
PF3D7_0316300.AFE.61	G667.35	G667.22	AFE	1e+21	+
PF3D7_0316300.AFE.62	G667.38	G667.22	AFE	1e+21	+
PF3D7_0401600.AFE.0	G798.3	G798.6	AFE	2001000000100	-
PF3D7_0401600.AFE.1	G798.7	G798.5	AFE	201110000110	-
PF3D7_0425500.AFE.0	G1084.1	G1084.3	AFE	201010	-
PF3D7_0515600.AFE.0	G1276.5	G1276.1	AFE	1.0101e+17	+
PF3D7_0609800.AFE.1	G1582.2	G1582.3	AFE	20101110100	-
PF3D7_0615600.AFE.6	G1651.31	G1651.2	AFE	2.01011e+16	-
PF3D7_0624800.AFE.0	G1758.14	G1758.15	AFE	20101100	-
PF3D7_0713700.AFE.11	G2032.1	G2032.31	AFE	2.0101e+24	-
PF3D7_0801000.AFE.1	G2284.16	G2284.4	AFE	201111010	-
PF3D7_0803600.AFE.3	G2318.39	G2318.6	AFE	1.11111e+42	+
PF3D7_0826700.AFE.2	G2600.11	G2600.3	AFE	20111111010	-
PF3D7_0915300.AFE.0	G2877.9	G2877.3	AFE	2011111000010	-
PF3D7_0919100.AFE.18	G2916.36	G2916.4	AFE	1.11111e+23	+
PF3D7_0919100.AFE.19	G2916.37	G2916.4	AFE	1.11111e+23	+
PF3D7_1007200.AFE.0	G3216.6	G3216.3	AFE	20100011110	-
PF3D7_1015800.AFE.11	G3321.26	G3321.5	AFE	1.11111e+20	+
PF3D7_1031400.AFE.1	G3501.34	G3501.32	AFE	111010102	+
PF3D7_1031400.AFE.2	G3501.34	G3501.24	AFE	1111111110010100	+
PF3D7_1115900.AFE.1	G3784.30	G3784.3	AFE	1111110102	+
PF3D7_1230000.AFE.0	G4525.21	G4525.2	AFE	1.11111e+17	+
PF3D7_1241200.AFE.1	G4655.18	G4655.10	AFE	201011111100	-
PF3D7_1252100.AFE.1	G4764.4	G4764.2	AFE	200101110000	-
PF3D7_1303700.AFE.0	G4858.11	G4858.8	AFE	11010102	+
PF3D7_1340900.AFE.0	G5260.24	G5260.18	AFE	111110111111002	+
PF3D7_1340900.AFE.1	G5260.25	G5260.18	AFE	111110011110002	+
PF3D7_1372500.AFE.0	G5612.5	G5612.11	AFE	201010	-
PF3D7_1409200.AFE.0	G5744.13	G5744.21	AFE	2.0001e+19	-
PF3D7_1412900.AFE.3	G5786.43	G5786.40	AFE	101001101001102	+
PF3D7_1437300.AFE.2	G6055.11	G6055.25	AFE	2.0101e+18	-
PF3D7_1437300.AFE.6	G6055.13	G6055.25	AFE	200111111101000	-
PF3D7_1438400.AFE.4	G6068.18	G6068.4	AFE	11011102	+
PF3D7_1438400.AFE.5	G6068.22	G6068.4	AFE	11000102	+
PF3D7_1465900.AFE.2	G6378.14	G6378.10	AFE	1101102	+
PF3D7_1465900.AFE.3	G6378.13	G6378.10	AFE	1101002	+
PF3D7_0401700.AFE.0	G799.13	G799.15	AFE	101102	+
PF3D7_0608600.AFE.1	G1568.2	G1568.5	AFE	101010111002	+
PF3D7_0632800.AFE.0	G1856.2	G1856.7	AFE	201001100	-
PF3D7_0721600.AFE.0	G2129.2	G2129.3	AFE	20101110	-
PF3D7_0831700.AFE.1	G2659.23	G2659.3	AFE	2.0111e+24	-
PF3D7_0833500.AFE.0	G2684.1	G2684.5	AFE	2010110	-
PF3D7_1012100.AFE.1	G3281.4	G3281.6	AFE	201110100	-
PF3D7_1012100.AFE.2	G3281.5	G3281.6	AFE	200100100	-
PF3D7_1101700.AFE.0	G3632.1	G3632.4	AFE	1110102	+
PF3D7_1222500.AFE.0	G4440.4	G4440.2	AFE	2011010	-
PF3D7_1301700.AFE.2	G4831.7	G4831.12	AFE	11110111111102	+
PF3D7_1401600.AFE.5	G5653.13	G5653.2	AFE	2.01111e+18	-
PF3D7_1412900.AFE.0	G5786.25	G5786.40	AFE	1111100102	+
PF3D7_1412900.AFE.1	G5786.18	G5786.40	AFE	11111111100102	+
PF3D7_1412900.AFE.2	G5786.31	G5786.40	AFE	11100102	+
PF3D7_1468200.AFE.0	G6403.8	G6403.12	AFE	1001010002	+
PF3D7_0111800.ALE.0	G136.3	G136.1	ALE	2010111110	+
PF3D7_0405100.ALE.2	G841.51	G841.36	ALE	11110110102	-
PF3D7_0414900.ALE.5	G952.13	G952.15	ALE	2.0101e+16	+
PF3D7_0528100.ALE.0	G1420.18	G1420.9	ALE	10102	-
PF3D7_0619000.ALE.1	G1699.8	G1699.6	ALE	1.0101e+16	-
PF3D7_0619000.ALE.2	G1699.8	G1699.1	ALE	1.11101e+19	-
PF3D7_1019500.ALE.3	G3373.39,G3373.41	G3373.4	ALE	1.111e+21	-
PF3D7_1019500.ALE.6	G3373.39,G3373.41	G3373.23	ALE	1.00101e+18	-
PF3D7_1106300.ALE.5	G3691.31	G3691.1	ALE	1.11111e+23	-
PF3D7_1143700.ALE.3	G4112.6	G4112.1	ALE	20110100110	+
PF3D7_1211700.ALE.1	G4325.7	G4325.4	ALE	2010101110	+
PF3D7_1230000.ALE.1	G4525.6	G4525.2	ALE	2.01111e+16	+
PF3D7_1407300.ALE.3	G5720.2	G5720.6	ALE	2.0011e+17	+
PF3D7_1414500.ALE.0	G5806.16	G5806.3	ALE	1101111111111100	-
PF3D7_1417700.ALE.3	G5845.10,G5845.4	G5845.3	ALE	2.00111e+19	+
PF3D7_0314100.ALE.0	G645.15	G645.19	ALE	1101010100100100	-
PF3D7_0314100.ALE.2	G645.11	G645.19	ALE	1.11111e+19	-
PF3D7_0314100.ALE.3	G645.12	G645.19	ALE	1.1111e+18	-
PF3D7_0314100.ALE.4	G645.1	G645.19	ALE	1.111e+20	-
PF3D7_0529400.ATSS.11	G1435.33	G1435.31,G1435.32	ATSS	1112	+
PF3D7_0529400.ATSS.16	G1435.36	G1435.31,G1435.32	ATSS	111112	+
PF3D7_0529400.ATSS.21	G1435.38	G1435.31,G1435.32	ATSS	11111112	+
PF3D7_0529400.ATSS.30	G1435.40	G1435.31,G1435.32	ATSS	1111111112	+
PF3D7_1136500.ATSS.6	G4025.41	G4025.38,G4025.57	ATSS	2.101e+31	-
PF3D7_1147800.ATSS.0	G4157.9	G4157.3,G4157.4	ATSS	1012	+
PF3D7_1147800.ATSS.1	G4157.10	G4157.3,G4157.4	ATSS	10112	+
PF3D7_0529400.ATSS.6	G1435.30	G1435.31,G1435.32	ATSS	12	+
PF3D7_0529400.ATSS.7	G1435.21	G1435.31,G1435.32	ATSS	1112	+
PF3D7_0529400.ATSS.8	G1435.20	G1435.31,G1435.32	ATSS	11112	+
PF3D7_0529400.ATSS.9	G1435.29	G1435.31,G1435.32	ATSS	112	+
PF3D7_0905700.ATSS.1	G2766.40	G2766.54,G2766.55	ATSS	2.10101e+17	-
PF3D7_0905700.ATSS.2	G2766.28	G2766.54,G2766.55	ATSS	2.11111e+17	-
PF3D7_0905700.ATSS.3	G2766.32	G2766.54,G2766.55	ATSS	2.10111e+17	-
PF3D7_0905700.ATSS.4	G2766.13	G2766.54,G2766.55	ATSS	2.11111e+17	-
PF3D7_0905700.ATSS.5	G2766.44	G2766.54,G2766.55	ATSS	2.11111e+17	-
PF3D7_0905700.ATSS.6	G2766.4	G2766.54,G2766.55	ATSS	2.11111e+17	-
PF3D7_0905700.ATSS.7	G2766.42	G2766.54,G2766.55	ATSS	2.10101e+17	-
PF3D7_0905700.ATSS.8	G2766.47	G2766.54,G2766.55	ATSS	2.11111e+17	-
PF3D7_0905700.ATSS.9	G2766.24	G2766.54,G2766.55	ATSS	2.11111e+17	-
PF3D7_0905700.ATSS.10	G2766.45	G2766.54,G2766.55	ATSS	2.11101e+17	-
PF3D7_0905700.ATSS.11	G2766.46	G2766.54,G2766.55	ATSS	2.11111e+17	-
PF3D7_1136500.ATSS.14	G4025.54	G4025.38,G4025.57	ATSS	2.10101e+25	-
PF3D7_1136500.ATSS.28	G4025.70	G4025.38,G4025.57	ATSS	2.101e+20	-
PF3D7_1136500.ATSS.29	G4025.35,G4025.61	G4025.38,G4025.57	ATSS	2.1e+20	-
PF3D7_1136500.ATSS.30	G4025.98	G4025.38,G4025.57	ATSS	2.11111e+20	-
PF3D7_1136500.ATSS.31	G4025.53	G4025.38,G4025.57	ATSS	2.1e+20	-
PF3D7_1136500.ATSS.32	G4025.75	G4025.38,G4025.57	ATSS	2.1111e+20	-
PF3D7_1136500.ATSS.33	G4025.72	G4025.38,G4025.57	ATSS	2.1e+20	-
PF3D7_1136500.ATSS.34	G4025.84	G4025.38,G4025.57	ATSS	2.1e+20	-
PF3D7_1136500.ATSS.35	G4025.67	G4025.38,G4025.57	ATSS	2.1e+20	-
PF3D7_1136500.ATSS.36	G4025.50	G4025.38,G4025.57	ATSS	2.10111e+20	-
PF3D7_1136500.ATSS.37	G4025.74	G4025.38,G4025.57	ATSS	2.1e+20	-
PF3D7_1136500.ATSS.38	G4025.78	G4025.38,G4025.57	ATSS	2.1e+20	-
PF3D7_1136500.ATSS.39	G4025.92	G4025.38,G4025.57	ATSS	2.1e+20	-
PF3D7_0102200.ATSS.0	G32.97	G32.3	ATSS	1012	+
PF3D7_0102300.ATSS.0	G35.3	G35.2	ATSS	12	+
PF3D7_0102500.ATSS.1	G37.8	G37.1	ATSS	2110	-
PF3D7_0102500.ATSS.2	G37.4	G37.1	ATSS	210	-
PF3D7_0102800.ATSS.0	G43.3	G43.2	ATSS	210	-
PF3D7_0103100.ATSS.0	G43.22	G43.19	ATSS	210	-
PF3D7_0103200.ATSS.0	G43.36	G43.28	ATSS	2110	-
PF3D7_0103200.ATSS.2	G43.38	G43.28	ATSS	210	-
PF3D7_0103300.ATSS.1	G43.43	G43.41	ATSS	21110	-
PF3D7_0103300.ATSS.4	G43.42	G43.41	ATSS	2110	-
PF3D7_0103300.ATSS.5	G43.44	G43.41	ATSS	210	-
PF3D7_0103400.ATSS.1	G43.58	G43.46	ATSS	21100000	-
PF3D7_0103400.ATSS.5	G43.60	G43.46	ATSS	2100010	-
PF3D7_0103500.ATSS.2	G48.3	G48.2	ATSS	12	+
PF3D7_0103500.ATSS.4	G48.6	G48.2	ATSS	112	+
PF3D7_0103500.ATSS.8	G48.8	G48.2	ATSS	1112	+
PF3D7_0103600.ATSS.0	G50.2	G50.1	ATSS	12	+
PF3D7_0103600.ATSS.1	G50.3	G50.1	ATSS	112	+
PF3D7_0103600.ATSS.3	G50.4	G50.1	ATSS	1112	+
PF3D7_0103700.ATSS.2	G50.17	G50.15	ATSS	12	+
PF3D7_0104100.ATSS.0	G55.2	G55.1	ATSS	12	+
PF3D7_0104100.ATSS.2	G55.3	G55.1	ATSS	112	+
PF3D7_0104200.ATSS.1	G57.1	G57.2	ATSS	211100	-
PF3D7_0104200.ATSS.2	G57.4	G57.2	ATSS	2100	-
PF3D7_0104300.ATSS.0	G60.4	G60.1	ATSS	12	+
PF3D7_0104300.ATSS.1	G60.10	G60.1	ATSS	112	+
PF3D7_0104300.ATSS.3	G60.16	G60.1	ATSS	111112	+
PF3D7_0104300.ATSS.4	G60.24	G60.1	ATSS	11111112	+
PF3D7_0104400.ATSS.0	G60.32	G60.31	ATSS	12	+
PF3D7_0105200.ATSS.0	G66.13	G66.14	ATSS	210	-
PF3D7_0105600.ATSS.0	G66.37	G66.34	ATSS	210100000	-
PF3D7_0105700.ATSS.0	G72.6	G72.2	ATSS	101012	+
PF3D7_0105700.ATSS.2	G72.7	G72.2	ATSS	1010112	+
PF3D7_0105700.ATSS.4	G72.10	G72.2	ATSS	101011112	+
PF3D7_0105800.ATSS.1	G73.2	G73.1	ATSS	211110	-
PF3D7_0105800.ATSS.4	G73.3	G73.1	ATSS	21110	-
PF3D7_0105800.ATSS.8	G73.10	G73.1	ATSS	2110	-
PF3D7_0105800.ATSS.9	G73.6	G73.1	ATSS	210	-
PF3D7_0105900.ATSS.1	G75.4	G75.2	ATSS	12	+
PF3D7_0106100.ATSS.1	G77.4	G77.6	ATSS	2100	-
PF3D7_0106200.ATSS.0	G77.14	G77.16	ATSS	210	-
PF3D7_0106300.ATSS.0	G77.25	G77.19	ATSS	21011100	-
PF3D7_0106300.ATSS.2	G77.23	G77.19	ATSS	2100	-
PF3D7_0106500.ATSS.0	G81.3	G81.2	ATSS	12	+
PF3D7_0106500.ATSS.2	G81.4	G81.2	ATSS	112	+
PF3D7_0106700.ATSS.0	G83.5	G83.4	ATSS	12	+
PF3D7_0106700.ATSS.1	G83.6	G83.4	ATSS	112	+
PF3D7_0106700.ATSS.5	G83.8	G83.4	ATSS	1112	+
PF3D7_0106800.ATSS.0	G85.8	G85.3	ATSS	12	+
PF3D7_0106900.ATSS.2	G85.31	G85.30	ATSS	12	+
PF3D7_0107400.ATSS.0	G92.2	G92.1	ATSS	12	+
PF3D7_0107500.ATSS.1	G93.12	G93.1	ATSS	2111111110	-
PF3D7_0107500.ATSS.2	G93.16	G93.1	ATSS	21111110	-
PF3D7_0107500.ATSS.4	G93.25	G93.1	ATSS	21110	-
PF3D7_0107500.ATSS.8	G93.28	G93.1	ATSS	2110	-
PF3D7_0107500.ATSS.9	G93.30	G93.1	ATSS	210	-
PF3D7_0107800.ATSS.2	G97.7	G97.5	ATSS	12	+
PF3D7_0107800.ATSS.4	G97.8	G97.5	ATSS	112	+
PF3D7_0107800.ATSS.6	G97.10	G97.5	ATSS	11112	+
PF3D7_0108300.ATSS.0	G102.7	G102.1	ATSS	12	+
PF3D7_0108300.ATSS.1	G102.8	G102.1	ATSS	112	+
PF3D7_0108300.ATSS.5	G102.9	G102.1	ATSS	1112	+
PF3D7_0108300.ATSS.7	G102.10	G102.1	ATSS	11112	+
PF3D7_0108300.ATSS.13	G102.11	G102.1	ATSS	111112	+
PF3D7_0108300.ATSS.17	G102.15	G102.1	ATSS	111111112	+
PF3D7_0108300.ATSS.19	G102.25	G102.1	ATSS	111111111111112	+
PF3D7_0108300.ATSS.23	G102.26	G102.1	ATSS	1111111111111110	+
PF3D7_0108400.ATSS.4	G105.5	G105.8	ATSS	21110	-
PF3D7_0108400.ATSS.8	G105.2	G105.8	ATSS	2110	-
PF3D7_0108400.ATSS.9	G105.3	G105.8	ATSS	210	-
PF3D7_0108500.ATSS.0	G106.8	G106.2	ATSS	12	+
PF3D7_0108600.ATSS.1	G107.9	G107.1	ATSS	21100	-
PF3D7_0108600.ATSS.4	G107.6	G107.1	ATSS	2100	-
PF3D7_0108700.ATSS.0	G107.36	G107.19	ATSS	210	-
PF3D7_0108800.ATSS.0	G109.9	G109.6	ATSS	12	+
PF3D7_0108800.ATSS.1	G109.11	G109.6	ATSS	112	+
PF3D7_0108800.ATSS.3	G109.14	G109.6	ATSS	1112	+
PF3D7_0109000.ATSS.0	G111.6	G111.1	ATSS	1012	+
PF3D7_0109100.ATSS.0	G111.13	G111.10	ATSS	1012	+
PF3D7_0109300.ATSS.4	G112.8	G112.6	ATSS	2110000	-
PF3D7_0109300.ATSS.5	G112.7,G112.9	G112.6	ATSS	210000	-
PF3D7_0109400.ATSS.0	G114.3	G114.1	ATSS	210	-
PF3D7_0109500.ATSS.0	G114.5	G114.6	ATSS	2110	-
PF3D7_0109500.ATSS.2	G114.7	G114.6	ATSS	210	-
PF3D7_0109800.ATSS.0	G117.6	G117.3	ATSS	12	+
PF3D7_0109800.ATSS.1	G117.12	G117.3	ATSS	112	+
PF3D7_0109850.ATSS.4	G117.36	G117.27	ATSS	12	+
PF3D7_0110000.ATSS.0	G117.49	G117.48	ATSS	12	+
PF3D7_0110500.ATSS.3	G123.8	G123.6	ATSS	12	+
PF3D7_0110500.ATSS.7	G123.11	G123.6	ATSS	11112	+
PF3D7_0110600.ATSS.1	G125.5	G125.3	ATSS	12	+
PF3D7_0110600.ATSS.5	G125.6	G125.3	ATSS	112	+
PF3D7_0110600.ATSS.6	G125.21	G125.3	ATSS	1111112	+
PF3D7_0110700.ATSS.0	G126.8	G126.2	ATSS	210	-
PF3D7_0110800.ATSS.1	G127.8	G127.4	ATSS	12	+
PF3D7_0111000.ATSS.0	G128.5	G128.3	ATSS	2111110	-
PF3D7_0111000.ATSS.7	G128.9	G128.3	ATSS	211110	-
PF3D7_0111000.ATSS.10	G128.7	G128.3	ATSS	21110	-
PF3D7_0111000.ATSS.12	G128.11	G128.3	ATSS	2110	-
PF3D7_0111000.ATSS.14	G128.13	G128.3	ATSS	210	-
PF3D7_0111300.ATSS.0	G131.8	G131.6	ATSS	21111110	-
PF3D7_0111300.ATSS.3	G131.12	G131.6	ATSS	21110	-
PF3D7_0111300.ATSS.5	G131.17	G131.6	ATSS	2110	-
PF3D7_0111300.ATSS.7	G131.16	G131.6	ATSS	210	-
PF3D7_0111400.ATSS.0	G132.5	G132.1	ATSS	12	+
PF3D7_0111500.ATSS.0	G133.4	G133.7	ATSS	21111110	-
PF3D7_0111500.ATSS.6	G133.2	G133.7	ATSS	2111110	-
PF3D7_0111500.ATSS.13	G133.9	G133.7	ATSS	211110	-
PF3D7_0111500.ATSS.16	G133.10	G133.7	ATSS	21110	-
PF3D7_0111500.ATSS.18	G133.5	G133.7	ATSS	2110	-
PF3D7_0111500.ATSS.20	G133.12	G133.7	ATSS	210	-
PF3D7_0111700.ATSS.1	G135.8	G135.9	ATSS	2110	-
PF3D7_0111700.ATSS.2	G135.4	G135.9	ATSS	210	-
PF3D7_0111800.ATSS.0	G136.3	G136.1	ATSS	12	+
PF3D7_0111800.ATSS.1	G136.9	G136.1	ATSS	112	+
PF3D7_0111800.ATSS.4	G136.14	G136.1	ATSS	111012	+
PF3D7_0111800.ATSS.7	G136.16	G136.1	ATSS	111011012	+
PF3D7_0111800.ATSS.14	G136.20	G136.1	ATSS	111011011010112	+
PF3D7_0112200.ATSS.0	G141.3	G141.2	ATSS	12	+
PF3D7_0112900.ATSS.0	G146.4	G146.2	ATSS	12	+
PF3D7_0113000.ATSS.3	G147.9	G147.2	ATSS	2111000	-
PF3D7_0113000.ATSS.7	G147.16	G147.2	ATSS	21000	-
PF3D7_0113200.ATSS.4	G152.6	G152.2	ATSS	2111100	-
PF3D7_0113200.ATSS.8	G152.7	G152.2	ATSS	211100	-
PF3D7_0113200.ATSS.9	G152.10	G152.2	ATSS	21100	-
PF3D7_0113200.ATSS.12	G152.8	G152.2	ATSS	2100	-
PF3D7_0113300.ATSS.1	G153.8	G153.1	ATSS	2110	-
PF3D7_0113300.ATSS.2	G153.10	G153.1	ATSS	210	-
PF3D7_0113700.ATSS.1	G158.12	G158.2	ATSS	11012	+
PF3D7_0113900.ATSS.0	G160.2	G160.3	ATSS	201001100	-
PF3D7_0114500.ATSS.0	G169.2	G169.3	ATSS	210	-
PF3D7_0201800.ATSS.1	G214.9	G214.1	ATSS	211110	-
PF3D7_0201800.ATSS.5	G214.5	G214.1	ATSS	21110	-
PF3D7_0201800.ATSS.7	G214.2	G214.1	ATSS	2110	-
PF3D7_0201800.ATSS.9	G214.4	G214.1	ATSS	210	-
PF3D7_0202000.ATSS.0	G218.55	G218.2	ATSS	211100	-
PF3D7_0202000.ATSS.5	G218.58	G218.2	ATSS	21100	-
PF3D7_0202000.ATSS.7	G218.44	G218.2	ATSS	2100	-
PF3D7_0202200.ATSS.2	G221.7	G221.1	ATSS	21000	-
PF3D7_0202800.ATSS.2	G228.4	G228.9	ATSS	210	-
PF3D7_0203000.ATSS.0	G228.17	G228.16	ATSS	2111100	-
PF3D7_0203000.ATSS.1	G228.20	G228.16	ATSS	21100	-
PF3D7_0203100.ATSS.0	G230.3	G230.1	ATSS	21110	-
PF3D7_0203100.ATSS.1	G230.5	G230.1	ATSS	210	-
PF3D7_0203600.ATSS.0	G238.5	G238.4	ATSS	12	+
PF3D7_0203700.ATSS.0	G240.4	G240.1	ATSS	210	-
PF3D7_0204100.ATSS.0	G245.3	G245.1	ATSS	2111110	-
PF3D7_0204100.ATSS.4	G245.6	G245.1	ATSS	21110	-
PF3D7_0204100.ATSS.7	G245.9	G245.1	ATSS	2110	-
PF3D7_0204100.ATSS.8	G245.7	G245.1	ATSS	210	-
PF3D7_0204500.ATSS.2	G248.23	G248.29	ATSS	21000	-
PF3D7_0204600.ATSS.1	G248.31	G248.30	ATSS	211100	-
PF3D7_0204600.ATSS.5	G248.32	G248.30	ATSS	21100	-
PF3D7_0204600.ATSS.8	G248.33	G248.30	ATSS	2100	-
PF3D7_0204800.ATSS.0	G254.3	G254.1	ATSS	2100	-
PF3D7_0205400.ATSS.0	G258.2	G258.1	ATSS	12	+
PF3D7_0205400.ATSS.2	G258.5	G258.1	ATSS	112	+
PF3D7_0205400.ATSS.5	G258.7	G258.1	ATSS	1112	+
PF3D7_0205500.ATSS.0	G259.3	G259.2,G259.5	ATSS	210	-
PF3D7_0205600.ATSS.0	G260.4	G260.3	ATSS	12	+
PF3D7_0205600.ATSS.1	G260.5	G260.3	ATSS	112	+
PF3D7_0205700.ATSS.0	G260.20	G260.14	ATSS	12	+
PF3D7_0205900.ATSS.2	G260.28	G260.27	ATSS	12	+
PF3D7_0205900.ATSS.4	G260.29	G260.27	ATSS	112	+
PF3D7_0205900.ATSS.6	G260.40	G260.27	ATSS	111012	+
PF3D7_0205900.ATSS.14	G260.41	G260.27	ATSS	1110012	+
PF3D7_0205900.ATSS.18	G260.42	G260.27	ATSS	111001112	+
PF3D7_0206000.ATSS.3	G263.11	G263.10	ATSS	21111111100	-
PF3D7_0206000.ATSS.7	G263.12	G263.10	ATSS	211100	-
PF3D7_0206000.ATSS.9	G263.13	G263.10	ATSS	21100	-
PF3D7_0206000.ATSS.12	G263.17,G263.18	G263.10	ATSS	2100	-
PF3D7_0206300.ATSS.7	G267.16	G267.14	ATSS	10101012	+
PF3D7_0206300.ATSS.10	G267.18	G267.14	ATSS	1010101112	+
PF3D7_0206300.ATSS.14	G267.21	G267.14	ATSS	1.0101e+16	+
PF3D7_0206700.ATSS.1	G269.12	G269.6	ATSS	112	+
PF3D7_0206800.ATSS.7	G268.31	G268.21	ATSS	21111111100	-
PF3D7_0206800.ATSS.9	G268.14	G268.21	ATSS	2111111100	-
PF3D7_0206800.ATSS.17	G268.29	G268.21	ATSS	211111100	-
PF3D7_0206800.ATSS.24	G268.25,G268.26	G268.21	ATSS	21111100	-
PF3D7_0206800.ATSS.33	G268.45	G268.21	ATSS	2111100	-
PF3D7_0206800.ATSS.38	G268.59	G268.21	ATSS	211100	-
PF3D7_0206800.ATSS.39	G268.22,G268.24	G268.21	ATSS	21100	-
PF3D7_0206800.ATSS.42	G268.54	G268.21	ATSS	2100	-
PF3D7_0207000.ATSS.3	G268.80	G268.70	ATSS	211111110	-
PF3D7_0207000.ATSS.12	G268.82,G268.91	G268.70	ATSS	21111110	-
PF3D7_0207000.ATSS.16	G268.81	G268.70	ATSS	2111110	-
PF3D7_0207000.ATSS.19	G268.74	G268.70	ATSS	211110	-
PF3D7_0207000.ATSS.24	G268.73	G268.70	ATSS	21110	-
PF3D7_0207000.ATSS.25	G268.75,G268.76,G268.77,G268.89,G268.90	G268.70	ATSS	2110	-
PF3D7_0207000.ATSS.27	G268.88	G268.70	ATSS	210	-
PF3D7_0207100.ATSS.0	G270.8	G270.5	ATSS	12	+
PF3D7_0207100.ATSS.2	G270.12	G270.5	ATSS	112	+
PF3D7_0207100.ATSS.4	G270.13	G270.5	ATSS	11112	+
PF3D7_0207200.ATSS.1	G271.3	G271.4	ATSS	2110	-
PF3D7_0207200.ATSS.2	G271.2	G271.4	ATSS	210	-
PF3D7_0207400.ATSS.4	G274.3	G274.2	ATSS	2.11111e+22	-
PF3D7_0207400.ATSS.14	G274.8	G274.2	ATSS	2.11101e+20	-
PF3D7_0207400.ATSS.17	G274.6	G274.2	ATSS	211111110	-
PF3D7_0207400.ATSS.24	G274.9	G274.2	ATSS	21111110	-
PF3D7_0207400.ATSS.30	G274.11	G274.2	ATSS	2111110	-
PF3D7_0207400.ATSS.37	G274.5	G274.2	ATSS	211110	-
PF3D7_0207400.ATSS.39	G274.14	G274.2	ATSS	21110	-
PF3D7_0207400.ATSS.42	G274.21	G274.2	ATSS	2110	-
PF3D7_0207400.ATSS.44	G274.28	G274.2	ATSS	210	-
PF3D7_0207500.ATSS.1	G274.35	G274.30	ATSS	2110	-
PF3D7_0207500.ATSS.2	G274.40	G274.30	ATSS	210	-
PF3D7_0207600.ATSS.48	G274.69	G274.46	ATSS	2.00111e+39	-
PF3D7_0207600.ATSS.59	G274.92	G274.46	ATSS	2.10001e+24	-
PF3D7_0207600.ATSS.99	G274.100	G274.46	ATSS	2.11111e+18	-
PF3D7_0207600.ATSS.117	G274.53	G274.46	ATSS	2.11111e+17	-
PF3D7_0207600.ATSS.139	G274.115,G274.52,G274.93	G274.46	ATSS	2.11111e+16	-
PF3D7_0207600.ATSS.155	G274.89	G274.46	ATSS	2111111111111110	-
PF3D7_0207600.ATSS.160	G274.84	G274.46	ATSS	211111111111110	-
PF3D7_0207600.ATSS.173	G274.122	G274.46	ATSS	21111111111110	-
PF3D7_0207600.ATSS.195	G274.56	G274.46	ATSS	2111111111110	-
PF3D7_0207600.ATSS.205	G274.60,G274.87	G274.46	ATSS	211111111110	-
PF3D7_0207600.ATSS.214	G274.114	G274.46	ATSS	21111111110	-
PF3D7_0207600.ATSS.221	G274.116	G274.46	ATSS	2111111110	-
PF3D7_0207600.ATSS.223	G274.119,G274.62	G274.46	ATSS	211111110	-
PF3D7_0207600.ATSS.234	G274.63	G274.46	ATSS	21111110	-
PF3D7_0207600.ATSS.240	G274.65,G274.88	G274.46	ATSS	2111110	-
PF3D7_0207600.ATSS.242	G274.44,G274.82,G274.91	G274.46	ATSS	211110	-
PF3D7_0207600.ATSS.246	G274.109	G274.46	ATSS	21110	-
PF3D7_0207600.ATSS.249	G274.73	G274.46	ATSS	2110	-
PF3D7_0207600.ATSS.250	G274.112,G274.90,G274.99	G274.46	ATSS	210	-
PF3D7_0207700.ATSS.5	G274.125	G274.127	ATSS	211100000	-
PF3D7_0207700.ATSS.8	G274.139	G274.127	ATSS	21100000	-
PF3D7_0207700.ATSS.13	G274.132	G274.127	ATSS	2100000	-
PF3D7_0207800.ATSS.2	G274.145	G274.142	ATSS	211100	-
PF3D7_0207800.ATSS.4	G274.147	G274.142	ATSS	21100	-
PF3D7_0207800.ATSS.7	G274.148	G274.142	ATSS	2100	-
PF3D7_0208000.ATSS.1	G280.7	G280.3	ATSS	2110	-
PF3D7_0208000.ATSS.2	G280.5	G280.3	ATSS	210	-
PF3D7_0208100.ATSS.10	G281.10	G281.8	ATSS	112	+
PF3D7_0208100.ATSS.16	G281.12	G281.8	ATSS	1112	+
PF3D7_0208100.ATSS.21	G281.14	G281.8	ATSS	11112	+
PF3D7_0208100.ATSS.31	G281.21	G281.8	ATSS	111112	+
PF3D7_0208100.ATSS.37	G281.25,G281.26	G281.8	ATSS	1111112	+
PF3D7_0208100.ATSS.46	G281.28	G281.8	ATSS	11111112	+
PF3D7_0208100.ATSS.49	G281.31	G281.8	ATSS	111111112	+
PF3D7_0208100.ATSS.59	G281.34	G281.8	ATSS	1111111112	+
PF3D7_0208100.ATSS.77	G281.35	G281.8	ATSS	11111111112	+
PF3D7_0208100.ATSS.91	G281.38	G281.8	ATSS	1111111111112	+
PF3D7_0208100.ATSS.112	G281.39	G281.8	ATSS	11111111111112	+
PF3D7_0208100.ATSS.131	G281.40	G281.8	ATSS	111111111111112	+
PF3D7_0208100.ATSS.139	G281.41	G281.8	ATSS	1111111111111110	+
PF3D7_0208100.ATSS.169	G281.42	G281.8	ATSS	1.11111e+20	+
PF3D7_0208100.ATSS.174	G281.44	G281.8	ATSS	1.11111e+25	+
PF3D7_0208100.ATSS.190	G281.45	G281.8	ATSS	1.11111e+26	+
PF3D7_0208100.ATSS.223	G281.50	G281.8	ATSS	1.11111e+56	+
PF3D7_0208300.ATSS.6	G284.7,G284.8	G284.6	ATSS	12	+
PF3D7_0208400.ATSS.0	G285.5	G285.1	ATSS	210	-
PF3D7_0208500.ATSS.0	G287.5	G287.2	ATSS	12	+
PF3D7_0209100.ATSS.11	G295.15	G295.5	ATSS	2111110000	-
PF3D7_0209100.ATSS.15	G295.7	G295.5	ATSS	211110000	-
PF3D7_0209100.ATSS.17	G295.13	G295.5	ATSS	21110000	-
PF3D7_0209100.ATSS.21	G295.10	G295.5	ATSS	210000	-
PF3D7_0209300.ATSS.1	G297.7	G297.5	ATSS	12	+
PF3D7_0209400.ATSS.1	G298.7	G298.4	ATSS	2110	-
PF3D7_0209400.ATSS.2	G298.8	G298.4	ATSS	210	-
PF3D7_0209600.ATSS.2	G300.13	G300.7	ATSS	2.11011e+17	-
PF3D7_0209600.ATSS.16	G300.4	G300.7	ATSS	2.10111e+16	-
PF3D7_0209600.ATSS.26	G300.5	G300.7	ATSS	211111111000	-
PF3D7_0209600.ATSS.35	G300.24	G300.7	ATSS	21111111000	-
PF3D7_0209600.ATSS.37	G300.16	G300.7	ATSS	2111111000	-
PF3D7_0209600.ATSS.46	G300.21	G300.7	ATSS	21111000	-
PF3D7_0209600.ATSS.51	G300.19	G300.7	ATSS	2111000	-
PF3D7_0209600.ATSS.55	G300.27,G300.28	G300.7	ATSS	211000	-
PF3D7_0209600.ATSS.58	G300.26	G300.7	ATSS	21000	-
PF3D7_0209700.ATSS.1	G303.2	G303.4	ATSS	21111100	-
PF3D7_0209700.ATSS.2	G303.3	G303.4	ATSS	211100	-
PF3D7_0209700.ATSS.4	G303.5	G303.4	ATSS	21100	-
PF3D7_0209800.ATSS.0	G303.22	G303.7	ATSS	210	-
PF3D7_0210100.ATSS.0	G308.2	G308.1	ATSS	12	+
PF3D7_0210100.ATSS.2	G308.4	G308.1	ATSS	112	+
PF3D7_0210200.ATSS.0	G309.2	G309.3	ATSS	2111111111110	-
PF3D7_0210200.ATSS.1	G309.5	G309.3	ATSS	21111111110	-
PF3D7_0210200.ATSS.3	G309.9	G309.3	ATSS	211110	-
PF3D7_0210200.ATSS.8	G309.10	G309.3	ATSS	21110	-
PF3D7_0210200.ATSS.10	G309.14	G309.3	ATSS	2110	-
PF3D7_0210200.ATSS.11	G309.15	G309.3	ATSS	210	-
PF3D7_0210500.ATSS.2	G312.7	G312.5	ATSS	12	+
PF3D7_0210500.ATSS.3	G312.9	G312.5	ATSS	11112	+
PF3D7_0210800.ATSS.0	G316.3	G316.1	ATSS	2110	-
PF3D7_0210800.ATSS.2	G316.2	G316.1	ATSS	210	-
PF3D7_0210900.ATSS.0	G316.9	G316.10	ATSS	210	-
PF3D7_0211700.ATSS.1	G324.13	G324.12	ATSS	12	+
PF3D7_0211900.ATSS.24	G328.5	G328.10	ATSS	21111111100	-
PF3D7_0211900.ATSS.31	G328.17	G328.10	ATSS	211111100	-
PF3D7_0211900.ATSS.36	G328.4	G328.10	ATSS	2111100	-
PF3D7_0211900.ATSS.39	G328.14,G328.3	G328.10	ATSS	211100	-
PF3D7_0211900.ATSS.41	G328.2	G328.10	ATSS	21100	-
PF3D7_0211900.ATSS.45	G328.12	G328.10	ATSS	2100	-
PF3D7_0212000.ATSS.0	G329.7	G329.2	ATSS	12	+
PF3D7_0212100.ATSS.0	G330.10	G330.8	ATSS	12	+
PF3D7_0212100.ATSS.1	G330.14	G330.8	ATSS	112	+
PF3D7_0212300.ATSS.0	G333.3	G333.1	ATSS	12	+
PF3D7_0212300.ATSS.2	G333.4	G333.1	ATSS	112	+
PF3D7_0212300.ATSS.3	G333.6,G333.7	G333.1	ATSS	1112	+
PF3D7_0212300.ATSS.8	G333.11	G333.1	ATSS	1111111012	+
PF3D7_0212300.ATSS.13	G333.12	G333.1	ATSS	11111110010112	+
PF3D7_0212400.ATSS.0	G334.2	G334.3	ATSS	2.10111e+16	-
PF3D7_0212400.ATSS.3	G334.17	G334.3	ATSS	211111100	-
PF3D7_0212400.ATSS.6	G334.20	G334.3	ATSS	2111100	-
PF3D7_0212400.ATSS.8	G334.18	G334.3	ATSS	21100	-
PF3D7_0212400.ATSS.11	G334.24	G334.3	ATSS	2100	-
PF3D7_0212500.ATSS.0	G337.2	G337.1	ATSS	12	+
PF3D7_0212500.ATSS.1	G337.5	G337.1	ATSS	112	+
PF3D7_0212500.ATSS.3	G337.6	G337.1	ATSS	1112	+
PF3D7_0212500.ATSS.6	G337.11	G337.1	ATSS	11111112	+
PF3D7_0212500.ATSS.7	G337.15	G337.1	ATSS	111111112	+
PF3D7_0212500.ATSS.10	G337.16	G337.1	ATSS	1111111112	+
PF3D7_0212500.ATSS.14	G337.17	G337.1	ATSS	11111111112	+
PF3D7_0212500.ATSS.18	G337.20	G337.1	ATSS	1111111111112	+
PF3D7_0212500.ATSS.20	G337.21	G337.1	ATSS	111111111111112	+
PF3D7_0212500.ATSS.25	G337.24	G337.1	ATSS	1.11111e+19	+
PF3D7_0212600.ATSS.0	G339.2	G339.1	ATSS	12	+
PF3D7_0212600.ATSS.2	G339.5	G339.1	ATSS	112	+
PF3D7_0212800.ATSS.0	G341.2	G341.1	ATSS	12	+
PF3D7_0212800.ATSS.1	G341.3	G341.1	ATSS	1112	+
PF3D7_0212800.ATSS.3	G341.5	G341.1	ATSS	11112	+
PF3D7_0212900.ATSS.0	G341.8	G341.7	ATSS	12	+
PF3D7_0212900.ATSS.2	G341.9	G341.7	ATSS	112	+
PF3D7_0213400.ATSS.0	G345.23	G345.16	ATSS	12	+
PF3D7_0213400.ATSS.2	G345.26	G345.16	ATSS	112	+
PF3D7_0213400.ATSS.3	G345.29	G345.16	ATSS	111012	+
PF3D7_0213500.ATSS.1	G347.5	G347.3	ATSS	21110	-
PF3D7_0213500.ATSS.4	G347.2	G347.3	ATSS	2110	-
PF3D7_0213500.ATSS.5	G347.7	G347.3	ATSS	210	-
PF3D7_0213600.ATSS.0	G347.18	G347.10	ATSS	210	-
PF3D7_0213900.ATSS.1	G350.5	G350.3	ATSS	211110	-
PF3D7_0213900.ATSS.5	G350.8	G350.3	ATSS	21110	-
PF3D7_0213900.ATSS.7	G350.9	G350.3	ATSS	2110	-
PF3D7_0213900.ATSS.9	G350.7	G350.3	ATSS	210	-
PF3D7_0214000.ATSS.5	G351.7	G351.6	ATSS	12	+
PF3D7_0214000.ATSS.6	G351.8,G351.9	G351.6	ATSS	112	+
PF3D7_0214000.ATSS.10	G351.11	G351.6	ATSS	1112	+
PF3D7_0214000.ATSS.15	G351.12	G351.6	ATSS	111112	+
PF3D7_0214000.ATSS.21	G351.13	G351.6	ATSS	1111112	+
PF3D7_0214100.ATSS.5	G352.14	G352.8	ATSS	21111100	-
PF3D7_0214100.ATSS.7	G352.17	G352.8	ATSS	2111100	-
PF3D7_0214100.ATSS.12	G352.11	G352.8	ATSS	211100	-
PF3D7_0214100.ATSS.17	G352.16	G352.8	ATSS	21100	-
PF3D7_0214100.ATSS.19	G352.20	G352.8	ATSS	2100	-
PF3D7_0214400.ATSS.1	G357.2	G357.1	ATSS	211110	-
PF3D7_0214400.ATSS.5	G357.3	G357.1	ATSS	21110	-
PF3D7_0214400.ATSS.8	G357.4	G357.1	ATSS	2110	-
PF3D7_0214400.ATSS.9	G357.5	G357.1	ATSS	210	-
PF3D7_0214600.ATSS.1	G359.14	G359.8	ATSS	10112	+
PF3D7_0214800.ATSS.0	G363.3	G363.2	ATSS	12	+
PF3D7_0214800.ATSS.2	G363.4	G363.2	ATSS	112	+
PF3D7_0214800.ATSS.5	G363.5	G363.2	ATSS	1112	+
PF3D7_0214800.ATSS.7	G363.6	G363.2	ATSS	11112	+
PF3D7_0214900.ATSS.0	G363.16,G363.17,G363.18	G363.13	ATSS	12	+
PF3D7_0214900.ATSS.2	G363.23	G363.13	ATSS	112	+
PF3D7_0214900.ATSS.3	G363.29	G363.13	ATSS	11101112	+
PF3D7_0214900.ATSS.9	G363.31	G363.13	ATSS	1110111101012	+
PF3D7_0214900.ATSS.12	G363.32	G363.13	ATSS	1.11011e+17	+
PF3D7_0214900.ATSS.15	G363.33	G363.13	ATSS	1.11011e+20	+
PF3D7_0214900.ATSS.22	G363.34	G363.13	ATSS	1.11011e+21	+
PF3D7_0214900.ATSS.30	G363.35	G363.13	ATSS	1.11011e+22	+
PF3D7_0214900.ATSS.44	G363.36	G363.13	ATSS	1.11011e+25	+
PF3D7_0214900.ATSS.50	G363.38	G363.13	ATSS	1.11011e+28	+
PF3D7_0215100.ATSS.0	G368.4	G368.2	ATSS	211000	-
PF3D7_0215100.ATSS.4	G368.17	G368.2	ATSS	21000	-
PF3D7_0215200.ATSS.0	G369.4	G369.3	ATSS	12	+
PF3D7_0215300.ATSS.0	G370.10	G370.3	ATSS	2110	-
PF3D7_0215300.ATSS.2	G370.6	G370.3	ATSS	210	-
PF3D7_0215400.ATSS.2	G372.10	G372.1	ATSS	211000	-
PF3D7_0215400.ATSS.4	G372.11	G372.1	ATSS	21000	-
PF3D7_0215700.ATSS.2	G377.3	G377.2	ATSS	12	+
PF3D7_0215700.ATSS.4	G377.8	G377.2	ATSS	11110112	+
PF3D7_0216300.ATSS.1	G384.3,G384.4	G384.2	ATSS	12	+
PF3D7_0216500.ATSS.0	G384.15	G384.13	ATSS	12	+
PF3D7_0216500.ATSS.1	G384.16	G384.13	ATSS	112	+
PF3D7_0216600.ATSS.0	G387.4	G387.1	ATSS	12	+
PF3D7_0216700.ATSS.0	G387.11,G387.12	G387.10	ATSS	12	+
PF3D7_0216700.ATSS.2	G387.13	G387.10	ATSS	112	+
PF3D7_0216700.ATSS.5	G387.14	G387.10	ATSS	1112	+
PF3D7_0216700.ATSS.7	G387.18	G387.10	ATSS	11112	+
PF3D7_0216700.ATSS.10	G387.22	G387.10	ATSS	111112	+
PF3D7_0216700.ATSS.16	G387.23	G387.10	ATSS	1111112	+
PF3D7_0216700.ATSS.27	G387.26	G387.10	ATSS	11111112	+
PF3D7_0216700.ATSS.50	G387.32	G387.27	ATSS	1001112	+
PF3D7_0216700.ATSS.51	G387.33	G387.27	ATSS	1000112	+
PF3D7_0216700.ATSS.52	G387.35	G387.27	ATSS	1000012	+
PF3D7_0216700.ATSS.53	G387.30,G387.31	G387.27	ATSS	1011112	+
PF3D7_0216700.ATSS.78	G387.32	G387.10	ATSS	111111111001112	+
PF3D7_0216700.ATSS.79	G387.35	G387.10	ATSS	111111111000012	+
PF3D7_0216700.ATSS.80	G387.30,G387.31	G387.10	ATSS	111111111011112	+
PF3D7_0216700.ATSS.81	G387.33	G387.10	ATSS	111111111000112	+
PF3D7_0216700.ATSS.84	G387.37	G387.27	ATSS	1000001012	+
PF3D7_0216700.ATSS.87	G387.37	G387.10	ATSS	1.11111e+17	+
PF3D7_0216700.ATSS.100	G387.39	G387.27	ATSS	1000001001012	+
PF3D7_0216700.ATSS.104	G387.39	G387.10	ATSS	1.11111e+20	+
PF3D7_0216700.ATSS.181	G387.41	G387.27	ATSS	1e+24	+
PF3D7_0216700.ATSS.182	G387.48,G387.49	G387.27	ATSS	1e+24	+
PF3D7_0216700.ATSS.183	G387.46	G387.27	ATSS	1e+24	+
PF3D7_0216700.ATSS.184	G387.51	G387.27	ATSS	1e+24	+
PF3D7_0216700.ATSS.185	G387.52	G387.27	ATSS	1e+24	+
PF3D7_0216700.ATSS.186	G387.53	G387.27	ATSS	1e+24	+
PF3D7_0216700.ATSS.187	G387.43	G387.27	ATSS	1e+24	+
PF3D7_0216700.ATSS.223	G387.48,G387.49	G387.10	ATSS	1.11111e+32	+
PF3D7_0216700.ATSS.224	G387.41	G387.10	ATSS	1.11111e+32	+
PF3D7_0216700.ATSS.225	G387.46	G387.10	ATSS	1.11111e+32	+
PF3D7_0216700.ATSS.226	G387.53	G387.10	ATSS	1.11111e+32	+
PF3D7_0216700.ATSS.227	G387.43	G387.10	ATSS	1.11111e+32	+
PF3D7_0216700.ATSS.228	G387.52	G387.10	ATSS	1.11111e+32	+
PF3D7_0216700.ATSS.229	G387.51	G387.10	ATSS	1.11111e+32	+
PF3D7_0216700.ATSS.250	G387.55	G387.10	ATSS	1.11111e+36	+
PF3D7_0216700.ATSS.266	G387.55	G387.27	ATSS	1e+28	+
PF3D7_0217000.ATSS.0	G391.15	G391.16	ATSS	210	-
PF3D7_0217500.ATSS.0	G396.11	G396.8	ATSS	12	+
PF3D7_0217600.ATSS.0	G399.6	G399.1	ATSS	2.1111e+18	-
PF3D7_0217600.ATSS.1	G399.16	G399.1	ATSS	21000	-
PF3D7_0217800.ATSS.0	G401.3	G401.2	ATSS	12	+
PF3D7_0218000.ATSS.2	G404.3	G404.2	ATSS	12	+
PF3D7_0218000.ATSS.4	G404.4	G404.2	ATSS	112	+
PF3D7_0218100.ATSS.21	G404.18,G404.19	G404.17	ATSS	12	+
PF3D7_0218100.ATSS.28	G404.21	G404.17	ATSS	112	+
PF3D7_0218500.ATSS.0	G410.2	G410.1	ATSS	12	+
PF3D7_0218500.ATSS.2	G410.4	G410.1	ATSS	112	+
PF3D7_0218500.ATSS.3	G410.6	G410.1	ATSS	1112	+
PF3D7_0218600.ATSS.0	G410.15	G410.10	ATSS	12	+
PF3D7_0218600.ATSS.2	G410.16	G410.10	ATSS	112	+
PF3D7_0218600.ATSS.3	G410.17	G410.10	ATSS	1112	+
PF3D7_0219200.ATSS.0	G415.5	G415.4	ATSS	1012	+
PF3D7_0219300.ATSS.0	G417.2	G417.4	ATSS	210	-
PF3D7_0219400.ATSS.0	G418.12	G418.3	ATSS	12	+
PF3D7_0219400.ATSS.1	G418.13	G418.3	ATSS	1100102	+
PF3D7_0219400.ATSS.4	G418.14	G418.3	ATSS	11000012	+
PF3D7_0219500.ATSS.0	G419.4,G419.5	G419.3	ATSS	210	-
PF3D7_0219800.ATSS.1	G423.8	G423.1	ATSS	2110	-
PF3D7_0219800.ATSS.2	G423.4	G423.1	ATSS	210	-
PF3D7_0219900.ATSS.0	G424.3	G424.1	ATSS	12	+
PF3D7_0220000.ATSS.1	G426.7	G426.2	ATSS	12	+
PF3D7_0220000.ATSS.3	G426.19	G426.2	ATSS	1112	+
PF3D7_0220000.ATSS.6	G426.28	G426.2	ATSS	11112	+
PF3D7_0220200.ATSS.2	G431.1	G431.7	ATSS	2110111100	-
PF3D7_0220200.ATSS.4	G431.5	G431.7	ATSS	210111100	-
PF3D7_0220200.ATSS.6	G431.12	G431.7	ATSS	21100	-
PF3D7_0220300.ATSS.1	G431.26	G431.19	ATSS	211110	-
PF3D7_0220300.ATSS.5	G431.30	G431.19	ATSS	21110	-
PF3D7_0220300.ATSS.8	G431.21	G431.19	ATSS	2110	-
PF3D7_0220300.ATSS.9	G431.28	G431.19	ATSS	210	-
PF3D7_0220700.ATSS.0	G440.8	G440.7	ATSS	12	+
PF3D7_0220800.ATSS.1	G444.9	G444.7	ATSS	12	+
PF3D7_0220800.ATSS.3	G444.14	G444.7	ATSS	112	+
PF3D7_0220800.ATSS.7	G444.19	G444.7	ATSS	1112	+
PF3D7_0220800.ATSS.11	G444.20	G444.7	ATSS	11112	+
PF3D7_0220800.ATSS.16	G444.24	G444.7	ATSS	11111012	+
PF3D7_0220800.ATSS.27	G444.25	G444.7	ATSS	111110112	+
PF3D7_0220800.ATSS.30	G444.28	G444.7	ATSS	1.1111e+27	+
PF3D7_0221200.ATSS.0	G449.4	G449.3	ATSS	12	+
PF3D7_0221200.ATSS.1	G449.5	G449.3	ATSS	112	+
PF3D7_0221200.ATSS.3	G449.6	G449.3	ATSS	1112	+
PF3D7_0221200.ATSS.9	G449.7	G449.3	ATSS	11112	+
PF3D7_0221700.ATSS.1	G455.5	G455.2	ATSS	211110	-
PF3D7_0221700.ATSS.4	G455.4	G455.2	ATSS	2110	-
PF3D7_0221700.ATSS.5	G455.1	G455.2	ATSS	210	-
PF3D7_0221800.ATSS.0	G456.3	G456.2	ATSS	12	+
PF3D7_0301300.ATSS.1	G493.4	G493.6	ATSS	2100	-
PF3D7_0301400.ATSS.0	G493.7	G493.8	ATSS	210	-
PF3D7_0301500.ATSS.1	G493.17	G493.10	ATSS	21110	-
PF3D7_0301500.ATSS.3	G493.13	G493.10	ATSS	2110	-
PF3D7_0301500.ATSS.5	G493.12,G493.15	G493.10	ATSS	210	-
PF3D7_0301600.ATSS.2	G493.23	G493.21	ATSS	2101100	-
PF3D7_0301600.ATSS.4	G493.26	G493.21	ATSS	2100	-
PF3D7_0301700.ATSS.3	G496.5	G496.1	ATSS	2110111100	-
PF3D7_0301700.ATSS.4	G496.2	G496.1	ATSS	210111100	-
PF3D7_0301700.ATSS.9	G496.8	G496.1	ATSS	21100	-
PF3D7_0301700.ATSS.11	G496.9	G496.1	ATSS	2100	-
PF3D7_0302000.ATSS.0	G500.1	G500.2	ATSS	2100	-
PF3D7_0302100.ATSS.0	G502.8	G502.2	ATSS	12	+
PF3D7_0302500.ATSS.2	G507.38	G507.9	ATSS	12	+
PF3D7_0302500.ATSS.5	G507.39	G507.9	ATSS	112	+
PF3D7_0302500.ATSS.6	G507.41	G507.9	ATSS	1112	+
PF3D7_0302500.ATSS.10	G507.44	G507.9	ATSS	11112	+
PF3D7_0302500.ATSS.17	G507.48,G507.49	G507.9	ATSS	111112	+
PF3D7_0302500.ATSS.22	G507.63	G507.9	ATSS	1111111012	+
PF3D7_0302500.ATSS.34	G507.68	G507.9	ATSS	1111111011012	+
PF3D7_0302500.ATSS.41	G507.70	G507.9	ATSS	11111110110012	+
PF3D7_0302500.ATSS.50	G507.72	G507.9	ATSS	1.11111e+20	+
PF3D7_0302600.ATSS.2	G509.5	G509.4	ATSS	12	+
PF3D7_0302600.ATSS.3	G509.6	G509.4	ATSS	112	+
PF3D7_0302900.ATSS.0	G514.1	G514.4	ATSS	21110	-
PF3D7_0302900.ATSS.3	G514.19	G514.4	ATSS	2110	-
PF3D7_0302900.ATSS.5	G514.17	G514.4	ATSS	210	-
PF3D7_0303100.ATSS.0	G516.12,G516.8	G516.4	ATSS	210	-
PF3D7_0303200.ATSS.1	G517.6	G517.3	ATSS	12	+
PF3D7_0303200.ATSS.5	G517.7,G517.8	G517.3	ATSS	112	+
PF3D7_0303200.ATSS.7	G517.9	G517.3	ATSS	1112	+
PF3D7_0303400.ATSS.2	G519.5	G519.2	ATSS	12	+
PF3D7_0303400.ATSS.4	G519.6	G519.2	ATSS	112	+
PF3D7_0303400.ATSS.9	G519.7	G519.2	ATSS	1112	+
PF3D7_0303400.ATSS.14	G519.8	G519.2	ATSS	11112	+
PF3D7_0303400.ATSS.15	G519.9	G519.2	ATSS	111112	+
PF3D7_0303400.ATSS.25	G519.12	G519.2	ATSS	1111112	+
PF3D7_0303400.ATSS.30	G519.13	G519.2	ATSS	11111112	+
PF3D7_0303400.ATSS.38	G519.15	G519.2	ATSS	111111112	+
PF3D7_0303400.ATSS.47	G519.16	G519.2	ATSS	1111111112	+
PF3D7_0303400.ATSS.64	G519.17	G519.2	ATSS	11111111112	+
PF3D7_0303400.ATSS.71	G519.18	G519.2	ATSS	11111111111112	+
PF3D7_0303400.ATSS.85	G519.22	G519.2	ATSS	1.11111e+19	+
PF3D7_0303500.ATSS.3	G519.26	G519.25	ATSS	12	+
PF3D7_0303500.ATSS.9	G519.27	G519.25	ATSS	112	+
PF3D7_0303500.ATSS.12	G519.29	G519.25	ATSS	111112	+
PF3D7_0303500.ATSS.14	G519.30	G519.25	ATSS	1111112	+
PF3D7_0303700.ATSS.0	G521.2	G521.5	ATSS	2110	-
PF3D7_0303700.ATSS.2	G521.3	G521.5	ATSS	210	-
PF3D7_0303800.ATSS.1	G523.6	G523.5	ATSS	12	+
PF3D7_0304100.ATSS.1	G524.3	G524.2	ATSS	12	+
PF3D7_0304500.ATSS.1	G531.6	G531.5	ATSS	2110	-
PF3D7_0304500.ATSS.2	G531.7,G531.8	G531.5	ATSS	210	-
PF3D7_0304800.ATSS.1	G534.3	G534.2	ATSS	12	+
PF3D7_0304800.ATSS.4	G534.5	G534.2	ATSS	112	+
PF3D7_0305100.ATSS.1	G537.8,G537.9	G537.7	ATSS	2111111111111110	-
PF3D7_0305100.ATSS.3	G537.10	G537.7	ATSS	21111111111110	-
PF3D7_0305100.ATSS.4	G537.16	G537.7	ATSS	21111111110	-
PF3D7_0305100.ATSS.7	G537.18	G537.7	ATSS	211111110	-
PF3D7_0305100.ATSS.12	G537.19	G537.7	ATSS	211110	-
PF3D7_0305100.ATSS.15	G537.25	G537.7	ATSS	21110	-
PF3D7_0305100.ATSS.18	G537.23	G537.7	ATSS	2110	-
PF3D7_0305100.ATSS.19	G537.20	G537.7	ATSS	210	-
PF3D7_0305200.ATSS.5	G541.5	G541.3	ATSS	12	+
PF3D7_0305300.ATSS.2	G542.4	G542.2	ATSS	2111110	-
PF3D7_0305300.ATSS.4	G542.7	G542.2	ATSS	211110	-
PF3D7_0305300.ATSS.6	G542.11	G542.2	ATSS	2110	-
PF3D7_0305300.ATSS.7	G542.13	G542.2	ATSS	210	-
PF3D7_0305500.ATSS.0	G545.8	G545.2	ATSS	211111110	-
PF3D7_0305500.ATSS.3	G545.13	G545.2	ATSS	21111110	-
PF3D7_0305500.ATSS.5	G545.10	G545.2	ATSS	2111110	-
PF3D7_0305500.ATSS.7	G545.23	G545.2	ATSS	2110	-
PF3D7_0305500.ATSS.8	G545.24	G545.2	ATSS	210	-
PF3D7_0305600.ATSS.0	G545.28	G545.27	ATSS	2110	-
PF3D7_0305600.ATSS.2	G545.29	G545.27	ATSS	210	-
PF3D7_0305700.ATSS.1	G548.2	G548.3	ATSS	21110	-
PF3D7_0305700.ATSS.4	G548.4	G548.3	ATSS	2110	-
PF3D7_0305700.ATSS.5	G548.5	G548.3	ATSS	210	-
PF3D7_0306100.ATSS.1	G553.3	G553.1	ATSS	2100	-
PF3D7_0306200.ATSS.0	G554.2	G554.1	ATSS	12	+
PF3D7_0306200.ATSS.1	G554.3	G554.1	ATSS	112	+
PF3D7_0306200.ATSS.5	G554.5	G554.1	ATSS	1112	+
PF3D7_0306200.ATSS.7	G554.8	G554.1	ATSS	111112	+
PF3D7_0306300.ATSS.0	G555.4	G555.2	ATSS	21110	-
PF3D7_0306300.ATSS.1	G555.10	G555.2	ATSS	210	-
PF3D7_0306400.ATSS.0	G556.8	G556.4	ATSS	12	+
PF3D7_0306700.ATSS.0	G557.9	G557.5	ATSS	12	+
PF3D7_0306700.ATSS.1	G557.14,G557.15	G557.5	ATSS	112	+
PF3D7_0306800.ATSS.0	G558.3	G558.1	ATSS	2100100	-
PF3D7_0306900.ATSS.0	G560.3	G560.2	ATSS	12	+
PF3D7_0307200.ATSS.3	G562.4	G562.7	ATSS	2111110	-
PF3D7_0307200.ATSS.7	G562.13	G562.7	ATSS	211110	-
PF3D7_0307200.ATSS.10	G562.6	G562.7	ATSS	21110	-
PF3D7_0307200.ATSS.12	G562.3	G562.7	ATSS	2110	-
PF3D7_0307200.ATSS.14	G562.17	G562.7	ATSS	210	-
PF3D7_0307600.ATSS.1	G570.3	G570.2	ATSS	12	+
PF3D7_0307600.ATSS.5	G570.4	G570.2	ATSS	112	+
PF3D7_0307600.ATSS.6	G570.5	G570.2	ATSS	1112	+
PF3D7_0307600.ATSS.14	G570.9	G570.2	ATSS	111101012	+
PF3D7_0307700.ATSS.1	G571.4	G571.7	ATSS	2.11111e+16	-
PF3D7_0307700.ATSS.8	G571.20	G571.7	ATSS	21101011111110	-
PF3D7_0307700.ATSS.13	G571.15	G571.7	ATSS	21111110	-
PF3D7_0307700.ATSS.16	G571.29	G571.7	ATSS	2111110	-
PF3D7_0307700.ATSS.21	G571.33	G571.7	ATSS	211110	-
PF3D7_0307700.ATSS.25	G571.32	G571.7	ATSS	21110	-
PF3D7_0307700.ATSS.27	G571.36	G571.7	ATSS	2110	-
PF3D7_0307700.ATSS.29	G571.34	G571.7	ATSS	210	-
PF3D7_0307900.ATSS.0	G574.2	G574.1	ATSS	2101010	-
PF3D7_0308100.ATSS.0	G576.11	G576.10	ATSS	12	+
PF3D7_0308100.ATSS.1	G576.12	G576.10	ATSS	112	+
PF3D7_0308100.ATSS.3	G576.13	G576.10	ATSS	1112	+
PF3D7_0308100.ATSS.7	G576.14	G576.10	ATSS	11112	+
PF3D7_0308200.ATSS.5	G579.9	G579.1	ATSS	21110	-
PF3D7_0308200.ATSS.7	G579.6	G579.1	ATSS	2110	-
PF3D7_0308200.ATSS.9	G579.8	G579.1	ATSS	210	-
PF3D7_0308600.ATSS.0	G583.12	G583.11	ATSS	12	+
PF3D7_0309000.ATSS.1	G586.6	G586.4	ATSS	12	+
PF3D7_0309000.ATSS.4	G586.11	G586.4	ATSS	112	+
PF3D7_0309200.ATSS.0	G587.11	G587.4	ATSS	210	-
PF3D7_0309500.ATSS.0	G592.4	G592.1	ATSS	12	+
PF3D7_0309500.ATSS.1	G592.5	G592.1	ATSS	112	+
PF3D7_0309500.ATSS.5	G592.12	G592.1	ATSS	1112	+
PF3D7_0309500.ATSS.7	G592.13	G592.1	ATSS	11112	+
PF3D7_0309500.ATSS.22	G592.23	G592.1	ATSS	1111110000011110	+
PF3D7_0309500.ATSS.23	G592.16	G592.1	ATSS	1111110100000000	+
PF3D7_0309500.ATSS.24	G592.17	G592.1	ATSS	1111110001111000	+
PF3D7_0309500.ATSS.25	G592.19	G592.1	ATSS	1111110000110000	+
PF3D7_0309500.ATSS.26	G592.20	G592.1	ATSS	1111110000111100	+
PF3D7_0309600.ATSS.0	G592.27,G592.28	G592.26	ATSS	12	+
PF3D7_0309600.ATSS.2	G592.30	G592.26	ATSS	112	+
PF3D7_0309600.ATSS.5	G592.34	G592.26	ATSS	1112	+
PF3D7_0309800.ATSS.1	G595.4	G595.3	ATSS	12	+
PF3D7_0309800.ATSS.3	G595.8	G595.3	ATSS	112	+
PF3D7_0309800.ATSS.7	G595.10,G595.9	G595.3	ATSS	1112	+
PF3D7_0309800.ATSS.12	G595.11	G595.3	ATSS	11112	+
PF3D7_0309800.ATSS.18	G595.12,G595.13	G595.3	ATSS	111112	+
PF3D7_0309800.ATSS.24	G595.16	G595.3	ATSS	111111112	+
PF3D7_0309800.ATSS.26	G595.17	G595.3	ATSS	1111111112	+
PF3D7_0309800.ATSS.39	G595.18	G595.3	ATSS	111111111111012	+
PF3D7_0309900.ATSS.4	G597.3	G597.1	ATSS	2111001011000	-
PF3D7_0309900.ATSS.9	G597.10	G597.1	ATSS	21001011000	-
PF3D7_0309900.ATSS.14	G597.7	G597.1	ATSS	21000	-
PF3D7_0310200.ATSS.1	G602.11	G602.2	ATSS	112	+
PF3D7_0310200.ATSS.2	G602.12	G602.2	ATSS	1112	+
PF3D7_0310200.ATSS.4	G602.13	G602.2	ATSS	11112	+
PF3D7_0310200.ATSS.9	G602.16	G602.2	ATSS	111112	+
PF3D7_0310200.ATSS.12	G602.18	G602.2	ATSS	1111111112	+
PF3D7_0310200.ATSS.15	G602.20	G602.2	ATSS	11111111112	+
PF3D7_0310200.ATSS.16	G602.26	G602.2	ATSS	1111111111112	+
PF3D7_0310200.ATSS.19	G602.28	G602.2	ATSS	11111111111112	+
PF3D7_0310300.ATSS.0	G603.2,G603.3	G603.1	ATSS	12	+
PF3D7_0310300.ATSS.1	G603.7	G603.1	ATSS	11112	+
PF3D7_0310500.ATSS.0	G606.8	G606.1	ATSS	21111110	-
PF3D7_0310500.ATSS.5	G606.6	G606.1	ATSS	211110	-
PF3D7_0310500.ATSS.9	G606.9	G606.1	ATSS	21110	-
PF3D7_0310500.ATSS.11	G606.11	G606.1	ATSS	2110	-
PF3D7_0310500.ATSS.13	G606.10	G606.1	ATSS	210	-
PF3D7_0310600.ATSS.0	G606.17	G606.18	ATSS	210	-
PF3D7_0310700.ATSS.0	G608.4	G608.3	ATSS	12	+
PF3D7_0311100.ATSS.0	G612.2	G612.1	ATSS	210100	-
PF3D7_0311200.ATSS.4	G613.6,G613.7	G613.5	ATSS	12	+
PF3D7_0311200.ATSS.9	G613.10	G613.5	ATSS	112	+
PF3D7_0311200.ATSS.10	G613.13	G613.5	ATSS	11111111011112	+
PF3D7_0311300.ATSS.2	G615.9	G615.1	ATSS	2111100	-
PF3D7_0311300.ATSS.4	G615.6	G615.1	ATSS	211100	-
PF3D7_0311300.ATSS.5	G615.11	G615.1	ATSS	21100	-
PF3D7_0311600.ATSS.1	G617.20,G617.22	G617.14	ATSS	12	+
PF3D7_0311600.ATSS.5	G617.26	G617.14	ATSS	111012	+
PF3D7_0311800.ATSS.3	G619.9	G619.7	ATSS	1012	+
PF3D7_0311800.ATSS.7	G619.10	G619.7	ATSS	1011012	+
PF3D7_0312200.ATSS.1	G623.3	G623.1	ATSS	2100	-
PF3D7_0312400.ATSS.1	G625.13	G625.4	ATSS	2111110	-
PF3D7_0312400.ATSS.8	G625.12	G625.4	ATSS	211110	-
PF3D7_0312400.ATSS.9	G625.15	G625.4	ATSS	21110	-
PF3D7_0312400.ATSS.13	G625.16	G625.4	ATSS	2110	-
PF3D7_0312400.ATSS.14	G625.18	G625.4	ATSS	210	-
PF3D7_0313100.ATSS.0	G635.4	G635.2	ATSS	12	+
PF3D7_0313400.ATSS.0	G637.19	G637.17	ATSS	2110	-
PF3D7_0313400.ATSS.2	G637.20	G637.17	ATSS	210	-
PF3D7_0313500.ATSS.0	G639.3	G639.2	ATSS	12	+
PF3D7_0313800.ATSS.0	G641.3	G641.2	ATSS	12	+
PF3D7_0313800.ATSS.1	G641.8	G641.2	ATSS	112	+
PF3D7_0313800.ATSS.5	G641.9	G641.2	ATSS	1112	+
PF3D7_0313800.ATSS.8	G641.11,G641.12	G641.2	ATSS	11112	+
PF3D7_0313800.ATSS.12	G641.14	G641.2	ATSS	111112	+
PF3D7_0313800.ATSS.16	G641.16	G641.2	ATSS	1111112	+
PF3D7_0313800.ATSS.26	G641.19	G641.2	ATSS	11111110101012	+
PF3D7_0314000.ATSS.53	G644.23,G644.25	G644.21	ATSS	12	+
PF3D7_0314000.ATSS.61	G644.29	G644.21	ATSS	112	+
PF3D7_0314100.ATSS.4	G645.15	G645.13	ATSS	21111110	-
PF3D7_0314100.ATSS.5	G645.15	G645.19	ATSS	21110000	-
PF3D7_0314100.ATSS.6	G645.1	G645.19	ATSS	2110000	-
PF3D7_0314100.ATSS.10	G645.1	G645.13	ATSS	2111110	-
PF3D7_0314100.ATSS.11	G645.11	G645.13	ATSS	211110	-
PF3D7_0314100.ATSS.14	G645.11	G645.19	ATSS	210000	-
PF3D7_0314100.ATSS.19	G645.18	G645.13	ATSS	2110	-
PF3D7_0314100.ATSS.20	G645.12	G645.13	ATSS	210	-
PF3D7_0314200.ATSS.0	G647.5	G647.1	ATSS	210	-
PF3D7_0314300.ATSS.1	G647.7	G647.8	ATSS	2100	-
PF3D7_0314400.ATSS.0	G647.11	G647.10	ATSS	210	-
PF3D7_0314500.ATSS.4	G649.7	G649.3	ATSS	112	+
PF3D7_0314500.ATSS.5	G649.10,G649.8,G649.9	G649.3	ATSS	1112	+
PF3D7_0315200.ATSS.0	G656.3	G656.2	ATSS	12	+
PF3D7_0315300.ATSS.0	G657.4	G657.1	ATSS	101010101012	+
PF3D7_0315300.ATSS.1	G657.8	G657.1	ATSS	1010101010112	+
PF3D7_0315300.ATSS.4	G657.10	G657.1	ATSS	1.0101e+26	+
PF3D7_0315400.ATSS.0	G658.5	G658.3	ATSS	210	-
PF3D7_0315600.ATSS.0	G661.3	G661.2	ATSS	12	+
PF3D7_0315800.ATSS.1	G662.5	G662.3	ATSS	2100	-
PF3D7_0316100.ATSS.0	G665.2	G665.1	ATSS	12	+
PF3D7_0316200.ATSS.0	G666.5	G666.3	ATSS	21111100	-
PF3D7_0316200.ATSS.3	G666.6	G666.3	ATSS	211100	-
PF3D7_0316200.ATSS.4	G666.10	G666.3	ATSS	2100	-
PF3D7_0316300.ATSS.49	G667.25	G667.22	ATSS	1000012	+
PF3D7_0316300.ATSS.50	G667.23	G667.22	ATSS	1000112	+
PF3D7_0316300.ATSS.151	G667.31	G667.22	ATSS	1e+21	+
PF3D7_0316300.ATSS.152	G667.29	G667.22	ATSS	1e+21	+
PF3D7_0316300.ATSS.153	G667.37	G667.22	ATSS	1e+21	+
PF3D7_0316300.ATSS.154	G667.36	G667.22	ATSS	1e+21	+
PF3D7_0316300.ATSS.155	G667.34	G667.22	ATSS	1e+21	+
PF3D7_0316300.ATSS.156	G667.30	G667.22	ATSS	1e+21	+
PF3D7_0316300.ATSS.157	G667.35	G667.22	ATSS	1e+21	+
PF3D7_0316300.ATSS.158	G667.38	G667.22	ATSS	1e+21	+
PF3D7_0316300.ATSS.159	G667.32	G667.22	ATSS	1e+21	+
PF3D7_0316300.ATSS.226	G667.43	G667.42	ATSS	12	+
PF3D7_0316300.ATSS.236	G667.43	G667.22	ATSS	1e+23	+
PF3D7_0316400.ATSS.0	G666.26	G666.25	ATSS	210	-
PF3D7_0316500.ATSS.0	G668.6	G668.2	ATSS	12	+
PF3D7_0316500.ATSS.2	G668.7	G668.2	ATSS	112	+
PF3D7_0316500.ATSS.5	G668.10	G668.2	ATSS	111112	+
PF3D7_0316600.ATSS.4	G666.35	G666.31	ATSS	2.10011e+16	-
PF3D7_0316600.ATSS.8	G666.36	G666.31	ATSS	2111111111100	-
PF3D7_0316600.ATSS.15	G666.34	G666.31	ATSS	21111100	-
PF3D7_0316600.ATSS.18	G666.46	G666.31	ATSS	211100	-
PF3D7_0316600.ATSS.21	G666.40	G666.31	ATSS	21100	-
PF3D7_0316600.ATSS.24	G666.38	G666.31	ATSS	2100	-
PF3D7_0316700.ATSS.0	G669.3	G669.1	ATSS	12	+
PF3D7_0316800.ATSS.0	G671.2	G671.1	ATSS	12	+
PF3D7_0316900.ATSS.1	G672.8	G672.1	ATSS	21110	-
PF3D7_0316900.ATSS.3	G672.15	G672.1	ATSS	2110	-
PF3D7_0316900.ATSS.5	G672.13	G672.1	ATSS	210	-
PF3D7_0317000.ATSS.0	G672.21	G672.20	ATSS	210	-
PF3D7_0317200.ATSS.0	G676.6	G676.2	ATSS	2111100	-
PF3D7_0317200.ATSS.2	G676.25	G676.2	ATSS	2100	-
PF3D7_0317300.ATSS.0	G676.36	G676.31	ATSS	211111111000	-
PF3D7_0317300.ATSS.3	G676.42	G676.31	ATSS	21111000	-
PF3D7_0317300.ATSS.7	G676.40	G676.31	ATSS	2111000	-
PF3D7_0317300.ATSS.11	G676.46	G676.31	ATSS	21000	-
PF3D7_0317500.ATSS.0	G681.4	G681.3	ATSS	21110111111100	-
PF3D7_0317500.ATSS.4	G681.1	G681.3	ATSS	211111100	-
PF3D7_0317500.ATSS.10	G681.11	G681.3	ATSS	21111100	-
PF3D7_0317500.ATSS.14	G681.10	G681.3	ATSS	2111100	-
PF3D7_0317500.ATSS.16	G681.9	G681.3	ATSS	211100	-
PF3D7_0317500.ATSS.17	G681.7	G681.3	ATSS	21100	-
PF3D7_0317600.ATSS.0	G682.4	G682.1	ATSS	12	+
PF3D7_0317600.ATSS.2	G682.5	G682.1	ATSS	112	+
PF3D7_0317700.ATSS.0	G684.3	G684.2	ATSS	12	+
PF3D7_0317700.ATSS.1	G684.4	G684.2	ATSS	112	+
PF3D7_0317700.ATSS.3	G684.5	G684.2	ATSS	1112	+
PF3D7_0317700.ATSS.6	G684.10	G684.2	ATSS	11111112	+
PF3D7_0317700.ATSS.8	G684.13	G684.2	ATSS	111111112	+
PF3D7_0318200.ATSS.0	G690.2	G690.1	ATSS	12	+
PF3D7_0318200.ATSS.1	G690.10	G690.1	ATSS	1112	+
PF3D7_0318300.ATSS.1	G691.7	G691.2	ATSS	2110110000	-
PF3D7_0318300.ATSS.2	G691.7	G691.6	ATSS	2110111000	-
PF3D7_0318300.ATSS.5	G691.5	G691.2	ATSS	210110000	-
PF3D7_0318300.ATSS.6	G691.5	G691.6	ATSS	210111000	-
PF3D7_0318500.ATSS.0	G694.2	G694.1	ATSS	12	+
PF3D7_0318500.ATSS.1	G694.10	G694.1	ATSS	1112	+
PF3D7_0318500.ATSS.3	G694.17	G694.1	ATSS	11112	+
PF3D7_0318500.ATSS.4	G694.20	G694.1	ATSS	11111112	+
PF3D7_0318600.ATSS.0	G695.2	G695.1	ATSS	210	-
PF3D7_0318900.ATSS.1	G698.2	G698.1	ATSS	2100110111110	-
PF3D7_0318900.ATSS.9	G698.3	G698.1	ATSS	210111110	-
PF3D7_0318900.ATSS.16	G698.9	G698.1	ATSS	211110	-
PF3D7_0318900.ATSS.18	G698.10	G698.1	ATSS	21110	-
PF3D7_0318900.ATSS.21	G698.6,G698.7,G698.8	G698.1	ATSS	2110	-
PF3D7_0318900.ATSS.23	G698.11	G698.1	ATSS	210	-
PF3D7_0319200.ATSS.0	G700.10	G700.8	ATSS	210	-
PF3D7_0319300.ATSS.0	G701.3	G701.2	ATSS	12	+
PF3D7_0319400.ATSS.0	G703.4	G703.2	ATSS	12	+
PF3D7_0319400.ATSS.1	G703.5	G703.2	ATSS	112	+
PF3D7_0319400.ATSS.5	G703.7	G703.2	ATSS	1112	+
PF3D7_0319500.ATSS.2	G704.5	G704.3	ATSS	12	+
PF3D7_0319600.ATSS.0	G704.11	G704.9	ATSS	12	+
PF3D7_0319700.ATSS.3	G704.31	G704.23	ATSS	1011001112	+
PF3D7_0319700.ATSS.9	G704.32	G704.23	ATSS	10110011112	+
PF3D7_0319700.ATSS.13	G704.35	G704.23	ATSS	1011001111112	+
PF3D7_0319700.ATSS.18	G704.37	G704.23	ATSS	1011001111111110	+
PF3D7_0319700.ATSS.20	G704.39	G704.23	ATSS	1.011e+18	+
PF3D7_0319700.ATSS.21	G704.41	G704.23	ATSS	1.011e+22	+
PF3D7_0319900.ATSS.0	G705.5	G705.6	ATSS	210	-
PF3D7_0320100.ATSS.6	G709.9	G709.8	ATSS	12	+
PF3D7_0320100.ATSS.10	G709.10	G709.8	ATSS	112	+
PF3D7_0320100.ATSS.16	G709.11	G709.8	ATSS	1112	+
PF3D7_0320500.ATSS.0	G716.7	G716.1	ATSS	12	+
PF3D7_0320600.ATSS.1	G717.6	G717.10	ATSS	21110	-
PF3D7_0320600.ATSS.3	G717.4	G717.10	ATSS	2110	-
PF3D7_0320600.ATSS.5	G717.7	G717.10	ATSS	210	-
PF3D7_0320700.ATSS.18	G716.19,G716.20	G716.17	ATSS	12	+
PF3D7_0320700.ATSS.23	G716.23,G716.24	G716.17	ATSS	112	+
PF3D7_0320700.ATSS.35	G716.25	G716.17	ATSS	1112	+
PF3D7_0320700.ATSS.43	G716.27	G716.17	ATSS	11112	+
PF3D7_0320700.ATSS.54	G716.28	G716.17	ATSS	111112	+
PF3D7_0320800.ATSS.0	G719.7	G719.4	ATSS	1012	+
PF3D7_0321000.ATSS.1	G723.3	G723.2	ATSS	12	+
PF3D7_0321000.ATSS.4	G723.4	G723.2	ATSS	112	+
PF3D7_0321100.ATSS.1	G724.3	G724.2	ATSS	21111100	-
PF3D7_0321100.ATSS.5	G724.4	G724.2	ATSS	211100	-
PF3D7_0321100.ATSS.9	G724.8	G724.2	ATSS	21100	-
PF3D7_0321100.ATSS.12	G724.5	G724.2	ATSS	2100	-
PF3D7_0321200.ATSS.0	G724.12	G724.11	ATSS	21010	-
PF3D7_0321300.ATSS.0	G724.21	G724.20	ATSS	2100	-
PF3D7_0321500.ATSS.2	G728.5	G728.3	ATSS	211100	-
PF3D7_0321500.ATSS.6	G728.18	G728.3	ATSS	21100	-
PF3D7_0321500.ATSS.8	G728.6	G728.3	ATSS	2100	-
PF3D7_0321600.ATSS.0	G729.2	G729.1	ATSS	12	+
PF3D7_0321600.ATSS.2	G729.3	G729.1	ATSS	112	+
PF3D7_0321600.ATSS.3	G729.5	G729.1	ATSS	1112	+
PF3D7_0321600.ATSS.8	G729.6	G729.1	ATSS	11112	+
PF3D7_0321600.ATSS.13	G729.7	G729.1	ATSS	111112	+
PF3D7_0321600.ATSS.20	G729.8	G729.1	ATSS	1111112	+
PF3D7_0321700.ATSS.0	G730.6	G730.2	ATSS	21111110	-
PF3D7_0321700.ATSS.4	G730.4	G730.2	ATSS	2111110	-
PF3D7_0321700.ATSS.7	G730.1	G730.2	ATSS	211110	-
PF3D7_0321700.ATSS.9	G730.9	G730.2	ATSS	2110	-
PF3D7_0321700.ATSS.11	G730.13	G730.2	ATSS	210	-
PF3D7_0321800.ATSS.0	G732.7	G732.3	ATSS	12	+
PF3D7_0321800.ATSS.2	G732.8	G732.3	ATSS	112	+
PF3D7_0321800.ATSS.3	G732.13	G732.3	ATSS	1112	+
PF3D7_0321800.ATSS.8	G732.14	G732.3	ATSS	11112	+
PF3D7_0321800.ATSS.11	G732.15	G732.3	ATSS	11111112	+
PF3D7_0321900.ATSS.0	G733.6	G733.1	ATSS	12	+
PF3D7_0321900.ATSS.2	G733.7	G733.1	ATSS	112	+
PF3D7_0321900.ATSS.3	G733.10	G733.1	ATSS	111012	+
PF3D7_0321900.ATSS.8	G733.12	G733.1	ATSS	1110112	+
PF3D7_0321900.ATSS.13	G733.13	G733.1	ATSS	11101112	+
PF3D7_0321900.ATSS.18	G733.16	G733.1	ATSS	1110111112	+
PF3D7_0321900.ATSS.24	G733.19	G733.1	ATSS	11101111112	+
PF3D7_0321900.ATSS.29	G733.25	G733.1	ATSS	1.11011e+25	+
PF3D7_0322000.ATSS.0	G736.1	G736.3	ATSS	210	-
PF3D7_0322300.ATSS.2	G739.4	G739.1	ATSS	211110	-
PF3D7_0322300.ATSS.4	G739.2	G739.1	ATSS	21110	-
PF3D7_0322300.ATSS.7	G739.5	G739.1	ATSS	2110	-
PF3D7_0322300.ATSS.9	G739.6	G739.1	ATSS	210	-
PF3D7_0322400.ATSS.2	G740.6	G740.5	ATSS	12	+
PF3D7_0322700.ATSS.1	G743.2	G743.1	ATSS	2111111111110000	-
PF3D7_0322700.ATSS.2	G743.3	G743.1	ATSS	2111111110000	-
PF3D7_0322700.ATSS.7	G743.10	G743.1	ATSS	21111110000	-
PF3D7_0322700.ATSS.8	G743.7	G743.1	ATSS	2111110000	-
PF3D7_0322700.ATSS.10	G743.9	G743.1	ATSS	21110000	-
PF3D7_0323000.ATSS.1	G746.10	G746.11	ATSS	21110	-
PF3D7_0323000.ATSS.3	G746.14	G746.11	ATSS	2110	-
PF3D7_0323000.ATSS.5	G746.12	G746.11	ATSS	210	-
PF3D7_0323100.ATSS.1	G749.7	G749.3	ATSS	112	+
PF3D7_0323400.ATSS.0	G752.4,G752.7	G752.2	ATSS	2100	-
PF3D7_0323500.ATSS.1	G751.12	G751.11	ATSS	12	+
PF3D7_0323500.ATSS.4	G751.13	G751.11	ATSS	112	+
PF3D7_0323500.ATSS.8	G751.17	G751.11	ATSS	1112	+
PF3D7_0323500.ATSS.13	G751.18	G751.11	ATSS	11112	+
PF3D7_0323500.ATSS.18	G751.20	G751.11	ATSS	111112	+
PF3D7_0323600.ATSS.0	G751.23	G751.21	ATSS	12	+
PF3D7_0323600.ATSS.2	G751.24	G751.21	ATSS	112	+
PF3D7_0323600.ATSS.5	G751.26	G751.21	ATSS	1112	+
PF3D7_0323600.ATSS.6	G751.28	G751.21	ATSS	11112	+
PF3D7_0323700.ATSS.0	G754.3	G754.2	ATSS	21110	-
PF3D7_0323700.ATSS.1	G754.5	G754.2	ATSS	210	-
PF3D7_0323800.ATSS.1	G756.8	G756.6	ATSS	112	+
PF3D7_0324300.ATSS.0	G763.2	G763.1	ATSS	1012	+
PF3D7_0400100.ATSS.0	G776.9	G776.1	ATSS	1012	+
PF3D7_0401600.ATSS.1	G798.3	G798.5	ATSS	2101110000100	-
PF3D7_0401600.ATSS.2	G798.3	G798.6	ATSS	2001000000100	-
PF3D7_0401600.ATSS.9	G798.7	G798.5	ATSS	201110000110	-
PF3D7_0401600.ATSS.20	G798.13	G798.5	ATSS	210000000	-
PF3D7_0401700.ATSS.3	G799.16	G799.15	ATSS	12	+
PF3D7_0401800.ATSS.0	G801.24	G801.5	ATSS	21100	-
PF3D7_0401800.ATSS.3	G801.26	G801.5	ATSS	2100	-
PF3D7_0402000.ATSS.1	G804.8	G804.3	ATSS	21111110	-
PF3D7_0402000.ATSS.6	G804.14	G804.3	ATSS	2111110	-
PF3D7_0402000.ATSS.11	G804.31	G804.3	ATSS	211110	-
PF3D7_0402000.ATSS.16	G804.12	G804.3	ATSS	21110	-
PF3D7_0402000.ATSS.19	G804.34	G804.3	ATSS	2110	-
PF3D7_0402000.ATSS.20	G804.7	G804.3	ATSS	210	-
PF3D7_0402100.ATSS.0	G807.3	G807.1	ATSS	210	-
PF3D7_0402200.ATSS.0	G809.2	G809.3	ATSS	2.11101e+18	-
PF3D7_0402200.ATSS.2	G809.7	G809.3	ATSS	210101110000	-
PF3D7_0402200.ATSS.6	G809.8	G809.3	ATSS	2110000	-
PF3D7_0402300.ATSS.0	G811.3	G811.2	ATSS	12	+
PF3D7_0402300.ATSS.1	G811.6	G811.2	ATSS	112	+
PF3D7_0402300.ATSS.5	G811.7	G811.2	ATSS	1112	+
PF3D7_0402300.ATSS.7	G811.9	G811.2	ATSS	11112	+
PF3D7_0402300.ATSS.10	G811.14	G811.2	ATSS	11111011112	+
PF3D7_0402300.ATSS.13	G811.15	G811.2	ATSS	1111101111112	+
PF3D7_0402300.ATSS.15	G811.16	G811.2	ATSS	11111011111112	+
PF3D7_0402300.ATSS.18	G811.19	G811.2	ATSS	1.1111e+16	+
PF3D7_0403400.ATSS.1	G825.6	G825.3	ATSS	12	+
PF3D7_0403400.ATSS.5	G825.8	G825.3	ATSS	112	+
PF3D7_0403400.ATSS.6	G825.19	G825.3	ATSS	111111012	+
PF3D7_0403600.ATSS.1	G827.1	G827.2	ATSS	2100	-
PF3D7_0403700.ATSS.0	G831.2	G831.1	ATSS	2110101010100	-
PF3D7_0403800.ATSS.0	G831.24	G831.18	ATSS	2111100	-
PF3D7_0403800.ATSS.3	G831.21	G831.18	ATSS	211100	-
PF3D7_0403800.ATSS.6	G831.31	G831.18	ATSS	2100	-
PF3D7_0403900.ATSS.1	G833.7	G833.6	ATSS	12	+
PF3D7_0403900.ATSS.3	G833.8	G833.6	ATSS	112	+
PF3D7_0404200.ATSS.0	G836.1	G836.2	ATSS	210	-
PF3D7_0404600.ATSS.0	G839.3	G839.2	ATSS	12	+
PF3D7_0404600.ATSS.1	G839.8	G839.2	ATSS	1112	+
PF3D7_0404600.ATSS.2	G839.12	G839.2	ATSS	111112	+
PF3D7_0404600.ATSS.4	G839.15	G839.2	ATSS	1111112	+
PF3D7_0404700.ATSS.4	G841.4	G841.3	ATSS	210111100	-
PF3D7_0404700.ATSS.5	G841.11	G841.3	ATSS	211100	-
PF3D7_0404700.ATSS.10	G841.7	G841.3	ATSS	21100	-
PF3D7_0404700.ATSS.13	G841.9	G841.3	ATSS	2100	-
PF3D7_0405100.ATSS.5	G841.41	G841.36	ATSS	21111110	-
PF3D7_0405100.ATSS.9	G841.42	G841.36	ATSS	2111110	-
PF3D7_0405100.ATSS.13	G841.51	G841.36	ATSS	211110	-
PF3D7_0405100.ATSS.15	G841.48	G841.36	ATSS	21110	-
PF3D7_0405100.ATSS.19	G841.39	G841.36	ATSS	2110	-
PF3D7_0405100.ATSS.20	G841.52	G841.36	ATSS	210	-
PF3D7_0405200.ATSS.3	G844.13,G844.14	G844.12	ATSS	12	+
PF3D7_0405200.ATSS.9	G844.17	G844.12	ATSS	112	+
PF3D7_0405200.ATSS.10	G844.18	G844.12	ATSS	1112	+
PF3D7_0405200.ATSS.17	G844.28	G844.12	ATSS	111111111012	+
PF3D7_0405200.ATSS.25	G844.30	G844.12	ATSS	1111111110112	+
PF3D7_0405200.ATSS.28	G844.32	G844.12	ATSS	111111111011112	+
PF3D7_0405200.ATSS.30	G844.39	G844.12	ATSS	1111111110111110	+
PF3D7_0405200.ATSS.33	G844.40	G844.12	ATSS	1.11111e+16	+
PF3D7_0405200.ATSS.39	G844.41	G844.12	ATSS	1.11111e+17	+
PF3D7_0405200.ATSS.89	G844.45	G844.12	ATSS	1.11111e+31	+
PF3D7_0405200.ATSS.90	G844.46	G844.12	ATSS	1.11111e+31	+
PF3D7_0405200.ATSS.99	G844.47	G844.12	ATSS	1.11111e+37	+
PF3D7_0405400.ATSS.0	G846.3	G846.1	ATSS	12	+
PF3D7_0405400.ATSS.1	G846.4	G846.1	ATSS	112	+
PF3D7_0405400.ATSS.5	G846.5	G846.1	ATSS	1112	+
PF3D7_0405400.ATSS.7	G846.13	G846.1	ATSS	111101112	+
PF3D7_0405400.ATSS.9	G846.17	G846.1	ATSS	11110111112	+
PF3D7_0405600.ATSS.5	G848.9	G848.8	ATSS	12	+
PF3D7_0405600.ATSS.8	G848.12	G848.8	ATSS	112	+
PF3D7_0405600.ATSS.10	G848.20	G848.8	ATSS	1112	+
PF3D7_0405900.ATSS.0	G850.3	G850.2	ATSS	21100	-
PF3D7_0405900.ATSS.3	G850.8	G850.2	ATSS	2100	-
PF3D7_0406000.ATSS.0	G852.6,G852.8	G852.1	ATSS	12	+
PF3D7_0406100.ATSS.1	G853.2	G853.5	ATSS	21011000	-
PF3D7_0406100.ATSS.2	G853.9	G853.5	ATSS	21010	-
PF3D7_0406400.ATSS.0	G854.14	G854.11	ATSS	12	+
PF3D7_0406400.ATSS.1	G854.16	G854.11	ATSS	11012	+
PF3D7_0406500.ATSS.0	G858.2	G858.1	ATSS	21111111110	-
PF3D7_0406500.ATSS.1	G858.9	G858.1	ATSS	21111110	-
PF3D7_0406500.ATSS.3	G858.12	G858.1	ATSS	2111110	-
PF3D7_0406500.ATSS.4	G858.17	G858.1	ATSS	210	-
PF3D7_0406700.ATSS.51	G860.29	G860.28	ATSS	12	+
PF3D7_0407100.ATSS.0	G864.2	G864.1	ATSS	12	+
PF3D7_0407100.ATSS.1	G864.3	G864.1	ATSS	112	+
PF3D7_0407100.ATSS.3	G864.4	G864.1	ATSS	1112	+
PF3D7_0407700.ATSS.1	G870.1	G870.3	ATSS	211111010000	-
PF3D7_0407700.ATSS.2	G870.8	G870.3	ATSS	211010000	-
PF3D7_0407800.ATSS.9	G871.10	G871.7	ATSS	12	+
PF3D7_0407900.ATSS.0	G873.2	G873.1	ATSS	210	-
PF3D7_0408000.ATSS.0	G873.4	G873.6	ATSS	210	-
PF3D7_0408100.ATSS.2	G874.4,G874.5	G874.3	ATSS	12	+
PF3D7_0408400.ATSS.1	G875.20	G875.16	ATSS	2110	-
PF3D7_0408400.ATSS.2	G875.17	G875.16	ATSS	210	-
PF3D7_0408900.ATSS.0	G880.4	G880.2	ATSS	12	+
PF3D7_0408900.ATSS.1	G880.5	G880.2	ATSS	112	+
PF3D7_0408900.ATSS.5	G880.6	G880.2	ATSS	1112	+
PF3D7_0408900.ATSS.11	G880.9	G880.2	ATSS	11111012	+
PF3D7_0408900.ATSS.12	G880.9	G880.8	ATSS	1012	+
PF3D7_0409000.ATSS.0	G881.3	G881.1	ATSS	210	-
PF3D7_0409100.ATSS.0	G881.13	G881.10	ATSS	2110	-
PF3D7_0409100.ATSS.2	G881.14	G881.10	ATSS	210	-
PF3D7_0409300.ATSS.2	G884.2	G884.3	ATSS	21110	-
PF3D7_0409300.ATSS.3	G884.5	G884.3	ATSS	2110	-
PF3D7_0409300.ATSS.5	G884.11,G884.13,G884.15	G884.3	ATSS	210	-
PF3D7_0409400.ATSS.0	G886.5	G886.2	ATSS	12	+
PF3D7_0409600.ATSS.0	G888.9	G888.4	ATSS	210	-
PF3D7_0409800.ATSS.0	G889.7	G889.6	ATSS	12	+
PF3D7_0409800.ATSS.1	G889.8	G889.6	ATSS	112	+
PF3D7_0409800.ATSS.5	G889.11	G889.6	ATSS	1112	+
PF3D7_0409800.ATSS.7	G889.12	G889.6	ATSS	111112	+
PF3D7_0410000.ATSS.1	G891.17	G891.12	ATSS	2110110	-
PF3D7_0410000.ATSS.3	G891.22	G891.12	ATSS	210110	-
PF3D7_0410000.ATSS.5	G891.20	G891.12	ATSS	210	-
PF3D7_0410300.ATSS.2	G895.5	G895.1	ATSS	21000	-
PF3D7_0410600.ATSS.13	G899.14	G899.13	ATSS	10012	+
PF3D7_0410800.ATSS.0	G901.3	G901.2	ATSS	12	+
PF3D7_0410800.ATSS.1	G901.4	G901.2	ATSS	112	+
PF3D7_0410800.ATSS.3	G901.6	G901.2	ATSS	1112	+
PF3D7_0411300.ATSS.2	G910.6	G910.4	ATSS	12	+
PF3D7_0411400.ATSS.0	G911.4	G911.2	ATSS	21110	-
PF3D7_0411400.ATSS.4	G911.3	G911.2	ATSS	2110	-
PF3D7_0411400.ATSS.5	G911.5	G911.2	ATSS	210	-
PF3D7_0411800.ATSS.0	G917.2	G917.1	ATSS	21100	-
PF3D7_0411900.ATSS.1	G919.7	G919.1	ATSS	2.11111e+20	-
PF3D7_0411900.ATSS.7	G919.8	G919.1	ATSS	2.11101e+17	-
PF3D7_0411900.ATSS.11	G919.5	G919.1	ATSS	2.1101e+16	-
PF3D7_0411900.ATSS.21	G919.13	G919.1	ATSS	21111000	-
PF3D7_0411900.ATSS.22	G919.9	G919.1	ATSS	2111000	-
PF3D7_0411900.ATSS.25	G919.15	G919.1	ATSS	211000	-
PF3D7_0412700.ATSS.0	G926.5	G926.4	ATSS	21111000	-
PF3D7_0413900.ATSS.0	G940.8	G940.7	ATSS	210110	-
PF3D7_0413900.ATSS.2	G940.11	G940.7	ATSS	210	-
PF3D7_0414000.ATSS.5	G940.19	G940.18	ATSS	2.10111e+21	-
PF3D7_0414000.ATSS.6	G940.25	G940.18	ATSS	2.11011e+18	-
PF3D7_0414000.ATSS.13	G940.24	G940.18	ATSS	2.1011e+17	-
PF3D7_0414000.ATSS.15	G940.28	G940.18	ATSS	210101010110100	-
PF3D7_0414000.ATSS.19	G940.34	G940.18	ATSS	210100	-
PF3D7_0414100.ATSS.1	G940.52	G940.49	ATSS	2100	-
PF3D7_0414300.ATSS.4	G944.24	G944.20	ATSS	2111110	-
PF3D7_0414300.ATSS.7	G944.22	G944.20	ATSS	211110	-
PF3D7_0414300.ATSS.11	G944.19	G944.20	ATSS	21110	-
PF3D7_0414300.ATSS.12	G944.21	G944.20	ATSS	2110	-
PF3D7_0414300.ATSS.14	G944.23	G944.20	ATSS	210	-
PF3D7_0414600.ATSS.0	G949.3	G949.2	ATSS	210	-
PF3D7_0414700.ATSS.0	G950.3	G950.2	ATSS	12	+
PF3D7_0414900.ATSS.20	G952.16	G952.15	ATSS	12	+
PF3D7_0414900.ATSS.26	G952.18	G952.15	ATSS	112	+
PF3D7_0414900.ATSS.43	G952.26	G952.15	ATSS	11110101012	+
PF3D7_0414900.ATSS.47	G952.32	G952.15	ATSS	1.11101e+25	+
PF3D7_0415200.ATSS.0	G955.7	G955.2	ATSS	2111110	-
PF3D7_0415200.ATSS.1	G955.11	G955.2	ATSS	2110	-
PF3D7_0415200.ATSS.3	G955.12	G955.2	ATSS	210	-
PF3D7_0415300.ATSS.0	G957.6	G957.3	ATSS	12	+
PF3D7_0415300.ATSS.2	G957.7	G957.3	ATSS	112	+
PF3D7_0415300.ATSS.5	G957.8	G957.3	ATSS	1112	+
PF3D7_0415800.ATSS.0	G961.4	G961.3	ATSS	12	+
PF3D7_0415800.ATSS.1	G961.5	G961.3	ATSS	112	+
PF3D7_0415800.ATSS.5	G961.6	G961.3	ATSS	1112	+
PF3D7_0415900.ATSS.1	G963.5	G963.3	ATSS	21110	-
PF3D7_0415900.ATSS.4	G963.2	G963.3	ATSS	2110	-
PF3D7_0415900.ATSS.5	G963.7	G963.3	ATSS	210	-
PF3D7_0416000.ATSS.0	G963.25	G963.15	ATSS	21111100	-
PF3D7_0416000.ATSS.9	G963.22	G963.15	ATSS	2111100	-
PF3D7_0416000.ATSS.13	G963.17	G963.15	ATSS	211100	-
PF3D7_0416000.ATSS.16	G963.24	G963.15	ATSS	21100	-
PF3D7_0416000.ATSS.18	G963.26	G963.15	ATSS	2100	-
PF3D7_0416100.ATSS.1	G966.11	G966.6	ATSS	12	+
PF3D7_0416300.ATSS.1	G967.7	G967.6	ATSS	211100	-
PF3D7_0416300.ATSS.2	G967.9	G967.6	ATSS	2100	-
PF3D7_0416400.ATSS.0	G969.6	G969.5	ATSS	12	+
PF3D7_0416400.ATSS.1	G969.7	G969.5	ATSS	112	+
PF3D7_0416400.ATSS.4	G969.10	G969.5	ATSS	111012	+
PF3D7_0416500.ATSS.0	G971.2	G971.1	ATSS	210	-
PF3D7_0416800.ATSS.1	G974.5,G974.6,G974.7	G974.3	ATSS	12	+
PF3D7_0416900.ATSS.0	G976.4	G976.1	ATSS	21110	-
PF3D7_0416900.ATSS.1	G976.9	G976.1	ATSS	210	-
PF3D7_0417300.ATSS.0	G981.8	G981.1	ATSS	21110	-
PF3D7_0417300.ATSS.4	G981.7	G981.1	ATSS	2110	-
PF3D7_0417300.ATSS.5	G981.11	G981.1	ATSS	210	-
PF3D7_0417400.ATSS.1	G983.6	G983.4	ATSS	112	+
PF3D7_0417400.ATSS.3	G983.7	G983.4	ATSS	1112	+
PF3D7_0417400.ATSS.5	G983.8	G983.4	ATSS	11112	+
PF3D7_0417400.ATSS.8	G983.9	G983.4	ATSS	1111112	+
PF3D7_0417400.ATSS.11	G983.10	G983.4	ATSS	1111111112	+
PF3D7_0417400.ATSS.12	G983.11	G983.4	ATSS	11111111112	+
PF3D7_0417400.ATSS.15	G983.15	G983.4	ATSS	1111111111112	+
PF3D7_0417400.ATSS.19	G983.17	G983.4	ATSS	111111111111112	+
PF3D7_0417400.ATSS.24	G983.18	G983.4	ATSS	1111111111111110	+
PF3D7_0417400.ATSS.27	G983.23	G983.4	ATSS	1.11111e+19	+
PF3D7_0417400.ATSS.29	G983.32	G983.4	ATSS	1.11111e+24	+
PF3D7_0417400.ATSS.31	G983.35	G983.4	ATSS	1.11111e+25	+
PF3D7_0417500.ATSS.2	G985.41	G985.1	ATSS	2111111000	-
PF3D7_0417500.ATSS.12	G985.17,G985.20	G985.1	ATSS	211111000	-
PF3D7_0417500.ATSS.17	G985.46	G985.1	ATSS	21111000	-
PF3D7_0417500.ATSS.23	G985.18,G985.45	G985.1	ATSS	2111000	-
PF3D7_0417500.ATSS.27	G985.38	G985.1	ATSS	211000	-
PF3D7_0417500.ATSS.32	G985.31	G985.1	ATSS	21000	-
PF3D7_0417700.ATSS.32	G987.16	G987.13	ATSS	1012	+
PF3D7_0417800.ATSS.0	G988.9	G988.1	ATSS	210010	-
PF3D7_0418100.ATSS.0	G993.5	G993.1	ATSS	210	-
PF3D7_0418300.ATSS.2	G996.6	G996.2	ATSS	2111100	-
PF3D7_0418300.ATSS.3	G996.5	G996.2	ATSS	211100	-
PF3D7_0418300.ATSS.6	G996.8	G996.2	ATSS	2100	-
PF3D7_0418600.ATSS.0	G1003.2	G1003.1	ATSS	12	+
PF3D7_0418600.ATSS.1	G1003.5	G1003.1	ATSS	112	+
PF3D7_0418600.ATSS.3	G1003.7	G1003.1	ATSS	11112	+
PF3D7_0418900.ATSS.0	G1007.4	G1007.3	ATSS	12	+
PF3D7_0419200.ATSS.0	G1008.14	G1008.10	ATSS	12	+
PF3D7_0419300.ATSS.0	G1009.8	G1009.4	ATSS	2100	-
PF3D7_0419500.ATSS.0	G1012.8	G1012.4	ATSS	210	-
PF3D7_0419600.ATSS.0	G1013.4	G1013.1	ATSS	12	+
PF3D7_0419700.ATSS.0	G1014.2	G1014.1	ATSS	12	+
PF3D7_0419700.ATSS.2	G1014.3,G1014.4	G1014.1	ATSS	112	+
PF3D7_0419700.ATSS.3	G1014.6	G1014.1	ATSS	1112	+
PF3D7_0419900.ATSS.0	G1016.2	G1016.1	ATSS	12	+
PF3D7_0419900.ATSS.1	G1016.3	G1016.1	ATSS	112	+
PF3D7_0419900.ATSS.3	G1016.4	G1016.1	ATSS	1112	+
PF3D7_0419900.ATSS.7	G1016.9	G1016.1	ATSS	11112	+
PF3D7_0419900.ATSS.14	G1016.10	G1016.1	ATSS	111112	+
PF3D7_0419900.ATSS.17	G1016.12	G1016.1	ATSS	1111111012	+
PF3D7_0419900.ATSS.25	G1016.13	G1016.1	ATSS	11111110112	+
PF3D7_0419900.ATSS.30	G1016.15	G1016.1	ATSS	111111101110012	+
PF3D7_0419900.ATSS.32	G1016.22	G1016.1	ATSS	1.11111e+19	+
PF3D7_0419900.ATSS.34	G1016.29,G1016.31	G1016.1	ATSS	1.11111e+22	+
PF3D7_0419900.ATSS.35	G1016.33	G1016.1	ATSS	1.11111e+25	+
PF3D7_0419900.ATSS.36	G1016.37	G1016.1	ATSS	1.11111e+26	+
PF3D7_0420000.ATSS.0	G1019.3	G1019.1	ATSS	2111111100	-
PF3D7_0420000.ATSS.2	G1019.6	G1019.1	ATSS	2111100	-
PF3D7_0420000.ATSS.3	G1019.9	G1019.1	ATSS	211100	-
PF3D7_0420200.ATSS.0	G1021.7	G1021.6	ATSS	12	+
PF3D7_0420300.ATSS.0	G1021.17	G1021.16	ATSS	12	+
PF3D7_0420300.ATSS.1	G1021.25	G1021.16	ATSS	1112	+
PF3D7_0420300.ATSS.3	G1021.28	G1021.16	ATSS	11112	+
PF3D7_0420300.ATSS.5	G1021.31	G1021.16	ATSS	111112	+
PF3D7_0420300.ATSS.8	G1021.46	G1021.16	ATSS	111111112	+
PF3D7_0420300.ATSS.9	G1021.47	G1021.16	ATSS	1111111112	+
PF3D7_0420300.ATSS.13	G1021.55	G1021.16	ATSS	1111111111112	+
PF3D7_0420300.ATSS.15	G1021.58	G1021.16	ATSS	1111111111111110	+
PF3D7_0420700.ATSS.1	G1025.4	G1025.5	ATSS	2110	-
PF3D7_0420700.ATSS.2	G1025.3	G1025.5	ATSS	210	-
PF3D7_0422000.ATSS.0	G1040.8	G1040.5	ATSS	1012	+
PF3D7_0422200.ATSS.0	G1043.1	G1043.2	ATSS	21111111110	-
PF3D7_0422200.ATSS.5	G1043.4	G1043.2	ATSS	211111110	-
PF3D7_0422200.ATSS.8	G1043.7	G1043.2	ATSS	2111110	-
PF3D7_0422200.ATSS.9	G1043.8	G1043.2	ATSS	211110	-
PF3D7_0422200.ATSS.11	G1043.11	G1043.2	ATSS	21110	-
PF3D7_0422200.ATSS.12	G1043.14	G1043.2	ATSS	210	-
PF3D7_0422300.ATSS.0	G1046.2	G1046.1	ATSS	12	+
PF3D7_0422300.ATSS.1	G1046.4	G1046.1	ATSS	112	+
PF3D7_0422400.ATSS.2	G1047.5	G1047.2	ATSS	12	+
PF3D7_0422500.ATSS.4	G1048.8	G1048.5	ATSS	112	+
PF3D7_0422500.ATSS.6	G1048.13	G1048.5	ATSS	11112	+
PF3D7_0422900.ATSS.0	G1051.14	G1051.13	ATSS	12	+
PF3D7_0423100.ATSS.0	G1053.5	G1053.4	ATSS	210	-
PF3D7_0423300.ATSS.1	G1053.11	G1053.9	ATSS	2100	-
PF3D7_0423600.ATSS.1	G1058.4	G1058.1	ATSS	2110	-
PF3D7_0423600.ATSS.2	G1058.6,G1058.7	G1058.1	ATSS	210	-
PF3D7_0423700.ATSS.0	G1061.14	G1061.1	ATSS	210	-
PF3D7_0424000.ATSS.6	G1066.7	G1066.6	ATSS	12	+
PF3D7_0424100.ATSS.0	G1067.8	G1067.1	ATSS	210	-
PF3D7_0424200.ATSS.2	G1069.6	G1069.2	ATSS	2101000	-
PF3D7_0424300.ATSS.0	G1071.6	G1071.5	ATSS	12	+
PF3D7_0424300.ATSS.2	G1071.7	G1071.5	ATSS	11012	+
PF3D7_0424300.ATSS.4	G1071.9	G1071.5	ATSS	11011012	+
PF3D7_0424500.ATSS.6	G1072.8	G1072.7	ATSS	12	+
PF3D7_0424600.ATSS.0	G1074.2	G1074.4	ATSS	2111010111100	-
PF3D7_0424600.ATSS.1	G1074.5	G1074.4	ATSS	211100	-
PF3D7_0424600.ATSS.3	G1074.10	G1074.4	ATSS	21100	-
PF3D7_0424700.ATSS.0	G1075.6	G1075.5	ATSS	12	+
PF3D7_0424700.ATSS.1	G1075.9	G1075.5	ATSS	112	+
PF3D7_0424700.ATSS.5	G1075.10	G1075.5	ATSS	1112	+
PF3D7_0424700.ATSS.7	G1075.12	G1075.5	ATSS	11112	+
PF3D7_0424700.ATSS.12	G1075.16	G1075.5	ATSS	111110012	+
PF3D7_0424700.ATSS.18	G1075.22,G1075.23	G1075.5	ATSS	1111100112	+
PF3D7_0424700.ATSS.20	G1075.30	G1075.5	ATSS	1111100111112	+
PF3D7_0424900.ATSS.0	G1077.2	G1077.1	ATSS	12	+
PF3D7_0425500.ATSS.0	G1084.1	G1084.3	ATSS	201010	-
PF3D7_0425900.ATSS.0	G1089.5	G1089.4	ATSS	12	+
PF3D7_0500100.ATSS.0	G1094.4	G1094.3	ATSS	12	+
PF3D7_0500800.ATSS.2	G1101.7	G1101.4	ATSS	211111110111110	-
PF3D7_0500800.ATSS.3	G1101.11	G1101.4	ATSS	21111110111110	-
PF3D7_0500800.ATSS.6	G1101.34	G1101.4	ATSS	211110	-
PF3D7_0500800.ATSS.11	G1101.95	G1101.4	ATSS	21110	-
PF3D7_0500800.ATSS.13	G1101.90	G1101.4	ATSS	2110	-
PF3D7_0500800.ATSS.14	G1101.97	G1101.4	ATSS	210	-
PF3D7_0501100.ATSS.1	G1107.8	G1107.12	ATSS	2101111111100	-
PF3D7_0501100.ATSS.4	G1107.8	G1107.13	ATSS	2101000000000	-
PF3D7_0501100.ATSS.12	G1107.7	G1107.12	ATSS	21111100	-
PF3D7_0501100.ATSS.13	G1107.11	G1107.12	ATSS	2111100	-
PF3D7_0501100.ATSS.16	G1107.6	G1107.12	ATSS	211100	-
PF3D7_0501200.ATSS.0	G1109.6	G1109.5	ATSS	12	+
PF3D7_0501200.ATSS.2	G1109.10,G1109.12	G1109.5	ATSS	112	+
PF3D7_0501200.ATSS.5	G1109.15	G1109.5	ATSS	1112	+
PF3D7_0501300.ATSS.5	G1109.53,G1109.54,G1109.55	G1109.49	ATSS	12	+
PF3D7_0501300.ATSS.6	G1109.59	G1109.49	ATSS	112	+
PF3D7_0501300.ATSS.14	G1109.60	G1109.49	ATSS	1112	+
PF3D7_0501300.ATSS.20	G1109.61	G1109.49	ATSS	11112	+
PF3D7_0501300.ATSS.25	G1109.62	G1109.49	ATSS	111112	+
PF3D7_0501300.ATSS.53	G1109.75	G1109.49	ATSS	1111110000012	+
PF3D7_0501300.ATSS.54	G1109.71	G1109.49	ATSS	1111110011112	+
PF3D7_0501300.ATSS.55	G1109.73	G1109.49	ATSS	1111110000112	+
PF3D7_0501300.ATSS.56	G1109.72	G1109.49	ATSS	1111110001112	+
PF3D7_0501300.ATSS.57	G1109.66	G1109.49	ATSS	1111110111112	+
PF3D7_0501300.ATSS.74	G1109.78,G1109.79	G1109.49	ATSS	11111100000012	+
PF3D7_0501300.ATSS.79	G1109.80,G1109.81	G1109.49	ATSS	111111000000112	+
PF3D7_0501300.ATSS.101	G1109.83,G1109.85	G1109.49	ATSS	1111110000001110	+
PF3D7_0501300.ATSS.110	G1109.88	G1109.49	ATSS	1.11111e+16	+
PF3D7_0501300.ATSS.121	G1109.90	G1109.49	ATSS	1.11111e+17	+
PF3D7_0501300.ATSS.136	G1109.128	G1109.49	ATSS	1.11111e+19	+
PF3D7_0501300.ATSS.226	G1109.131	G1109.49	ATSS	1.11111e+28	+
PF3D7_0501300.ATSS.248	G1109.133	G1109.49	ATSS	1.11111e+38	+
PF3D7_0501400.ATSS.0	G1111.10	G1111.1	ATSS	12	+
PF3D7_0501400.ATSS.2	G1111.12	G1111.1	ATSS	112	+
PF3D7_0501400.ATSS.3	G1111.22	G1111.1	ATSS	1112	+
PF3D7_0501400.ATSS.9	G1111.28	G1111.1	ATSS	11112	+
PF3D7_0501400.ATSS.10	G1111.37	G1111.1	ATSS	111112	+
PF3D7_0501400.ATSS.17	G1111.71	G1111.1	ATSS	11111110111112	+
PF3D7_0501800.ATSS.0	G1119.3	G1119.2	ATSS	12	+
PF3D7_0501900.ATSS.0	G1120.3	G1120.2	ATSS	211100	-
PF3D7_0502000.ATSS.0	G1121.2	G1121.1	ATSS	12	+
PF3D7_0502000.ATSS.1	G1121.3	G1121.1	ATSS	112	+
PF3D7_0502000.ATSS.3	G1121.4	G1121.1	ATSS	1112	+
PF3D7_0502000.ATSS.7	G1121.5,G1121.6	G1121.1	ATSS	11112	+
PF3D7_0502000.ATSS.11	G1121.12	G1121.1	ATSS	1111101012	+
PF3D7_0502000.ATSS.16	G1121.13	G1121.1	ATSS	111110101112	+
PF3D7_0502000.ATSS.21	G1121.15	G1121.1	ATSS	1111101011111110	+
PF3D7_0502400.ATSS.0	G1127.2	G1127.1	ATSS	210	-
PF3D7_0503000.ATSS.2	G1131.3	G1131.2	ATSS	12	+
PF3D7_0503000.ATSS.3	G1131.4	G1131.2	ATSS	112	+
PF3D7_0503000.ATSS.8	G1131.5	G1131.2	ATSS	1112	+
PF3D7_0503100.ATSS.0	G1133.4	G1133.1	ATSS	2110	-
PF3D7_0503100.ATSS.2	G1133.3	G1133.1	ATSS	210	-
PF3D7_0503200.ATSS.0	G1135.7	G1135.3	ATSS	12	+
PF3D7_0503300.ATSS.0	G1137.2	G1137.3	ATSS	211100	-
PF3D7_0503300.ATSS.2	G1137.5	G1137.3	ATSS	2100	-
PF3D7_0503400.ATSS.2	G1140.6	G1140.5	ATSS	12	+
PF3D7_0503400.ATSS.4	G1140.18	G1140.5	ATSS	11012	+
PF3D7_0503600.ATSS.1	G1141.8	G1141.10	ATSS	2110	-
PF3D7_0503600.ATSS.2	G1141.18	G1141.10	ATSS	210	-
PF3D7_0503800.ATSS.0	G1141.22	G1141.24	ATSS	210	-
PF3D7_0504000.ATSS.2	G1144.4,G1144.5	G1144.3	ATSS	12	+
PF3D7_0504000.ATSS.4	G1144.6	G1144.3	ATSS	112	+
PF3D7_0504000.ATSS.8	G1144.8	G1144.3	ATSS	111112	+
PF3D7_0504000.ATSS.9	G1144.9	G1144.3	ATSS	1111112	+
PF3D7_0504200.ATSS.0	G1147.7	G1147.2	ATSS	12	+
PF3D7_0504700.ATSS.0	G1153.2	G1153.1	ATSS	12	+
PF3D7_0504700.ATSS.1	G1153.3	G1153.1	ATSS	112	+
PF3D7_0504800.ATSS.1	G1154.9	G1154.2	ATSS	211111111000	-
PF3D7_0504800.ATSS.2	G1154.16	G1154.2	ATSS	21111111000	-
PF3D7_0504800.ATSS.3	G1154.25	G1154.2	ATSS	21000	-
PF3D7_0504900.ATSS.2	G1156.7	G1156.3	ATSS	1010101012	+
PF3D7_0505000.ATSS.1	G1157.7	G1157.4	ATSS	211110	-
PF3D7_0505000.ATSS.3	G1157.11	G1157.4	ATSS	2110	-
PF3D7_0505000.ATSS.4	G1157.12	G1157.4	ATSS	210	-
PF3D7_0505100.ATSS.0	G1158.6	G1158.3	ATSS	12	+
PF3D7_0505100.ATSS.1	G1158.7	G1158.3	ATSS	112	+
PF3D7_0505100.ATSS.3	G1158.11	G1158.3	ATSS	111112	+
PF3D7_0505100.ATSS.4	G1158.12	G1158.3	ATSS	1111112	+
PF3D7_0505100.ATSS.7	G1158.13	G1158.3	ATSS	11111112	+
PF3D7_0505100.ATSS.9	G1158.15	G1158.3	ATSS	111111112	+
PF3D7_0505300.ATSS.1	G1161.4	G1161.3	ATSS	12	+
PF3D7_0505400.ATSS.0	G1162.1	G1162.2	ATSS	210	-
PF3D7_0505500.ATSS.1	G1162.11	G1162.5	ATSS	211000	-
PF3D7_0505800.ATSS.0	G1166.8	G1166.1	ATSS	210	-
PF3D7_0505900.ATSS.0	G1166.18	G1166.19	ATSS	210	-
PF3D7_0506000.ATSS.4	G1168.8	G1168.5	ATSS	12	+
PF3D7_0506100.ATSS.1	G1169.4,G1169.5,G1169.7,G1169.8	G1169.2	ATSS	2110	-
PF3D7_0506100.ATSS.2	G1169.3	G1169.2	ATSS	210	-
PF3D7_0506500.ATSS.0	G1172.7	G1172.4	ATSS	12	+
PF3D7_0506500.ATSS.1	G1172.8	G1172.4	ATSS	112	+
PF3D7_0506500.ATSS.4	G1172.15	G1172.4	ATSS	111000112	+
PF3D7_0506500.ATSS.5	G1172.21	G1172.4	ATSS	11100011112	+
PF3D7_0506700.ATSS.1	G1175.6	G1175.5	ATSS	112	+
PF3D7_0506700.ATSS.2	G1175.7	G1175.5	ATSS	1112	+
PF3D7_0506800.ATSS.0	G1175.11	G1175.10	ATSS	12	+
PF3D7_0506800.ATSS.2	G1175.12	G1175.10	ATSS	112	+
PF3D7_0506800.ATSS.5	G1175.16	G1175.10	ATSS	111012	+
PF3D7_0506800.ATSS.8	G1175.17	G1175.10	ATSS	1110112	+
PF3D7_0506800.ATSS.14	G1175.21	G1175.10	ATSS	11101112	+
PF3D7_0507000.ATSS.1	G1177.23	G1177.24	ATSS	2101010110	-
PF3D7_0507000.ATSS.2	G1177.27	G1177.24	ATSS	210	-
PF3D7_0507100.ATSS.3	G1177.46	G1177.40	ATSS	211110	-
PF3D7_0507100.ATSS.4	G1177.49	G1177.40	ATSS	21110	-
PF3D7_0507100.ATSS.5	G1177.45	G1177.40	ATSS	210	-
PF3D7_0507200.ATSS.0	G1177.53,G1177.57	G1177.55	ATSS	210	-
PF3D7_0507800.ATSS.0	G1187.6	G1187.2	ATSS	12	+
PF3D7_0507800.ATSS.1	G1187.8	G1187.2	ATSS	112	+
PF3D7_0507800.ATSS.4	G1187.11	G1187.2	ATSS	11112	+
PF3D7_0508200.ATSS.0	G1188.19	G1188.20	ATSS	21110	-
PF3D7_0508200.ATSS.3	G1188.21,G1188.30	G1188.20	ATSS	2110	-
PF3D7_0508200.ATSS.5	G1188.28	G1188.20	ATSS	210	-
PF3D7_0508300.ATSS.0	G1191.5	G1191.2	ATSS	12	+
PF3D7_0508400.ATSS.0	G1191.18	G1191.17	ATSS	1012	+
PF3D7_0508500.ATSS.0	G1192.5	G1192.1	ATSS	21110	-
PF3D7_0508500.ATSS.1	G1192.9	G1192.1	ATSS	210	-
PF3D7_0508700.ATSS.0	G1195.5	G1195.2	ATSS	12	+
PF3D7_0508900.ATSS.3	G1197.7	G1197.5	ATSS	1112	+
PF3D7_0508900.ATSS.4	G1197.8	G1197.5	ATSS	11112	+
PF3D7_0508900.ATSS.7	G1197.11	G1197.5	ATSS	111112	+
PF3D7_0508900.ATSS.9	G1197.14	G1197.5	ATSS	111111112	+
PF3D7_0508900.ATSS.11	G1197.15	G1197.5	ATSS	11111111112	+
PF3D7_0508900.ATSS.13	G1197.20	G1197.5	ATSS	11111111111112	+
PF3D7_0508900.ATSS.15	G1197.21	G1197.5	ATSS	111111111111112	+
PF3D7_0509000.ATSS.6	G1198.3	G1198.2	ATSS	211100000000	-
PF3D7_0509100.ATSS.0	G1199.5	G1199.4	ATSS	12	+
PF3D7_0509100.ATSS.2	G1199.9	G1199.4	ATSS	112	+
PF3D7_0509300.ATSS.0	G1201.1	G1201.2	ATSS	210	-
PF3D7_0509400.ATSS.0	G1201.9	G1201.8	ATSS	211111110	-
PF3D7_0509400.ATSS.2	G1201.17,G1201.18	G1201.8	ATSS	21110	-
PF3D7_0509400.ATSS.5	G1201.19	G1201.8	ATSS	2110	-
PF3D7_0509400.ATSS.7	G1201.23	G1201.8	ATSS	210	-
PF3D7_0509600.ATSS.0	G1203.6	G1203.5	ATSS	12	+
PF3D7_0509600.ATSS.2	G1203.7	G1203.5	ATSS	112	+
PF3D7_0509600.ATSS.4	G1203.9	G1203.5	ATSS	111012	+
PF3D7_0509800.ATSS.0	G1206.2	G1206.1	ATSS	12	+
PF3D7_0509800.ATSS.2	G1206.4	G1206.1	ATSS	112	+
PF3D7_0509800.ATSS.3	G1206.5	G1206.1	ATSS	1112	+
PF3D7_0509800.ATSS.7	G1206.11	G1206.1	ATSS	1111112	+
PF3D7_0510000.ATSS.0	G1206.23	G1206.20	ATSS	1012	+
PF3D7_0510000.ATSS.1	G1206.27	G1206.20	ATSS	10112	+
PF3D7_0510100.ATSS.0	G1208.5	G1208.1	ATSS	21111110	-
PF3D7_0510100.ATSS.2	G1208.6	G1208.1	ATSS	2111110	-
PF3D7_0510100.ATSS.4	G1208.13	G1208.1	ATSS	2110	-
PF3D7_0510100.ATSS.5	G1208.17	G1208.1	ATSS	210	-
PF3D7_0510500.ATSS.0	G1213.2	G1213.1	ATSS	2100	-
PF3D7_0510800.ATSS.0	G1219.5	G1219.3	ATSS	12	+
PF3D7_0511000.ATSS.0	G1220.9	G1220.8	ATSS	2110	-
PF3D7_0511000.ATSS.2	G1220.10	G1220.8	ATSS	210	-
PF3D7_0511200.ATSS.0	G1222.9	G1222.8	ATSS	12	+
PF3D7_0511200.ATSS.1	G1222.10	G1222.8	ATSS	112	+
PF3D7_0511200.ATSS.5	G1222.11	G1222.8	ATSS	1112	+
PF3D7_0511200.ATSS.7	G1222.15	G1222.8	ATSS	11111012	+
PF3D7_0511500.ATSS.0	G1227.10	G1227.3	ATSS	12	+
PF3D7_0511500.ATSS.1	G1227.15	G1227.3	ATSS	1112	+
PF3D7_0511500.ATSS.3	G1227.17	G1227.3	ATSS	11112	+
PF3D7_0511500.ATSS.4	G1227.24	G1227.3	ATSS	1111112	+
PF3D7_0511500.ATSS.8	G1227.25	G1227.3	ATSS	11111112	+
PF3D7_0511500.ATSS.10	G1227.26	G1227.3	ATSS	111111112	+
PF3D7_0511500.ATSS.16	G1227.29	G1227.3	ATSS	11111111112	+
PF3D7_0511500.ATSS.17	G1227.34	G1227.3	ATSS	11111111111112	+
PF3D7_0511500.ATSS.24	G1227.38	G1227.3	ATSS	1.11111e+17	+
PF3D7_0511500.ATSS.25	G1227.46	G1227.3	ATSS	1.11111e+21	+
PF3D7_0511500.ATSS.26	G1227.50	G1227.3	ATSS	1.11111e+22	+
PF3D7_0511700.ATSS.0	G1227.66	G1227.65	ATSS	12	+
PF3D7_0511700.ATSS.1	G1227.67	G1227.65	ATSS	112	+
PF3D7_0511700.ATSS.3	G1227.69	G1227.65	ATSS	1112	+
PF3D7_0511700.ATSS.8	G1227.70	G1227.65	ATSS	11112	+
PF3D7_0511700.ATSS.11	G1227.72	G1227.65	ATSS	111112	+
PF3D7_0511700.ATSS.20	G1227.74	G1227.65	ATSS	1111112	+
PF3D7_0511800.ATSS.1	G1232.9	G1232.2	ATSS	2111010	-
PF3D7_0511800.ATSS.4	G1232.13	G1232.2	ATSS	211000	-
PF3D7_0511800.ATSS.5	G1232.6	G1232.2	ATSS	21000	-
PF3D7_0512000.ATSS.0	G1233.13	G1233.12	ATSS	12	+
PF3D7_0512300.ATSS.0	G1238.2	G1238.1	ATSS	210	-
PF3D7_0512500.ATSS.0	G1241.5	G1241.7	ATSS	2111000	-
PF3D7_0512500.ATSS.3	G1241.11,G1241.15	G1241.7	ATSS	21000	-
PF3D7_0512600.ATSS.1	G1243.10	G1243.3	ATSS	12	+
PF3D7_0512600.ATSS.4	G1243.11	G1243.3	ATSS	112	+
PF3D7_0512600.ATSS.8	G1243.13	G1243.3	ATSS	111012	+
PF3D7_0513200.ATSS.4	G1249.8	G1249.4	ATSS	112	+
PF3D7_0513200.ATSS.5	G1249.10	G1249.4	ATSS	1111012	+
PF3D7_0513200.ATSS.7	G1249.11	G1249.4	ATSS	11110112	+
PF3D7_0513200.ATSS.10	G1249.14	G1249.4	ATSS	11110111112	+
PF3D7_0513200.ATSS.13	G1249.15	G1249.4	ATSS	111101111112	+
PF3D7_0513200.ATSS.16	G1249.21	G1249.4	ATSS	1.11101e+18	+
PF3D7_0513300.ATSS.1	G1250.16	G1250.3	ATSS	2110	-
PF3D7_0513300.ATSS.2	G1250.15	G1250.3	ATSS	210	-
PF3D7_0513600.ATSS.0	G1250.29	G1250.25	ATSS	2110	-
PF3D7_0513600.ATSS.2	G1250.34	G1250.25	ATSS	210	-
PF3D7_0514600.ATSS.1	G1262.2	G1262.1	ATSS	2100	-
PF3D7_0514800.ATSS.1	G1265.5	G1265.2	ATSS	2100	-
PF3D7_0515100.ATSS.0	G1267.13	G1267.12	ATSS	2100	-
PF3D7_0515300.ATSS.2	G1270.8	G1270.7	ATSS	12	+
PF3D7_0515300.ATSS.3	G1270.19	G1270.7	ATSS	11112	+
PF3D7_0515400.ATSS.0	G1272.2	G1272.1	ATSS	12	+
PF3D7_0515400.ATSS.2	G1272.3	G1272.1	ATSS	112	+
PF3D7_0515400.ATSS.5	G1272.4	G1272.1	ATSS	1112	+
PF3D7_0515400.ATSS.9	G1272.5	G1272.1	ATSS	11112	+
PF3D7_0515600.ATSS.1	G1276.4	G1276.1	ATSS	1.0101e+17	+
PF3D7_0515600.ATSS.2	G1276.6	G1276.1	ATSS	1.0101e+17	+
PF3D7_0515600.ATSS.3	G1276.5	G1276.1	ATSS	1.0101e+17	+
PF3D7_0515700.ATSS.0	G1277.1	G1277.4	ATSS	211000	-
PF3D7_0515700.ATSS.4	G1277.13	G1277.4	ATSS	21000	-
PF3D7_0515800.ATSS.0	G1277.16	G1277.17	ATSS	21110	-
PF3D7_0515800.ATSS.3	G1277.15	G1277.17	ATSS	2110	-
PF3D7_0515800.ATSS.5	G1277.18	G1277.17	ATSS	210	-
PF3D7_0516100.ATSS.4	G1280.12	G1280.11	ATSS	12	+
PF3D7_0516100.ATSS.6	G1280.15	G1280.11	ATSS	1112	+
PF3D7_0516300.ATSS.0	G1283.4	G1283.2	ATSS	12	+
PF3D7_0516300.ATSS.2	G1283.5	G1283.2	ATSS	112	+
PF3D7_0516300.ATSS.5	G1283.6,G1283.7	G1283.2	ATSS	1112	+
PF3D7_0516300.ATSS.7	G1283.9	G1283.2	ATSS	11112	+
PF3D7_0516300.ATSS.13	G1283.10	G1283.2	ATSS	111112	+
PF3D7_0516600.ATSS.0	G1286.7	G1286.3	ATSS	210	-
PF3D7_0516700.ATSS.0	G1287.10	G1287.4	ATSS	12	+
PF3D7_0516700.ATSS.2	G1287.11	G1287.4	ATSS	112	+
PF3D7_0516700.ATSS.3	G1287.15	G1287.4	ATSS	11101012	+
PF3D7_0516900.ATSS.1	G1289.1	G1289.3	ATSS	210110	-
PF3D7_0516900.ATSS.2	G1289.4	G1289.3	ATSS	210	-
PF3D7_0517300.ATSS.1	G1292.14	G1292.13	ATSS	2111111100	-
PF3D7_0517300.ATSS.4	G1292.22	G1292.13	ATSS	21111100	-
PF3D7_0517300.ATSS.9	G1292.25	G1292.13	ATSS	211100	-
PF3D7_0517300.ATSS.14	G1292.28	G1292.13	ATSS	21100	-
PF3D7_0517300.ATSS.16	G1292.26	G1292.13	ATSS	2100	-
PF3D7_0517400.ATSS.6	G1298.5	G1298.4	ATSS	12	+
PF3D7_0517500.ATSS.0	G1299.3	G1299.2	ATSS	210	-
PF3D7_0518300.ATSS.3	G1308.16	G1308.7	ATSS	211100	-
PF3D7_0518300.ATSS.4	G1308.20	G1308.7	ATSS	21100	-
PF3D7_0518700.ATSS.0	G1315.2	G1315.1	ATSS	210	-
PF3D7_0519200.ATSS.8	G1321.6	G1321.3	ATSS	2100	-
PF3D7_0519500.ATSS.0	G1327.18	G1327.4	ATSS	210	-
PF3D7_0519700.ATSS.0	G1329.13	G1329.8	ATSS	12	+
PF3D7_0519800.ATSS.0	G1331.8	G1331.1	ATSS	2100	-
PF3D7_0519900.ATSS.0	G1331.19	G1331.17	ATSS	210	-
[truncated: 23,057 more rows]
