# Supplementary material for: Transcriptomic complexity of the human malaria parasite Plasmodium falciparum revealed by long-read sequencing
Source: PLoS One. 2022 Nov 4;17(11):e0276956. doi: 10.1371/journal.pone.0276956 (PMC9635732; doi:10.1371/journal.pone.0276956)
Supplement: S4 Table — Tabulated results from kpLogo analysis [36] are shown for the most significant 6-mer at each position from 50 bp upstream (−50) to 45 bp downstream (45) of Plasmodium falciparum 3D7 reference transcript termination sites (TTS). 5,560 genomic sequences in the vicinity of TTS (test) and random (background) positions were used for analysis. Results shown from column 1 to 10: 6-mer sequence, nucleotide position relative to TTS, shift, enrichment test statistic, P-value (−log10 transformed), bonferroni-corrected P-value (−log10 transformed), the observed fraction of input sequences with this k-mer at this position allowing this amount of shift, the expected fraction of sequences with this k-mer at this position allowing this amount of shift, ratio (column 7 divided by column 8), and column 7 divided by the average of other positions. (XLSX) [file pone.0276956.s011.xlsx]

## Sheet: S4Table
#kmer	position	shift	statistics	p-value	corrected.p	frac.obs	frac.exp	obs/exp	local.r
AAAAAA	-50	0	9.51724	21.051	15.4609	0.0388489	0.0206835	1.87826	0.749972
AAAAAA	-49	0	9.91928	22.7654	17.1754	0.0383094	0.0197842	1.93636	0.739474
AAAAAA	-48	0	10.6894	26.2437	20.6536	0.0386691	0.0190647	2.0283	0.746473
AAAAAA	-47	0	10.9994	27.7158	22.1257	0.0375899	0.0179856	2.09	0.72548
AAAAAA	-46	0	12.275	34.2096	28.6195	0.0381295	0.0169065	2.25532	0.735975
AAAAAT	-45	0	23.8537	125.334	119.744	0.0258993	0.0044964	5.76	3.26405
AAAATG	-44	0	45.7037	300	294.41	0.026259	0.0016187	16.2222	14.9336
AAATGA	-43	0	72.5261	300	294.41	0.0267986	0.000719424	37.25	17.5075
AATGAA	-42	0	53.3266	300	294.41	0.0266187	0.00125899	21.1429	18.5989
ATGAAG	-41	0	53.0191	300	294.41	0.0197842	0.000719424	27.5	67.1429
TGAAGA	-40	0	55.0198	300	294.41	0.0205036	0.000719424	28.5	66.559
GAAGAA	-39	0	53.5193	300	294.41	0.019964	0.000719424	27.75	32.1046
AAGAAA	-38	0	31.2106	213.417	207.827	0.0215827	0.00215827	10	9.39217
AGAAAA	-37	0	35.7659	279.728	274.138	0.0221223	0.00179856	12.3	10.1066
GAAAAA	-36	0	34.3895	258.742	253.152	0.0235612	0.00215827	10.9167	8.36549
AAAAAA	-35	0	16.3894	59.9441	54.354	0.0478417	0.0183453	2.60784	0.925286
AAAAAC	-34	0	45.34	300	294.41	0.0210432	0.00107914	19.5	20.0328
AAAACT	-33	0	61.2156	300	294.41	0.0196043	0.000539568	36.3333	35.9509
AAACTC	-32	0	67.006	300	294.41	0.0122302	0.000179856	68	136
AACTCC	-31	0	61.0055	300	294.41	0.0111511	0.000179856	62	208.143
ACTCCA	-30	0	60.0054	300	294.41	0.0109712	0.000179856	61	238.917
CTCCAA	-29	0	58.0052	300	294.41	0.0106115	0.000179856	59	163.118
TCCAAT	-28	0	59.0053	300	294.41	0.0107914	0.000179856	60	85.4545
TCCTAT	-27	0	57.0051	300	294.41	0.0104317	0.000179856	58	56.7917
CCTATA	-26	0	58.0052	300	294.41	0.0106115	0.000179856	59	71.1026
AATACA	-25	0	16.9014	63.6579	58.0679	0.0120504	0.00197842	6.09091	11.556
ATATAT	-24	0	7.75565	12.4385	6.84837	0.0440647	0.0271583	1.62252	1.06853
TATATA	-23	0	7.21274	10.9863	5.39618	0.0417266	0.026259	1.58904	1.08078
ATATAA	-22	0	15.0913	51.0345	45.4445	0.0223022	0.00629496	3.54286	3.41218
TATAAA	-21	0	12.0418	32.97	27.3799	0.018705	0.00611511	3.05882	3.62208
ATAAAA	-20	0	13.8557	43.2309	37.6409	0.0217626	0.00665468	3.27027	3.14112
TAAAAT	-19	0	17.2464	66.2253	60.6352	0.0158273	0.00305755	5.17647	3.90926
AAAATT	-18	0	29.7929	194.617	189.027	0.0242806	0.0028777	8.4375	6.59563
AAATTA	-17	0	37.7314	311.119	305.529	0.0278777	0.00251799	11.0714	8.70891
AATTAT	-16	0	34.904	266.49	260.9	0.0269784	0.00269784	10	9.01535
ATTATT	-15	0	25.9481	148.02	142.43	0.0284173	0.00467626	6.07692	8.19647
TTATTA	-14	0	20.8523	96.1391	90.549	0.0253597	0.00521583	4.86207	7.71478
TATTAG	-13	0	22.8182	114.82	109.23	0.0100719	0.000899281	11.2	34.4052
ATTAGA	-12	0	27.3674	164.475	158.885	0.0131295	0.00107914	12.1667	43.4304
TTAGAA	-11	0	22.8182	114.82	109.23	0.0100719	0.000899281	11.2	26.7208
AAAAAA	-10	0	20.1851	90.1791	84.589	0.0510791	0.0165468	3.08696	0.988558
AAAAAA	-9	0	26.9134	159.117	153.527	0.0625899	0.0165468	3.78261	1.21421
AAAAAA	-8	0	33.9555	252.296	246.706	0.0726619	0.0158273	4.59091	1.41253
AAGAAT	-7	0	37.0639	300.27	294.68	0.0188849	0.00125899	15	22.3303
AAAAAA	-6	0	40.768	300	294.41	0.0890288	0.017446	5.10309	1.73658
GAATAG	-5	0	67.1872	300	294.41	0.017446	0.000359712	48.5	136.09
AAAAAA	-4	0	42.6639	300	294.41	0.096223	0.018705	5.14423	1.87972
AAAAAA	-3	0	44.8064	300	294.41	0.101799	0.0192446	5.28972	1.99094
AAAAAA	-2	0	51.4361	300	294.41	0.103237	0.016187	6.37778	2.01969
AAAAAA	-1	0	57.0206	300	294.41	0.116187	0.0170863	6.8	2.27917
AAAAAA	1	0	54.566	300	294.41	0.11259	0.0172662	6.52083	2.20695
AAAAAA	2	0	53.6463	300	294.41	0.11295	0.0178058	6.34343	2.21417
AAAAAA	3	0	53.9505	300	294.41	0.113489	0.0178058	6.37374	2.225
AAAAAA	4	0	52.9119	300	294.41	0.114209	0.0185252	6.16505	2.23944
TTTTTT	5	0	52.8158	300	294.41	0.109532	0.0172662	6.34375	1.84903
TTTTTT	6	0	55.6206	300	294.41	0.115108	0.017446	6.59794	1.9451
TTTTTT	7	0	55.5064	300	294.41	0.120863	0.0190647	6.33962	2.04447
TTTTTT	8	0	55.8747	300	294.41	0.122842	0.0194245	6.32407	2.07868
TTTTTT	9	0	58.2281	300	294.41	0.12518	0.0188849	6.62857	2.11913
TTTTTT	10	0	67.0582	300	294.41	0.129676	0.016187	8.01111	2.19703
TTTTTT	11	0	67.2003	300	294.41	0.133094	0.0169065	7.87234	2.25632
TTTTTT	12	0	65.403	300	294.41	0.130755	0.0170863	7.65263	2.21574
TTTTTT	13	0	68.7262	300	294.41	0.130036	0.0156475	8.31034	2.20327
TTTTTT	14	0	63.0083	300	294.41	0.127338	0.0172662	7.375	2.15651
TTTTTT	15	0	60.0424	300	294.41	0.125	0.0179856	6.95	2.11602
TTTTTT	16	0	61.988	300	294.41	0.12482	0.0170863	7.30526	2.11291
TTTTTT	17	0	59.2931	300	294.41	0.118705	0.0167266	7.09677	2.00718
TTTTTT	18	0	55.4005	300	294.41	0.116727	0.0179856	6.49	1.97303
TTTTTT	19	0	57.3311	300	294.41	0.116727	0.0170863	6.83158	1.97303
TTTTTT	20	0	59.325	300	294.41	0.114388	0.0156475	7.31034	1.93269
TTTTTT	21	0	55.867	300	294.41	0.108633	0.0156475	6.94253	1.83355
TTTTTT	22	0	52.5314	300	294.41	0.105755	0.0163669	6.46154	1.78406
TTTTTT	23	0	47.7993	300	294.41	0.101978	0.0176259	5.78571	1.71918
TTTTTT	24	0	44.0498	300	294.41	0.098741	0.018705	5.27885	1.66364
TTTTTT	25	0	43.878	300	294.41	0.0933453	0.0170863	5.46316	1.57121
TTTTTT	26	0	42.5093	300	294.41	0.0920863	0.017446	5.27835	1.54967
TTTTTT	27	0	41.0753	300	294.41	0.0895683	0.017446	5.13402	1.50661
TTTTTT	28	0	39.1445	300	294.41	0.0872302	0.0178058	4.89899	1.46667
TTTTTT	29	0	32.2781	228.149	222.559	0.0827338	0.0208633	3.96552	1.38995
TTTTTT	30	0	31.8089	221.613	216.023	0.0818345	0.0208633	3.92241	1.37462
TTTTTT	31	0	30.9075	209.324	203.734	0.0796763	0.0206835	3.85217	1.33785
TTTTTT	32	0	31.7355	220.599	215.009	0.0794964	0.019964	3.98198	1.33479
TTTTTT	33	0	30.1815	199.684	194.093	0.0757194	0.0196043	3.86239	1.27051
TTTTTT	34	0	29.8944	195.935	190.345	0.0730216	0.018705	3.90385	1.22466
TTTTTT	35	0	28.0922	173.214	167.624	0.0726619	0.019964	3.63964	1.21855
TTTTTT	36	0	27.9494	171.474	165.884	0.0703237	0.0190647	3.68868	1.17884
TTTTTT	37	0	27.8888	170.739	165.149	0.0710432	0.0194245	3.65741	1.19106
TTTTTT	38	0	28.4571	177.701	172.111	0.068705	0.0179856	3.82	1.15138
TTTTTT	39	0	26.2729	151.708	146.118	0.071223	0.0208633	3.41379	1.19411
TTTTTT	40	0	26.334	152.407	146.817	0.0681655	0.0194245	3.50926	1.14223
TTTTTT	41	0	27.1445	161.833	156.243	0.0651079	0.017446	3.73196	1.0904
TTTTTT	42	0	24.1247	128.162	122.572	0.0633093	0.0190647	3.32075	1.05994
TTTTTT	43	0	21.2926	100.177	94.5873	0.0609712	0.0205036	2.97368	1.02037
TATATA	44	0	20.5758	93.6456	88.0555	0.0670863	0.0244604	2.74265	1.74986
TATATA	45	0	20.7193	94.9359	89.3458	0.0595324	0.0203237	2.9292	1.54958
