# Supplementary material for: Transcriptomic complexity of the human malaria parasite Plasmodium falciparum revealed by long-read sequencing
Source: PLoS One. 2022 Nov 4;17(11):e0276956. doi: 10.1371/journal.pone.0276956 (PMC9635732; doi:10.1371/journal.pone.0276956)
Supplement: S5 Table — Encoded proteins 29 residues or greater from all open reading frames among 12,495 novel isoforms were queried against protein databases. Proteins are grouped according to BLASTp results: no hit (S5A); Plasmodium falciparum protein hit (S5B); protein hit to other taxa (S5C). Query protein information is shown in columns 1–6 with gray headers. The identifier and SQANTI3 classification (S2B Table) of the isoform encoding the protein are shown in columns 1–3. The protein identifier, amino acid sequence, and number of residues are shown in columns 4–6, respectively. Top-ranked BLASTp hit details are shown for searches with the NCBI web application [40] against the non-redundant protein database (columns 7–12 with red headers) and the P. falciparum 3D7 protein database (columns 13–17 with blue headers). Search results with the eggNOG web application [41] are shown in columns 18–33 with purple headers. (XLSX) [file pone.0276956.s012.xlsx]

## Sheet: S5A
associated isoform	structural_category	subcategory	query_sequence_id	query_sequence	length_query_sequence
G10.3	genic	mono-exon	G10.3_ORF.2	MISLSVLLTLVILFAIWFIQIFKVVFIEVQHKLLYMKR	38
G10.3	genic	mono-exon	G10.3_ORF.3	MSPFFIGKYPQKTINYITSYTNYQIIMRMRIIYTQL	36
G100.2	full-splice_match	mono-exon	G100.2_ORF.1	MNVLIMLYIERIKNYIYIIYQQIIPTYSKKILYLFLLLIK	40
G100.2	full-splice_match	mono-exon	G100.2_ORF.2	MQHIYNYIYVYIYTHLYVLHIFYFVWDYFINNC	33
G100.2	full-splice_match	mono-exon	G100.2_ORF.3	MIKGSGQGHTILHYSELIIKLYIIEYVYIYMLYTFNIHDNN	41
G100.2	full-splice_match	mono-exon	G100.2_ORF.5	MNKIDLSKYHSNIFICNNICNIYIIIYMYIFIHICMYYIYFILFGIIS	48
G100.2	full-splice_match	mono-exon	G100.2_ORF.6	MYTFICYIHLIFMIIIKHISFYLFFFKYGTIYIYI	35
G1003.2	full-splice_match	mono-exon	G1003.2_ORF.1	MKHGMLYQIYLNILLIIIKKQKKKNYYYVLVIIILVS	37
G1003.2	full-splice_match	mono-exon	G1003.2_ORF.2	MVMIKIIQTSMIIKIIQTMMIIKIIQTRMIIKIIQMRMIIKIIIQTMTIMMMKNGMVGMKFIILGHQRLLRFQKRK	76
G1003.2	full-splice_match	mono-exon	G1003.2_ORF.3	MLIIIVIWKIVKIVEIIKTVNIIIVMIIINMEIIIIVMGTMNMMKLVMLIFYMVIIITTIIIIISTITIIIILIIIDY	78
G1003.2	full-splice_match	mono-exon	G1003.2_ORF.4	MIMILIMLFMMVFTMVFTMVFMMVFMMVFMIVFLILLMMMLMMIKIEKIKNIII	54
G1003.7	full-splice_match	mono-exon	G1003.7_ORF.2	MRIINILLVMKNIKIIKIMKRMKDPIDCIFLMHVHRMKKKNQKNRTS	47
G1003.7	full-splice_match	mono-exon	G1003.7_ORF.4	MNIMIWMKKKKKKKKDEDEEENNYMKLIII	30
G1003.7	full-splice_match	mono-exon	G1003.7_ORF.5	MNVYGKWLIKIKIQKIKIKIIIMLIVFNFVEENLSQKKII	40
G1003.7	full-splice_match	mono-exon	G1003.7_ORF.6	MITYIIIYIIKMTKVKIIIIICIILTTNIMLVIQTLLIIIIILIII	46
G1008.14	full-splice_match	mono-exon	G1008.14_ORF.1	MCHVFKIYYILFTIHIIPVRFFVMMFLCIFIVFITICFFLFYFGFNNFN	49
G1008.14	full-splice_match	mono-exon	G1008.14_ORF.2	MYRKSPIYINVKNNIPLFIITIILFIRFFFLFFFFFLFFSSFVNI	45
G1008.14	full-splice_match	mono-exon	G1008.14_ORF.3	MVLLIELYVFIFLRYMTVFEQEEFIILLVMS	31
G1008.14	full-splice_match	mono-exon	G1008.14_ORF.4	MKNCFFLLLSNCSSIPRNIKLSESMTKIEML	31
G1008.4	fusion	multi-exon	G1008.4_ORF.2	MIEVINLRKKAHPSVGNIYIYIYIYIYIYLIHMRC	35
G1008.8	fusion	multi-exon	G1008.8_ORF.3	MNNIWSKGNILLYKYIYIYIYIYIYIYNIYIYFYFYFSFFL	41
G1010.1	genic	mono-exon	G1010.1_ORF.1	MYDIFYIYIYIYIYIYICKNVSYSLIIFIFFQV	33
G1010.1	genic	mono-exon	G1010.1_ORF.2	MYIFLFFIFYFLFFLLFFFFFVCVCMLIITCKYHHF	36
G1010.1	genic	mono-exon	G1010.1_ORF.3	MNMKLLRMKVCYYYKRKKILIKILKFCIP	29
G1010.1	genic	mono-exon	G1010.1_ORF.4	MTHKQIIITIIILLLIIIIIIIIIMCIIIMG	31
G1010.1	genic	mono-exon	G1010.1_ORF.5	MIIIYMIIKKITNLIFFINIIMIVFYIIKI	30
G1010.1	genic	mono-exon	G1010.1_ORF.6	MIIIRRSYMKVIIIYISNLLLKGNMKLYLNLIRKMIKI	38
G1010.1	genic	mono-exon	G1010.1_ORF.7	MYICIFFYFLFFIFYFFYYFFFFLCVCVCLLSPVNITISKSL	42
G1010.1	genic	mono-exon	G1010.1_ORF.8	MFKNEKKEENVFGSFNFKFLMFFLFIFIL	29
G1010.1	genic	mono-exon	G1010.1_ORF.9	MYFVCTCINIIIYYPRCLWILFCRYRICR	29
G1012.8	full-splice_match	mono-exon	G1012.8_ORF.1	MENISVSFFYIFKNKMYILLCINLFFQYT	29
G1012.8	full-splice_match	mono-exon	G1012.8_ORF.2	MVKTHKYEDVKTIKFVNIIIILYLLNIVNITKKKKLNIYIYIYI	44
G1012.8	full-splice_match	mono-exon	G1012.8_ORF.3	MYNIYIYIFIYLFIYLFVCLFVFHIVICLTFAFIYNNNIITIL	43
G1013.4	novel_in_catalog	mono-exon_by_intron_retention	G1013.4_ORF.1	MYVCMHILLLYLFNSNPIFYIHILRVYYLFFFFFLELAR	39
G1013.4	novel_in_catalog	mono-exon_by_intron_retention	G1013.4_ORF.2	MTTKRKRKMITVIIIKKQRRMKKKRRIRLKRMRKKKKTKRKT	42
G1013.4	novel_in_catalog	mono-exon_by_intron_retention	G1013.4_ORF.3	MYVCIYCCYIYLILTLFFISIFYVCIIYFFFFFWNWLDSHFYILPVEMLIYIYIYIYFFFFFFFFFS	67
G1014.2	novel_not_in_catalog	at_least_one_novel_splicesite	G1014.2_ORF.2	MTYNIYWEHIYCYKYYTTITFSYTFDYLC	29
G1014.2	novel_not_in_catalog	at_least_one_novel_splicesite	G1014.2_ORF.3	MYFFFFFISPFIFYDVWYIFEGVHFLPVYIFPIFFV	36
G1014.3	novel_not_in_catalog	at_least_one_novel_splicesite	G1014.3_ORF.1	MCKIKCPFIFYDVWYIFEGVHFLPVYIFPIFFV	33
G1014.6	novel_not_in_catalog	at_least_one_novel_splicesite	G1014.6_ORF.2	MLKCGFIKINKLVRLIKMKIFVFNFLKIYN	30
G1016.10	novel_in_catalog	mono-exon_by_intron_retention	G1016.10_ORF.2	MYIFIYMYIFIYMYIFIYMYIFIYMYIFIYMYIFIYIYIFFFFFFFFNLLVTYMTMCLFYISSYYPY	67
G1016.13	incomplete-splice_match	internal_fragment	G1016.13_ORF.1	MIIVKIFYKYILTRYIIMETAYLIVNIFLRITFIRL	36
G1016.13	incomplete-splice_match	internal_fragment	G1016.13_ORF.2	MMIMKMMKIMKMMKIMKIMKIMKIMKIMKMMKIIKIMMIISIIKDVVQNITYLTKYIIIKLII	63
G1016.2	incomplete-splice_match	mono-exon	G1016.2_ORF.1	MYVFIYILFFCVIYIYIYIYIYLCLMKLYNLSYC	34
G1016.2	incomplete-splice_match	mono-exon	G1016.2_ORF.2	MSFFLCYLFIYLFILFYFYFIFYYFILFYYFFF	33
G1016.22	incomplete-splice_match	mono-exon	G1016.22_ORF.1	MLIVVVVLLVGFTNKTKRIISMMINVVIIMSTCVHFIKALCL	42
G1016.29	incomplete-splice_match	mono-exon	G1016.29_ORF.1	MMKKKGIYHMNGNIKREMIILIILSILIILSILIILSILIIVVVIII	47
G1016.29	incomplete-splice_match	mono-exon	G1016.29_ORF.2	MFYILYHVFYQCIIFIMHYSIIIFFSFINILKYYQSFLRSLFQHVT	46
G1016.31	incomplete-splice_match	mono-exon	G1016.31_ORF.3	MITIIIYIITINIIIIIIIIIVVVIIYMMKLQTYV	35
G1016.31	incomplete-splice_match	mono-exon	G1016.31_ORF.4	MILINYYYRKVFYSFLFPFIIIKIYFQIYIVIIVYINIL	39
G1016.31	incomplete-splice_match	mono-exon	G1016.31_ORF.5	MNTRRDIKKIKSSSKKKKRERMGNIYMMIIRKGKIYHHP	39
G1016.33	incomplete-splice_match	mono-exon	G1016.33_ORF.1	MNVQKYIVMVMMRKRKKKKSIHLKRRKRKLLIEKRKKRKKRKKKEQNI	48
G1016.33	incomplete-splice_match	mono-exon	G1016.33_ORF.2	MDMWTKYPMVIMKVIWIIICQMLYIHQEVYIIYLCIIEGRRKNM	44
G1016.33	incomplete-splice_match	mono-exon	G1016.33_ORF.3	MKNLIRVYQIKKKLKKRIIKLLKKIRRKKR	30
G1016.37	incomplete-splice_match	mono-exon	G1016.37_ORF.1	MNTLEMILFIIIILIILTKNKQKIKILYININRLMTNH	38
G1016.4	novel_in_catalog	mono-exon_by_intron_retention	G1016.4_ORF.2	MERRYYLKKNDKVFDKQDEKGYINIIIYI	29
G1019.19	full-splice_match	mono-exon	G1019.19_ORF.1	MIKKVRLKIFYINIFIYIHSFLNLYIIFK	29
G1019.19	full-splice_match	mono-exon	G1019.19_ORF.2	MKHMYIYIYIYICMYVCMYVFIFMYFIFVFFILYIEYIHLYTCMFIYERKVQY	53
G1019.19	full-splice_match	mono-exon	G1019.19_ORF.3	MLIDTYHFYLCIHIYIYIYIYLYIFIYLYIFIYIYVSY	38
G1019.19	full-splice_match	mono-exon	G1019.19_ORF.4	MIVLTILLMLIILQIVIIVITIIILFPLIQIPYYIRILIYHNKMLKILFIL	51
G1019.19	full-splice_match	mono-exon	G1019.19_ORF.5	MYVCMYLYLCILFSYFSYYILSIFIYIHVCSYMKEKYNIKVTML	44
G1019.19	full-splice_match	mono-exon	G1019.19_ORF.6	MKRNASFIYNFFIRKEKKKKKKKKKKKQFDTYYIYITIFIYLYIYAFMYSLELFFFFFYIYIYNGE	66
G1019.3	full-splice_match	mono-exon	G1019.3_ORF.1	MQTLQKIMTIIVSSTIVIIIHPNMIRKEKVYKVLWHKEKNMIMMMNICYIKIYKMNTIMKKGK	63
G1019.3	full-splice_match	mono-exon	G1019.3_ORF.2	MIPNVMVVASMEVVVNIMIVFMMVVNIMTVFMITIVCITI	40
G1019.3	full-splice_match	mono-exon	G1019.3_ORF.3	MIIYILVIHTRIINMIIIHITMKKIIVKRKIGEMIIKDLKRIVKDLVNQTKTRIIHITHYKREIIKIVIRFIMISMTNMINMINMKNMKNMINMKNMINMKNMTDTINITNIITMMKIKKEVLF	124
G1019.3	full-splice_match	mono-exon	G1019.3_ORF.5	MIINIIMKQIINIKDPTKGKVTFLQMIKKYIYVYM	35
G1019.6	full-splice_match	mono-exon	G1019.6_ORF.1	MTLLTNKMTLLTNKITLWTNKITLWTNKMTLLTKK	35
G1019.6	full-splice_match	mono-exon	G1019.6_ORF.2	MIKMIIMIKMIIVIKMIKMIIMIKMIIVIKIMNIMKSMRSMMKIIHMMKTIKLIIVLILITICMMVNIQATILTRISLY	79
G1019.6	full-splice_match	mono-exon	G1019.6_ORF.3	MVIIILMVIIILMVIIILMVIIILMVIIIIVIIIIIVVVTKVIVTIFIAIVIKLIIIITLLLTT	64
G1019.6	full-splice_match	mono-exon	G1019.6_ORF.4	MQIILILMKRMSIIKIIVLMMIKIVHMMIIPLKEGKRKKLVPPFLIMIIKK	51
G1019.9	full-splice_match	mono-exon	G1019.9_ORF.1	MVMMIIIMIIIMIMIIMIMIIIIMIIIIIIIIIIMIIIIIIIITIIIIIQMDK	53
G1019.9	full-splice_match	mono-exon	G1019.9_ORF.2	MKIFIKCLILCLNITIQLLMKIIKIYQIILI	31
G102.11	full-splice_match	mono-exon	G102.11_ORF.2	MKNNRCLIVLRIRMVYYHPKIIYKIIMEVNI	31
G102.11	full-splice_match	mono-exon	G102.11_ORF.3	MIYLIIVCQKQIKVQITPPPIIIIIIIIFIIIFIIIFIIIFIIMEPYEPIPYLPKIILFLIIEIIRKKQTCWKICYIVQLLKVS	84
G102.11	full-splice_match	mono-exon	G102.11_ORF.4	MIILTMWQGDIPWILNLPQKTQLYKRKEYVKINQERHLITKLVYMNC	47
G102.15	genic	multi-exon	G102.15_ORF.5	MWTIPIMWIIRINWTIRITWTIPITWTIPITWTIPITWTIPIT	43
G102.15	genic	multi-exon	G102.15_ORF.6	MYITQKVIITKIIIIIIIMNMVNITLTILLIKMLGQVY	38
G102.25	genic	multi-exon	G102.25_ORF.2	MLYMKRIPIWKKKKKKKKIYIYIYIYLFIYIFTYIIFILFLYYFFFFFEYFFYVFLQYI	59
G102.25	genic	multi-exon	G102.25_ORF.5	MEKKKKKKKNIYIYIYLFIYLYIYIYYFYIIFILFFFFF	39
G102.7	full-splice_match	mono-exon	G102.7_ORF.1	MLTMLMTLTMLMTLTMLTMLTMLTMMKMMKMMRMTKMMMKMMMKMMMMMKMKMMMMMKMKMMTKMTTMTRIMTMMMTRIMTKMKMMMMRITI	92
G1021.13	intergenic	mono-exon	G1021.13_ORF.1	MYVIIYMFIYNIFTFYFFHFFKLAIVLFII	30
G1021.13	intergenic	mono-exon	G1021.13_ORF.2	MFQSKIGFLAIFFFFFFFQSILLIKISMFNLMINIYFFV	39
G1021.13	intergenic	mono-exon	G1021.13_ORF.3	MYIYFFLYIYIPIKLYRSKKKEKKKEKVFKHFHCSL	36
G1021.13	intergenic	mono-exon	G1021.13_ORF.4	MKIKNFIYICFKVKLVFLLFFFFFFFSKVSF	31
G1021.17	full-splice_match	mono-exon	G1021.17_ORF.1	MLLYIYIYIYRYNNIIYIFLYYFIIYLFLFYFILLFFFFFLFEIIGKIKKRKNVKHWLFFFFFFLNKKKYFFFIYYILRTYLLVYTFFFLKKE	93
G1021.17	full-splice_match	mono-exon	G1021.17_ORF.2	MYNFYSHFLLISLLYYLCTYVYVYIYIFICLFIYI	35
G1021.17	full-splice_match	mono-exon	G1021.17_ORF.3	MHIYIYIYIYIYLYIFIIIKIVVLFYMYMLYICIYSCE	38
G1021.25	full-splice_match	mono-exon	G1021.25_ORF.1	MGITITLIIMILIIIIIIMIIIIQLIIVYVKSHLRKSVCTPKSVFILCL	49
G1021.25	full-splice_match	mono-exon	G1021.25_ORF.2	MMMIIIVIIMMIIMIISIIIMIISIIIMIISIIIIIVIIMMMIILFVTMK	50
G1021.25	full-splice_match	mono-exon	G1021.25_ORF.3	MNTWISMRMKRIMIIYVLRREATTRLCLY	29
G1021.25	full-splice_match	mono-exon	G1021.25_ORF.4	MMPTIIIIIILIVVMMVIIIIIIIIRSMQISIRQAM	36
G1021.25	full-splice_match	mono-exon	G1021.25_ORF.5	MQKQKEILLQETFLVYLKMNVMLIMVLIKNI	31
G1021.28	genic	multi-exon	G1021.28_ORF.10	MMTIMMTIMMTIIIIIIIIIRTIIRTVVIIRATIIRRTTIIRTKIIMITTTIMVIIIIIIMMTIMMTIILEVIHFF	76
G1021.28	genic	multi-exon	G1021.28_ORF.11	MRLKEKSIWILNWEMDLMERRKEVVIMMRRKTIY	34
G1021.28	genic	multi-exon	G1021.28_ORF.12	MMILIIIIITTTTIITTTTTITTTIITIIIIMICLRL	37
G1021.28	genic	multi-exon	G1021.28_ORF.13	MKKANCYMVRVVIIIIIIIIIIVELMLRIRRVPSMTINHMVVMGFHEKR	49
G1021.28	genic	multi-exon	G1021.28_ORF.14	MERRRTARVSRRMCVIRIIMRTLLVIIIIIIEIVVV	36
G1021.28	genic	multi-exon	G1021.28_ORF.15	MTNWKRKKMEEVVLCLLVLHHLLLVFFKSI	30
G1021.28	genic	multi-exon	G1021.28_ORF.16	MWNVGMETKKRMIIIRVEKRRMRNLVLVVMLYMI	34
G1021.28	genic	multi-exon	G1021.28_ORF.17	MNILILLRLIITMVVIYLVKIERKMDIFLLILKVVVSL	38
G1021.28	genic	multi-exon	G1021.28_ORF.2	MSIIIIIIIIIIIIKKRKGKRRKKRMRIRIRNIKKKIFMIIIEKKR	46
G1021.28	genic	multi-exon	G1021.28_ORF.3	MYYVCYMNITKLACSLSIAYLIYLSWYYYV	30
G1021.28	genic	multi-exon	G1021.28_ORF.4	MGPIWKKMQIMRIMQIIQIMRIIQIMQIIQIMQIM	35
G1021.28	genic	multi-exon	G1021.28_ORF.5	MVIIIIIIILINIIIIIIIIIIIIIIKRRELAGKMP	36
G1021.28	genic	multi-exon	G1021.28_ORF.6	MSQRYYIHYFLMSLIRLCFYIRMIIFNIKMKYF	33
G1021.28	genic	multi-exon	G1021.28_ORF.7	MKRYEQIIEKLIYLMKRNGKIFRMEDIIRPCYI	33
G1021.28	genic	multi-exon	G1021.28_ORF.8	MVQIVIITIIITIITITIIIIIRCLLLRDVEEV	33
G1021.28	genic	multi-exon	G1021.28_ORF.9	MALAKDQMMKIIMLARQIQLAIRIIIDILLEIIQLHVLQQMTRGMKLIYPFYRNLFQKIKKVVVCR	66
G1021.46	genic	multi-exon	G1021.46_ORF.8	MMVIIMMVIIMMVIIMMIIIMMIIIMMIIIMMVIIMMIIIMKVLIMMIIIMKVLIMMIIIMKVLIIMMIIIIMMIIIMKVLIMMIIMMIIIMIMKCLKMNNLYVIVAYIYKYIFPLNI	118
G1021.55	genic	multi-exon	G1021.55_ORF.2	MNYIRKKKKKNTHTHIYIYIYIYIIFYTMSMLYVYLYIYFIINFFHFFFLFFFLFFFFFTY	61
G1021.55	genic	multi-exon	G1021.55_ORF.3	MYIYYKSIIYIYIYIYNIYIFSVLCLCLFLLFGSYAIYIYIYIHIYIYLYLFIFLSHFC	59
G1021.7	full-splice_match	mono-exon	G1021.7_ORF.2	MKIYIFPFFFFFFFYINNIIFYCLFFIVCFFF	32
G1022.1	intergenic	mono-exon	G1022.1_ORF.1	MIWLYFATLFFYTYINIYIYIYIFFFLFHIISFSIFVTHLVFFGFYFYKFQLYIFFLWLY	60
G1022.2	intergenic	multi-exon	G1022.2_ORF.1	MKKYIYSNNKNCFQTFFILFFFFYSNIVFIENYYTYLKFFAII	43
G1022.2	intergenic	multi-exon	G1022.2_ORF.3	MINACFFKYKQKIYIYYIYIILILLQRTMKMFKNLFLFFFLLFASV	46
G1025.3	full-splice_match	alternative_3end5end	G1025.3_ORF.1	MKKMKEHLVPTIKIRIQLINCSTTKKELPKNANKNRMNAPKNHQKKHPEVPIAP	54
G1025.3	full-splice_match	alternative_3end5end	G1025.3_ORF.2	MPVAKNMAQRHPQVGNVFLPLVIRTVPLAKVMVVFVCHPGDDDYMWENYTIGRVVTHRRMVRHNHKVTHRHNLTPYSKHLLSQLR	85
G1025.3	full-splice_match	alternative_3end5end	G1025.3_ORF.3	MNMRIVLIVIHVDPRIIGKKKIWYLFYFLNYNIT	34
G1025.3	full-splice_match	alternative_3end5end	G1025.3_ORF.4	MMKTLTQKMTHLPHLRVRNFVRRYHNRNRNQNRFQKRIQNKKKKRKNFQLHLIIANKKKHQKKWFLRKKCQLLHPKNQNKDQNKEKNKNDNYPHIPPYYLKCYRSLPSR	109
G1025.3	full-splice_match	alternative_3end5end	G1025.3_ORF.5	MEYLHRNQKIGTYRMPVIDIKEKHTFIWRGMNRMTTHILEIYRHLILLLLKASMKILI	58
G1025.3	full-splice_match	alternative_3end5end	G1025.3_ORF.6	MIEIYIMVKRLLIILILMFPKILMRLLILRMIQNMFQTIYIVELI	45
G1025.3	full-splice_match	alternative_3end5end	G1025.3_ORF.7	MSLISRSYSKRNSLYRIYGIYNINIDVHMYVNIFCMFAFFC	41
G1025.3	full-splice_match	alternative_3end5end	G1025.3_ORF.8	MPQKTTKKNTRRSRSRPKTRGSRRLLRRPLRRRRRRRRRRRGGQGGGR	48
G1025.4	genic	mono-exon	G1025.4_ORF.1	MYMFYVYLIYVPILKNKKNKKKKRNIETYLLKKKKKREFRILKIKIKIIKILLK	54
G1025.4	genic	mono-exon	G1025.4_ORF.2	MRNYIEKAKKTKKLHTYIYTLYIYIYIYNIPTYIHIHSQTYIPTYIPIYIYSFF	54
G1031.4	genic	mono-exon	G1031.4_ORF.2	MNYLEQNIIQNVRVHKTSPNLHVTTPYTTN	30
G1031.4	genic	mono-exon	G1031.4_ORF.4	MYFFMYLIFSVINYIILLVHIYNMIILCYIIFFNTVVLLYTVVYIYL	47
G1035.2	novel_in_catalog	intron_retention	G1035.2_ORF.2	MPYLIRAKYSLVQLNKLVLKLFIIKKHQLK	30
G1035.2	novel_in_catalog	intron_retention	G1035.2_ORF.3	MMLYCFDITFNLQYHILFDLIYMYVIINEFA	31
G1035.2	novel_in_catalog	intron_retention	G1035.2_ORF.4	MFEMWRYIRWWFGTNGWFIRYSCSKSVDKNCYGCLH	36
G1035.2	novel_in_catalog	intron_retention	G1035.2_ORF.5	MNLLKILYFYISFFFFFYIKNLYKYTLLIYKFIILHL	37
G1043.1	full-splice_match	mono-exon	G1043.1_ORF.1	MIYHMFLHLGSSRKVKNKHKTLKIIYIYIYM	31
G1043.11	full-splice_match	mono-exon	G1043.11_ORF.1	MLLMIIKYYQTIFIICLIFIFMHNLIISMTT	31
G1043.11	full-splice_match	mono-exon	G1043.11_ORF.2	MTIMMIRMNILTLIIYVIDLFLMINLYMILIN	32
G1043.11	full-splice_match	mono-exon	G1043.11_ORF.3	MRITHPCVYHMHPMYHIYQKIVVPFLEREKDIFLNTHIILIILTAMYLLMKKKIK	55
G1043.11	full-splice_match	mono-exon	G1043.11_ORF.4	MTIWILIFLITTFLMVTFLMVIFLMIIIHYPI	32
G1043.14	full-splice_match	mono-exon	G1043.14_ORF.1	MLRKIHLIKNIQQIMLITNNLIRTLMKLTIKNVVIIIIIIIPI	43
G1043.7	full-splice_match	mono-exon	G1043.7_ORF.1	MITRKILKIMYIAHIQMIIINMTIIIIHMTIIIINMTIIIIILILIRII	49
G1043.7	full-splice_match	mono-exon	G1043.7_ORF.2	MILYIVLIMNLLLIEKKMIITKYMINLSK	29
G1043.7	full-splice_match	mono-exon	G1043.7_ORF.3	MIIMMKIIIFIIILMKLMIWIMYIMWLILVVFI	33
G1043.7	full-splice_match	mono-exon	G1043.7_ORF.4	MCYIMMIIMMIIMIIIMMSIMMIIMMLIMLMCFII	35
G1045.15	antisense	multi-exon	G1045.15_ORF.1	MFIHIPHLLPLHHSILFLPLHNPFPRQPNPL	31
G1045.15	antisense	multi-exon	G1045.15_ORF.2	MNVLIIQNYKALQQLSILEEMATNKNLILISFHNLLPTFLIINNQDHYLYLHLLH	55
G1045.15	antisense	multi-exon	G1045.15_ORF.3	MSGITLCHHRCRLKGRIRYFRNRQLLVICLLSTYDWSI	38
G1046.2	novel_not_in_catalog	at_least_one_novel_splicesite	G1046.2_ORF.1	MWNQLSAPYRGSRRRFSKSYESCLHDQQLNSNCRSILTNGPKI	43
G1046.2	novel_not_in_catalog	at_least_one_novel_splicesite	G1046.2_ORF.2	MQFIYYIYIYIYIYSIKLNIRQFVSTFLKK	30
G1046.2	novel_not_in_catalog	at_least_one_novel_splicesite	G1046.2_ORF.4	MIICIHIHIIYIYVCMYICRVIIYLYANNTLHI	33
G1046.2	novel_not_in_catalog	at_least_one_novel_splicesite	G1046.2_ORF.5	MLYNMSTHKIWCYINVEVILIVSDEKNIFFFFFFFFWSFKLI	42
G1046.2	novel_not_in_catalog	at_least_one_novel_splicesite	G1046.2_ORF.7	MLMLPSQLLRLRDLYNSLIGVLRDLNVESIISPLPWFQEEI	41
G1048.2	full-splice_match	mono-exon	G1048.2_ORF.1	MENILLHLTRSGTNGRRKRRNKKGDEKDRRGARYFR	36
G1048.2	full-splice_match	mono-exon	G1048.2_ORF.2	MIMRRRIFLKMMMEMMKKKMMKKQMLKKQMMKMEMMKMEMMKKEMMNMERMKTEMITIIIIIIIIIV	67
G1048.2	full-splice_match	mono-exon	G1048.2_ORF.3	MIIIKKETCQIIHIYMMMMIMMIIMMIIMMIIMMMIIMMMMMKKRRRVLNIMTRKMLVMMIIITNLQSCIIAIRKEKTQIKR	82
G1048.8	full-splice_match	mono-exon	G1048.8_ORF.1	MIWVTLRMVHLEVSEAKIKMLIGIIIMMIKKMTIIIMMIKKMTIIIMMIKKMTIIIMMMMTIIMVVVLILFDRISMEKTIYR	82
G1048.8	full-splice_match	mono-exon	G1048.8_ORF.2	MDILCYSGYLFLIYQMKVYYIMIYLHSKKIIKMIS	35
G1048.8	full-splice_match	mono-exon	G1048.8_ORF.3	MITYQKNGGGKKSSKRCLFIYLIIWNYWIRYKGESWRY	38
G1049.1	full-splice_match	mono-exon	G1049.1_ORF.2	MIIIPTCFIVCTYIMMLKNAIHYLSIFMKPLIMIR	35
G1049.1	full-splice_match	mono-exon	G1049.1_ORF.3	MLEILIFFHPFFFFFFLNLFIKIEKIMFFNNILYFFLL	38
G105.2	novel_not_in_catalog	at_least_one_novel_splicesite	G105.2_ORF.2	MGLRTCTKVSHFHPSQPFRQHVYTFVVLNI	30
G1050.1	genic	multi-exon	G1050.1_ORF.1	MYKKCHLLLIMICLIQEKVIFIELVGVEGLEEKE	34
G1051.11	fusion	intron_retention	G1051.11_ORF.10	MYIYINICMYVWFICSFVHLFIFLFVHLFYF	31
G1051.11	fusion	intron_retention	G1051.11_ORF.3	MLYTHIMKSSVFHVTIVFFRFFFFYLFFSIFWYFLIETF	39
G1051.11	fusion	intron_retention	G1051.11_ORF.5	MYGLYVHLFTYLFFYLFIYFIFNFFLCFIYLYVNS	35
G1051.11	fusion	intron_retention	G1051.11_ORF.6	MMKRIVKYSEIVVTMMFLKSVFIYLRKRKDNFFFFFRLHKYKYKYIYIYIYIIIIIIKITCYIHTL	66
G1051.11	fusion	intron_retention	G1051.11_ORF.7	MYYIYIYIYIYTYLFVFLYLTPYKMKYVCKEKKKINK	37
G1051.11	fusion	intron_retention	G1051.11_ORF.8	MEMPAQQKIEHTCYNYMCVLVYIVKMVFCAILLNIICYKYWKRMQGTTHTHINVYIYKYMYVCMVYMFICSPIYFFICSSILFLIFFCVSYIYMLILKNFHNFFFFIIVYINIFKKFSPSYICNASYYPWGDFILYIIQNNFVLLSLILTKKKIK	155
G1051.11	fusion	intron_retention	G1051.11_ORF.9	MNFLTMLSTLKYYYFFLYAYIYIYIYIYIYLEIYMPLYFIKIYNII	46
G1051.5	incomplete-splice_match	5prime_fragment	G1051.5_ORF.2	MITAKNCSRKKHKWMKSSMSFLTHFFIIYGYCQYLFNIS	39
G1053.11	full-splice_match	mono-exon	G1053.11_ORF.1	MTYGIPFIKYKKKNKMDIVKKKIITYIQIL	30
G1053.12	full-splice_match	mono-exon	G1053.12_ORF.1	MKMQIFSFFVFFFFFVFCLCFFSFSTVHNYVIF	33
G1053.5	full-splice_match	alternative_3end5end	G1053.5_ORF.1	MIFCICNIFKFELFFFFILYIIIYIIYIYIYFIKWYERQE	40
G1054.2	genic	mono-exon	G1054.2_ORF.2	MKKAFLILQKGRIFNHFILKISMFYGQQRY	30
G1054.2	genic	mono-exon	G1054.2_ORF.3	MINMINIIRSNNNNKYYFFFVSFFIHFFFFFFVILLKL	38
G1054.2	genic	mono-exon	G1054.2_ORF.4	MGNKHNKKKYELCEIQYEEKGKNLYILFFFYIYIKGDIIREM	42
G1056.1	novel_not_in_catalog	at_least_one_novel_splicesite	G1056.1_ORF.2	MDGKKKKKNNNNNFIYFICPLHLLHIPKEK	30
G1056.1	novel_not_in_catalog	at_least_one_novel_splicesite	G1056.1_ORF.3	MNIYFLLVFNIMFILNIDIVCPYHFVEFVFRHMECFNKEKYKYYNICASNI	51
G1056.1	novel_not_in_catalog	at_least_one_novel_splicesite	G1056.1_ORF.5	MKNILMEILMIRIYIQQIMEFQQLMIILKSKVN	33
G1056.1	novel_not_in_catalog	at_least_one_novel_splicesite	G1056.1_ORF.6	MEKKKKKIIIIILYILYVRYIYYIYQRKNKNKIK	34
G1056.1	novel_not_in_catalog	at_least_one_novel_splicesite	G1056.1_ORF.7	MYILYIIYYIHLHIYIYIYIYIYIYIYNPFILLCKNQISPCTY	43
G1056.3	genic	mono-exon	G1056.3_ORF.1	MHVYMFGDTLHYELYILLLFYFYFYFILFLFHFI	34
G1056.3	genic	mono-exon	G1056.3_ORF.4	MYICLVILYIMSYIFYYYFIFIFILFYFYFTLYNFFLLIRTNYGVFRIRSLFFHLIIGSHRLCNCVGLFLRAFIGEMVPRIT	82
G1056.3	genic	mono-exon	G1056.3_ORF.9	MSYCSYKLFLQILNIQSKYQTNKRNKYIYYDILMC	35
G1058.4	full-splice_match	mono-exon	G1058.4_ORF.1	MIKITIKITIKITIKIMIKITIKITLKIMLNIIMMYLPIYIIVMMVEKNQKNILTKKNR	59
G1058.4	full-splice_match	mono-exon	G1058.4_ORF.2	MIWKIRKKKWRKKLKWNHLFLPILMKKINYVRI	33
G106.8	full-splice_match	mono-exon	G106.8_ORF.1	MIYRSNIYIHFDFYYINFICFLYYQYIYIYIYIFIYLFIFIFFFYKCLYTSFMKLPQNLFFFFLKKLVRLF	71
G1061.14	full-splice_match	mono-exon	G1061.14_ORF.2	MQEKITKNPKLINLKKNYTNQMIEKVNHLHQNLQQYPLLFKYNMTSYIIYIYIYIYIYI	59
G1061.14	full-splice_match	mono-exon	G1061.14_ORF.3	MFVYTIIYIIYCFFSTSKYAYIYIYVYILFYFILFFCLYLSVQ	43
G1065.3	full-splice_match	alternative_5end	G1065.3_ORF.2	MGPSFKKKHIYIYYMYNINYIFLIYYIFIFIFLFLKI	37
G1065.3	full-splice_match	alternative_5end	G1065.3_ORF.3	MNKITTIIIIIIIIIIMMMMMTMYFMMHLTHSIHLKNYHLHLVILLLWRTHK	52
G1066.2	novel_not_in_catalog	at_least_one_novel_splicesite	G1066.2_ORF.2	MLYKKYIFIKRKGILKFFYYFHIKFYSCFFVNIKCV	36
G1066.3	genic	mono-exon	G1066.3_ORF.1	MNNSIRFYLLLFFIIFYIRYILTVEKKNNNKTTILYIYIYILLKI	45
G1066.3	genic	mono-exon	G1066.3_ORF.6	MGTRIKYKHINININIYIYIYIYMNVYIYIFFFFFFSSLPHTIKVLVAHVLIVCGPEICQNPTILETAIYIIIN	74
G1066.3	genic	mono-exon	G1066.3_ORF.7	MIQKNKISWKKKGKRGRKNKISWKKKEKKGRKKNQMTHFYPIMILIQMEVPI	52
G1066.3	genic	mono-exon	G1066.3_ORF.8	MILLHLKRCTIYGMNYVRVKSINFYILYMI	30
G1066.3	genic	mono-exon	G1066.3_ORF.9	MILMILKKRKKNCGKRAFLVLVRYKYEHPELIMIYLIIY	39
G1067.8	novel_in_catalog	mono-exon_by_intron_retention	G1067.8_ORF.1	MIRIKKKLILTIIYIHLFILNSKEKKKKKKNIYIYIYIY	39
G1067.8	novel_in_catalog	mono-exon_by_intron_retention	G1067.8_ORF.2	MKTIKMWIIKMLIFYNIILKSYQIITLQILLIFYKKKKDIWILL	44
G1069.6	incomplete-splice_match	mono-exon	G1069.6_ORF.1	MMLIIIIIILLLLMVIIKPVIIITSCSIILTFGIMHNLLEQKKI	44
G1069.8	genic	mono-exon	G1069.8_ORF.1	MNKNILWITFFYFLFFLLGKKKIYITYMIISKTTHI	36
G107.2	genic	mono-exon	G107.2_ORF.3	MIKVKTVNHLQNKILNIYIITYIYIYIYIY	30
G107.2	genic	mono-exon	G107.2_ORF.4	MCINIYMFKFFFFFKICIKSTIKYIRNWFLFISFIYFFFFFVELLYYFKMTNLIIIS	57
G107.36	incomplete-splice_match	mono-exon	G107.36_ORF.1	MKMRMEKIIKVIIIKKFNIIKLIVKEIIV	29
G107.5	novel_in_catalog	intron_retention	G107.5_ORF.1	MSIYQKIQITFPPILGSYTTFTRTTSLNFP	30
G1071.1	intergenic	mono-exon	G1071.1_ORF.1	MYEQVHAIIIKKKKKKFFFVLLYLFLFFRAFFFFFSFLFFYFSMILNIDVYY	52
G1071.6	novel_in_catalog	mono-exon_by_intron_retention	G1071.6_ORF.1	MLIYLLMNFVNIGGIKIKSNYGKLYHVNFIKVITQEYV	38
G1071.9	novel_not_in_catalog	at_least_one_novel_splicesite	G1071.9_ORF.3	MVQPLKKLILKMPLSRLQRAKIQLLKIMMKMHIG	34
G1071.9	novel_not_in_catalog	at_least_one_novel_splicesite	G1071.9_ORF.4	MFCRERFFKYVLLCWWRIIFYNFVSPGSKKFYIKLV	36
G1072.4	genic	mono-exon	G1072.4_ORF.1	MLLFKYIIYIYIYIYVYILFLIHNINIQYFVTYIFL	36
G1072.4	genic	mono-exon	G1072.4_ORF.2	MNTFIYLYIVNNIIYILYHICVFMLNLKFFFYEFNKIIILLLLIYIFFYIFYSKIYYIC	59
G1074.13	genic	mono-exon	G1074.13_ORF.1	MYGGILLFFLFYIYTYIIISLFIFIIILFFYT	32
G1074.2	genic	mono-exon	G1074.2_ORF.1	MLVFLIKFIFYIFFLRFFLLIIFIISMFFLRFFLLIIFIISMFFLHFFLRIKFIFYIFFLHFFLLIICIILIL	73
G1074.2	genic	mono-exon	G1074.2_ORF.2	MSISLNFFKLLHLPLPKEKHTLSLGLSGDSYNIP	34
G1074.2	genic	mono-exon	G1074.2_ORF.3	MDNDFLHWSFFKLTSFSLCLFFLLNLSSTYFFFDFSFLLYLSSLCFFFDFSFLLYLSSLCFFFTFSFVLNSSSTYFFFTFSFSSYVSYLSFKFCSPSSLLLLLSHTSVKCL	111
G1074.2	genic	mono-exon	G1074.2_ORF.4	MLLLILNFHVESFFSLPGYYQNNLPFFYSLHI	32
G1074.2	genic	mono-exon	G1074.2_ORF.5	MYHTYPLNSVLPHHYYYYYPILRLNVYSI	29
G1074.5	incomplete-splice_match	intron_retention	G1074.5_ORF.2	MISIDSLLHAESDGKPYLMLYNTNVILSCVVKILLIYKQK	40
G1075.12	full-splice_match	alternative_3end5end	G1075.12_ORF.4	MDMLFWLLNYLVKIFFNILIKGMKMKIRV	29
G1075.12	full-splice_match	alternative_3end5end	G1075.12_ORF.5	METICIHFNLVNLVLEKSHVFQKSVGILLENI	32
G1075.6	novel_in_catalog	mono-exon	G1075.6_ORF.1	MLNFFIEANYIKKKNIFINIYIYIYIYYI	29
G1075.6	novel_in_catalog	mono-exon	G1075.6_ORF.2	MHVEVKILNYVYFNLYIYYRENGKIKKKEKNK	32
G1075.9	incomplete-splice_match	5prime_fragment	G1075.9_ORF.1	MVIDFKKCIKLQFVHILRNVKGKFIYLLKRYL	32
G1085.3	full-splice_match	mono-exon	G1085.3_ORF.1	MLQWKVLTLLKLQRSIHGILHFHHLHFFLTLS	32
G1085.3	full-splice_match	mono-exon	G1085.3_ORF.2	MYKNRIKGILYKYCYYNRIAIYIYTHIYIYIYIYLAIY	38
G1085.3	full-splice_match	mono-exon	G1085.3_ORF.3	MLIVKECLVYALHLVEYTMFFFIIIKNHIFITITISYIIYFVTRIFVYYLLY	52
G1086.10	full-splice_match	alternative_3end5end	G1086.10_ORF.1	MIVQNKGFKNTMKCCKKNDKYVKIHVIRKSKKLF	34
G1086.10	full-splice_match	alternative_3end5end	G1086.10_ORF.6	MLMITGILMNELFCAYYRTNNIINKYFYYYYVLYMFIVCFYFVIYLIINLFILFLYLLLYFLIKENKL	68
G1089.5	genic	mono-exon	G1089.5_ORF.1	MFKMWRFIGRWCCTRLGFDQRFRLCRMDKLCYTNGSAKGY	40
G109.11	novel_not_in_catalog	intron_retention	G109.11_ORF.2	MTTYYIYIYIYIYIYVYLFIYLCLSFNPFFFFFYIFCLVHHFIILDI	47
G109.9	novel_not_in_catalog	at_least_one_novel_splicesite	G109.9_ORF.1	MKMFTYIYIYIYIYQNINIFFIFDLFIITIIF	32
G1093.4	intergenic	mono-exon	G1093.4_ORF.3	MLKMCVQSYTNQMLKSACQLCKESARGKWTMKEN	34
G1093.4	intergenic	mono-exon	G1093.4_ORF.5	MQRHSESNELVATGIFIFVPKKLEKMSKK	29
G1093.4	intergenic	mono-exon	G1093.4_ORF.6	MITDYMIDTSMLAYLVAVILYNLGLKPEFPVSFHL	35
G1094.4	incomplete-splice_match	mono-exon	G1094.4_ORF.1	MKLKIILVNWKESCHKQHFWGKELAALKHANL	32
G1094.4	incomplete-splice_match	mono-exon	G1094.4_ORF.2	MVMLKGIRALIDHQFVFPMKVEVNVHIIE	29
G1094.4	incomplete-splice_match	mono-exon	G1094.4_ORF.3	MKPMIMHVAPARRIDVYIYVIIIWKKWAKRRQRSMICWQKYVWQQNTKGTQ	51
G1094.4	incomplete-splice_match	mono-exon	G1094.4_ORF.4	MILLLNYVLSWHEVLQILETLYEEKICISVI	31
G1094.4	incomplete-splice_match	mono-exon	G1094.4_ORF.6	MLKNNVVKNIKVVRIDIVAVMATIAHKLLEEETFLSPIRNVLTALLYALLL	51
G1094.4	incomplete-splice_match	mono-exon	G1094.4_ORF.7	MKVLKKHFLIRNIAKPVRGVLPKKKELMETGKNKSMKKDAKTI	43
G1094.4	incomplete-splice_match	mono-exon	G1094.4_ORF.8	MKNQLIVYVSVKVNAIVLKNGLYKKNKNGNN	31
G1094.4	incomplete-splice_match	mono-exon	G1094.4_ORF.9	MGRGRPQKRRYRRPQKRDHQKKQQHQRSQ	29
G110.1	genic	multi-exon	G110.1_ORF.1	MNLLIYTYLKTKVYILYFYILYHTLEELLKMNYIL	35
G110.1	genic	multi-exon	G110.1_ORF.2	MYIYIYIYNIYYKKEKLKRSKYILHSFLFHLHIFTM	36
G110.1	genic	multi-exon	G110.1_ORF.3	MNGQCHFFLHECTHFFSENIDKYTYSSYLEKKKKNISIYVHICRFLYLSI	50
G110.1	genic	multi-exon	G110.1_ORF.4	MYIFMMIILSVFQYKYVSHYTKRKKEIIKR	30
G110.1	genic	multi-exon	G110.1_ORF.5	MKQIKKKKKSICIYIYIYIIYIIRRKNLKEVSIFYTLFFFIYTFSRCRNIINIWKKSNGYI	61
G110.1	genic	multi-exon	G110.1_ORF.6	MDNVIFSYMSVHTFFQKILINTHIAHIWKKKKKIYQYMYIYVDSFICLYNVIYKGYYIQTKLVIYYLLYIKYDMNILIIIEQNS	84
G1101.34	novel_not_in_catalog	at_least_one_novel_splicesite	G1101.34_ORF.2	MILCGVRLLQINVIIVFSILNYWKCKNPKEENNKKRRMLRILKK	44
G1101.34	novel_not_in_catalog	at_least_one_novel_splicesite	G1101.34_ORF.4	MVQRKVLKKQKMINRKKMRKRQIIKKKVKKRKNHFFKC	38
G1101.7	incomplete-splice_match	mono-exon	G1101.7_ORF.2	MIQCLSLLMNKIILLSFFFFFFEGKDYLISTV	32
G1101.90	novel_in_catalog	mono-exon_by_intron_retention	G1101.90_ORF.1	MHYNMCFFISKLLNKYINKHTSIRAYIYIYIYIYLMK	37
G1104.2	antisense	multi-exon	G1104.2_ORF.1	MYNFKNKIKIAKKSCKTKMYDLILIKKYVHKYLIQIFMDFNFI	43
G1105.8	incomplete-splice_match	5prime_fragment	G1105.8_ORF.1	MVINIFFYPYAYIYESKYFILFVSFYMNIYF	31
G1105.8	incomplete-splice_match	5prime_fragment	G1105.8_ORF.2	MHYYMNHIVNIYRKIHHLNLLLKILILLMKC	31
G1107.25	antisense	mono-exon	G1107.25_ORF.1	MCLNISLCFYFIINYHTRNKYRSLFCKAKKKKKKINK	37
G1107.25	antisense	mono-exon	G1107.25_ORF.2	MKGQMIHEYIEQQKWVHIYIYIYKYIYVCII	31
G1107.25	antisense	mono-exon	G1107.25_ORF.3	MCNITGPNIEIQDAINMTMMLLLYIFLSFITSLIYCSLSSIYLCL	45
G1107.6	full-splice_match	alternative_3end5end	G1107.6_ORF.2	MNCSVGFFLMMQVLSFRKVLMTFHLFKVSQIFFLDHLVEQLHLKFPCKLHWKNYIPVVEKN	61
G1107.8	genic	mono-exon	G1107.8_ORF.1	MNCSVGFFLMMQVLSFRKVLMTFHLFKVSQV	31
G1107.8	genic	mono-exon	G1107.8_ORF.2	MHIYIYIYIFFFFFAQIFFLDHLVEQLHLKFPCKLHWKNYIPVVEKN	47
G1108.5	antisense	mono-exon	G1108.5_ORF.1	MVIIDKKEIIKFLILYLLLLNIFYCYNIFFHI	32
G1108.5	antisense	mono-exon	G1108.5_ORF.2	MYNICIVLFFTLFYYIFTDIIYVFKRKRNLISRIF	35
G1109.12	novel_in_catalog	mono-exon_by_intron_retention	G1109.12_ORF.1	MFTTEIYYICIYIYNNIYIFIYTSNMRIYVLYNRFKTLTII	41
G1109.12	novel_in_catalog	mono-exon_by_intron_retention	G1109.12_ORF.7	MTIWLNICYNKLILTNINIWNLKNNILMKL	30
G1109.43	novel_not_in_catalog	at_least_one_novel_splicesite	G1109.43_ORF.1	MIISTMTVFQALENFLKVLLVGNVEWLKKLYLMNTK	36
G1109.45	novel_in_catalog	combination_of_known_splicesites	G1109.45_ORF.3	MNMFFLFSLNNSLHIYICINKHIYIYIYIYIYLFIYL	37
G1109.6	full-splice_match	alternative_3end	G1109.6_ORF.1	MYFFILIFFDFFIVFLLFFYCLYIYIYIYFFFLLLYFK	38
G1109.6	full-splice_match	alternative_3end	G1109.6_ORF.2	MYSYLYIYFFYIKSDQKILFSYIFFFLVFNNNKT	34
G1109.6	full-splice_match	alternative_3end	G1109.6_ORF.3	MNKIQIIHTRQIMMNILIICQKITKSQMQI	30
G1109.66	incomplete-splice_match	internal_fragment	G1109.66_ORF.1	MISPFIMIHMLHKKKNIYYIMFFLINKYIFFKIYNIVKKELLSNEYFFIYNIFILYIIYLYIYYLHIYILIII	73
G1109.79	novel_in_catalog	intron_retention	G1109.79_ORF.1	MPFNIYLYFLSIFIYIYILLQCCSFVFYFLFFIVNIGIFVCN	42
G111.13	incomplete-splice_match	mono-exon	G111.13_ORF.2	MLYQKNVHILSFIFNFMYFLFYMCLIYIY	29
G111.13	incomplete-splice_match	mono-exon	G111.13_ORF.3	MGNNKFCHHLLMLYLKNVKNHLLYLKNLIA	30
G111.6	novel_not_in_catalog	at_least_one_novel_splicesite	G111.6_ORF.1	MKIYAFVYIYIYIYIYIYIYICIYVYMYICAYVYMCIYLYPLRLTHRYIHNLLALFFFFFFFFPFVFSGCINFIYKHNIYDVYIKIFISYIFYKNGVKLNNMLIYMYIYLYTYICV	116
G111.6	novel_not_in_catalog	at_least_one_novel_splicesite	G111.6_ORF.2	MYHLIYIIIISPFFFFVFIILFIILFFFFFLLFISYLL	38
G111.6	novel_not_in_catalog	at_least_one_novel_splicesite	G111.6_ORF.5	MLCLHITVPSNLYQLKVLQTFLKEDQKEKQIQNGVMLLLLE	41
G1111.22	novel_not_in_catalog	at_least_one_novel_splicesite	G1111.22_ORF.1	MVIHFLLSFFMIPLLFFQYIYIYIYIYIYIYVKTK	35
G1117.4	antisense	mono-exon	G1117.4_ORF.1	MYTNILYTYIYIYIYIYILYMYNVYIYLLTI	31
G1117.4	antisense	mono-exon	G1117.4_ORF.2	MKKKKKDILCILIFCIHIYIYIYIYIYYICTMYIFIY	37
G1119.3	full-splice_match	mono-exon	G1119.3_ORF.1	MTIFHIIKHQCNQINYLHHYKMIKQKKNLSNLI	33
G1119.3	full-splice_match	mono-exon	G1119.3_ORF.2	MNWINLIMHARHVLNMIFLIKIIRTNTNPIL	31
G112.2	fusion	multi-exon	G112.2_ORF.1	MFVFFFFFFFLLIPHEHFYVLFSNLVKFLE	30
G112.5	full-splice_match	mono-exon	G112.5_ORF.1	MLKGKISEELSYIYIYIYIYIICIYFINYFSYI	33
G112.5	full-splice_match	mono-exon	G112.5_ORF.2	MNYIILYKVKKKEKKKNIFIISVSSATFLF	30
G112.7	novel_not_in_catalog	at_least_one_novel_splicesite	G112.7_ORF.3	MKKYLLGLFLFVLMRLFIALCTFIIFWLVVIIKNLNGVLLLHLYKFAKCF	50
G112.7	novel_not_in_catalog	at_least_one_novel_splicesite	G112.7_ORF.4	MLPFNMDIIYQEKILYWLHLCIYHIYIYL	29
G112.7	novel_not_in_catalog	at_least_one_novel_splicesite	G112.7_ORF.5	MFNIIFFFIFILTQIQVNFFFYLFIFIYYFFLISFLLFYIYTYKIKSDKTPSLYKKTKKLTHIL	64
G112.8	novel_in_catalog	mono-exon_by_intron_retention	G112.8_ORF.2	MCVQIWHIKKFYNIYIYIYIYNIFIYNIFIYNIFIYNIFIYNIFIYNILIYI	52
G1120.3	novel_in_catalog	mono-exon_by_intron_retention	G1120.3_ORF.4	MDIYIYIYIYIYIYIYIYIIYQKKKKIYIYI	31
G1121.13	incomplete-splice_match	mono-exon	G1121.13_ORF.2	MNSLNTYKDQLINFLIYPITFPMELHQND	29
G1121.13	incomplete-splice_match	mono-exon	G1121.13_ORF.3	MIIYIYIYIYFYIVKFVFVTKKKYIFINKLINFSCDMI	38
G1121.13	incomplete-splice_match	mono-exon	G1121.13_ORF.5	MCIYICVYIYVCVYIYMYVYNLIHFSFCISISFILSI	37
G1121.2	full-splice_match	alternative_3end	G1121.2_ORF.1	MKRITIKITMAFLVIVIIYQTIIIHKNLQRLLT	33
G1123.1	incomplete-splice_match	5prime_fragment	G1123.1_ORF.1	MKVYMSKKCNFLCFTFFFFFFFFFFFVLVLYEIYYTHI	38
G1123.1	incomplete-splice_match	5prime_fragment	G1123.1_ORF.2	MIKEMFIQVKMYKMYIVIIRKYKKKKTSRI	30
G1127.2	full-splice_match	mono-exon	G1127.2_ORF.1	MELQISKIILEIMVIWDHQDQKIKTRILKRM	31
G1127.2	full-splice_match	mono-exon	G1127.2_ORF.2	MVMDFQIFLINFLEKKKITKKREKKKMKKI	30
G1127.2	full-splice_match	mono-exon	G1127.2_ORF.3	MTQKQGTTIIMMIMMIMTRMMIMMIMMILMRLMNVMIMMIMVMMMMIMMMTMIIMIIIIKIIVII	65
G1128.1	full-splice_match	mono-exon	G1128.1_ORF.1	MGLILNFVLQYSIINKIVLREKKNIYYIIYIYNIYIYNNNVQ	42
G1128.1	full-splice_match	mono-exon	G1128.1_ORF.2	MSIITMIYIYNIYIYIYYIFIYFCFQKNVVLFAYSQHCFLISKIFNT	47
G1128.1	full-splice_match	mono-exon	G1128.1_ORF.3	MYIKIELYIYIYIYIYNIIHTKLISHTHIYNIYIHYIHIIISLFTYKRTLQNIFPMSMYYIFTYLKKKCP	70
G1128.1	full-splice_match	mono-exon	G1128.1_ORF.5	MYIKKKKKKCPIAKQISYKVAFFICRKYFLKCNIMYGYLP	40
G1128.1	full-splice_match	mono-exon	G1128.1_ORF.6	MNIYKMLKVNIKNIYIHIKKTMDSIKFKGIIQKILQMIIYILVHIIIQITKTIIIIILIVIVIVIVVVVVVVTVIMIYIKTYTHSKQIYIKIMKTIQHILMIIM	104
G1129.10	fusion	multi-exon	G1129.10_ORF.2	MTMFILVITIYLLIKKMDSLNQVIKSCCKLLGKILKNLEIVL	42
G1129.10	fusion	multi-exon	G1129.10_ORF.3	MKMLIIFIMIIILIMIIIFIVTIILIMIIILIMIIILIIM	40
G1129.13	full-splice_match	alternative_3end5end	G1129.13_ORF.2	MFKEFIYIYIHIYVNIFCVRKDRILNSYYI	30
G1129.14	genic	mono-exon	G1129.14_ORF.5	MCSYNLCTIIIFFILFFLFYFIFFYFLRCICCKREMHRK	39
G1129.22	genic	mono-exon	G1129.22_ORF.1	MHGQNVSIKKKYIYIYICMYIFEGYITFLLLYKHV	35
G113.1	antisense	mono-exon	G113.1_ORF.1	MYDNSSLILPFSIYITRVINTDILYTNHSKADKYYIFLLIYNNIFRSVQKIYIFFFS	57
G113.1	antisense	mono-exon	G113.1_ORF.2	MKKNIILNIYVILYIYIIYINIRVYLFNNFVCLYLFFHISNI	42
G113.1	antisense	mono-exon	G113.1_ORF.3	MVTHMTLKGFFFFFFMRFMRLAINIYIYIYYEQSEFFVF	39
G113.2	antisense	mono-exon	G113.2_ORF.3	MYPMYIIKQLNDETNVKMLFLSFLKLKIKYRLTQNILI	38
G113.2	antisense	mono-exon	G113.2_ORF.4	MLYMNMLYMNMLYMNMLYMNMLYMNMLYIYIYIYIL	36
G113.2	antisense	mono-exon	G113.2_ORF.5	MIYINTGYNFIVTNKLKNDKTKFHMDIVLFKFNAFLSLIRIFPYLQNNK	49
G1131.1	incomplete-splice_match	intron_retention	G1131.1_ORF.1	MYLLGALYWERWITGMLGKFQSQVYELTEFKDSI	34
G1135.7	full-splice_match	mono-exon	G1135.7_ORF.1	MKHKRLRLRIYMNISILHTFMYPVQIVKDHTTFS	34
G1135.7	full-splice_match	mono-exon	G1135.7_ORF.2	MKTSHIMKMKMKISTIINIIIIVILVLVIQEKKIK	35
G1135.7	full-splice_match	mono-exon	G1135.7_ORF.3	MIHQIYYLIIIILQMIQLLIIFLLKKILLLYQT	33
G1135.7	full-splice_match	mono-exon	G1135.7_ORF.4	MMMIAIVMIIDPFVLLDNIHPNNIMKVHLKYYIKMIYKMKCTILKIKKMY	50
G1137.10	full-splice_match	mono-exon	G1137.10_ORF.1	MTIIIIIIIGLFIYLFFLIFINFLKYYDLFSFSCTHIIWMKK	42
G1137.10	full-splice_match	mono-exon	G1137.10_ORF.2	MIFFSFNIIREFIWNNYIIYNICFKYIIY	29
G1137.10	full-splice_match	mono-exon	G1137.10_ORF.3	MIYMYFFWCDFLCIYNVNTEIGILKNIFRKEDNNHMKKIY	40
G1137.2	full-splice_match	mono-exon	G1137.2_ORF.1	MINIIEVLVEELVDMKKEMKIINLNIIIVTMTIVMKPETQVSIQEKNMCPDLFLLIRKKMMPKRKTIIQVREIIQMIGKEVNKEKRKKMRK	91
G1137.2	full-splice_match	mono-exon	G1137.2_ORF.2	MYIYILIYEKIINVKREMYLNKIYTQVEDYVYLYKL	36
G1137.2	full-splice_match	mono-exon	G1137.2_ORF.3	MLTYVIVFVIISRQIVDEKKILNNIYEMHFQNVT	34
G1137.5	full-splice_match	mono-exon	G1137.5_ORF.1	MEKCHFKKDEKFNGIIRILKIFEQNIYIYIYIYIYINTDIY	41
G1137.5	full-splice_match	mono-exon	G1137.5_ORF.3	MEECILYMLKNKLLYIVSYTYYLYIVEICNQLV	33
G114.3	full-splice_match	alternative_3end5end	G114.3_ORF.1	MKQFMKNFQTSWKSMTKKLAFQKNVQKKN	29
G114.5	genic	mono-exon	G114.5_ORF.3	MNKKIMYNELICICMYIYIYIYYIYMFVCVKRYIEKWEYKKE	42
G114.5	genic	mono-exon	G114.5_ORF.4	MKENHFFFFFFFFFKFFSFQYIYICIYYIIEKYKHICKITNKSNYPLYLSICFIFIHFDNILFIYIYVYIHVHIFPFFLFIYFFFLTILKMNLIIPFFFFFFFLYIYHTHTHVLKLYAILSF	122
G114.5	genic	mono-exon	G114.5_ORF.5	MTIIKNKKYKYMYILFLYVYFFICYIIIIIIIIFFFCAFLNYEK	44
G1140.18	novel_not_in_catalog	at_least_one_novel_splicesite	G1140.18_ORF.2	MYPKEFKCFYQKILFYLYKYICVYTLYIYIYIFFFFFFFFLHFKK	45
G1140.3	incomplete-splice_match	intron_retention	G1140.3_ORF.1	MYIISPNDITFKLHDRIYRIMFSLNPILTTQIYIYIYIYIFIYLFIYIYSFIYLFYPFYSKQNSLLHVCKRIIQLKRQNDLCL	83
G1140.3	incomplete-splice_match	intron_retention	G1140.3_ORF.2	MHHINIKFIYFFFFIESLFFFYKNIYIYIYIYIYIYIFII	40
G1140.6	novel_not_in_catalog	at_least_one_novel_splicesite	G1140.6_ORF.3	MCICCVRCSKQNSLLHVCKRIIQLKRQNDLCL	32
G1141.22	genic	mono-exon	G1141.22_ORF.1	MYNNYIYIYIYVYLYMKEIKKYMERKFFFFFF	32
G1141.22	genic	mono-exon	G1141.22_ORF.2	MNTYIYIYIYRMTKENKNKYSLILLFSYKKNIYIYIYNLFFICCS	45
G1141.8	incomplete-splice_match	intron_retention	G1141.8_ORF.1	MCALRYICTCKFIFSFLERNVVKKIYIYIYIFIYIYI	37
G1141.8	incomplete-splice_match	intron_retention	G1141.8_ORF.4	MVHNYIYIYKYYPFRVSTFFFFFFFFFFWKYIFFL	35
G1141.8	incomplete-splice_match	intron_retention	G1141.8_ORF.5	MKVKIFMCGHIKVQMLIYILIWFFLNVKFLI	31
G1141.8	incomplete-splice_match	intron_retention	G1141.8_ORF.6	MTFSLLCQGCYFWEIFNLMGSKRVVNLIVVNLMMRT	36
G1143.5	novel_not_in_catalog	at_least_one_novel_splicesite	G1143.5_ORF.1	MGLTHKHINILLYIYIYIYIYIYILYNNLSTKLFT	35
G1144.1	genic	mono-exon	G1144.1_ORF.1	MMMTLMMMIFKIKITTIIIIQIYIKKIHIIITRFIKKVYQTNILIRG	47
G1144.5	incomplete-splice_match	mono-exon	G1144.5_ORF.3	MIIIYIIMIIIIIIIITILILMMKDMIIHHFVNKIMIIKNVV	42
G1144.8	incomplete-splice_match	mono-exon	G1144.8_ORF.2	MNITHYKKKGNPHIIMIIIMIIIIMIIIMIIIIIIFML	38
G1144.9	incomplete-splice_match	mono-exon	G1144.9_ORF.4	MEFVKIHLSWIKEIYKMIMMKKMVMIIIHIIPHLILAMFITITIIIIIIIIIMLIM	56
G1146.7	incomplete-splice_match	intron_retention	G1146.7_ORF.3	MELIIIFVKSAEKVFAYHTGIVMYTTVLSRMKKKVFSKSIFFFLASYGRN	50
G1146.7	incomplete-splice_match	intron_retention	G1146.7_ORF.4	MININFINCYLYNTHNHIYLINCLNVIYCTYNICIIYILHVSYVV	45
G1146.7	incomplete-splice_match	intron_retention	G1146.7_ORF.5	MEEIKYIFPIFVLIKVKIGSLKVIYFLSHIYKKYIDN	37
G1147.7	novel_in_catalog	intron_retention	G1147.7_ORF.1	MHIYIYIFIYFIFFFILAMLQIFFLTYHFYYFVIHSNPKKYIPVQ	45
G1147.7	novel_in_catalog	intron_retention	G1147.7_ORF.3	MYVYMCSYKYIYKLNVRIYVYIYIYIFIYIYIYMCTSF	38
G1147.7	novel_in_catalog	intron_retention	G1147.7_ORF.4	MYKFSISSNTFLISSLFILLFNPSFKFLINYN	32
G1150.4	antisense	mono-exon	G1150.4_ORF.1	MGCFLFPIFLIIFPKIVELHFHKSHFLKRIFLGL	34
G1150.4	antisense	mono-exon	G1150.4_ORF.2	MCMDIFLVHFNYPNDSTHSSGCVKGSGKEFSS	32
G1150.4	antisense	mono-exon	G1150.4_ORF.3	MYIFICIYLYVYIYIYIYINLFVLRLMYFFPIAI	34
G1150.4	antisense	mono-exon	G1150.4_ORF.4	MCYCVINLIILFNYLFNLYFILFFFFHMNLIIINRII	37
G1153.2	genic	multi-exon	G1153.2_ORF.1	MKKIIQRKISAMRIRIKRVKKKKKKKKKFIWKIVWKQK	38
G1153.2	genic	multi-exon	G1153.2_ORF.2	MIIIKITKILYILPNYYIKKIYVYLAKIILKNNVKGQCPYVYIAMMILIKKNIQQREK	58
G1154.16	full-splice_match	mono-exon	G1154.16_ORF.1	MDVSYLMIIIIIIIKVAIIIIIMKDIYYLTLYTITTDVIII	41
G1154.25	genic	multi-exon	G1154.25_ORF.2	MIITLRKMIIKMVTMVIIIKMKVILIMMNIIMMIIILIMINIIMMIIILIMMNIIILINIIIVVIQ	66
G1154.33	full-splice_match	mono-exon	G1154.33_ORF.2	MGFFFFCCKLVLGYVFILFFHILHALRIYV	30
G1154.33	full-splice_match	mono-exon	G1154.33_ORF.3	MSHLFGHTSNTYIYIYNIYLFIYMYIFMNKNLFFFCSFFYEKNLSMWIETFFFFFFFFFA	60
G1154.33	full-splice_match	mono-exon	G1154.33_ORF.4	MFEDMYLYLLKCHIYLVIRVIHTYIYIIYIYLFICIFL	38
G1154.9	full-splice_match	mono-exon	G1154.9_ORF.1	MKKCSHKNKRKMQRSLYTILYLIMKKKKMIQYFRIIHLFTILVLNG	46
G1154.9	full-splice_match	mono-exon	G1154.9_ORF.2	MIKIMRLMIIILIQINFIINVTIYVIMIIMLRITNLINPKSVQEKISSFIKQ	52
G1154.9	full-splice_match	mono-exon	G1154.9_ORF.3	MVIVMIMVMVMVMVMVMVMMMIMVMVMVMIYYIILYMKNYLVIY	44
G1156.1	novel_in_catalog	intron_retention	G1156.1_ORF.3	MCLNKYMKNICYCYNYFFFHSLSLSFSFFFFFFFFFFFLFIF	42
G1156.1	novel_in_catalog	intron_retention	G1156.1_ORF.4	MTMPFIRQMKSLKRGGITYFCKEKHKILKIVAKIKKIK	38
G1157.12	incomplete-splice_match	mono-exon	G1157.12_ORF.1	MITIKTIIIKTIKMVIIKTIKTVIIKKVTIIIIIYAVMRIKNSLRVMKKKKKNRNII	57
G1157.7	incomplete-splice_match	mono-exon	G1157.7_ORF.1	MNVILPKIIDKKNYYFHFVNIYIINGKEL	29
G1157.7	incomplete-splice_match	mono-exon	G1157.7_ORF.2	MIVAMCTLLMVMKIMMVMKMKIMMVMKMKIMMIMMVMKMKIMMIMMVMKIMVVMKIMMVMMMMVMMMMMIMMIIMMIIIMIIMMIIMMIIIMIIMMITIMIIIMMMIFIIVIVTPMMIIPNVNVHLFLKNLSFLKKKKIK	140
G1158.12	full-splice_match	alternative_3end5end	G1158.12_ORF.2	MTNIIIYICLLKICVREIYILGIYICIMC	29
G1158.13	full-splice_match	alternative_3end5end	G1158.13_ORF.3	MYIFLNVYLKRMINMMVIVVSCLIIIIANYIIFIHKIIIVYI	42
G1158.15	full-splice_match	alternative_3end5end	G1158.15_ORF.4	MNKTKMKIIKQQIFVPFHIIKKSKMIYIIYKGILQNKLICLIIIL	45
G1158.19	full-splice_match	mono-exon	G1158.19_ORF.1	MRTMVTLQMMIIIIMIIIIMMMIIIIIIMII	31
G1158.19	full-splice_match	mono-exon	G1158.19_ORF.2	MFAQLLMLDLVIQIFHYVMTVPSIIKIIKFIILEEIL	37
G1158.6	incomplete-splice_match	mono-exon	G1158.6_ORF.1	MIIIHMITIHIITLHIIIKVVMSFLNLLVMII	32
G1158.6	incomplete-splice_match	mono-exon	G1158.6_ORF.2	MHFLYLGLIHILKHRGPIHICLIIRHVLL	29
G1158.6	incomplete-splice_match	mono-exon	G1158.6_ORF.3	MMIIMMIIMVIIMMIIMVIIMVIIMMIIMMIIMMTIMTKQR	41
G116.3	genic	mono-exon	G116.3_ORF.2	MIFFSMKNNYLLIIIFFYVKLFCVLCAYIHNKKIK	35
G116.3	genic	mono-exon	G116.3_ORF.3	MIYIHNFFYLFIYFILFFIYYYFFLSYYKSIHIYIYIYIFIIFNLFIL	48
G1161.1	full-splice_match	mono-exon	G1161.1_ORF.1	MIFFKGTKKLFQRTNHIIKGILQKKKKKKKKKKKKHA	37
G1161.4	full-splice_match	mono-exon	G1161.4_ORF.1	MKNQNITRLQLFLIIIIIIIIIITVIIIRRIRRIIIIYIVIFIIIFMNTGNKKFINIL	58
G1161.4	full-splice_match	mono-exon	G1161.4_ORF.3	MFNNTKSFILFSKYIFLYIISKYTYSFISAIISISNIDSCFI	42
G1162.1	genic	multi-exon	G1162.1_ORF.1	MWMCKKVMRYKMVCKKVIHYKMVWKEIITIIIV	33
G1162.1	genic	multi-exon	G1162.1_ORF.3	MTLLLLVLLLFFLLLLFYFFFLVLLFPFIFFFLF	34
G1162.1	genic	multi-exon	G1162.1_ORF.4	MKSVILVQLIQWNGYLLSIEMFSNKLKKKKRKKKIRNLMIRYLIKLHS	48
G1162.1	genic	multi-exon	G1162.1_ORF.5	MKLKYFKCVYNWQYTYFYNNKRKKKKKKMNIFSIVSIYIYIYIYI	45
G1162.11	novel_in_catalog	mono-exon_by_intron_retention	G1162.11_ORF.1	MYIIYIITFLITLHVYFYISFFRERKRRHF	30
G1162.11	novel_in_catalog	mono-exon_by_intron_retention	G1162.11_ORF.3	MFIFIFHFSGRGKDAIFNFGRQHPSCGCYVNAQFYFEQYLYGM	43
G1162.13	genic	mono-exon	G1162.13_ORF.1	MMMFMIIMFIIIMFMIIMFIIIMSIIIMFVIIMFIIIISIIITIMVIFIEMIIVLLNRTNVIIMEWS	67
G1162.13	genic	mono-exon	G1162.13_ORF.2	MLIMTHQLYGPLHLIINGPSNISKHIILQVCNNSGKSNQEILIKSYFLKWADFMKSFI	58
G1162.13	genic	mono-exon	G1162.13_ORF.3	MITKTNATSVLLLAISLLLILPLDIVMMTNQELF	34
G1162.15	genic	mono-exon	G1162.15_ORF.1	MYTFHFMCIIKFINTKLSLDTLFFFSFFFFLSSF	34
G1162.15	genic	mono-exon	G1162.15_ORF.2	MNILYIYVCIFFFFFFFNFLTSILKKVTPYTLYII	35
G1163.1	antisense	mono-exon	G1163.1_ORF.1	MRIPFYIYEIRLRVFHQLLHLTKIELYFYI	30
G1163.1	antisense	mono-exon	G1163.1_ORF.10	MKPPKAHMTLVCSLYISKLDGIFSKYLFISSNELMIFGKLFRQVNSGEVGIFLNIDKTSLFIFLELYKISAGHN	74
G1163.1	antisense	mono-exon	G1163.1_ORF.11	MVPLVYISLISLFIALSLGPIDSLFLCSNSFGVSICSMTTTL	42
G1163.1	antisense	mono-exon	G1163.1_ORF.2	MQCNQKGNNIYYIHIYIYIYIYIYIYIYLYLFIYLFIIHISYILHTRWPFIPSIILHT	58
G1163.1	antisense	mono-exon	G1163.1_ORF.3	MDYKSISSNSLHRNLYTFYSHNRIKNFLYLLIVFLKFLDVLKL	43
G1163.1	antisense	mono-exon	G1163.1_ORF.4	MIIIIIFYIIMIIIIIFYIIMIIIIIFYIIINICHIFNFIKVKTY	45
G1163.1	antisense	mono-exon	G1163.1_ORF.5	MQNGPFSIYFVNFSFYSFILRSYRFFISLF	30
G1163.1	antisense	mono-exon	G1163.1_ORF.6	MDIIIMNIIITNIIIMDIIIMNIIIINIIIINIIIINIIIRTFCFTHICLLFIKKKIMHFISFIHIHIFIRR	72
G1163.1	antisense	mono-exon	G1163.1_ORF.7	MHLHFITSDICSNVDRAIAVPSKEEVPLPNSSNIARLYLVLCFSKLEISSNSTKKVLFPSNKLSLEPKRVNILSTTVNSQ	80
G1163.1	antisense	mono-exon	G1163.1_ORF.8	MAFYTEHHFTHMMTFYKEHHFTHTMAFYTEHHFTHTMTFYKEHHFTHTVAFYIEHHFTHTMSIFFPIHTCLESIGCRIGRVKGKAVFKTT	90
G1163.1	antisense	mono-exon	G1163.1_ORF.9	MVSISLNALRKVTNSFNFVFTTLSKKTAPLSLCEACIHILFNNLSMSGNFFSFILIRDKICSLFFKKSTTSKRSLIFSQSNNGLQIHLLKFLAPKFVHVLFT	102
G1165.5	full-splice_match	mono-exon	G1165.5_ORF.1	MYLPVYIFYFILLFFFFFFLCGFFVKEKNNKT	32
G1165.5	full-splice_match	mono-exon	G1165.5_ORF.2	MIIIIIIIFLYKKKIIYNFMLIKKNIWMKEIKMSYMKI	38
G1165.5	full-splice_match	mono-exon	G1165.5_ORF.4	MIIKKIKRTLTKQMTRTMGRLVKKKRKSLCQK	32
G1166.18	novel_not_in_catalog	at_least_one_novel_splicesite	G1166.18_ORF.2	MYICTYIYIYIYIYKGILCSFFFFFFFFFINGYQKKKKIYT	41
G1168.2	genic	mono-exon	G1168.2_ORF.2	MKKKRNLDRLLFCFILLYCILLLFFFFFIV	30
G1168.2	genic	mono-exon	G1168.2_ORF.3	MIHIYDTYIYNTLYPFNIIFFLYPLFNNPFRFM	33
G1168.2	genic	mono-exon	G1168.2_ORF.5	MSFKIYIYIFIFIYLYLYYYFLLFFFFLFF	30
G1169.3	novel_not_in_catalog	at_least_one_novel_splicesite	G1169.3_ORF.2	MRIEKCWYCSGNIYPGVNVTNILKLNTILVK	31
G1169.4	incomplete-splice_match	intron_retention	G1169.4_ORF.2	MENIKYKYIHMYIYLYIYIFIIYCLFFYFF	30
G1169.4	incomplete-splice_match	intron_retention	G1169.4_ORF.3	MVYFSYEMIVMFLNFVGVNVTNILKLNTILVK	32
G117.19	incomplete-splice_match	intron_retention	G117.19_ORF.1	MLLLLFVERYRKKGKKRKKIYIYNFYIVHIIFFV	34
G117.30	fusion	multi-exon	G117.30_ORF.2	MLSGVYDLFMEHFGMINILENIMKMKKKLLCSIKIREIFLVYIKIIKLV	49
G117.33	fusion	multi-exon	G117.33_ORF.5	MFNIYKLIFIHNYIYIYIYIYIYIYIYLFIYFYVYFFFFLKSFITFLCVCVCFFFFFFFFFFELNINL	68
G117.37	fusion	multi-exon	G117.37_ORF.2	MIFWNMIGFVLFYRCFQIISCFYKHIFAFQCVAKIY	36
G117.42	fusion	multi-exon	G117.42_ORF.1	MSSSKETIAFPCLANGFMIVPVCNTLEVFPLVVFPFF	37
G117.42	fusion	multi-exon	G117.42_ORF.4	MNIMHTHIYIYIYKYIYIYKCKIYLYIYLFIYISIYTFFHILYT	44
G117.49	full-splice_match	mono-exon	G117.49_ORF.2	MILSMFPFLFFSLSIFKSLYSSYLYMFGCLLKTKESSFLYVQLLSMISIISP	52
G117.49	full-splice_match	mono-exon	G117.49_ORF.4	MPLSLLSLCLSRAHVLKTWLRHLQRLVFPESTCPKTPTLIFIIRERFVS	49
G117.49	full-splice_match	mono-exon	G117.49_ORF.8	MTIINIIIKMIIINIIIKMIIINIIIKMIIINIIIKMTIINIIIKMIIINIIIKMIIINIIIKMIIINIITMFIFIIIITMFIFIIIITMLIFINIFTMFIFNNIITMLIFIAILLILLIVVILLILLIVVIIFLLCVIITKFIYK	146
G117.6	full-splice_match	mono-exon	G117.6_ORF.1	MYIRRFKKKPWKNRRYRSKYKFKKSYDTIK	30
G1172.15	incomplete-splice_match	mono-exon	G1172.15_ORF.2	MTKRKWIVLLRIIKIILLLIIRMTMFPYLIT	31
G1172.15	incomplete-splice_match	mono-exon	G1172.15_ORF.3	MMIRDIIITTLVNIVAQLRIIAILIKMNMISTVI	34
G1172.15	incomplete-splice_match	mono-exon	G1172.15_ORF.4	MNIKQGFLKITVIKKIITIIKTFSIMNIRIM	31
G1172.15	incomplete-splice_match	mono-exon	G1172.15_ORF.6	MKTVRNLATVTIMKMTKIIIIIMIIIFIIVLMIIVVLQQMF	41
G1172.7	full-splice_match	alternative_3end5end	G1172.7_ORF.1	MNKIMIIIMIIIIIIIIIIIIIIIIIIIITITITITIIIITIIIIIIIIIITIMIILFARIQI	63
G1172.7	full-splice_match	alternative_3end5end	G1172.7_ORF.2	MMMIKIKIIISFHIIIYTMINIKWNTKNLFP	31
G1172.7	full-splice_match	alternative_3end5end	G1172.7_ORF.3	MMTIIIIIIIIKINLVLVILFIIIILTIIINIFIIQKVNRMEKKKIFL	48
G1172.8	novel_not_in_catalog	at_least_one_novel_splicesite	G1172.8_ORF.3	MYQKNTVYQKNRMYQKNKKYQKNKKYQKNKKK	32
G1172.8	novel_not_in_catalog	at_least_one_novel_splicesite	G1172.8_ORF.4	MKIITIIIIIIIVIINLLNIKFITIIITQ	29
G1175.11	incomplete-splice_match	5prime_fragment	G1175.11_ORF.1	MLQSLFKKYIKFYIYKIITIKYICIYLFIYLFIYV	35
G1175.11	incomplete-splice_match	5prime_fragment	G1175.11_ORF.2	MVKRKRIVNIQIQQGNKKEIKKMIHSKKIIHLKNDLITILKQPKMWKRKKRKRKKKKKM	59
G1175.12	incomplete-splice_match	intron_retention	G1175.12_ORF.2	MTKVRTNVIIKIILIIIVIIIVFMIIMKRNPWSFNFLHAHMKNMNTA	47
G1175.12	incomplete-splice_match	intron_retention	G1175.12_ORF.3	MKRETMKLLINLLKCLFCCYKIFFILISTQTF	32
G1175.12	incomplete-splice_match	intron_retention	G1175.12_ORF.4	MIIIFLQIIKCQQTKINHLHKKIKILIIQIKNRIHIQVIVMKIIY	45
G1175.12	incomplete-splice_match	intron_retention	G1175.12_ORF.5	MLKLKYIYMYIYIFFFFFFFSFFVLIFCLKFSF	33
G1175.12	incomplete-splice_match	intron_retention	G1175.12_ORF.6	MNIIIFWIIIILYIYIIYIRIYFIYVKCFKIYFHLIFIHLYFVFSLIQVQTPDLSISQRY	60
G1175.21	novel_not_in_catalog	at_least_one_novel_splicesite	G1175.21_ORF.3	MIHSKKIIHLKNDLITILKQPKMWKRKKRKRKKKKKM	37
G1175.21	novel_not_in_catalog	at_least_one_novel_splicesite	G1175.21_ORF.7	MEKTNEHYYFLDYYNFIYIYYIYPYIFYLCEMF	33
G1175.3	genic	multi-exon	G1175.3_ORF.1	MLVKITQCNPFMRVTKQKRKNVANIIYIISLIYINRIYHIKRI	43
G1175.7	full-splice_match	mono-exon	G1175.7_ORF.2	MLLIETFNVRKKKKKKKNSILYIYIYIYIYKYIIYIYILYIHFFIFPFCTFKMMTLFS	58
G1175.7	full-splice_match	mono-exon	G1175.7_ORF.6	MKAICYLLKHSMYEKKKKKKKIAYCIYIYIYIYINILYIYIYYIFIFLYFLFVHLR	56
G1177.20	full-splice_match	mono-exon	G1177.20_ORF.1	MDLTICNVSNFAMSKFYNLKNMKTEMFINIIYLRIL	36
G1177.20	full-splice_match	mono-exon	G1177.20_ORF.4	MSHEIKRMDSTYHCCININYYVDSFIYLFVK	31
G1177.23	genic	mono-exon	G1177.23_ORF.1	MHGYIIYVYIIYICVYVLFFIFSYICPIYEI	31
G1177.23	genic	mono-exon	G1177.23_ORF.2	MYICLYVKLMCVNFFFFRQLYIYIYMNILHINILFIYLFIFFF	43
G1177.23	genic	mono-exon	G1177.23_ORF.3	MYIFLCIYFDVYIFFFFSNNMEKDNIYIYIYIRLCTLK	38
G1177.23	genic	mono-exon	G1177.23_ORF.4	MYAWLYYICIYNIYMCICAIFYFFLHLSNL	30
G1177.27	incomplete-splice_match	intron_retention	G1177.27_ORF.2	MCLIYIYIYIYIYILKIQKREKLIISTFFIMLCFPFFFFFF	41
G1177.34	genic	mono-exon	G1177.34_ORF.1	MLYMERYMRKKSLRKIIFYQNLLCTILTSIELYTATKYKQAY	42
G1177.34	genic	mono-exon	G1177.34_ORF.2	MLQQKNKKKKKKKKKKKIYKYKLIYFMYSLIYFYLYIIYYFS	42
G1177.34	genic	mono-exon	G1177.34_ORF.4	MKTIFFFFFFFFFYFFINNNMLVLVSSLFFYYEKIIFFFFFFNL	44
G1177.53	full-splice_match	mono-exon	G1177.53_ORF.2	MRMIKIIYLKLIIVINIKIIIIIIIIMIIIIIIKVIIIVIVRPNAKRKD	49
G1177.53	full-splice_match	mono-exon	G1177.53_ORF.3	MVLIILKVIILMVLIILKVIILMVLIILKVIILMVLIILKVIILMVLIILKVIILMVLIISKVVIISKVVIISKVVIILIVVIILKVVIIIMCILCYVTNYI	102
G1177.53	full-splice_match	mono-exon	G1177.53_ORF.4	MEILYYHQILVIALIMYILLHREEILFQLFPIINML	36
G1177.53	full-splice_match	mono-exon	G1177.53_ORF.5	MYLFLLLKIYIKMRDVDNLLMDYTYDKILIYIYI	34
G1180.2	antisense	mono-exon	G1180.2_ORF.1	MFDYYFFLKEKNIKKLIIYYLYICKIYILCIYYLFLKF	38
G1180.3	antisense	mono-exon	G1180.3_ORF.1	MDKTKEASPVITDAEKEVPLLIAYLLLGKVEIIFPPGAARCT	42
G1181.3	fusion	multi-exon	G1181.3_ORF.2	MKLSHLLYLSPLKKVSIVFFLFLQSCYKYIHTYIHIYIYIYIYIYIYRYK	50
G1182.1	antisense	mono-exon	G1182.1_ORF.1	MILYHEKKKKIKKMNKYFIYIYIYIYIYIYNKMYILKG	38
G1182.1	antisense	mono-exon	G1182.1_ORF.2	MIYIYIKDLFYYNALKKKNEKIKIFINDNKSIE	33
G1182.1	antisense	mono-exon	G1182.1_ORF.3	MIFTWSTTTTTTITTTTIMTITTMTIIIIIIIIIIII	37
G1182.1	antisense	mono-exon	G1182.1_ORF.4	MVVIFIFFFLYIFQFPHFYFFYLFYGNLSIRIK	33
G1182.1	antisense	mono-exon	G1182.1_ORF.5	MAKLTALFISAYPAHATIFFKEGRYTIESFNICITFLYDKSGLIENMSDAIAATCGAAIDVPFNFRYELCGAVEYILVPGAAS	83
G1187.11	full-splice_match	mono-exon	G1187.11_ORF.1	MNIIIIIIMMMMMMNMIFVTTIKMYMTILKIF	32
G1187.11	full-splice_match	mono-exon	G1187.11_ORF.2	MKMGIMNKFIICNLNLIIYNIMITKEMLNNVIIMLWKKII	40
G1187.11	full-splice_match	mono-exon	G1187.11_ORF.4	MMVVIIVIVIIVIVIIVVVIIIIIIMTTTMMMMIIIIIIIEIITTLVVVIIQMN	54
G1187.8	full-splice_match	mono-exon	G1187.8_ORF.2	MIKKEKKKMNIIIIIIMMMMMMNMIFVTTIKMYMTILKIF	40
G1188.19	genic	mono-exon	G1188.19_ORF.2	MIYVKYFHQRNDKKKIYIYKKYIYIKKIYI	30
G1188.21	incomplete-splice_match	intron_retention	G1188.21_ORF.1	MGHFYNVCRHIIKFSYLKFFIYFMIRTYNIFT	32
G1188.21	incomplete-splice_match	intron_retention	G1188.21_ORF.3	MVIILSNKIFNSSSILFHFFSYKWMYHICT	30
G1188.21	incomplete-splice_match	intron_retention	G1188.21_ORF.6	MFIFLYIGLLYIYIYIYMYIIIFFVKKPWENKR	33
G1188.3	full-splice_match	mono-exon	G1188.3_ORF.1	MLVLKNKKYNCFIIYIVHIFLFFQFNINILIF	32
G1188.3	full-splice_match	mono-exon	G1188.3_ORF.3	MDIPNKSKMILFIAVFTWLTAFISNKLQLRKKNKNK	36
G1188.3	full-splice_match	mono-exon	G1188.3_ORF.4	MLLFDVQVIFGKKLDTFMTSKENSYLVVWSGCMTYKNKFKNLIIKRNKGNINTYIYIYIYIFFLCEGQNKNVVY	74
G119.3	antisense	mono-exon	G119.3_ORF.1	MSNNQPFIIALIYKSNVTWGFRYMSIYIYAHIYVYIYILPGYKPFYDFT	49
G119.3	antisense	mono-exon	G119.3_ORF.2	MYIYIYIYIYYYFYFYHLCLLSHIDRKINYISYTKKIIWTI	41
G119.3	antisense	mono-exon	G119.3_ORF.3	MYIYLFIYLYIYICIICCNNNKRIYNYITIESPIHIVFNAEVYNVKLALLKL	52
G119.3	antisense	mono-exon	G119.3_ORF.4	MHIYMYIFIYYLDINLFMTLHDGRKCSHIFLISSTKMKRKKQKERNMIRTSTYSIIKINKYI	62
G119.3	antisense	mono-exon	G119.3_ORF.5	MDDIKIIYIYFFSFFSFFSISFDKQQKQHIPP	32
G1190.2	full-splice_match	mono-exon	G1190.2_ORF.1	MTLYKTKIFAYVKKKKIYKYLYAYFIFTYKFTKIL	35
G1190.2	full-splice_match	mono-exon	G1190.2_ORF.2	MFFFFFFFFLYLPHTSVTCLVPCEKKYVRYFSS	33
G1190.4	full-splice_match	mono-exon	G1190.4_ORF.1	MLPLFERKKNKRKILCLSHQSTYMSIYFL	29
G1190.4	full-splice_match	mono-exon	G1190.4_ORF.2	MIYLVYNLIIIQLKKIKKNYLNHLIFFQIESY	32
G1190.4	full-splice_match	mono-exon	G1190.4_ORF.3	MINIYLSKLERMLEACPGSLHVVVSGVQILQKIIYI	36
G1190.4	full-splice_match	mono-exon	G1190.4_ORF.4	MIIIITLIILVIIIITLIIIIIKIMVNYSMITK	33
G1190.4	full-splice_match	mono-exon	G1190.4_ORF.5	MYYQYVPWKKYIYIHVFQNIHICVLIYTNYIIRVWEYLQNIL	42
G1191.18	genic	mono-exon	G1191.18_ORF.2	MTFCSCKMTFCSCKKISCSCKIISCSCKIISCSCKITFFSYKF	43
G1191.18	genic	mono-exon	G1191.18_ORF.4	MFLFMFFNTCNQLCTIKLSHFFFFLSFRL	29
G1191.18	genic	mono-exon	G1191.18_ORF.5	MKLNQIMKKMKLNQIMKKIKLHQMMKKMKLRQMKKM	36
G1191.18	genic	mono-exon	G1191.18_ORF.6	MCITFSLIFLINVLNEQQNIYIHIYIYLQ	29
G1191.5	full-splice_match	mono-exon	G1191.5_ORF.1	MKNILLYILYIYIYIILYNLYIYVYIYIYFKILIK	35
G1191.5	full-splice_match	mono-exon	G1191.5_ORF.3	MKLLLCALKELTKSHMHLQIQLKELLSLFHQ	31
G1192.5	genic	multi-exon	G1192.5_ORF.1	MIFIVVMIFIVVMIFIVVMIFIVVMIFIVVMV	32
G1192.5	genic	multi-exon	G1192.5_ORF.2	MMKLIKQIKYTFIKIIIQYIYPFLNLYLWLS	31
G1192.5	genic	multi-exon	G1192.5_ORF.3	MNSQLICLYINLKMIRYYKNQKWNKFILICYKIHMIKVHFFKLNGEILPYKFH	53
G1192.5	genic	multi-exon	G1192.5_ORF.4	MLLFLYRNYILRNLYCYILHILKKIFFLLN	30
G1192.5	genic	multi-exon	G1192.5_ORF.5	MNIHLQVQKFILCIIPHLIYYILFLNIVKRICAQLRVCILCICFTIL	47
G1195.5	full-splice_match	mono-exon	G1195.5_ORF.1	MMMMMMMMMMMMCFTNYLWKSLKKKQKKI	29
G1195.5	full-splice_match	mono-exon	G1195.5_ORF.2	MLICSEKIMEILLFEEKIVQDLYNIFINVDYHLKYYKY	38
G1197.1	full-splice_match	mono-exon	G1197.1_ORF.1	MIILIILIIFIIVVIIWLIKMTKRNSLNI	29
G1197.1	full-splice_match	mono-exon	G1197.1_ORF.2	MCIFFFFFFVTFTFFYFEYNHCHDIKISCSL	31
G1197.14	full-splice_match	mono-exon	G1197.14_ORF.1	MNSKIKSNLIPIQVYKKEKHVTFLHYRKINH	31
G1197.14	full-splice_match	mono-exon	G1197.14_ORF.2	MSTHMLIILIICKIEILKIHTTLKKKTQKMNSFKMDIWIKIVILNM	46
G1197.14	full-splice_match	mono-exon	G1197.14_ORF.3	MQMDIILINPICTHIIIIIIIIIIIVIIIIIVIVIIIVIVIIL	43
G1197.20	full-splice_match	mono-exon	G1197.20_ORF.1	MNKKMYLTKMIFNKRKIKIKISLNIEMIQKIVCH	34
G1197.3	full-splice_match	mono-exon	G1197.3_ORF.3	MNITIMMMNRIWIVIMAYVILTGRITYFVF	30
G1197.3	full-splice_match	mono-exon	G1197.3_ORF.4	MNIVVLQNLSSQQVYVIFLVVIYLKIQKKMKIYILTK	37
G1197.7	full-splice_match	mono-exon	G1197.7_ORF.2	MMKMRKKKEEKDQIIMTIIILMIIIFFKIIIIVI	34
G1197.7	full-splice_match	mono-exon	G1197.7_ORF.3	MVITIIRTVIIISTLDKALLIEISSIVKCINKIILIK	37
G1197.7	full-splice_match	mono-exon	G1197.7_ORF.4	MLSKIQRINFIIWITTKKLYRKQAVLLVELLHKINICIIMIRTLLFVIIFFIKDVLVTY	59
G1198.10	novel_in_catalog	intron_retention	G1198.10_ORF.3	MYKKKTIKLYLRRKKKKKKKKFHFVLYTIYININQNKYINKQTYI	45
G1198.10	novel_in_catalog	intron_retention	G1198.10_ORF.4	MQLLEDSPIVGNVKKILQKFMKIYMIMIMRLNIIKKLLIILKWMNIQSKIYKQTCIYYI	59
G1198.14	genic	mono-exon	G1198.14_ORF.2	MLNYHFVLYIYIIYIYIYIYIYLLMLFMKKYMPPCNI	37
G1198.3	full-splice_match	alternative_5end	G1198.3_ORF.2	MFCVYIYIFIYIYIYMLIFFLFFFLESIKNF	31
G1198.3	full-splice_match	alternative_5end	G1198.3_ORF.3	MQLLEDSPIVGNVKKILQKFMKIYMIMIMRLNIIKKLLIILKWMNIQNQYILSVS	55
G1198.4	novel_not_in_catalog	at_least_one_novel_splicesite	G1198.4_ORF.2	MYVLKKKNKKPSIDICHNICKEYETNIYIYIYI	33
G1198.6	incomplete-splice_match	3prime_fragment	G1198.6_ORF.2	MIYIFYYSINFYILCLRKKNICAYIYIYMYVFFFFFLN	38
G1199.5	full-splice_match	mono-exon	G1199.5_ORF.1	MLCFSYLEEGQKKLDRINYLTLYITLNFPLKIILLRCLFILKP	43
G1199.5	full-splice_match	mono-exon	G1199.5_ORF.2	MRKSQSSKKNFIMMSMTTKMTMMRRIMMVIIIMRKRITMMMVMIMMVMIMMTMMMKMTVMMTIIIIILM	69
G1199.9	full-splice_match	mono-exon	G1199.9_ORF.1	MMVKTGNWMVEMVKMVKMMKLMKMKKMMKMKMMI	34
G120.5	full-splice_match	mono-exon	G120.5_ORF.1	MIKQLIKRNLFYIVKEKRKMIYIIYNMIKQILNIMKNKIVMTIQMINIILIIYTFMMKKLFKFV	64
G120.5	full-splice_match	mono-exon	G120.5_ORF.2	MMTHRRKIITTIRRIRRITTIRRIRRMAIKMSIVMILLKMNMVKILIKMSIVMIIIKMNMVMIIIKMNMVIILIIIILMIILIIIILMMMLIIIILMMMLIIVILMMMLIIIILMMMLIIIILMMMLIIIILMMMLIIVILIIMMMIFIFL	151
G1201.1	genic	mono-exon	G1201.1_ORF.2	MEYFFFMLYIYIYIYIYYIHMFIFLPYNFLFIKKE	35
G1201.1	genic	mono-exon	G1201.1_ORF.3	MSSFLIFLSSRNTNVGISAKKKKNIYIYIYIIVFIYKLLNFFSQ	44
G1201.1	genic	mono-exon	G1201.1_ORF.4	MMDLSYSRLYNVKKCLYVYKHINSLYIHVYIYIYIYIYNYGH	42
G1201.17	incomplete-splice_match	mono-exon	G1201.17_ORF.1	MKMMINKWIGRVVIHIIIIIIIMIIMRIIIN	31
G1201.17	incomplete-splice_match	mono-exon	G1201.17_ORF.2	MIKIKILPLQIWSIIIIEHKLLKRNVPYVYSVFKL	35
G1201.17	incomplete-splice_match	mono-exon	G1201.17_ORF.3	MVIRNFFYMIWVLVEIDSEVNLKVYMFEQK	30
G1201.17	incomplete-splice_match	mono-exon	G1201.17_ORF.4	MDQIYIQVHLAIEIQMVEYLNYHINMKID	29
G1201.19	incomplete-splice_match	mono-exon	G1201.19_ORF.1	MRNMNMKKLIKVELLQKCIMTRNMVLLIIIKYVQYVLKGTRIVQVILVILNLFFRYLIHYFIKNYKNY	68
G1201.19	incomplete-splice_match	mono-exon	G1201.19_ORF.2	MSRMKKIKIIIIKIIITITIIIIIIITMM	29
G1201.19	incomplete-splice_match	mono-exon	G1201.19_ORF.7	MFTYIYIYIYIYIYIFIYLFIYLFIHTFECYI	32
G1201.6	fusion	multi-exon	G1201.6_ORF.3	MNYKLKEKIFINYIILKINILIKQNYIVMIFMLLLKHMVSKQEDYVLPRN	50
G1201.6	fusion	multi-exon	G1201.6_ORF.4	MTVRLEMKIIQLFNFYMVKMVLIHLKQLI	29
G1201.6	fusion	multi-exon	G1201.6_ORF.5	MIFQIRKICLLMTMEKERMAIVIKMICLTLNSRIILKKIPTVIKLRKMLIVTRTKRKKMMN	61
G1201.6	fusion	multi-exon	G1201.6_ORF.6	MKKNMTRREKVTRTVKLIVIIKVIVIIKVIVIIKVIVITKVI	42
G1201.9	incomplete-splice_match	mono-exon	G1201.9_ORF.1	MLMMNKIVILLYIHVFNMFLIKIFLIYMKNI	31
G1201.9	incomplete-splice_match	mono-exon	G1201.9_ORF.2	MPNYIKNVIMKKEEDMILTSKMIIILMKRIL	31
G1201.9	incomplete-splice_match	mono-exon	G1201.9_ORF.5	MKKNMTRREKVTRTVKLIVIIKVIVIIKVIVIIKVIVITKVIVITKVIVITKVIVITKVIVIIKMIVIIKMIVI	74
G1201.9	incomplete-splice_match	mono-exon	G1201.9_ORF.6	MWFNYRLLFRRFKTTGIFFSLYVGKRRFNRYCSENSKIWLYTKMFN	46
G1203.6	full-splice_match	alternative_3end5end	G1203.6_ORF.1	MFWRVKRIHRKKTKRRIVCIRYFKESLYKII	31
G1203.6	full-splice_match	alternative_3end5end	G1203.6_ORF.2	MIVETKKIITILIVMVMSIITMIVIIIIIIIIIIIIIIIMSIITMIVIILMIILFLQKTHLAI	63
G1203.6	full-splice_match	alternative_3end5end	G1203.6_ORF.3	MIVKELGNYFMQLHYLINKLKMSREKKII	29
G1203.6	full-splice_match	alternative_3end5end	G1203.6_ORF.4	MYHLMIVYHLTIQNHIILVLKTIFLKKHVI	30
G1203.9	genic	mono-exon	G1203.9_ORF.2	MKKKKKKKKKKKKKKKKMKMKMKMKMKSICLYIYLFIILFILFFC	45
G1203.9	genic	mono-exon	G1203.9_ORF.6	MFLRIRKLLLFHFLEKKKKHFFFFFNLNIHL	31
G1203.9	genic	mono-exon	G1203.9_ORF.7	MLVYLFIYNFVYFIFLLSIYIYIYIYLFIYMFMLKHF	37
G1206.11	full-splice_match	alternative_3end5end	G1206.11_ORF.1	MFCKRYTILYRILERKVYDQSDSRCVYSTN	30
G1206.11	full-splice_match	alternative_3end5end	G1206.11_ORF.3	MIMTMIMTMTMTMTMTITMRRRRMIIMKRKTLKKNKREIIIMIILIIMKKKKKFQQQMIIYLHHLFVLKKIIY	73
G1206.2	incomplete-splice_match	mono-exon	G1206.2_ORF.1	MNILIKRKMVMMMMVMMMMVMMMMMMMMMMVMMMVMMMVMMMVMMVMMIVIVTMILRIIISTIMMIIIKI	70
G1206.2	incomplete-splice_match	mono-exon	G1206.2_ORF.2	MRQNMIIIIIIIIIIIIIIIIVIIIIRTIIRTIIRTVVIIIIIIIIFIIVII	52
G1206.2	incomplete-splice_match	mono-exon	G1206.2_ORF.3	MIVHFLKDYLINLAMMIIVMCLREKITKMS	30
G1206.2	incomplete-splice_match	mono-exon	G1206.2_ORF.4	MKILVTFLIIFFILKKVYFFSKIIIIIIIMTTTTTTTTTIIIIIITIVIIIIIIVMYKAKNQKM	64
G1206.23	novel_in_catalog	intron_retention	G1206.23_ORF.2	MNYISLKRIIFLIIIPMYITIMKTIKNFMVKKLIIYI	37
G1206.5	incomplete-splice_match	mono-exon	G1206.5_ORF.5	MMTMIMTMIMTMTMTMTMTITMRRRRMIIMKRKTLKKNKREIIIMIILIIMKKKKKFQQQMIIYLHHLFVLKKIIY	76
G1208.13	full-splice_match	mono-exon	G1208.13_ORF.1	MKRNVLMKIIIPMKRIIPMKRIFLIPWNIKNIIIKTKYII	40
G1208.13	full-splice_match	mono-exon	G1208.13_ORF.3	MNMYSIQIQRIMNSMIKTLYMMILINLPFLICPKLEMIIMLLILLMLIIIM	51
G1208.17	full-splice_match	mono-exon	G1208.17_ORF.1	MDHLIIKTIKIKVMMNIIHMKKIIIMMRRRRMFLIIMKKNTWKVGLFTRKKIIIIQMVAIVIIKIIVLLVI	71
G1208.25	intergenic	mono-exon	G1208.25_ORF.1	MYFFLYVHGHALKYVPNTKSPLIYIYMLH	29
G1208.25	intergenic	mono-exon	G1208.25_ORF.2	MYTYICIPLCILYEYIYIYTCIFFYMYMDMH	31
G1208.27	antisense	mono-exon	G1208.27_ORF.1	MNMVTYAVQYNMFKNTKANYNNYYFLLYIILFVLLKYVNVVIILINV	47
G1208.27	antisense	mono-exon	G1208.27_ORF.2	MSLNINKKIYIHIYIYIYIYIYKQINIYCSNFVETLKQNNNNKNKSSFIILDYLNTLAKD	60
G1208.27	antisense	mono-exon	G1208.27_ORF.3	MQNKEKCIKVRVFIFYMYIKNYIYKINSYIIYIYNKLYIFFILSIYFYEDMYYYYSLLFIFIFVSYILNISYIYIYIYKYTYINLYIHNYLIIYI	95
G1208.5	full-splice_match	mono-exon	G1208.5_ORF.1	MVIILLIIIIIMVIIIIIIITTTTTIIITTIIIIIIIIIVVVVVVVVQLE	50
G1209.3	full-splice_match	mono-exon	G1209.3_ORF.1	MIYNIYIYIYIYMFIFFLHINFLFLLSFLTIYLVLCQSI	39
G1209.3	full-splice_match	mono-exon	G1209.3_ORF.2	MLPLINDLHYNNKNNLYLANEILIIMFLFQLYYI	34
G1209.3	full-splice_match	mono-exon	G1209.3_ORF.3	MMNIKMKKEKEKNYLLQMVSQAMEVLVQFHYNKIRTT	37
G1209.3	full-splice_match	mono-exon	G1209.3_ORF.4	MMRIIMMRIIMMRIIMIRIIMIMIILVVMRRM	32
G1209.3	full-splice_match	mono-exon	G1209.3_ORF.5	MNFYFYYYYFVLRFQQNWNNKYLFVYIYIYIYIYIYVCIFFYLYLMTCTIIIILNVN	57
G1213.5	intergenic	mono-exon	G1213.5_ORF.1	MYLMFVIYIHIFMYTFFYYTLIIFFFFERGKGCFISTL	38
G1219.5	novel_in_catalog	intron_retention	G1219.5_ORF.3	MLHCLIQLNIFYFFIIHIYIYIYIYFFFFFSPLY	34
G122.5	novel_not_in_catalog	at_least_one_novel_splicesite	G122.5_ORF.1	MFVQINIAIIGKKKLNKLMMIIILIVKNPLIFQKIKIY	38
G122.5	novel_not_in_catalog	at_least_one_novel_splicesite	G122.5_ORF.2	MIRMMIMMMMKKRKKRKINKKKKKVINYKKNYIKY	35
G122.5	novel_not_in_catalog	at_least_one_novel_splicesite	G122.5_ORF.4	MYYISIYLYIILLRTNLSFFFFLFFFSFFFFFLSFFFFFFFSFSCNCIIYLKRSIFLHPFMQY	63
G122.7	genic	mono-exon	G122.7_ORF.2	MIESKMKRATIFFLPLVFYILHIIYCILHIIYYIYFFFF	39
G1220.5	antisense	mono-exon	G1220.5_ORF.1	MTYYLFIFQNIINFFSFYEYFKIIVSYEFFFFSSFFLNIER	41
G1220.5	antisense	mono-exon	G1220.5_ORF.2	MNYCFILSIIYITTFNYVKIILSVIISLIFLFIPMYLFHLSMYF	44
G1220.9	genic	multi-exon	G1220.9_ORF.3	MIKNFIFFIFFFYFTEYHVWKKYIYFVKV	29
G1221.3	antisense	mono-exon	G1221.3_ORF.3	MILLKKIYISILLILLFIKIEDICKRSFILNK	32
G1222.1	fusion	intron_retention	G1222.1_ORF.1	MNRIIYMIIIILALLNCKSYGKSKLKKGNNEN	32
G1222.15	novel_in_catalog	mono-exon	G1222.15_ORF.1	MNVKESYFLKNHYLIISLVVLFHHLFCYHILQRKIENQY	39
G1222.15	novel_in_catalog	mono-exon	G1222.15_ORF.2	MLLSNHYFNGKKIIQYIKVKRGYIKWFFHL	30
G1222.15	novel_in_catalog	mono-exon	G1222.15_ORF.4	MTIIYIIVCLYYMLQTFHYFTFSYIYVYTLFFDFLSFFLFFDKYIIF	47
G1222.9	full-splice_match	alternative_3end5end	G1222.9_ORF.1	MYIMHMSYLLSIYTHIISSLDHLYFLLFCSSTYLE	35
G1224.5	full-splice_match	alternative_3end5end	G1224.5_ORF.1	MMIKMMMIKMMMIKMMMIIMMMIIMMIIIMMIIIIMMIIIMMMIIIMMMMIVLLYILKVSVILKLLI	67
G1224.5	full-splice_match	alternative_3end5end	G1224.5_ORF.2	MEIILIIMIIITTIIIIITIIITIIMILFLIINVIVIISI	40
G1224.5	full-splice_match	alternative_3end5end	G1224.5_ORF.3	MCMKKIIIIYLLKCGKKLQTFILLLKRITK	30
G1224.5	full-splice_match	alternative_3end5end	G1224.5_ORF.4	MVQVIYIIKILNILENLKIICLLKMVYLLTIC	32
G1224.5	full-splice_match	alternative_3end5end	G1224.5_ORF.5	MLILPLTIKMEITRKLQVTLKVLVVIKVLMTIKMVIMMIMMIIMK	45
G1224.5	full-splice_match	alternative_3end5end	G1224.5_ORF.6	MFLLYIYIYIFFFFFSPYYFIYLFIYLLFFFFFLCNIFHV	40
G1224.7	genic	mono-exon	G1224.7_ORF.1	MYTKVCKYIYIYIYMYFLCIRYSCIICAYIYIYIFFFFILLTTLEIMRKTKT	52
G1225.2	intergenic	mono-exon	G1225.2_ORF.1	MHAIHFDSIVVKIVMRTAHKLHHIYTHFTFFFFFFYTFNDIYMYVYIYLSFSFKKIYFK	59
G1225.2	intergenic	mono-exon	G1225.2_ORF.2	MLVIPLFYIIYSYENIENVLYEKESIYPEQTIVIKRKKDHFGYFSVYICTYIYIYIYNYNFWVKKKKKIYG	71
G1225.2	intergenic	mono-exon	G1225.2_ORF.3	MIYICMCIYICLSPLKKYILNKCDFQIIVD	30
G1227.15	full-splice_match	mono-exon	G1227.15_ORF.1	MIKIITINLIMLVPIVQIVMMMMMMVIIIIIRMIIWMMIRIMKGIVFLEIIMMIRMMMMMIVI	63
G1227.17	full-splice_match	mono-exon	G1227.17_ORF.2	MNGNVIEIFIAHVVYMLVIIILKCRIISFCNNLILKILIFLYMYIH	46
G1227.17	full-splice_match	mono-exon	G1227.17_ORF.3	MNKRMEMVFLRVVMINLFHTLKKKNIVHILRKFLKKIIFIN	41
G1227.17	full-splice_match	mono-exon	G1227.17_ORF.4	MKISICIRAKCMIPFFLIFYIFFIINIPKIVKIII	35
G1227.24	full-splice_match	mono-exon	G1227.24_ORF.1	MILMKEKNIKNKIKLHQKKKTKYILYMEII	30
G1227.24	full-splice_match	mono-exon	G1227.24_ORF.2	MKVSKWIIQTIVIVIIIIKMITIMITIMIIIILFVIIVQTN	41
G1227.24	full-splice_match	mono-exon	G1227.24_ORF.3	MTNHIKIKIFNQMNKASHQIEISKKIKIMKRNRIIHFIILI	41
G1227.24	full-splice_match	mono-exon	G1227.24_ORF.4	MFVRVVIIMKRLKVLKMIRMVVIVILIILY	30
G1227.24	full-splice_match	mono-exon	G1227.24_ORF.5	MYFLYIVIIFIIFIIYFYFLIRIMIYLIHYLNYVSKLIKLNKWIISTMIWKIKIIILI	58
G1227.25	full-splice_match	mono-exon	G1227.25_ORF.6	MKQIKIKENNKLIVVIITTMLLLIMMIMIMITCVAIIIIIIIIFIIMIICVIIEILYNLTIIWMKQYFPN	70
G1227.46	full-splice_match	mono-exon	G1227.46_ORF.1	MFLTIQIILLIIMLLRTNILKRANSKEYIIRIFHIYVMKGKLGWLFINLHIIIAQHILLIIGIIS	65
G1227.46	full-splice_match	mono-exon	G1227.46_ORF.2	MYIKNIFYYVMVELKRKKDLLINRYKRMNIIIFIVRAILV	40
G1227.50	full-splice_match	mono-exon	G1227.50_ORF.1	MQVWIVVRSYIQLVKKLMIKKKFLHKLKL	29
G1227.50	full-splice_match	mono-exon	G1227.50_ORF.2	MKTCYIRRRQTLSNMVMKKKMMKKMMKKMMRRMKKRKKKMKMKKM	45
G1227.50	full-splice_match	mono-exon	G1227.50_ORF.3	MLMMINMKIIMMTIMIMMMMMNMIMIMMNT	30
G1227.50	full-splice_match	mono-exon	G1227.50_ORF.4	MRNNNKEKQKEKEKGKEKKEKEEKKKNVII	30
G1227.50	full-splice_match	mono-exon	G1227.50_ORF.5	MIRNTKRIMKIMMKIMMKMMMMRMMMRMMRMMMTMMMTMMMTMMMTTMMKIMMKIMMKNL	60
G123.11	novel_in_catalog	mono-exon	G123.11_ORF.2	MWINPIMIISKIVKIILVNYVTYMRWKKIII	31
G123.11	novel_in_catalog	mono-exon	G123.11_ORF.3	MTHIIVTTKNIQQITRIQKNIIWIILITLLYKKKKIIK	38
G123.11	novel_in_catalog	mono-exon	G123.11_ORF.4	MIIQIVKYTYFIIHQMKIKIIHILQMMSIMSMKILKFNLPKKQIMCMNKMEIF	53
G123.11	novel_in_catalog	mono-exon	G123.11_ORF.5	MVILIRTIKIMMIIKIMVIIKIMVIIKIMVIINIMMIIKIMVIINIMMIIKIMVIIKIMVIIKIMVIIKIMVIIKMMMIIKIMMRTL	87
G123.3	genic	mono-exon	G123.3_ORF.1	MVMKKINVAMKKINVAMNKINVAINKINVAMNKINVAINKINVVI	45
G123.3	genic	mono-exon	G123.3_ORF.2	MIIILIIIIIIIVMIIIIIILMIIIIIIILMIIIIIIIVMIILIIIIVMIIIMMMISLVIIYLRRKKKI	69
G123.3	genic	mono-exon	G123.3_ORF.3	MFYLICVVITIYVVMIIYVVMIIYVVMIIYVVITIYIVMIIYIVMIIYIVMIIHIVIIIYIVMMIIKKTD	70
G123.3	genic	mono-exon	G123.3_ORF.4	MFLKNQREVIKKKTKKKTIAMMMMIMIVIIP	31
G123.3	genic	mono-exon	G123.3_ORF.5	MKKEFLQTKIKLLVTIIKIIKIKQIKQIIQIKQIIQTKQIIQTKQIIQIKQIKQVTIVIITIVIITIL	68
G123.3	genic	mono-exon	G123.3_ORF.6	MVKEVKILIKITYHMLIIWILYQIPFYYPNRIMLIL	36
G123.3	genic	mono-exon	G123.3_ORF.7	MMMMMIITTNIIIIIIMGMKRVLAKQRTQINDYLNNGKKFSEIMF	45
G123.8	incomplete-splice_match	mono-exon	G123.8_ORF.1	MIIYVVMIIYVVMIIYVVITIYIVMIIYIVMIIYIVMIIHIVIIIYIVMMIIKKTD	56
G1232.9	novel_not_in_catalog	at_least_one_novel_splicesite	G1232.9_ORF.1	MNTIYSSYIYIYIYIYYKIVTLKKKKNKNGDVQGDSVFFK	40
G1233.13	genic	mono-exon	G1233.13_ORF.1	MLLEVIYIYIYIYIYVFIYLFIYFFVYPYIYFFYIYKKKITKYKKNVHLCISIFFM	56
G1233.13	genic	mono-exon	G1233.13_ORF.2	MEGEKKKKKIYIYIYIYIFLHIRNETLQKKKIMTHIYIYIYIYIYNIYVYIFTLKVVKNLILN	63
G1233.13	genic	mono-exon	G1233.13_ORF.3	MWQTTYLCIYIYIYIYIFIYLFIFMFSFYS	30
G1233.13	genic	mono-exon	G1233.13_ORF.4	MLQVHNNVYNIYKDLNIYIYIYIYIYIYLLIYIYFFFFFLTTSYYSSL	48
G1233.8	fusion	multi-exon	G1233.8_ORF.2	MIIIYLKKLYKSYLWKIFKFFVLFIHIYIFIIFYIN	36
G1241.11	incomplete-splice_match	intron_retention	G1241.11_ORF.2	MDFFILHQNITYICIYIYLCIYIFFFSFS	29
G1241.11	incomplete-splice_match	intron_retention	G1241.11_ORF.3	MLVLVFNNFNIYYNLFFFCNLKKLYIHYKIRMFLHV	36
G1241.11	incomplete-splice_match	intron_retention	G1241.11_ORF.5	MYIYINVCLCLCLCLFSFSIILIFIIIYFFFVT	33
G1241.11	incomplete-splice_match	intron_retention	G1241.11_ORF.6	MLLHGFFYFTPKYNIYMYIYIFMYIYFFFFF	31
G1241.20	genic	mono-exon	G1241.20_ORF.2	MYILYMYILYVYIIYNNLIKNTYIINYYIKENFHIFIFSYFYNFILLYGNIFIEKKKKKKKKKKILNVNQKTNNFFFFLYLIKNTYKLYCSNFYSSTDLLLYYTRI	106
G1241.5	full-splice_match	alternative_3end5end	G1241.5_ORF.2	MLSYLEIIIYYIYIYIFIYLFILLLHHILNYY	32
G1241.5	full-splice_match	alternative_3end5end	G1241.5_ORF.3	MNVSLQMNLLIKLLKNIFRIINKKKMKIQ	29
G1241.5	full-splice_match	alternative_3end5end	G1241.5_ORF.4	MSQEKKKKKKKKKKNYTYIYIYIYIFIFIFYM	32
G1243.1	genic	mono-exon	G1243.1_ORF.2	MNGKYKRKYTNGYIHTYIYIYIYIYLYIYIYMCFFFIIIS	40
G1243.1	genic	mono-exon	G1243.1_ORF.3	MLLNEREGARSTWLQICGNRAHIYIIYIYIYIIYFII	37
G1243.10	novel_in_catalog	combination_of_known_splicesites	G1243.10_ORF.2	MFLFYFFLKEKRDKRFYIYIYEHMYIYIYIYIFFFYAYIFLYVHIYMLQIDINI	54
G1243.10	novel_in_catalog	combination_of_known_splicesites	G1243.10_ORF.3	MTFEQVNITTSVHTHLNIIHVIIKKKKKKKKKKNIYIYIYIYIYIINIYLFFFLFFIFIHSCVLFYFIFF	70
G1243.10	novel_in_catalog	combination_of_known_splicesites	G1243.10_ORF.4	MNICIYIYIYIFFFFMHTFFCMFTFICYKLI	31
G1246.6	full-splice_match	mono-exon	G1246.6_ORF.1	MLPLLYSYFYNSQNDKDNDNNSNLKNYVYK	30
G1247.1	full-splice_match	mono-exon	G1247.1_ORF.2	MCLLLNIIYFYIQINLKNCRSNYYYMLKCCIYLHSIKKIKDIILILK	47
G1247.1	full-splice_match	mono-exon	G1247.1_ORF.3	MKIFQIVQIPKDGLEINFLIIHLHVVELIY	30
G1247.3	full-splice_match	mono-exon	G1247.3_ORF.5	MFLLFVFFFFCVYIFIYIYIYFFFFDTHEL	30
G1248.1	full-splice_match	alternative_3end5end	G1248.1_ORF.2	MSIYIYIYIYIDIYIFFFFFSFCKFVLLNFTLTY	34
G1248.1	full-splice_match	alternative_3end5end	G1248.1_ORF.3	MCIKKEEIYINIYKYIYTKKKKNKQEEHKW	30
G1249.1	genic	mono-exon	G1249.1_ORF.1	MYIKYIFVYIYLFIYLSIYLYYKYINIYIIIYLFIYLFNMLVIFWLFIFLKII	53
G1249.14	novel_in_catalog	combination_of_known_splicesites	G1249.14_ORF.2	MNNLMKATTTTTTTTTIIIIIIILIIMEIKIIMVIRSI	38
G1249.14	novel_in_catalog	combination_of_known_splicesites	G1249.14_ORF.3	MYMVIIFLNTVKKFNVSLLDTLIIRNIFI	29
G1249.14	novel_in_catalog	combination_of_known_splicesites	G1249.14_ORF.4	MFTQIIIIVILCTQGEILKILQKMKERNIF	30
G1249.14	novel_in_catalog	combination_of_known_splicesites	G1249.14_ORF.5	MFITTLLFSHIKTIKILIISIYSIILILIEELLNLLTL	38
G1249.21	genic	mono-exon	G1249.21_ORF.1	MFDGTRTHLANIFFFFFFFYLIRKYTIIYIKG	32
G1249.21	genic	mono-exon	G1249.21_ORF.2	MLNQHMNHIPLLSCRLFLDLLQLKQLVLFVPCLFLNGVKDYPF	43
G1249.21	genic	mono-exon	G1249.21_ORF.3	MKNHENTKTNYYYFSFFNNKNIFNSKKKKK	30
G1249.21	genic	mono-exon	G1249.21_ORF.4	MLFIKTVLKKYITLRINTIFFFFKNIWKMY	30
G1249.21	genic	mono-exon	G1249.21_ORF.5	MRIQKPIIIIFRFLIIKIYLIPKRRKNNI	29
G1249.23	antisense	multi-exon	G1249.23_ORF.1	MYIFIYIKVTYFVIHIIIVLILMFIIIVYFYFLFIIINNGKDLDH	45
G1249.23	antisense	multi-exon	G1249.23_ORF.2	MYICTYAYMFISLFCYLEFVNFSYDNLEWYIFCY	34
G1249.23	antisense	multi-exon	G1249.23_ORF.3	MHICLFLYFVTLSLSILVMIIWNGIFFVISISNKIKS	37
G1249.23	antisense	multi-exon	G1249.23_ORF.4	MKIRKINIHTYIYIYIYIYTYQCLYILYLLVYWMPVKLLDNSTMHLLNWISPHLNDQI	58
G1249.23	antisense	multi-exon	G1249.23_ORF.5	MNTRLDIFIIFRMVTFNEIHFILFYFLWTKDL	32
G1249.24	full-splice_match	alternative_3end	G1249.24_ORF.2	MQIYYYAQLENLYQYIIYFFFYICIYNLF	29
G1249.8	incomplete-splice_match	5prime_fragment	G1249.8_ORF.1	MKKIKKMKILIFIEREKIPTHFRVYLRKDRKMSI	34
G1249.8	incomplete-splice_match	5prime_fragment	G1249.8_ORF.2	MIQLKWKIIIKRKKKIIIIKRGKKMIIKGKKKIIIIKRKKKKIIIKRKKKKIIIKRKKKIIIIKRKTFVPS	71
G125.2	genic	mono-exon	G125.2_ORF.1	MRVLIRMKMHVFIKVVVWLTSSTLKRIII	29
G125.21	full-splice_match	alternative_3end5end	G125.21_ORF.2	MIFQIIFIIKMLYNYLHLMHNTKLYLKIMPLSFLKI	36
G125.5	incomplete-splice_match	mono-exon	G125.5_ORF.1	MKEKVPFLHLWKIKVKIKVKIKVIIKILKVYLEFYHELINCHQQNLYQTSVIINQMKKLKVQVMF	65
G125.5	incomplete-splice_match	mono-exon	G125.5_ORF.2	MGMLCHKEKDAHFFRHVKIKKMKKIKVLPLMILIVVI	37
G125.5	incomplete-splice_match	mono-exon	G125.5_ORF.3	MKKHKVLIYIIKTFSVLNTTQKRIKMNHSNVTFSSVVLLIMIRIL	45
G125.5	incomplete-splice_match	mono-exon	G125.5_ORF.4	MIIKLQKIIRTPVIIITIIMCPLIVVLIMNITPTLI	36
G1250.29	full-splice_match	alternative_3end5end	G1250.29_ORF.2	MKNNRIKEIIEIQNGTILLMGKKMVPNILLVVQKC	35
G1250.29	full-splice_match	alternative_3end5end	G1250.29_ORF.3	MKKGKRNVLLLEGSYYNEMVPTYIYIYITFFCGP	34
G1250.34	novel_in_catalog	mono-exon_by_intron_retention	G1250.34_ORF.3	MNIYKHIYIYIYIYILYLLFRMFVNPLEHIFITL	34
G1254.1	novel_in_catalog	intron_retention	G1254.1_ORF.1	MLIFCVFIFFFFFFSYYYLLCHNFKLKYMIRKHVYIF	37
G1254.10	full-splice_match	mono-exon	G1254.10_ORF.1	MMIILIIKMIILIIKIKMIIIILIIMIILIIMIILIMMIILIMMIILIMMIILIMMIILIMMMILIIVGIVTNLKVYHPN	80
G1254.10	full-splice_match	mono-exon	G1254.10_ORF.2	MMIIIMMRMMMMMMSFIIIYTILNILMNKQMITLQMNKYKVC	42
G1254.10	full-splice_match	mono-exon	G1254.10_ORF.3	MYFVMNFKIQTQHNLIFYNFLLIIMFLLH	29
G1254.10	full-splice_match	mono-exon	G1254.10_ORF.4	MYYSMSRIWENIYINSQNYKKYYRRKTVYRLYYIY	35
G1256.6	full-splice_match	mono-exon	G1256.6_ORF.1	MITSLIIIIMIIIKIIIIIIIMIIIIITLMSRIYPT	36
G1256.7	full-splice_match	mono-exon	G1256.7_ORF.2	MLIQKNRAKKIMLIQKNRAKKIMLIQKNRAKKIMLIQKNRAKKIMLTKRKTYHTTIYMHNKPITIMKKKKK	71
G126.8	full-splice_match	mono-exon	G126.8_ORF.1	MITFTNALCIYLLIYIYIYNIFIYLFFIILCVI	33
G126.8	full-splice_match	mono-exon	G126.8_ORF.2	MMLVMRRLMKMRKKMLKLNLIIGKRIVVYYTISYVEKN	38
G126.8	full-splice_match	mono-exon	G126.8_ORF.3	MSRKQKKYFLYYHYMHILNPFIIPFINLLQEKNKYIHIYVHISIYIFFI	49
G1262.2	novel_in_catalog	intron_retention	G1262.2_ORF.1	MCIYKNILLYYYFIILLFYYIIILLYYYFIILIFYYIIVLFFFYFT	46
G1262.7	full-splice_match	alternative_3end5end	G1262.7_ORF.1	MIMFFINKKAKLVIYDYTIYIYIYIYIYIYMYVYIFFFFIILFS	44
G1262.7	full-splice_match	alternative_3end5end	G1262.7_ORF.3	MYIYFFFLSFCFLNLNQFIKFYTSINFLMV	30
G1265.3	full-splice_match	mono-exon	G1265.3_ORF.1	MLKWMKIKIKIMMIIIKIMIIIINIIIIIINIIIIIIIIIINIVIVIIPICMNIQIYFLEWIIYITFFLKHKKNV	75
G1265.3	full-splice_match	mono-exon	G1265.3_ORF.2	MIKINAYQIRIRKYGKCTMINVKIIMMYIFIPLLS	35
G1266.1	full-splice_match	mono-exon	G1266.1_ORF.1	MKKNVMRLRNIMVTLLLIQKKIIYMRRLKKLYVPYY	36
G1266.1	full-splice_match	mono-exon	G1266.1_ORF.2	MMKRTTRKIIIIIKKMNIIIINIIIMMKIIIMNIIIINLLVIIIKNM	47
G1266.1	full-splice_match	mono-exon	G1266.1_ORF.3	MMNIFYIHHPPPHLLLPHHPLYQMTVMLTKKN	32
G1267.13	incomplete-splice_match	mono-exon	G1267.13_ORF.1	MKKGKRIFVIIIYTKGLFVDIHKKIYLINKKKRKKKKSI	39
G1268.2	antisense	multi-exon	G1268.2_ORF.1	MYIKILIFTYIYFMSIFFLLVNLQKRYLDLIITKKKKKKKKK	42
G1268.2	antisense	multi-exon	G1268.2_ORF.2	MVFNKNDCIVLWLIKFVTKVYNFFSFKFCKLQEKYLYIVSVLNKGDVYLFLLL	53
G1268.2	antisense	multi-exon	G1268.2_ORF.3	MFSFIFIFLCIFDLFLYREDIFSNKKIFLLL	31
G1268.2	antisense	multi-exon	G1268.2_ORF.4	MLLVIIYNDIKIYFYNILYIYLCFHLYLYFYVYLICFYIEKIFFQIKKYSFYYN	54
G1268.2	antisense	multi-exon	G1268.2_ORF.5	MFFLLFPYINIFYNISYKFLHIYFLNHYNIYIYYSNIFFLSPYYKYSFFYTFLIYHI	57
G127.1	novel_not_in_catalog	at_least_one_novel_splicesite	G127.1_ORF.2	MIIIIQKHILTINIPFYDIFNIPILLKKKKLKVNKQLFIKYIHVNKYK	48
G127.1	novel_not_in_catalog	at_least_one_novel_splicesite	G127.1_ORF.3	MDVVWSLKVRFCQKNKNGEIFKMMVSQKILIEIE	34
G127.1	novel_not_in_catalog	at_least_one_novel_splicesite	G127.1_ORF.4	MYMYTYELFYLFYLFYLFYFLFFFFFLYTLHFSN	34
G127.1	novel_not_in_catalog	at_least_one_novel_splicesite	G127.1_ORF.5	MRRYIQRAFVKKRYLCVSIIYIYIYIYYVYFLSRLHMCVRY	41
G127.1	novel_not_in_catalog	at_least_one_novel_splicesite	G127.1_ORF.6	MNYSIYSIYSIYFIFCFFFFFYTPSIFLIKLYII	34
G127.3	novel_not_in_catalog	at_least_one_novel_splicesite	G127.3_ORF.4	MFLNYKNVIYVFPLFTYIYIYIMYIFYPVYICVCDININIYIVMSLSKK	49
G127.8	full-splice_match	alternative_3end5end	G127.8_ORF.2	MYVFKNLLFFKYLPFLFVYNLFIYIYIYIYRNI	33
G1270.1	full-splice_match	alternative_3end5end	G1270.1_ORF.1	MICMEVRRGMIRYTYYINIYILYIYIYIYLFIYICYYYLFFFVYFILYICVALNIFL	57
G1270.1	full-splice_match	alternative_3end5end	G1270.1_ORF.2	MIYMFFFFFSFLFIYIFIFMFIFIFFFIIFFFLFEYLYFI	40
G1270.1	full-splice_match	alternative_3end5end	G1270.1_ORF.3	MYIYIYIYILCVLFNFFSYLYFINLIYFYFFFYLYFSK	38
G1270.1	full-splice_match	alternative_3end5end	G1270.1_ORF.5	MYGSTKRDDQIHILYKYIYIIYIYIYIFIYLYLLLLFIFFCILYTIHLCCIKYFFIKDIILICPFKEKIHIYVIINNVQCIYIYIYIYYVYYLIFLVIYILLI	103
G1270.1	full-splice_match	alternative_3end5end	G1270.1_ORF.6	MFNHIYDKKKYVTNIFHKTYIYIIYIYIYDLYVLFFFFLFIYIYIYIYVYIYIFFYYFFFFV	62
G1270.19	full-splice_match	mono-exon	G1270.19_ORF.2	MNTLMNILTIIKRVEIYIHVIKIYVILFII	30
G1270.19	full-splice_match	mono-exon	G1270.19_ORF.3	MISHIIHIITRNLLKLYKILLKVQQVLIIIIIF	33
G1270.19	full-splice_match	mono-exon	G1270.19_ORF.4	MMKQQKFIFLVLSMHPLKRYFLLLWINCMSGP	32
G1270.19	full-splice_match	mono-exon	G1270.19_ORF.6	MIKQKIKKCDMCTHIYIYIYIFIYLFIYLFFFFFFYFFFFNG	42
G1270.19	full-splice_match	mono-exon	G1270.19_ORF.8	MIYIYIYMYFFFFFFVQLFNQINLTFIHNNKTIF	34
G1270.3	full-splice_match	alternative_3end	G1270.3_ORF.7	MINIPLKIKSYKKMTLYYFLRKKRNSCISEKKKKKKKKKYSFRLYKNIINIMNILNIIQI	60
G1270.8	full-splice_match	mono-exon	G1270.8_ORF.1	MTLYYFLRKKRNSCISEKKKKKKKKKYSFRLYKNIINIMNILNIIQI	47
G1270.8	full-splice_match	mono-exon	G1270.8_ORF.3	MRRIIKIKMMMIIKMMMITKMMMIIIKMMMIIKMMMMIIKMMMIIKMMMMIIKMMMMIIIKIIFNVITIQIIFICVVPMVIWKTIMFLIVRIIQISNP	98
G1272.2	novel_in_catalog	intron_retention	G1272.2_ORF.1	MYVLHFFYSFFIFLLEKRSKIYYGVKNGEI	30
G1272.2	novel_in_catalog	intron_retention	G1272.2_ORF.2	MCIFLLFYFVNIVYFVYTIFCYYTVLYFSFSFFMF	35
G1272.3	full-splice_match	alternative_3end	G1272.3_ORF.2	MKKIEKIYRLFKMEMLMKMLMKMLMEMLMEILIEMLIEMLMEILMEILMEMLMEILMEMLIQIWKIMDMKKPKIIIKNMHIILLMKKTT	89
G1272.3	full-splice_match	alternative_3end	G1272.3_ORF.3	MGINFMIYIGEIMTMIVVKTIIIIIIIEMKMRKYIIIIIRFIIYRMITSFMITNNSIIQKTI	62
G1272.3	full-splice_match	alternative_3end	G1272.3_ORF.4	MIIVGYILLYTLFVLYFVYVMLFFLFFFFFWVFFFFCFFEEVLILFLIFIKNV	53
G1272.3	full-splice_match	alternative_3end	G1272.3_ORF.6	MCLFGVHTNKYTHNIYINIYIYIYIYLYLFIYLFNGVVFNYSDNYIFTITYKYVVKIYLFFCFFKFSSFLI	71
G1272.3	full-splice_match	alternative_3end	G1272.3_ORF.7	MLCYFFYFFFFFGFFFFFVFLRRFLYYFLFSLKMYNKN	38
G1276.4	incomplete-splice_match	3prime_fragment	G1276.4_ORF.1	MHTIKIIMITERIKQSFQNFQMPIHLKMI	29
G1276.4	incomplete-splice_match	3prime_fragment	G1276.4_ORF.2	MYIHVFIIIIIIIFLMYSTHIHNTYIYTYIYTYTL	35
G1276.4	incomplete-splice_match	3prime_fragment	G1276.4_ORF.3	MCNIFMYVLFFFFSFFFCMTCSCKYIYIYLYIYILFFFL	39
G1276.5	novel_not_in_catalog	intron_retention	G1276.5_ORF.1	MCNIFMMLRRLVLRAKVLMCWTFWEEIIRMLAN	33
G1277.1	full-splice_match	mono-exon	G1277.1_ORF.2	MLSYIETYIIIIYIYICIYVYMYVYMCILLMSNCYL	36
G1277.1	full-splice_match	mono-exon	G1277.1_ORF.3	MHQITCMQKTKEKEKTQELVMPKVDKEHKPQNHSCHQLIMKKMKKVHLVRMIAKVIKDHKIMMIKKV	67
G1277.1	full-splice_match	mono-exon	G1277.1_ORF.4	MKVEENIQEQQHSNQNQNYPEIIHQSNMKCLIHKHNILCIMLIYRCLCIQNI	52
G1277.1	full-splice_match	mono-exon	G1277.1_ORF.5	MYVFFFMCLSFYIIFPISLFFFYFLPFFFFFL	32
G1277.1	full-splice_match	mono-exon	G1277.1_ORF.6	MYSIISSVSKFYGCFSSLNSFYWLWRRIHAVEMEINSVFIGCFYNWLFRF	50
G1277.1	full-splice_match	mono-exon	G1277.1_ORF.7	MYTLYIYIYNIYIFNMHTRIHSHIIYIYIYIYIYIYMCVCMYFFLCASHFISFSPFLFFFSIFFLFFFFFCEFFIL	76
G1277.1	full-splice_match	mono-exon	G1277.1_ORF.8	MHTHFIYIFFFFFFFFPKYVGSKILFHIVI	30
G1277.1	full-splice_match	mono-exon	G1277.1_ORF.9	MQKGNNRIRCIYTQFKKINENKKNRKDGILSV	32
G1277.10	full-splice_match	mono-exon	G1277.10_ORF.2	MYVIMYFLYYINNTYIFYIYIYIYIIIFNKIYYESIIAHV	40
G1277.14	intergenic	mono-exon	G1277.14_ORF.1	MVEALTKYDCYKNNHHYTIVQMFIVSFLICLLPFI	35
G1277.14	intergenic	mono-exon	G1277.14_ORF.2	MLLIKAVIKKKKKCNTKNYTQKKYIIIIIYIYNIFF	36
G1277.15	full-splice_match	alternative_3end5end	G1277.15_ORF.1	MNPYILRSFFFFFFLYSIQPYVIYIEKGISILFINTISQISEMKQNKI	48
G1277.15	full-splice_match	alternative_3end5end	G1277.15_ORF.2	MGKYYIYLIVFMFFFFFFFFFYVNYGRSFNKI	32
G1277.15	full-splice_match	alternative_3end5end	G1277.15_ORF.5	MYEPLYIKVFFFFFFFILHTTICYLYRKRNFNIIYKHNISDFRNETKQNIVRVEHIMKDPVQTFCSYKI	69
G1277.22	full-splice_match	mono-exon	G1277.22_ORF.2	MYIYIYIYIYIYIYIYLQTYKYYKIYILINIYILLHCLCIGQLIMMYKYYKI	52
G1277.22	full-splice_match	mono-exon	G1277.22_ORF.3	MYVCIYIYIYIYIYIYIYIYKHINIIRYIY	30
G1277.22	full-splice_match	mono-exon	G1277.22_ORF.4	MSLSNIEDSKILYEYMDKNKEVDKICIESIIFKRFFSF	38
G1277.22	full-splice_match	mono-exon	G1277.22_ORF.5	MSNNDFSIRFRRDINILYKKKEIPLSKRGGCIN	33
G128.13	novel_in_catalog	mono-exon	G128.13_ORF.1	MTIYILMVIIIIICTLIILLRITYIIIMKNIQKNYTIRRNHVAYIKIQIQIQIQIQIQIQIQIQMIILKKLKMKEIIIQ	79
G128.13	novel_in_catalog	mono-exon	G128.13_ORF.3	MWIILITTFMLIILITTFMLIILITIFMLIILIMKYIWMIIIIMMMIRINIAISINICPQNVI	63
G128.5	incomplete-splice_match	intron_retention	G128.5_ORF.1	MYVCIYIYMNFFFFSSSFSSSSSLFPCVFLYNKIFKLFKLYVIFYIYIIYIYIYIYIYIFIYLLLLFFFLYT	72
G128.5	incomplete-splice_match	intron_retention	G128.5_ORF.5	MYVCMYIYIYEFFFFFFFFFFFFFSFSLCFFI	32
G128.7	novel_in_catalog	intron_retention	G128.7_ORF.4	MFNRCSNKRIQLNSICLWCYRCWENTYNYWL	31
G1280.15	incomplete-splice_match	mono-exon	G1280.15_ORF.2	MIIYMVIIIIWIIVPQNTINVHIIIVYYIGTTFYTKKKIKKIKIIKTYQHYMSIEPMIFNLINYVIY	67
G1280.15	incomplete-splice_match	mono-exon	G1280.15_ORF.3	MMTIMYIIKIIYIIKIIYIIKIVYVIKIIYVIKIIYIIKIIYIIKIIYIIKRTF	54
G1280.8	genic	mono-exon	G1280.8_ORF.1	MMYSFLRISQCLLCIMIRSKTKIILIIFQGIIRFVIRT	38
G1280.9	genic	mono-exon	G1280.9_ORF.2	MVIIMMIIMMMIIIMMMIIMMIIIMMIIIMMTIMMIIIIIIIIIIFFVKVVQKK	54
G1281.1	antisense	mono-exon	G1281.1_ORF.1	MRIQKKKKKLNNNKMNNTYIYINIYIYIYIYIYICLITSYENICSIQFLGRTKNTTHVIVIIFLLNFPFLKIFYNILFI	79
G1281.1	antisense	mono-exon	G1281.1_ORF.2	MGIFFDNFSLADVQHIKIDKGSIVTISIKMY	31
G1281.1	antisense	mono-exon	G1281.1_ORF.3	MSAHDNAKQSLAPSPHIPTYELFGNFFKDKIKSLLSLGFILAYTVHVLNIYSYMDNFIFLISVYL	65
G1281.1	antisense	mono-exon	G1281.1_ORF.4	MIQPTKNISEEKKVIQVFIRSKKDIQIIKAMFVNTPEK	38
G1283.4	genic	multi-exon	G1283.4_ORF.1	MLYKIIKIKKKQSVKKISKEKNIVLFRIIFWIVY	34
G1283.4	genic	multi-exon	G1283.4_ORF.2	MGINIFTIIIIMSIFVIVIKLVIQIIIIMLIIMIITKIM	39
G1283.4	genic	multi-exon	G1283.4_ORF.3	MHGSFMTIQGFSSYQKKQINIRRKEHRIVYIMHNRPVQHQETKMVGRPYI	50
G1283.4	genic	multi-exon	G1283.4_ORF.5	MRHIFICISPKKKKKKNYKYINKWRGKHI	29
G1283.4	genic	multi-exon	G1283.4_ORF.6	MYHMIYIVHYILFLCLVIYLFIIIIYLFIIIIFLFIYYYFFFVLF	45
G1283.7	full-splice_match	mono-exon	G1283.7_ORF.1	MYIYIYIYIYNLIFIFFVVHLENQKKKKKIPRYNKISKCQLIMWYIFQLY	50
G1286.1	antisense	multi-exon	G1286.1_ORF.1	MTCVRVTYTMYIYKYLYLYLYLYIYIFFCFTNIIPIPRLYMI	42
G1286.1	antisense	multi-exon	G1286.1_ORF.2	MIIIKILLMLVVSNIYNKSYPLVKNLNKEQVSLQQ	35
G1286.2	antisense	mono-exon	G1286.2_ORF.3	MYSFLILKSISDIFILSTLELFNNFGSSSNVVLIHKAINWDNNAINKFPLDPTKFTITPAKKLPNIIPIP	70
G1286.7	full-splice_match	mono-exon	G1286.7_ORF.1	MKLMKNLMKIHIIKKRILQIKMIMMKKEKKKIII	34
G1286.7	full-splice_match	mono-exon	G1286.7_ORF.3	MNIYLMTMSKKMFTPFMKKIKNIKLHMIKKIIIK	34
G1287.15	genic	mono-exon	G1287.15_ORF.1	MFYVLYIYKYLHIYIYIYMYILYIILFILFF	31
G1287.15	genic	mono-exon	G1287.15_ORF.3	MFCIYINIYIYIYIYICIYYILSYLYFFFN	30
G1287.15	genic	mono-exon	G1287.15_ORF.4	MCVCCIYHTLFYFFIILIFFFFFVSFYDVIKLLIDIYIYIYILYP	45
G1287.15	genic	mono-exon	G1287.15_ORF.5	MINGIILMILVCQQLMKLRLIPKMLTSYFIS	31
G1287.15	genic	mono-exon	G1287.15_ORF.6	MRNFPDMLKPGIWLNNRQSLWQTQVIIIKNGFFINK	36
G1287.15	genic	mono-exon	G1287.15_ORF.7	MFMFMFMFTFMFTFMFMFMFMFTFMFMFMFIFILLLLLFFFFFFFFFFLIHLFINFKKILYKSFL	65
G1287.15	genic	mono-exon	G1287.15_ORF.8	MFLYNIYLYIYQKCVICMSFICHFYLYNPIIFKIYILLLIILYA	44
G1288.13	intergenic	mono-exon	G1288.13_ORF.1	MHTYIHTYIHIYIYIYIYIYIYIYICMLIIKKSV	34
G1289.1	genic	mono-exon	G1289.1_ORF.2	MFILKKYITMNMYMYIYIYIYIYIYIYIYPCVPYIYINFFH	41
G129.1	antisense	mono-exon	G129.1_ORF.1	MFIFIFNNYYFFEVIGTFISFNFPFKSSICFSF	33
G129.1	antisense	mono-exon	G129.1_ORF.2	MSSSDILCAPISLFCINFLSISNIIIFIFLRSFNSFTHTHTKIK	44
G129.1	antisense	mono-exon	G129.1_ORF.3	MQYILYIIYTHFVWLHFLVTILCPLPIFCVPQFLYSVSTFSLYPILSFLFSYVHLIASRTHTQK	64
G1292.14	novel_in_catalog	mono-exon_by_intron_retention	G1292.14_ORF.3	MYILFIYLSVTLFSHNRASHCNKTSHISVFYKWTILMNLTIYYIIYIYIYIYIYIYIYLYIYIYLYNVYIIFDDDTQILLFFHLRKK	87
G1292.14	novel_in_catalog	mono-exon_by_intron_retention	G1292.14_ORF.4	MDQYLGHTKVKKEKRKKKYKYKYKYINTNILIQICIYIYIYIYIYIYLFVYLYIHSFIHLFIFFLI	66
G1292.14	novel_in_catalog	mono-exon_by_intron_retention	G1292.14_ORF.6	MQKINTFTENKIFFYKNIDIYIYIYIFGVLYL	32
G1292.22	full-splice_match	alternative_3end5end	G1292.22_ORF.2	MNNLIIFYFYFIYFFFFILKYCIYIKLYPHIFIK	34
G1292.25	full-splice_match	alternative_3end5end	G1292.25_ORF.2	MLKINLKNYIYIYILYIFFFFFFFFLFDLIFFFLYIYI	38
G1292.26	novel_in_catalog	mono-exon	G1292.26_ORF.2	MFILYYVIIYNNYYMYNIYIYNNIIYIKNIFRNISFFFSFFIIFI	45
G1292.5	full-splice_match	mono-exon	G1292.5_ORF.1	MERIEYIMMYIIILISRLYYYMNLDQLVY	29
G1292.5	full-splice_match	mono-exon	G1292.5_ORF.2	MYTLLRIYNLISQIIILIGVVFFFFFFYDVIMLMVKHQVNFPMSCSLYDML	51
G1296.2	intergenic	mono-exon	G1296.2_ORF.1	MPTSQIYFNKEKKKKKKKKKKKKILIIIIIIKRRVKIAILCTRIIMACSI	50
G1296.2	intergenic	mono-exon	G1296.2_ORF.2	MKHIYYICQPAKYILIRKKKKKKKKKKKKKY	31
G1298.1	full-splice_match	alternative_3end	G1298.1_ORF.1	MIFLSVAYFVCYQENLVKMRMPLYKNNFRCG	31
G1298.1	full-splice_match	alternative_3end	G1298.1_ORF.3	MMIMMMKKMMMKMTMMIMMMTMMIIIIIIIIMVYTKIRKKQAFLQVY	47
G1298.1	full-splice_match	alternative_3end	G1298.1_ORF.4	MDFWEKTTTRRRRQRMMKMRMTSMRWTNRS	30
G1298.3	novel_in_catalog	intron_retention	G1298.3_ORF.1	MYLHINTHILICPNYIHLFYFILIYYYYNNYYFFFYFKMLLNNILIQT	48
G1298.3	novel_in_catalog	intron_retention	G1298.3_ORF.3	MSIYIYIYIYIYIYIFRIKIFNYLFIFRALRKIANTMIVKTKAWQPKVTVMKKLKRIQKMRDYLGMNLRKELKKMIKKDSLTKVMKMMKDIIKGRRKRKINFLTYNITSIHMKHVSMFMTVAFLFFFLSQQI	132
G1298.3	novel_in_catalog	intron_retention	G1298.3_ORF.7	MDFWEKTTTRRRRQRMMKMRMTSMRWTNRSW	31
G1298.3	novel_in_catalog	intron_retention	G1298.3_ORF.8	MYKFSCICLYIYIYIYIYIFIYSVLKFLIIYLFLER	36
G1301.1	full-splice_match	mono-exon	G1301.1_ORF.1	MYNIYMYYLCKYYIYIFFFFFFFFFDLFLILEQEKYNYKHISSLSKKKIYIYIYIYIYISYFCKNSFNIV	70
G1301.1	full-splice_match	mono-exon	G1301.1_ORF.2	MRKLCLLMLLVLLEKKLDGGYMMKNVENNLLLDMIVILKSIGLIL	45
G1301.1	full-splice_match	mono-exon	G1301.1_ORF.3	MKNLFVFGELSQENYFVLLLLQNIVLKKKCFHISCGVQMINILHV	45
G1304.5	full-splice_match	alternative_3end5end	G1304.5_ORF.1	MISLKRRTYICFTCIKKLYIYIYIYIYVYIFFFMFYHFTS	40
G1304.5	full-splice_match	alternative_3end5end	G1304.5_ORF.2	MKRMYPHIIEMCYLSNMIVSLLKNKKRNL	29
G1304.5	full-splice_match	alternative_3end5end	G1304.5_ORF.3	MFYVHQKIIHIYIYIYICIYFFFYVLSFYFLIFLICTYN	39
G1306.3	genic	mono-exon	G1306.3_ORF.1	MLFYTKRITMEYITYMDVQIIVIYHHHLIIIIIIIYFTKRINILIST	47
G1308.3	fusion	multi-exon	G1308.3_ORF.1	MKIIKESYTIMIPLVHIVKQPTPVLVVVPN	30
G1308.3	fusion	multi-exon	G1308.3_ORF.2	MYIYIYIYMYIMSMHIYFLFIFFFFNIFYNFFKFLSYECA	40
G1308.3	fusion	multi-exon	G1308.3_ORF.3	MIYTYVVYIYIYIFFFYALFLISVCIIYIKYMNKKKLFSVLYI	43
G1308.3	fusion	multi-exon	G1308.3_ORF.4	MIHKCIYNIYIYIYIYIYYNTIKRQFVKIYI	31
G1308.3	fusion	multi-exon	G1308.3_ORF.5	MHMYSTVFKTKRTSLQTMENMIIRKKKDQMDYKLIVK	37
G1308.3	fusion	multi-exon	G1308.3_ORF.6	MYLLRIIYIYIYIYRQVDLLFFVLIYKLKKK	31
G1308.3	fusion	multi-exon	G1308.3_ORF.8	MNSIYIYFPISVLHIYNLFCQSIFHFYKNKLKY	33
G131.12	full-splice_match	mono-exon	G131.12_ORF.1	MCICTYIYIYIYIYIHVYIHLIVSIVFSIYLIF	33
G131.12	full-splice_match	mono-exon	G131.12_ORF.2	MLIIKNIYYYIYILYITTFDYFHTCNFFFYIFPCDVEV	38
G131.12	full-splice_match	mono-exon	G131.12_ORF.3	MYIYIYIYIYIYICILYNIKILEGKKFFFFFSFFWRNNILRYPYI	45
G131.12	full-splice_match	mono-exon	G131.12_ORF.4	MFKIVLRIHFFTYKLIICTCINKHTCVYVHIYIYIFIYTYMFISI	45
G131.12	full-splice_match	mono-exon	G131.12_ORF.5	MCTYIYIYIYIYLFILLLVYHYVHSLKQP	29
G131.12	full-splice_match	mono-exon	G131.12_ORF.6	MKISTIIIIIIVILILIKEEIMEITKISY	29
G131.12	full-splice_match	mono-exon	G131.12_ORF.7	MKILMILSKYMIVTTITLQCTYKKGKTTKTTI	32
G1314.1	antisense	mono-exon	G1314.1_ORF.1	MCDFLILYMYHRILNIYIYIYIYILYSGRGEIKMYFNIYYILGS	44
G1314.1	antisense	mono-exon	G1314.1_ORF.2	MDVIGPLCIFRLNFLLLLFGLHIIIFESLEPETKYLLL	38
G1314.1	antisense	mono-exon	G1314.1_ORF.3	MNEFFFSFFFFFFNFVNFRVYVPNHQCVIIRC	32
G1314.1	antisense	mono-exon	G1314.1_ORF.4	MFVTTRNFCWIFFTIKMITTLIHFILIIMITCFKNINIIIIIIVII	46
G1315.2	full-splice_match	alternative_3end5end	G1315.2_ORF.1	MPILIINIFQMITQIMFLYKIMIFLLLTILLIFQQTIRIFSKMIKKKIMMKIL	53
G1315.2	full-splice_match	alternative_3end5end	G1315.2_ORF.2	MNMSKILTMNMSKIITMNMSKIITMNMSKIITMNMSRIIIIII	43
G1315.2	full-splice_match	alternative_3end5end	G1315.2_ORF.3	MQIILKHTKKIHNKKKTCNLRMTSVMLFHIMIIPHKILHIKKITFKKKYQMYITKEMMIPL	61
G1315.2	full-splice_match	alternative_3end5end	G1315.2_ORF.4	MIFTTRIRGMMKAIFMKIKEILTKIILNM	29
G1315.2	full-splice_match	alternative_3end5end	G1315.2_ORF.5	MHRLCERGTKGTVHQKYFEQCPGFSTRCIRKLRCTIYSEFRK	42
G132.5	full-splice_match	mono-exon	G132.5_ORF.2	MMGTIFFNFFEISFIIHSIKILKHLRAYIYI	31
G132.5	full-splice_match	mono-exon	G132.5_ORF.3	MMIGQNFSKISCINGEKQIRLVKSFMTKHFAIEKKKKKKKKKKKKNIYIYINYHHFSGLDRKSTKRIIYILIFFNHYVNDEYNIIYFKQSSCK	93
G1321.1	incomplete-splice_match	intron_retention	G1321.1_ORF.4	MHIKEERQNGILFSPFISYFCFFFFSFFFFFSL	33
G1321.1	incomplete-splice_match	intron_retention	G1321.1_ORF.5	MKKKRKNLYLYKNYDNYNNNNRRKKKKKKKKKKKTT	36
G1321.1	incomplete-splice_match	intron_retention	G1321.1_ORF.6	MVFCFPHSYPIFVFFFFLSFFFLVYENIKKKKKKNT	36
G1321.1	incomplete-splice_match	intron_retention	G1321.1_ORF.7	MQCRSNETRFNYEIHFACGYGWCSWYLWNYYVHFDIWKK	39
G1321.2	novel_in_catalog	intron_retention	G1321.2_ORF.2	MQCRSNETRFNYEIHFACGYGWCSWYLWNYYVHFDIWKNDTS	42
G1327.18	incomplete-splice_match	mono-exon	G1327.18_ORF.1	MYTQKFCSYFKYQKKKEIIKYIYIYIYIYIIFRKM	35
G1329.13	novel_in_catalog	mono-exon	G1329.13_ORF.1	MFVYFTYINKISIKIYAYNNILKKKCSRMCFL	32
G1329.13	novel_in_catalog	mono-exon	G1329.13_ORF.2	MNNRYTSFKRAYSNMKCIYFVKDFFFFFFFKIPYQP	36
G1329.2	full-splice_match	mono-exon	G1329.2_ORF.1	MQILYIYIYIYIYIYIHYFYNKENNKIKGEKCKNYYLMMYCSVFPKKVENMNF	53
G1329.2	full-splice_match	mono-exon	G1329.2_ORF.2	MKMSIFLNCWHYLDGHINHHKMMNTHKYFNVNIVLEKLIFSIIHISLSSKINFLYTKTYLLLTKRMCYNIF	71
G133.2	novel_in_catalog	intron_retention	G133.2_ORF.1	MFLIIYILYILYVFIFMYIFFYFMSFIFYFLFLIVFKIYNCTFVPFL	47
G133.2	novel_in_catalog	intron_retention	G133.2_ORF.4	MKTNAFLLMQIKIFKTFGVIFSMFLQICNKLFKV	34
G1331.14	genic	mono-exon	G1331.14_ORF.1	MVIINGNLFNGFSNISFLFMYELKKKSFQLH	31
G1331.14	genic	mono-exon	G1331.14_ORF.2	MLFDFFGFFFFFAFFLYLFVFFFFYIYFFIFKIFQYIYLWLL	42
G1331.14	genic	mono-exon	G1331.14_ORF.3	MLLYIYYIYIYILYIITYVFICYLISLVFFFFLPFFYIYLFFFFFISIFLFLKYFNIYIYGYYKWEPI	68
G1331.19	full-splice_match	mono-exon	G1331.19_ORF.1	MKVKIIVSMIMITKTNIVGKKKLWKFFQLIMKCLNIITTNVNINIIILIMIL	52
G1331.19	full-splice_match	mono-exon	G1331.19_ORF.2	MLLMFKIFFFFFFSYGKIEKVHFYTYVKKHIKGGDQYDIYINYVYIYTHMCVCFFFFFFKVNYKKRKHNYIINKKI	76
G1331.8	novel_in_catalog	mono-exon_by_intron_retention	G1331.8_ORF.3	MEVVLILLKLYLMKIIYKIMFLMVEGKEKYQKI	33
G1331.8	novel_in_catalog	mono-exon_by_intron_retention	G1331.8_ORF.4	MKKKFMVPMITLNIQLIIEEGIPQQLILQIDIAE	34
G1331.8	novel_in_catalog	mono-exon_by_intron_retention	G1331.8_ORF.5	MKVHIMLDIITILVLVMETDIMIPMKKLVKISEHIIFINRYVKI	44
G1331.8	novel_in_catalog	mono-exon_by_intron_retention	G1331.8_ORF.6	MYKNVQKAGNQILMNGYLFHLNMHINYYIMQIMIHIKL	38
G1331.8	novel_in_catalog	mono-exon_by_intron_retention	G1331.8_ORF.7	METKRQKRTHFKKPFPFSFDHKNIFIQATSQQWISLEIILEKYIYIYIYIYIYICVYIIFEKLTYIHKIYHFKKCSYTCVIYAFKKKNKDCNIVCKY	97
G1332.3	antisense	multi-exon	G1332.3_ORF.1	MMLFIMIIIIIIIIIIIIFVFCYLFFHIIVFIFFSNILRIIIRHIII	47
G1334.18	novel_in_catalog	mono-exon_by_intron_retention	G1334.18_ORF.2	MIISPMILKRRRGSKKWEEMSYAYKMFIVLRQMLER	36
G1334.18	novel_in_catalog	mono-exon_by_intron_retention	G1334.18_ORF.3	MYIYINICIYVYINLYCIIIFSFFFFSFKSYW	32
G1334.18	novel_in_catalog	mono-exon_by_intron_retention	G1334.18_ORF.4	MFIFFSISFYIFYRISLKYYKHIITIRIKHVAK	33
G1334.25	novel_in_catalog	intron_retention	G1334.25_ORF.5	MLFYFILFFSLLIFIYLFIYLLPFIVLIHFHFISFFFFLWLNNSFEYQKKEKNKKFKLQIYKLTYKNNKRINNMIYKNMFYNINIFFKISYVYFFSCLF	99
G1334.6	incomplete-splice_match	mono-exon	G1334.6_ORF.1	MRSLFFYMYAHLKIMNLYLIFFFKGIKKKKN	31
G1334.7	novel_not_in_catalog	intron_retention	G1334.7_ORF.2	MIISPMILKRRRGSKKWEEMSYAYKMFIVLRQMLERIIKTSLVYLRGFP	49
G1334.7	novel_not_in_catalog	intron_retention	G1334.7_ORF.3	MSFQLLLMLYVKKYIVKNVMRRKKKRKLQNVLMLLKKAILMKIILRRLIIYIIQLTK	57
G1334.7	novel_not_in_catalog	intron_retention	G1334.7_ORF.4	MLLWHVMEYGIPCLIRISLKYYKHIITIRIKHVAK	35
G1334.7	novel_not_in_catalog	intron_retention	G1334.7_ORF.5	MFYPLFICLIFLVIFFSHIYQRCDSVIYIYIYKFIYMMFVIHLL	44
G1335.7	full-splice_match	mono-exon	G1335.7_ORF.1	MAHVSLKKYRMKKTKTKRIYNNMLSCFIQ	29
G1336.6	novel_in_catalog	intron_retention	G1336.6_ORF.1	MNTFVVYYNFILFYYNILYYIILFFFFLFLSFTLNQESIHYIKCLFIYLFILFYNSFFHINFFKKIFLKCSKVYKN	76
G1337.18	novel_in_catalog	mono-exon_by_intron_retention	G1337.18_ORF.1	MYIFIFIYLFNNIVSSIHNKNIYPYYYCRL	30
G1337.29	full-splice_match	mono-exon	G1337.29_ORF.1	MTYIMIIKRIIWMIIHIIMIFIIIMIIMFQMKTKKN	36
G1337.29	full-splice_match	mono-exon	G1337.29_ORF.2	MQLVINIFMNGIKKPLILFIIFYINIMYH	29
G1337.29	full-splice_match	mono-exon	G1337.29_ORF.3	MKMKVIKVIMNLMIMMMMIICSKYVKIKM	29
G1337.3	fusion	multi-exon	G1337.3_ORF.2	MYILISILFLFTLIYYIVTLFVNLFYYFSYYIYLIHHIFFKHIKIQYS	48
G1337.3	fusion	multi-exon	G1337.3_ORF.4	MERDVLYQQLYHVSYPRNMILYKLVLNLKNIFIIVLIMLMTLEVKVKD	48
G1337.3	fusion	multi-exon	G1337.3_ORF.5	MNYIYTIHTYKYVHINFHFVFIYTYLLYCNFIC	33
G1337.8	incomplete-splice_match	mono-exon	G1337.8_ORF.1	MIIIQCNCVFVIFPKKTKFIVLALVFLFIKKKKKII	36
G1337.8	incomplete-splice_match	mono-exon	G1337.8_ORF.2	MNYYIYIFLIDFIYIYIYIYIYIYIYLFIYLFILQKYTYHEFFINFFSDFLF	52
G1338.1	antisense	mono-exon	G1338.1_ORF.1	MLKIFGCSSIFKKKKKKKNTYIYIYIYNIYIIYIYIFFFWIVIGIYLYVYILWITTHI	58
G1339.1	antisense	mono-exon	G1339.1_ORF.1	MCILNQINRIYIIFFFFFINKNTSAKTINFVFFGNITKTQLH	42
G1339.1	antisense	mono-exon	G1339.1_ORF.2	MIIIYIYIYISYCIVINIIYVLIFTFAILCY	31
G1339.1	antisense	mono-exon	G1339.1_ORF.3	MYLFSLLQFYVINIMICYSCSLFKNSSASFNKSAKDSGRLYVSDSWLPIHLQK	53
G1339.1	antisense	mono-exon	G1339.1_ORF.4	MYSNIYICKNTYNMITYISTFVLNAHINLDYNNFE	35
G1339.1	antisense	mono-exon	G1339.1_ORF.5	MKKKIRLYFFSICFIFQILTYFCFCAFIINIIIILFFHFIFFFLFLLLHLCFIYFFTTILYLSINDPSK	69
G1341.4	full-splice_match	mono-exon	G1341.4_ORF.1	MIRCYQVILIILTLFKILRFLLMIIFILLIY	31
G1341.7	full-splice_match	mono-exon	G1341.7_ORF.1	MMNSHNIINKKLCLKTYHMMNIIIIIIIIINKPN	34
G1344.3	full-splice_match	alternative_3end	G1344.3_ORF.1	MTMLPKISKKKEKKKKKTLIYLINPKLINRPVVQVIHINIKIKKMKKIKRGKVIPP	56
G1344.3	full-splice_match	alternative_3end	G1344.3_ORF.2	MMKRRMKNKKRKKIKQNIGSTIMIRKKRKTKKSKMLTTYPMKMIIRMIKNKLVIMNH	57
G1344.3	full-splice_match	alternative_3end	G1344.3_ORF.3	MIMLVIKEKIKKNMIKKIFILKSNHVLTPVKKIHIIENMVQTKISMLIVMKKMTRITIKTIMEKREKNQKMMKTIKEAGKNINLIEKITNI	91
G1344.3	full-splice_match	alternative_3end	G1344.3_ORF.4	MLVVAWKVMIMINMMKKNIKIKEEKNIKLIEKIQIIKEDIIHLMYLLMMRI	51
G1344.3	full-splice_match	alternative_3end	G1344.3_ORF.5	MEDMIIKKMIFTKIIRIHMIIQEEDVIFIIEGHNYEIIIIMKK	43
G1344.6	incomplete-splice_match	3prime_fragment	G1344.6_ORF.1	MNIISMKIVCLIPFFLGSLQIKKKIFQTGI	30
G1344.6	incomplete-splice_match	3prime_fragment	G1344.6_ORF.3	MCIIYIIYTYILYIYIYTFIHIYFFVMFFLGKIKTF	36
G1344.6	incomplete-splice_match	3prime_fragment	G1344.6_ORF.5	MYYKKKVHNEYIYIYIYIIFLLFSFCLLFNFCLTYYSVKNICVTLHERRLILKGFFSWSLLLLYNIIIEGWIIIIKYNIII	81
G1346.2	genic	multi-exon	G1346.2_ORF.2	MSILYYLFYFLFTCCFNSLMICCFSFMIFFFSSAFIS	37
G1346.2	genic	multi-exon	G1346.2_ORF.3	METKQKTNKKGNGKNIKKRNFTHKKKKKKIKQNKKK	36
G1347.11	full-splice_match	mono-exon	G1347.11_ORF.1	MKLIKKLLMRKYKIKYLEMIYHFSIRMKH	29
G1348.2	novel_in_catalog	mono-exon_by_intron_retention	G1348.2_ORF.3	MFIYLFMFIYLCLFIYLFIYLFIYLFIYLFIFLYLFILILGYVDNLIMRPAVFLL	55
G1348.2	novel_in_catalog	mono-exon_by_intron_retention	G1348.2_ORF.4	MITIITIMIIAMMANYYVMKKKKKYMLKG	29
G1348.2	novel_in_catalog	mono-exon_by_intron_retention	G1348.2_ORF.5	MINIKIQMTFLMIFMIHTINLTGDNFFFFLLTLIYNV	37
G135.4	full-splice_match	mono-exon	G135.4_ORF.2	MFIFFLKSINFIYISVYFFINHITKGVFLFSNMIL	35
G135.4	full-splice_match	mono-exon	G135.4_ORF.3	MNNISRKNSQLIIYSIIKIHDTFINIKKWIKKNKIR	36
G135.4	full-splice_match	mono-exon	G135.4_ORF.5	MVQKYIYQYILVYFIFMEKNKMYKIYLYNYTS	32
G1350.7	novel_in_catalog	intron_retention	G1350.7_ORF.1	MKRILKFSSIVIFLYFKFFKQIVLFRTFKIYWKK	34
G1350.7	novel_in_catalog	intron_retention	G1350.7_ORF.3	MRFFYYILHIYIYNFFFFFFFFWTLCFHFTFLHKYEIT	38
G1350.7	novel_in_catalog	intron_retention	G1350.7_ORF.5	MLFKYNIFICDFFIIYYIYIYIIFFFFFFFFGLYVFILLFFISMK	45
G1352.11	incomplete-splice_match	intron_retention	G1352.11_ORF.5	MNLFLFFFYAESSSTTQLRTFFLSVQRIYMYIYIYIYIYIFIYLCIFICIIIICFYHYVFFQIKIRGRKKKSIIKGRRKYKCS	83
G1352.3	incomplete-splice_match	3prime_fragment	G1352.3_ORF.1	MYNRTISYFYIIFYMKKIYICELQKKKKKKEKKRINI	37
G1352.3	incomplete-splice_match	3prime_fragment	G1352.3_ORF.3	MYVFTIILYKYYISFNSSFFFFFFFFFFILLNVKKKKKN	39
G1352.3	incomplete-splice_match	3prime_fragment	G1352.3_ORF.4	MTEKKNWMKKIFFWRKERKKWMKIIFSWMRKKKK	34
G1352.3	incomplete-splice_match	3prime_fragment	G1352.3_ORF.5	MIITCRVIIICHMIITWHVIITSVIVIIYLMITTPRIIHI	40
G1352.3	incomplete-splice_match	3prime_fragment	G1352.3_ORF.6	MIKIILLIEIISLTITTLIYQKFQMIAFQEIWI	33
G1352.3	incomplete-splice_match	3prime_fragment	G1352.3_ORF.7	MYLQLYYINIIYHLILLFFFFFFFFFLFY	29
G1352.3	incomplete-splice_match	3prime_fragment	G1352.3_ORF.8	MRTTKKKKKKRKEKNKHLIFNNILKKKKKKKCNIL	35
G1355.2	novel_in_catalog	mono-exon_by_intron_retention	G1355.2_ORF.1	MYFSDFINKYFSLTTLIYFIFICIIFYRTN	30
G1355.2	novel_in_catalog	mono-exon_by_intron_retention	G1355.2_ORF.2	MFKKKFYIYIYIYIYIYIVVLSFLIYKYK	29
G1356.7	novel_in_catalog	intron_retention	G1356.7_ORF.2	MYNLICENILYRRQNKYLNNVKHMYVINIHIYIYICVYVYLFFFLGISILPRFS	54
G1356.7	novel_in_catalog	intron_retention	G1356.7_ORF.3	MFIIRYWLWIGNKWDDIKRIRSFLDWYRYKYSYVTCRIAK	40
G1357.14	incomplete-splice_match	mono-exon	G1357.14_ORF.1	MIIIAIIIVIITVIIIVIIIVIIIIIIMRKIICAIYFLIMITKLMTICSINI	52
G1357.14	incomplete-splice_match	mono-exon	G1357.14_ORF.2	MLILRKILKKEDIQMITILVTKFHLHWNINVMIKMIIMLKMLLT	44
G1357.14	incomplete-splice_match	mono-exon	G1357.14_ORF.3	MIKHHTVIIQKKYIKRRRKNIQIILMGRTCIL	32
G1357.14	incomplete-splice_match	mono-exon	G1357.14_ORF.4	MIRINIFLIVQRTHSLLILWKEIQLIICLMRNVINITVR	39
G1357.14	incomplete-splice_match	mono-exon	G1357.14_ORF.5	MIIIMLIVIHINILKTIILILINIPIVHIITMAKKRRY	38
G1357.15	incomplete-splice_match	mono-exon	G1357.15_ORF.6	MLRIRKITKFMLEMIRKDILNYLKKLKEMKKRRKKIIILLKHVKNILY	48
G1357.16	incomplete-splice_match	mono-exon	G1357.16_ORF.4	MIVLNIILTRMVIQKKILMKHSENFLTHVMI	31
G1357.16	incomplete-splice_match	mono-exon	G1357.16_ORF.5	MITYPHKKKKKKNILFKNIQNCIRQKIKEKNRITLKD	37
G1357.19	incomplete-splice_match	mono-exon	G1357.19_ORF.1	MILIVIILMIKIKNLTIFFMETILKNIMKILKI	33
G1357.19	incomplete-splice_match	mono-exon	G1357.19_ORF.2	MTKMENMKRCHMMNIKIYHSHILIIEMPV	29
G1357.19	incomplete-splice_match	mono-exon	G1357.19_ORF.3	MIPYQEIIISKRIKRIDGNYLLVLYQYLI	29
G1357.19	incomplete-splice_match	mono-exon	G1357.19_ORF.4	MIIIIIIIIIIIITIIITIKTITIIIIRRITVIVIFQRNYQMI	43
G1357.19	incomplete-splice_match	mono-exon	G1357.19_ORF.5	MYHVPYMIIATCLLILSIFIIIIITTIMVIVIVIVIIVTA	40
G1357.25	incomplete-splice_match	mono-exon	G1357.25_ORF.1	MEETIYMKDLLLGKINMVRKKDIHQNMLIIIIIFVITLKCRRVIIRKKNVLDKHLLQNKISYTIL	65
G1357.25	incomplete-splice_match	mono-exon	G1357.25_ORF.2	MIVNIYTLIMYIHIIIINIFMYLWNNMKI	29
G1357.25	incomplete-splice_match	mono-exon	G1357.25_ORF.3	MILIISYIMHLLIIHIIILFILSQLIQIVLKECQ	34
G1357.25	incomplete-splice_match	mono-exon	G1357.25_ORF.4	MKIQIIVVVIQALLCQIMMNQLHALQHLPFLLLR	34
G1357.28	incomplete-splice_match	mono-exon	G1357.28_ORF.1	MIIHMITIMIMIFIYIEKIMFRKILKTNFLIQL	33
G1357.35	incomplete-splice_match	3prime_fragment	G1357.35_ORF.1	MNGMIYHILILVYQITIIIIMKHVEMKIII	30
G1357.35	incomplete-splice_match	3prime_fragment	G1357.35_ORF.2	MKNIYCMIIHKVFMIFYINLLIKCHFCIKIMITIIKLLILLKKNHLGYI	49
G1357.35	incomplete-splice_match	3prime_fragment	G1357.35_ORF.3	MTIKLKIKFFIIAIIIILIIILIILIIIIIIIIIIIIIIILIIIVITK	48
G1357.35	incomplete-splice_match	3prime_fragment	G1357.35_ORF.4	MLIMIIIIMIVIEILIIGHTNIHLSHIKKIIVYSYTMIL	39
G1357.35	incomplete-splice_match	3prime_fragment	G1357.35_ORF.5	MKCWIKIILDIKQINIIIIHSIINPVFVE	29
G1357.35	incomplete-splice_match	3prime_fragment	G1357.35_ORF.6	MMIIIIMIVMIMIVMIMIVIIIFVRRRKKK	30
G1357.35	incomplete-splice_match	3prime_fragment	G1357.35_ORF.7	MIIYIYSKVLLCLLMFLEEESIFIFLSFLKIQQTYAYMLTINYYLLTAVYI	51
G1357.43	incomplete-splice_match	mono-exon	G1357.43_ORF.1	MKMILLMTKKKIIMNIKRKTYQIKKKKKCYINIVPKKKVKKEEK	44
G1357.43	incomplete-splice_match	mono-exon	G1357.43_ORF.2	MEIIYYHVRLKEILKMKYLKMICRKCHIK	29
G1357.48	full-splice_match	mono-exon	G1357.48_ORF.1	MFFFFFFFFNFRQFFIYSFLNILMKKCKI	29
G1357.48	full-splice_match	mono-exon	G1357.48_ORF.2	MFEIKKKLVKKYIHFIIYYKLCIFNFTLKYIYIVLQFNYVTILYIISLIMVALCIFTDFIYLCFF	65
G1357.48	full-splice_match	mono-exon	G1357.48_ORF.3	MLYIYIIYIKYIQFLYSLFFQFIPLCFFFFFFFLILDNFLYIPFLIY	47
G1357.48	full-splice_match	mono-exon	G1357.48_ORF.4	MMCIYKKKNLYITHFESMIKIYYIYIYIYIYIHL	34
G1357.6	incomplete-splice_match	5prime_fragment	G1357.6_ORF.1	MNIFLHLLYYSTKSCKFITVSSFLILLFYLSIHFVFIFILLLLIFVIICFFFFFFFLIFFGIYVV	65
G1357.6	incomplete-splice_match	5prime_fragment	G1357.6_ORF.2	MLTHYRKYKYKHFYVSTILYNLLLYIYLYYIYSTHVIFQTL	41
G1357.6	incomplete-splice_match	5prime_fragment	G1357.6_ORF.3	MAYMFIKKYVIFIFVQILEILGYITIEFI	29
G1357.6	incomplete-splice_match	5prime_fragment	G1357.6_ORF.4	MINLKIKVKPFKTKCFSQLLKNYSAKAQIRLKNH	34
G1357.60	novel_in_catalog	intron_retention	G1357.60_ORF.1	MNLYIYIYILYLFNKKEKKNYKSIVSSFFIISLNFIFVKMLFSHFKENNISNE	53
G1357.60	novel_in_catalog	intron_retention	G1357.60_ORF.2	MILLKVLIAFVSLNIDKIYVKKNYLFYFILFFFFFFVCVCPFFL	44
G1357.61	novel_in_catalog	mono-exon_by_intron_retention	G1357.61_ORF.2	MYKLFFMYFYSFFTYFFIIYIYIYIYMYFFFFFF	34
G1357.61	novel_in_catalog	mono-exon_by_intron_retention	G1357.61_ORF.4	MKMLYMCDYIYDVIIVLILYTQFILLFYRFINPNATKKCGCGKSFNV	47
G136.16	novel_in_catalog	intron_retention	G136.16_ORF.1	MVTNIYIYIYIIFLRRLEYFLIEQLGNRIKTEIYKLFDIYTCCYILSFLYIPFWIRYIIFINLFCRFFWL	70
G136.16	novel_in_catalog	intron_retention	G136.16_ORF.2	MPYPYLFSFLLNICRMYTITKKINKEREKMKRLKRITIKIIRAQNL	46
G136.16	novel_in_catalog	intron_retention	G136.16_ORF.4	MLLKNKNIYIYIYICLHIYNVYYFCLCHTRIYFLFY	36
G136.16	novel_in_catalog	intron_retention	G136.16_ORF.7	MLCPIFSLFFFFSFFFRKKLKDLLGLPHNTSLVIRNLSVCF	41
G136.20	novel_in_catalog	intron_retention	G136.20_ORF.3	MDEKLFKLSKKYIDEKIKGPPRFAPQHISSYKKLIRMLLKNKNIYIYIYICLHIYNVYYFCLCHTRIYFLFY	72
G136.3	incomplete-splice_match	5prime_fragment	G136.3_ORF.1	MIVLLIFFGKYIYKSIYNIYIYICIYVYMYGRYS	34
G136.3	incomplete-splice_match	5prime_fragment	G136.3_ORF.2	MYVPQYIFFLKSTFVDNIYIYIYIYIYIYMYM	32
G136.3	incomplete-splice_match	5prime_fragment	G136.3_ORF.3	MKKMIVRYSKHTEIKEIVKMIIWKNIKMM	29
G136.3	incomplete-splice_match	5prime_fragment	G136.3_ORF.4	MTIMIIMIIIIVIIAIIIIIIIIIIVMNIQKERIHIKNI	39
G136.3	incomplete-splice_match	5prime_fragment	G136.3_ORF.5	MKIIYKMCGYFYSIMKLEKKMNNVLEKLYHWILSIP	36
G136.9	novel_in_catalog	intron_retention	G136.9_ORF.1	MYTITKKINKEREKMKRLKRITIKIIRAQNL	31
G136.9	novel_in_catalog	intron_retention	G136.9_ORF.11	MLFPFIYIYFFFMFFLLYIYIYIFFLTIHLIYFIV	35
G136.9	novel_in_catalog	intron_retention	G136.9_ORF.2	MIYMKIVKVLHVLNPYIPMMNMNIIIVVIIIIIVIILIPEKYKNTQHIYIYIYIYVYV	58
G136.9	novel_in_catalog	intron_retention	G136.9_ORF.5	MDEKLFKLSKKYIDEKIKGPPRFAPQHISSYKKLIQCIQ	39
G136.9	novel_in_catalog	intron_retention	G136.9_ORF.6	MCMYKCMCMCLFLCFVFIFKNHQFFNVLQRFGMYRKVSIIKCVFLHKEEK	50
G136.9	novel_in_catalog	intron_retention	G136.9_ORF.7	MLMCTYDSLIIFYVISFYLHIFFFHVFSFIYIYIYFFFNYSFNLFYCLIKHCFILFPPFIICFYLFVQPFLF	72
G136.9	novel_in_catalog	intron_retention	G136.9_ORF.9	MCWKNYITGYFQYHRKILQVHNYKTEHICI	30
G1364.17	full-splice_match	mono-exon	G1364.17_ORF.3	MKMKIYQIIVIVKIQQKMKKKRKFHFSKECLEEKRKHQTIYVSFIKKYFHIKKMLL	56
G1364.17	full-splice_match	mono-exon	G1364.17_ORF.4	MYLFIKIYLLHVIVKKLQQSLEKQVVENQLL	31
G1364.17	full-splice_match	mono-exon	G1364.17_ORF.5	MNLSNHYQINMIQMLDHMVKAYQVDKNRE	29
G1364.4	full-splice_match	mono-exon	G1364.4_ORF.1	MRKYHFFYRLNVYLHNIENYYLYHLYVLYYQEEHYLFLYLCLV	43
G1364.4	full-splice_match	mono-exon	G1364.4_ORF.2	MPIQFLFYQIEKEVIIIIIIIMMIIIIIIIIIITKLIMRVAILLNKVHMIVL	52
G1369.2	novel_not_in_catalog	at_least_one_novel_splicesite	G1369.2_ORF.1	MNVKKKKKSKLCPTNLYAHIMILFVHQIKKYLYNNLRDIPIFIIIFF	47
G1369.2	novel_not_in_catalog	at_least_one_novel_splicesite	G1369.2_ORF.2	MERLQYVEKYKNKYIILIIIFIFFFLNVFEKFMFII	36
G1369.6	genic	mono-exon	G1369.6_ORF.1	MFICTYIYKDKTDESFIKLFNYCPIKYISIYMKLIHICIYIYINFFFFFF	50
G1369.6	genic	mono-exon	G1369.6_ORF.2	MYIYIYIYLYIFTTFIIYTYVQKCHKKMMK	30
G1369.6	genic	mono-exon	G1369.6_ORF.3	MTIMNMYIYIYIYIYIYILFINICIFFFFF	30
G1369.8	novel_not_in_catalog	at_least_one_novel_splicesite	G1369.8_ORF.2	MTIIYEFHIIFIYIIFSNFPFFCVLNIYIYIMLKF	35
G1369.9	novel_not_in_catalog	at_least_one_novel_splicesite	G1369.9_ORF.2	MQDKNIVAMYIYIYIYILFVYLLIIVIFYLFIYLILLLLFFFFFFFFFLICRINILIT	58
G1369.9	novel_not_in_catalog	at_least_one_novel_splicesite	G1369.9_ORF.4	MFFFFFFFFFLLKLKIVKFIKILHFFNFMYICNVCTYMYIFMRIHKN	47
G137.14	fusion	intron_retention	G137.14_ORF.1	MVKLYIYIYIFYLFIYLFIYLSLIVIVMMILYCVYYFYFILFYYFFFFFGRS	52
G137.14	fusion	intron_retention	G137.14_ORF.2	MWQLLYINNLLYIYIYFFILIYRMMNVKKKKKNI	34
G137.18	genic	mono-exon	G137.18_ORF.5	MFTHIYIYIYIFMMHIFYYIRWKIYKYFIILFYFFFF	37
G137.5	fusion	multi-exon	G137.5_ORF.2	MKNLSSILKMNKLRTQKWKMVIRKYVMVKRI	31
G137.5	fusion	multi-exon	G137.5_ORF.4	MIYIYIYIYVCVVYIYIYFLMFIIYLINSHIYIYIYYNFFFSRNVKINLFFFFYNCLYI	59
G137.5	fusion	multi-exon	G137.5_ORF.6	MLFIILLFLHFIIFSFYYIFVDLVINFINIYYNL	34
G1370.2	novel_in_catalog	intron_retention	G1370.2_ORF.2	MFYFNLFINNYDIRIYFCLIISLLLPIYIYIYIYIYIYIYVYFFF	45
G1370.2	novel_in_catalog	intron_retention	G1370.2_ORF.3	MLTFIHSKYKNKKNQYTINSEIKNKYYCRTYIYIYMYIFIYMFHHINVLFKRNLIKMLKYNFIYKFKIIKKNVQ	74
G1370.2	novel_in_catalog	intron_retention	G1370.2_ORF.4	MYIKLKKCSIFINFTIFSFKRKKKKKKKKNIYIL	34
G1371.6	genic	mono-exon	G1371.6_ORF.4	MKIFCNIYIYILILFNIIYIFLFIYLLSLFFFSYIEYKE	39
G1372.5	full-splice_match	alternative_3end5end	G1372.5_ORF.1	MGCLKPTAGQKRNSRKIKMNCTCYNAEITKIKTRLKKI	38
G1373.6	full-splice_match	mono-exon	G1373.6_ORF.1	MYVYIIFCLVLMINKTRQNNYIYIYIYSIL	30
G1373.6	full-splice_match	mono-exon	G1373.6_ORF.2	MQNKNTNINSYNKNYKSLFYSFFLGIIYILYIYVILYYIIYIFYLYFKNISLFFLFFM	58
G1373.6	full-splice_match	mono-exon	G1373.6_ORF.3	MYPHIYIYIYIYIYIGYTLRKCVRRNIFFTYSLIF	35
G1374.23	incomplete-splice_match	mono-exon	G1374.23_ORF.1	MDVIIYISKCILFYNINIFLYITIYIFYRL	30
G1374.6	genic	mono-exon	G1374.6_ORF.2	MYSFFLLCRNCYIYIIYMYIYYLCTFVFYLTQRFE	35
G1374.6	genic	mono-exon	G1374.6_ORF.3	MCLYISIYCKCLHYYILYNYIYIYFFYLFSV	31
G1374.6	genic	mono-exon	G1374.6_ORF.5	MYKEMKKKYMIKCNIRMLFKKKKKKKCCCYILYYIYCISIPSLLLIYI	48
G1376.21	incomplete-splice_match	mono-exon	G1376.21_ORF.1	MIKIILPMKIFLMMNRTLVIMIPNYLILMMMIMFMEKGVMLLQVIIRKEKKKKK	54
G1376.21	incomplete-splice_match	mono-exon	G1376.21_ORF.2	MIIYISMIIYILMIIYILMIIYILMIIYILMNI	33
G1376.22	incomplete-splice_match	mono-exon	G1376.22_ORF.3	MLIIILINLDEILLFFIFYQNICVNRYSLT	30
G1376.23	genic	mono-exon	G1376.23_ORF.3	MRKERKKKIRKKHKQKDKNLKRYLLIQVVNILTIFHIPFVLRIKKDI	47
G1376.8	full-splice_match	mono-exon	G1376.8_ORF.1	MWMWKKKKKMRIRLEMQKKRIIGYYYLII	29
G1376.8	full-splice_match	mono-exon	G1376.8_ORF.2	MFIYIYIYIYIYIFIYLLIYLFMCFKRTNLFLYKIYLLIYIKKKNTNINKKKYQRYILYIIFIYMPFFFFFFFFFFYIFFIFL	83
G1376.8	full-splice_match	mono-exon	G1376.8_ORF.4	MSKCLYIYIYIYIYIYLFIYLFIYLCVLKGQIYFYIKYIC	40
G1377.13	full-splice_match	mono-exon	G1377.13_ORF.1	MYQFVYYQIIKEYTKRKNNINIYIYIYLFIYLFIYLYFLKYPIHFYLFILVFFFKNVDLTKDCRY	65
G1379.1	antisense	multi-exon	G1379.1_ORF.1	MYKYIYNKITGCSQFIYLYIYIYFFFFCFIFVSLKIL	37
G1379.1	antisense	multi-exon	G1379.1_ORF.2	MKYKLFTKQKFITYTFYLSMPYKFMCFFFILMHPFITNITMYMIIFFIFFQHFFTYIT	58
G1379.1	antisense	multi-exon	G1379.1_ORF.3	MNPDVLTHLLLLSSFLVLIFFSPFNFKHIL	30
G138.3	full-splice_match	mono-exon	G138.3_ORF.2	MFFFFFFIIFIMKKKKKIYYHHLFLVDNTNLASL	34
G138.3	full-splice_match	mono-exon	G138.3_ORF.3	MLLLISTLLKNIYVLKIVFYKIRLFYIIKIFCIFNFFYSNSIQGK	45
G1380.10	intergenic	mono-exon	G1380.10_ORF.1	MFLIYMFIMKISLLKEKNILRKIYCGSMFHYKYIRISFFCLFKYVLL	47
G1380.10	intergenic	mono-exon	G1380.10_ORF.2	MNLYGQKYLHVYIYIYIYIIIIILCFSFICL	31
G1380.6	full-splice_match	alternative_3end	G1380.6_ORF.1	MYIQIKVLSIIDVLLFFFLIYIYIYIYINIHIIPFFIYFIYL	42
G1380.6	full-splice_match	alternative_3end	G1380.6_ORF.2	MMTLLELLINSIPNFLSVIKKIHSMKFFRKTKEMIKKRI	39
G1380.6	full-splice_match	alternative_3end	G1380.6_ORF.3	MKKIIIYIVIFVMKGCIRIKKKHMNLYGILK	31
G1382.2	full-splice_match	mono-exon	G1382.2_ORF.1	MLNRGLKLFFFVSFYYIIKCNILIYIYIYILIIIEKL	37
G1382.3	full-splice_match	mono-exon	G1382.3_ORF.2	MFYFFLLVHLVMGPSQIILIKSMRFLQTC	29
G1382.9	full-splice_match	mono-exon	G1382.9_ORF.2	MTPYHIIVIFFQIIQILMLIKPKKSNIICMIKNMRLKKKKKKIIK	45
G1382.9	full-splice_match	mono-exon	G1382.9_ORF.3	MISPLIKVILIIIITNVVIMRYIIHTIIYMTMIKMIIKFFYQL	43
G1382.9	full-splice_match	mono-exon	G1382.9_ORF.4	MELILINVWKLRLVLLVQINVYFVGDIIKIL	31
G1382.9	full-splice_match	mono-exon	G1382.9_ORF.5	MVLKKVVSAHAKKGYTQRASIKIKTNKVDMSI	32
G1384.10	full-splice_match	mono-exon	G1384.10_ORF.3	MSMHKSYVLYYIYNIHNKSMIYIYIYIYLYICFFLFFF	38
G1384.16	full-splice_match	mono-exon	G1384.16_ORF.1	MIRNLIICGKCLIEYQLNSRKEIVWVFVRN	30
G1384.19	full-splice_match	mono-exon	G1384.19_ORF.3	MNLFSFVLFVHRQIPSIYGEHKRKSKQLMKK	31
G1384.21	full-splice_match	mono-exon	G1384.21_ORF.1	MSILYIYIYIYIYFFIFIYLYFYYVCTFF	29
G1384.21	full-splice_match	mono-exon	G1384.21_ORF.3	MHKYIYVYMYIYIYIYIYIYIYIYVYVCIYIFIEETKRSEKKKKKKKKKKP	51
G1384.30	incomplete-splice_match	mono-exon	G1384.30_ORF.1	MIRIKKIWYVLLKYFYQILGIMLITVIYMEM	31
G1384.30	incomplete-splice_match	mono-exon	G1384.30_ORF.2	MVIILIRIIFLIRIIFLIRIIFLIRIIFIIIK	32
G1384.30	incomplete-splice_match	mono-exon	G1384.30_ORF.3	MIMIKIMIIIRMIIIIIIIIIIITIILLFILNMNL	35
G1384.33	incomplete-splice_match	intron_retention	G1384.33_ORF.1	MIYIYIYIYIYLFFFFLSCVDDAKQKKAKILNLS	34
G1387.2	antisense	mono-exon	G1387.2_ORF.1	MENRTTIYIQKYLYIILKYTISYFIFGIF	29
G1387.2	antisense	mono-exon	G1387.2_ORF.2	MFVYTIFVYLFMHIIHPLNVSNIRLFYKNHYREYIYIRLIILLLNGIQKY	50
G1387.2	antisense	mono-exon	G1387.2_ORF.3	MYKKCVHIIFYLFIFKQRANLCSLFIIYSIYERTII	36
G1387.2	antisense	mono-exon	G1387.2_ORF.4	MYIKSAEKKKKNIIYIYIFLCKNKTCSLI	29
G1387.2	antisense	mono-exon	G1387.2_ORF.5	MSFFYTKKILYIYIYVYISYFYCLKRIFFSFKLFHIYIYILHNFIKDNFIYCLVAIFFFFFFFFPY	66
G1389.1	full-splice_match	mono-exon	G1389.1_ORF.2	MLSFHLYIYIYIFIYLYFLPFFFFFFFFLYFIIFQSISKIF	41
G1389.1	full-splice_match	mono-exon	G1389.1_ORF.3	MVITVSTIIITTTTIIIIIIIVYRTKLFSSHITIIICIPSEMIFIKIVITYK	52
G1389.1	full-splice_match	mono-exon	G1389.1_ORF.4	MSPLIFVTLSLYIYIQICRVIHLLILLFIIILLLNYVILSFIYIYLYIYLFIFSSFFFFFFFFFIFHHLSKYL	73
G1392.12	novel_in_catalog	mono-exon_by_intron_retention	G1392.12_ORF.1	MLIYIYIYIYIYIYNTYIFLTLYILYNIIRITKLFIMNMYVRTKMKLI	48
G1392.12	novel_in_catalog	mono-exon_by_intron_retention	G1392.12_ORF.2	MPIRNNTYIYMYIYIYIYIYIYIYIYLFIFIYMCVHFVY	39
G1392.12	novel_in_catalog	mono-exon_by_intron_retention	G1392.12_ORF.3	MCSKLYIIMYIYITIHIYFIYIYNLINIFYIEVI	34
G1392.4	full-splice_match	mono-exon	G1392.4_ORF.1	MKIIKLFIILIKLILNPKKNYVFIIIEKCSI	31
G1392.4	full-splice_match	mono-exon	G1392.4_ORF.3	MNKYITILIFMQKMFLFFYGLMKIIFVLVQRMGPSN	36
G1392.4	full-splice_match	mono-exon	G1392.4_ORF.4	MHLFIMKIQMDQVHIRSIQIIVPIIIIKIIIIKIIKIIY	39
G1393.4	full-splice_match	mono-exon	G1393.4_ORF.2	MDNILIFFLSFFFVVVYLYIYFFKSYYTIRKYEG	34
G1393.4	full-splice_match	mono-exon	G1393.4_ORF.3	MYVYVYIYIYTYNCTCVVFLFFFFFFFFLVSYIYMCILIKLYTNKKDFNEFI	52
G1393.4	full-splice_match	mono-exon	G1393.4_ORF.4	MNNSTTNQKKKNYVKIKKYVFNNLQYICK	29
G1393.4	full-splice_match	mono-exon	G1393.4_ORF.5	MYVCMCMYIYIYIHIIVLVLFFFFFSFFFFFWCHIYICVY	40
G1393.4	full-splice_match	mono-exon	G1393.4_ORF.6	MQRRSRKRKTFFKYQHLQIKGFRIPKYKNCKNSTNVPKKSLLFICLKGYS	50
G1395.12	novel_not_in_catalog	at_least_one_novel_splicesite	G1395.12_ORF.1	MHNFLFLVFFCFLYFFKSFLHLTEYIYIYIYICIYLIPVCDPTLYIREQYICVNFFVYLFIYIMMIIYITNL	72
G1395.12	novel_not_in_catalog	at_least_one_novel_splicesite	G1395.12_ORF.4	MIPYNKLIITKIIIIWIILIILIIIIIII	29
G1395.12	novel_not_in_catalog	at_least_one_novel_splicesite	G1395.12_ORF.5	MNIGCTIYKVCTVYTTHICINIYIYIYIYIYFFFFFLYCDVQILKCSVPSYEPFLCCLKAFKDL	64
G1395.12	novel_not_in_catalog	at_least_one_novel_splicesite	G1395.12_ORF.7	MYSIYNTHLYKYIYIYLYIYIFFFFFFIL	29
G1395.19	novel_not_in_catalog	at_least_one_novel_splicesite	G1395.19_ORF.4	MNLPKTYPGLIPIQKLKLKLITLWIVLGKLTFLVP	35
G1395.38	novel_not_in_catalog	intron_retention	G1395.38_ORF.5	MHIIYITYQKMHTFQNKGTHQCVDPKNCLPETT	33
G1395.4	genic	multi-exon	G1395.4_ORF.1	MFEKKIFLYMNDKKKKKKKINKHYQETKQIYVIKETTR	38
G1395.4	genic	multi-exon	G1395.4_ORF.2	MKNMKRIKIYFALIMCLINKIITICYSTYIC	31
G1395.69	full-splice_match	mono-exon	G1395.69_ORF.1	MEIFLFSQKTHGVIWKERLKLVKMLLVRLLNLMIIIFFLVPPMDLLKLLK	50
G1395.69	full-splice_match	mono-exon	G1395.69_ORF.3	MKFKIIYFLIYLFYQPYFFFCFFCRRVFILFSFFFFFIKFL	41
G1400.2	full-splice_match	mono-exon	G1400.2_ORF.1	MRLFIHVKTVSCFLRKHTCFYKHYNNIIILFCYIFFFFF	39
G1400.2	full-splice_match	mono-exon	G1400.2_ORF.2	MKFRRSRKKNSPCPFCMRRTSLGNSLTLSWKIRQRVKAKIRIRNRKLMLKGTCLTK	56
G1400.2	full-splice_match	mono-exon	G1400.2_ORF.3	MSHQATSHKMMINVHRGIQEKRVKVKREEVLKKNKEKKKGVKR	43
G1400.2	full-splice_match	mono-exon	G1400.2_ORF.5	MVLLFSVFIVEQKICLCHTYYERSHRSIFTF	31
G1400.3	full-splice_match	mono-exon	G1400.3_ORF.6	MSIYMKYIKNFIIVIRKIIISLIRKYIKQKYHKMNLIYLNQII	43
G1400.4	full-splice_match	mono-exon	G1400.4_ORF.6	MAGIIIMIIIMIIIMIIIMIIIMMIIIILMIIIWKNHI	38
G1403.6	full-splice_match	mono-exon	G1403.6_ORF.1	MTIHLEVLLVSWIKVCLILMPRSKLCMRRKMKNCLVLMMIWLRIFLKRKKLKDLKQ	56
G1403.6	full-splice_match	mono-exon	G1403.6_ORF.2	MTLKKLKQLMHAKFHLNMLFLNQEKRKED	29
G1403.6	full-splice_match	mono-exon	G1403.6_ORF.3	MKLIIKLLKMKLLKMKLLKMKLLKMRILIILVILKIKN	38
G1403.6	full-splice_match	mono-exon	G1403.6_ORF.4	MKKYALSRTKRSLLLVKLIMHLLLMIRHVLPRTQTLLQPIELIVNRLLMIRHVLPRTQMLLQPIKLIVNRLLMIRHVHLSLKRSLTERTS	90
G1403.6	full-splice_match	mono-exon	G1403.6_ORF.5	MVIIVIIVIIVLVIMRRCLIIGKSLLKIFLKMKRMKLLTTIRLVIIKKRLLMQF	54
G1403.6	full-splice_match	mono-exon	G1403.6_ORF.6	MIKEEMYLRMKRFLWLILQWFHLRLTCHRKRLMLICKQKLNLNIFHNIKSS	51
G1404.3	full-splice_match	mono-exon	G1404.3_ORF.1	MKLLRTKVIIPMTIIMIIMKMMIMIIMKMMMMIMMMIMIMIMITIMIMILLMNIAI	56
G1404.7	novel_not_in_catalog	at_least_one_novel_splicesite	G1404.7_ORF.2	MFILLCVYVDLLYIYIFFFFFFFPLLIIIREKKKYMYLFIISYLYFYFWKEIFSKPYRKKIYFF	64
G1404.7	novel_not_in_catalog	at_least_one_novel_splicesite	G1404.7_ORF.4	MFLSYNQPYYTEKIIIKKKKKIKKKKKKYTYIYYIYNKYFHIYNTSLELFLIFFALRKNNSFSFSFSFFIITYKYIICLYYYVYMSIYFIYIFFFFFFFFPS	102
G1404.7	novel_not_in_catalog	at_least_one_novel_splicesite	G1404.7_ORF.5	MGIITYTYILYIYILYIYYIYIFYVYFFFFLDIVKCYIFTYIFIFNLFKKSPLYIYIIHFIYFNQLICILFILFIFIWSHF	81
G1404.7	novel_not_in_catalog	at_least_one_novel_splicesite	G1404.7_ORF.6	MCICRFTLYIYFFFFFFFSPLDYYTRKKKIYVSFYYFIFIFLFLEGNFFQALSKKNIFFLNTFFLLLYDYI	71
G1405.6	full-splice_match	alternative_3end5end	G1405.6_ORF.2	MYIYIYIYIYIYIYIYIFIYIFKFSFCDQTKACSK	35
G1406.5	incomplete-splice_match	mono-exon	G1406.5_ORF.1	MLKIYSIMRNKEQMDGSLIQKLVMKLVKLLQNYMLI	36
G1409.12	fusion	multi-exon	G1409.12_ORF.2	MKYKKKKITTKLICCKNVISRLNFCIFGEQHIFHFLFFFFSFFVLL	46
G1409.12	fusion	multi-exon	G1409.12_ORF.3	MHILRVSIFILFQKVYVHLQTRLYVMVFPI	30
G1409.12	fusion	multi-exon	G1409.12_ORF.4	MVTKTNTSIIYIIIYIYIYIFIYIYIIPLIYIF	33
G1409.12	fusion	multi-exon	G1409.12_ORF.5	MISYMYFCFHFLFIYMFNLKGQKKIITYKKKKDIIEIIY	39
G1409.15	fusion	intron_retention	G1409.15_ORF.3	MHILRVSIFILFQKVYVHLQTRVLYHHNDIYIYINIYILIYIFI	44
G1409.15	fusion	intron_retention	G1409.15_ORF.5	MFIYIITYLCLFIYLFIYLFIFSLFFYFFFLSYSCMSWYSQFKKTTKGRYYNL	53
G1409.16	genic	mono-exon	G1409.16_ORF.1	MYFCFHFLFIYMFNLKGQKKIITYKKKKDIIEIIY	35
G1409.7	novel_in_catalog	mono-exon_by_intron_retention	G1409.7_ORF.1	MKKNKKFIQKKILYLKNRVLLILETHVILMRYYNF	35
G1409.7	novel_in_catalog	mono-exon_by_intron_retention	G1409.7_ORF.3	MNILYLYIYYVTLIKIKKNIKKKKGKLNMDI	31
G141.14	full-splice_match	mono-exon	G141.14_ORF.1	MFHIYIYKFILYNVIVCLIVIIYNIYSNLVDLASSHMLVSQIKPCK	46
G141.14	full-splice_match	mono-exon	G141.14_ORF.2	MTYIYVYIYIYIYTQKNKFLLLFVFFFFLIL	31
G141.3	full-splice_match	mono-exon	G141.3_ORF.1	MCIYMFRFFLKLLPIYLVCVLHEKFNIYFKISSFKIYLLYAHLLYTFYLKYDDI	54
G141.3	full-splice_match	mono-exon	G141.3_ORF.2	MIIRIKKYVSRNIKVILHIIIIVVIYMKKKKNMKIFTIVVIAQ	43
G141.3	full-splice_match	mono-exon	G141.3_ORF.3	MVICILKIFSKKCQSYMFLKIVGYLWEILDQ	31
G1411.6	full-splice_match	mono-exon	G1411.6_ORF.1	MPIGIPKFFLNSYFSYNNKHIYNMTLKYKMYFQKQEKEKMF	41
G1411.6	full-splice_match	mono-exon	G1411.6_ORF.2	MIIANSTKIIKKKNLGEHQKILMKPMEQVIHILLKNYVTMRIPS	44
G1413.1	antisense	mono-exon	G1413.1_ORF.1	MKSELYIYIYIYKCNYIYIYIYLFIYLFV	29
G1413.1	antisense	mono-exon	G1413.1_ORF.2	MSVSPFLNIHIYIYIYIYIYIYITKNVFI	29
G1413.1	antisense	mono-exon	G1413.1_ORF.3	MPLDELVKKLNKIKQNKIKIHCLLYIYYIFNICT	34
G1413.1	antisense	mono-exon	G1413.1_ORF.4	MYTNKHHQFFIISITIVLIIYIIFEIINRKTKKKKNNYRPFIIKLYYIYIYIYIYIYIYIYLFIYLLIYFI	71
G1414.2	novel_in_catalog	mono-exon_by_intron_retention	G1414.2_ORF.1	MKYFILIHYVYIYIYICITYIYILFNNNATYFYTYILKYLLEYIFIVRKQKNKK	54
G1414.2	novel_in_catalog	mono-exon_by_intron_retention	G1414.2_ORF.2	MHTYLFIYIYLYLYLFIYLFIFIFIYLLFF	30
G1414.2	novel_in_catalog	mono-exon_by_intron_retention	G1414.2_ORF.3	MNIYIYIYIFTIIFISFCFIFCEKKKYIYIYLFIYIKLLYA	41
G1414.2	novel_in_catalog	mono-exon_by_intron_retention	G1414.2_ORF.4	MKMIKMMWKKRKKMMYKKTKTKKKMMMKDVKILW	34
G1414.2	novel_in_catalog	mono-exon_by_intron_retention	G1414.2_ORF.5	MHTKLEQKLIDIWVNGNVHTLILNKDKKLIMMKTYGKCKN	40
G1415.8	novel_in_catalog	combination_of_known_splicesites	G1415.8_ORF.1	MIKVPIHSVNQVTKIWSMKHLKIRMMKRLK	30
G1418.1	intergenic	mono-exon	G1418.1_ORF.1	MNNYINFILIILNNINDHIYMYIYFYSYCFYFFLIQYIKKLFTFFYIYIRRIFQI	55
G1419.4	full-splice_match	mono-exon	G1419.4_ORF.1	MIKKIKNIVITIMIIIIIIIIIIIIIIITYVMIIMMVLKLILEKPY	46
G142.2	antisense	mono-exon	G142.2_ORF.1	MFVLFFYNLISYLVYAYIYINRFYLNLYHSILEHEQFHHL	40
G142.2	antisense	mono-exon	G142.2_ORF.2	MCIHIQYIYIYIYIYNILHTITSYYDLIQNNQLAKNIYILIIK	43
G142.2	antisense	mono-exon	G142.2_ORF.3	MFYYKALLLIVIYTEKQNKIYMIYRLILR	29
G142.2	antisense	mono-exon	G142.2_ORF.4	MYVCMYVCMYYVCMGVCKFIHVIIYRLVVHF	31
G1420.18	novel_in_catalog	intron_retention	G1420.18_ORF.1	MANYRRSKRGNNFKIFIFILNIYIYIYIYIYTCILFLFFFRVY	43
G1420.18	novel_in_catalog	intron_retention	G1420.18_ORF.3	MPKKKKERKKKERNIKGKEINYKNYVYIYIYI	32
G1420.2	genic	multi-exon	G1420.2_ORF.2	MVLKKYIKIYLIEKLFHYQEDYQVLKAVYYH	31
G1420.2	genic	multi-exon	G1420.2_ORF.3	MFYYTYMIKFAHITLTYMCKDKKIIHTYIYLYIYIYIYVYIFFFFFFFFKFTFLIML	57
G1420.7	novel_in_catalog	intron_retention	G1420.7_ORF.1	MANYRRSKREYINGCKPYGYNIRHVDKTNENF	32
G1420.7	novel_in_catalog	intron_retention	G1420.7_ORF.3	MIVILVIIKNQTILNHPVILIITLRMNSIMISMMQMIVKNLWT	43
G1421.2	antisense	mono-exon	G1421.2_ORF.1	MKKKKKINIFTKILPQMRNLYECTISRSFSQVEL	34
G1421.2	antisense	mono-exon	G1421.2_ORF.2	MCIFFSSFFLSFFFLLFLPYYLHFYELLKKY	31
G1421.2	antisense	mono-exon	G1421.2_ORF.3	MKQNETKLNKTHKYIYIYIYNTTLFIIYIIFFLPFVFFYL	40
G1423.1	novel_not_in_catalog	at_least_one_novel_splicesite	G1423.1_ORF.1	MQKLTAKKIVSKYLHHHLIYINKLLTKPKILS	32
G1423.1	novel_not_in_catalog	at_least_one_novel_splicesite	G1423.1_ORF.2	MTQNIIMMNTFVIYKQHNISYFILTKSTITLYIKKMYYHIYLILRNIKTY	50
G1423.19	full-splice_match	mono-exon	G1423.19_ORF.1	MTFLNLFKRIKIKTKKKNKRHHFYYIIYVL	30
G1423.19	full-splice_match	mono-exon	G1423.19_ORF.2	MHHIFVNGTCLMPYIYEHVHVLCHIFMNMYMFYVIYL	37
G1423.19	full-splice_match	mono-exon	G1423.19_ORF.3	MSYIYEHVHVNIYMYIYITNSILYSNRFNFYRCKNE	36
G1423.19	full-splice_match	mono-exon	G1423.19_ORF.4	MLLINKYPFEEFYFSFCHKHFIKLRITYYLFIFFFFFSFS	40
G1423.19	full-splice_match	mono-exon	G1423.19_ORF.5	MFMLLYIFILHIFLYIFGFNDVFESFQKNKNKNKKKK	37
G1423.19	full-splice_match	mono-exon	G1423.19_ORF.6	MNHKFYIFKIYIVSILIILGIKNMHILKYSLIRFSE	36
G1425.1	antisense	mono-exon	G1425.1_ORF.1	MNIMMVNDNIIYIYIYNIYIFIFIYYLFIFVCPATFINSMFLPFLINF	48
G1425.1	antisense	mono-exon	G1425.1_ORF.2	MKTMCVHYLRGHVDSFLCYKSEHINMSAP	29
G1425.1	antisense	mono-exon	G1425.1_ORF.3	MIILFIYIYIIYIYLYLYIIYLFLYAPPPL	30
G1425.1	antisense	mono-exon	G1425.1_ORF.4	MYFINRMIRRIIFKLNYIIYIHITYYTNRKYIFIVYFITVRIFYIFYYIYFM	52
G1425.1	antisense	mono-exon	G1425.1_ORF.5	MHMFLSKGFIVIILYFSKVKYLCISLQMIIIIPSLLFDILNSTSYKLKINSFFSKELYLILLLSLLLLSL	70
G1426.1	genic	mono-exon	G1426.1_ORF.1	MNNIYMLYMNINFFLIFSCITILYENCNF	29
G1426.1	genic	mono-exon	G1426.1_ORF.2	MHKTYMYKKELYIYIYIYIYIYIYSHIYIVDITVCLLMYYFSLDKKFLFFS	51
G1426.1	genic	mono-exon	G1426.1_ORF.3	MKIVIFNNNIYIYIYNIMKVISIHIYIYIYIYIYIIVYLN	40
G1426.11	novel_in_catalog	intron_retention	G1426.11_ORF.1	MCKYFSFLLFHFKMCLFNLTYIHIFIFSYFHIFICSYFIYYLFFFFFLFLIFPIFISA	58
G1426.11	novel_in_catalog	intron_retention	G1426.11_ORF.5	MNIFLLFYSYKIKQKKRKKKKRKKKKRKKKYTSGNE	36
G1426.11	novel_in_catalog	intron_retention	G1426.11_ORF.9	MFIFYLLFIFFFFFVLNISYFYFCLNNMHFI	31
G1426.25	fusion	multi-exon	G1426.25_ORF.2	MNSSAHIYICIYIHMWNILFFIVNIRCDIFLRITYDYKNICIN	43
G1426.25	fusion	multi-exon	G1426.25_ORF.3	MVYVLNIVHLFMHIMKKTYFIYFLLYVVIEVI	32
G1426.25	fusion	multi-exon	G1426.25_ORF.4	MRIFPNKSVTVNFLRPCRFLIFIVLIFFLTW	31
G1426.25	fusion	multi-exon	G1426.25_ORF.5	MNMILYIYIYIYIYIYIFFLFEKGNDISDI	30
G1426.26	incomplete-splice_match	intron_retention	G1426.26_ORF.3	MSGYFFFFFFFFFSLCLLVILPFVLSFLHVFMIQYFYIILFFISNS	46
G1426.3	novel_in_catalog	intron_retention	G1426.3_ORF.2	MYSFQTRKKKKKKNRHFVCFCLHLIILNTNHFLLW	35
G1426.3	novel_in_catalog	intron_retention	G1426.3_ORF.3	MYRHTYNLNIYVDIIYLLFHCFPIIPLFVHIFEFLFTIQN	40
G1426.3	novel_in_catalog	intron_retention	G1426.3_ORF.6	MVTINFLFNLIYYIYIYIYIYLFIYLFLIFVYILYTVCLI	40
G1426.3	novel_in_catalog	intron_retention	G1426.3_ORF.7	MKRVMLLACLKEKIPTTIKRKKRRFLIKKRKKKKKKKKRKKKRLYI	46
G1426.44	novel_not_in_catalog	at_least_one_novel_splicesite	G1426.44_ORF.2	MRIFPNKSVTVNFLRPCRFLIFIVLIFFLTWIPSLTLLH	39
G1426.8	incomplete-splice_match	5prime_fragment	G1426.8_ORF.5	MKRVMLLACLKEKIPTTIKRKKRRKISRRKVERKRT	36
G1429.2	full-splice_match	mono-exon	G1429.2_ORF.1	MSYQKVKSAVIIKMVIYLNIFQHHLIKTYIMK	32
G1429.2	full-splice_match	mono-exon	G1429.2_ORF.2	MYIYIYIYIYICVYFYLFIYLFIFFFLFIRLT	32
G1429.2	full-splice_match	mono-exon	G1429.2_ORF.3	MPILYAYMMGYIYIYIYIYINKKYIFLYK	29
G1429.2	full-splice_match	mono-exon	G1429.2_ORF.4	MNIYIYIYIYYFDHPLIYKIIKYIYIYLFIYVFL	34
G1429.2	full-splice_match	mono-exon	G1429.2_ORF.7	MYVYIYIYIYIYMCIFLFIYLFIYFFFFVYTFNIK	35
G1431.18	full-splice_match	mono-exon	G1431.18_ORF.1	MYLLYKKKIYIFQPYLLKIYIYILFYNMNIYYI	33
G1431.18	full-splice_match	mono-exon	G1431.18_ORF.2	MTLYIYIYIYLYLYMYVFFSFFFLSSLIITLCYNM	35
G1431.19	full-splice_match	alternative_3end	G1431.19_ORF.1	MIILYFLFIQFFLFLSFHTSKIIKNIIYQIILYIYIYNIYICINVLSIYVSFENNFNHTFYKIQCG	66
G1431.19	full-splice_match	alternative_3end	G1431.19_ORF.2	MGDYNNHINIYIHIYIFIYLFNILFLLYNKMFIYII	36
G1435.19	fusion	multi-exon	G1435.19_ORF.2	MILKIKIKIIIIIIIIIIIIIIIITILIIVVYLVVLWALIKTTAMLYLWNMPIYQNMNMKM	61
G1435.19	fusion	multi-exon	G1435.19_ORF.3	MSIQHMLIKIIHQNIILIWIIPLIGMMLMMVTEGTFI	37
G1435.20	genic	mono-exon	G1435.20_ORF.1	MYIYIYIYIYIYNMNTYLCICLYIFIFLFHFSYF	34
G1435.43	novel_in_catalog	intron_retention	G1435.43_ORF.1	MNISILYEKIEAAGNYIIYIYIYIFIYIYIYVFILFYFFSF	41
G1435.43	novel_in_catalog	intron_retention	G1435.43_ORF.2	MKKLKLQEIILYIYIYIYLYIYIFMYLFYFIFFPFEGYKVGYGFGIFT	48
G1435.5	novel_in_catalog	intron_retention	G1435.5_ORF.1	MRHIRISMIYIYIYIYIHMYIFIYLYIVSSNL	32
G1435.5	novel_in_catalog	intron_retention	G1435.5_ORF.2	MHLLRSFLVTSVINLKVNVLKHMERGRLFYYSLL	34
G1435.5	novel_in_catalog	intron_retention	G1435.5_ORF.4	MYIIFYLFYFTIFFFFFFLFMHDLVYYNTR	30
G1435.5	novel_in_catalog	intron_retention	G1435.5_ORF.8	MKLILYIYIYIYIYIYIYMVHLKYLYTITCLYKKKKKKVLFMIMYKMCI	49
G1435.6	novel_not_in_catalog	at_least_one_novel_splicesite	G1435.6_ORF.1	MTTTKEHDYNRVHVVQLIERIIRLLFRRIYI	31
G144.2	full-splice_match	mono-exon	G144.2_ORF.1	MKIAITVNHQNAECKLHRYYFFSIPVLLFLLY	32
G144.2	full-splice_match	mono-exon	G144.2_ORF.2	MLNVNYTDTIFLVFRYSYFYCTEGKLFSCPTHLYRNLLLYIFFFIKKYV	49
G144.2	full-splice_match	mono-exon	G144.2_ORF.3	MHTIIYIYYCFIISEQLLLGSVHIDLASCTSRSRSEDYLKDR	42
G1443.3	incomplete-splice_match	mono-exon	G1443.3_ORF.1	MKKKNISLLLQILYIIYVMHVQEFIFLIKKYSIS	34
G1443.3	incomplete-splice_match	mono-exon	G1443.3_ORF.2	MLVYYMKNYFILSQKKVLITSILFNLNNWLCLYMHMLISD	40
G1443.3	incomplete-splice_match	mono-exon	G1443.3_ORF.3	MNILFKNCLCLYKHTQKVLNIWTHFLINFVIQYIFL	36
G1445.4	full-splice_match	alternative_3end5end	G1445.4_ORF.10	MLLLIQQIIKLSISQMILQNHKKIQHPFCRHQKRYKKIVY	40
G1445.4	full-splice_match	alternative_3end5end	G1445.4_ORF.11	MVVIKKRNLILPIHFKFFYVTLNYIFMPFIFIIIKEFRKIYKYK	44
G1445.4	full-splice_match	alternative_3end5end	G1445.4_ORF.13	MRNKIKKKYIYIYIFMYLFNILCMMTCKFYVPKQLYNLFAACI	43
G1445.4	full-splice_match	alternative_3end5end	G1445.4_ORF.2	MTQMNKLDKWERIKMITKSNIIIIIIIIIIQGMITLMVMVIILCCVKCMKIKLKNLIKD	59
G1445.4	full-splice_match	alternative_3end5end	G1445.4_ORF.3	MVTRGVAQQKWKIIWPKVIINRLRRRTKR	29
G1445.4	full-splice_match	alternative_3end5end	G1445.4_ORF.4	MIRMNKIYIPWMILTIIIIILIIIIIFIIALI	32
G1445.4	full-splice_match	alternative_3end5end	G1445.4_ORF.5	MSMKIMQNLFRIILVKLVKYILKKKKNIFY	30
G1445.4	full-splice_match	alternative_3end5end	G1445.4_ORF.6	MTKMTKIYLIVHLVVCHRTLEIMIYLYLVVQN	32
G1445.4	full-splice_match	alternative_3end5end	G1445.4_ORF.7	MDTIKWILSTNQKLRIKSIQMMIYLIVRKVKMKKQTKMIIMMIWFMILRKMEYIIKERKKKKKK	64
G1445.4	full-splice_match	alternative_3end5end	G1445.4_ORF.8	MKIIKKMIIIMIKKMIIIMIKKMIFIMIKKMIFIMIKKMIFIMIKKMIFIIIKRIIM	57
G1445.4	full-splice_match	alternative_3end5end	G1445.4_ORF.9	MMRREKKKIIISFLKRVMKLIVIIVVLFY	29
G1447.12	fusion	multi-exon	G1447.12_ORF.1	MLRNFIDIHIFYLKFIRKKKYIQVFLSCYKLC	32
G1447.12	fusion	multi-exon	G1447.12_ORF.4	MFILIILPFNASKFYRYTYILFEIYKKKKIYPSFSFLLQIVLT	43
G1447.4	novel_not_in_catalog	at_least_one_novel_splicesite	G1447.4_ORF.2	MVYIMDYYIIMYISCILYNYMVLFFLSLSSKYTQKKKRSTQNFFLRNYNI	50
G1447.6	fusion	multi-exon	G1447.6_ORF.3	MNIYMCHINVYPSIIITYKSFFFFFLLFFFIFLFFIFMF	39
G1447.6	fusion	multi-exon	G1447.6_ORF.5	MIKMKKNKMMNQQIKTLKKKVLKMISKVNIHILCK	35
G1447.6	fusion	multi-exon	G1447.6_ORF.6	MFIHQLLSHTNPFFFFFFFFFLFFYFLFLCFSFCLSLFE	39
G1447.8	novel_in_catalog	mono-exon_by_intron_retention	G1447.8_ORF.2	MCSLYIHIIIYIYIYIYYICVYFFFFFFFSSVPFYSM	37
G1448.2	antisense	mono-exon	G1448.2_ORF.1	MKIKIKINNIYMYIYTYIYIFFFMSLIYYKVLLIKQMTC	39
G1448.2	antisense	mono-exon	G1448.2_ORF.2	MISSFSTKSDKHMEQDSFFNFLVKVYLNVVISEKKVLGTPFFFLGIF	47
G1448.2	antisense	mono-exon	G1448.2_ORF.3	MKLGHIQTHIHNIFIYIIFMLFLYIPSFHIFLFEKIYK	38
G1449.3	genic	mono-exon	G1449.3_ORF.3	MCLFLLFYLLFFFFYIGDFFKYEYGTFKRIRK	32
G1452.2	genic	mono-exon	G1452.2_ORF.2	MCIHIYYFFIYIIIIIIFFFFVGECELKWLFIDFILM	37
G1452.2	genic	mono-exon	G1452.2_ORF.3	MIAIRCYIYIYIYIYIFMYVCLYVYMFIC	29
G1452.2	genic	mono-exon	G1452.2_ORF.4	MSFFKFFYIYGILYFVRRIYFHIYIYICVYIFIIFLFILLLLLFFFFLWVSVN	53
G1452.2	genic	mono-exon	G1452.2_ORF.5	MRMWRIVEERIIFFITLLIFLILIQDVMINF	31
G1452.2	genic	mono-exon	G1452.2_ORF.6	MILGIFFFHLFLMKIYKYQIILFVKMLYIL	30
G1457.10	incomplete-splice_match	mono-exon	G1457.10_ORF.1	MVQWMVQWMVQWMVQWMVQWMVQCMIREIIKKMVTEDT	38
G1457.11	genic	mono-exon	G1457.11_ORF.2	MYILNYLYIGTIGIFFLVLLLIIVHDHLEYY	31
G1457.11	genic	mono-exon	G1457.11_ORF.3	MCYIYIYIYLYLYFLLFFNKIITTKKKEK	29
G1457.11	genic	mono-exon	G1457.11_ORF.6	MDKFFFFFFFFFFCFYFEISFCENDKVKLKYIKIKYKNEIIFIMLLNMNNILYYCILCNLLYLYIYIYIYIFLNALLYMCIIYSLLK	87
G1457.3	full-splice_match	alternative_3end	G1457.3_ORF.1	MYLSIYCCSVIPKKEKKKIKINKIIILIFHIYLFILLLFIFLFFF	45
G1457.3	full-splice_match	alternative_3end	G1457.3_ORF.2	MLTISICIIWCICSLICKYIYNIYIYIYILL	31
G1457.3	full-splice_match	alternative_3end	G1457.3_ORF.3	MKSQKCMIRIIPMMIKNILILVRKIFLILLTCIKNFIIILMKMKNNYYKTKKRKSKCV	58
G1457.3	full-splice_match	alternative_3end	G1457.3_ORF.5	MHVTLVRIIQKRLKFILRSIRRREKIVLRILTGKILNFIISKIYI	45
G1457.3	full-splice_match	alternative_3end	G1457.3_ORF.6	MVRKKMKVLIELIIMISIIISLMRKKMIIFHIIML	35
G1457.6	novel_in_catalog	mono-exon_by_intron_retention	G1457.6_ORF.6	MFLYIHIIYIYIYIYILCIPLFIPFVASFSTRSFYKYALFFFLGKL	46
G1458.1	genic	mono-exon	G1458.1_ORF.2	MLKRNFKKGILYLINHKAFYSVYFFCHPNDI	31
G1458.1	genic	mono-exon	G1458.1_ORF.3	MIYDSFIYMYIFFFFFFHVKYPLRTIFFGEYEIGNECKDKFISSFINTFTVSSF	54
G1458.1	genic	mono-exon	G1458.1_ORF.4	MIYYYHHFLNLTHFVLNYFHHHIFLHINNPSFLY	34
G1459.2	full-splice_match	mono-exon	G1459.2_ORF.1	MILPRKILQMKHRLCMIIKMRRIHILKIMTII	32
G1459.2	full-splice_match	mono-exon	G1459.2_ORF.2	MKQTTVVYPVILIAIQRKQIYTITRMIIIMLMYYVQIITRKILKI	45
G1459.2	full-splice_match	mono-exon	G1459.2_ORF.3	MIILLRMIHQMKIRIMKKSLIITKKKINKSNYQTTRKIKIKIKMKIKIKEYH	52
G1459.2	full-splice_match	mono-exon	G1459.2_ORF.4	MHSRSHIKLKRKLKSKKKRKNLHPKKIHPKVKEHQKVVREERKGHLLL	48
G1459.2	full-splice_match	mono-exon	G1459.2_ORF.5	MKVKQKDSFGKLYLKMIYQELYLKIKKNL	29
G1459.4	full-splice_match	mono-exon	G1459.4_ORF.1	MKTKIKIMIIIIIIIIIIQIALVIIIMKNLL	31
G1459.4	full-splice_match	mono-exon	G1459.4_ORF.2	MSKIKLMTHLLIIKMKNIITQIKHIIIIIIMMMIIIICGGIHLMKKSKTFLTILMMYILI	60
G1459.4	full-splice_match	mono-exon	G1459.4_ORF.3	MLTNICNQINNFKLLRILFLIHHLLIESNHYMLIHGEIH	39
G1459.4	full-splice_match	mono-exon	G1459.4_ORF.4	MTLQILSKTILQMVPSKVVVQMLVPIVVAQI	31
G1459.4	full-splice_match	mono-exon	G1459.4_ORF.5	MMMTFHLITTQIQPFFHMMMKKKRSLALTNIIKVLKESRKKVYYLIEVVLLVH	53
G146.4	novel_in_catalog	mono-exon_by_intron_retention	G146.4_ORF.1	MYYLYMKGKKLDHSVIYIYIYIFFFCCCIKKSVKNFTYILIFI	43
G146.4	novel_in_catalog	mono-exon_by_intron_retention	G146.4_ORF.2	MYIFLIFIIYIYIYMFCYLINLIIFFLFF	29
G146.4	novel_in_catalog	mono-exon_by_intron_retention	G146.4_ORF.3	MCIYNYKYKLNIYLYLYLYLYLNFCLYFYI	30
G1461.1	full-splice_match	mono-exon	G1461.1_ORF.1	MYYMYLITILCGQNKKIFLFFIFFFYMIFKN	31
G1462.6	full-splice_match	mono-exon	G1462.6_ORF.1	MIMINLLTIIIIIIIIITTIFIMHMLMMIY	30
G1462.6	full-splice_match	mono-exon	G1462.6_ORF.2	MKKKIIKILKRRNTNTIIHTIKIFNIMKHMNMNNITTMIRNLIIQQIKI	49
G1462.6	full-splice_match	mono-exon	G1462.6_ORF.3	MMIKILQNNLIILREKMNIHHIKMTISQM	29
G1462.8	full-splice_match	mono-exon	G1462.8_ORF.1	MLILYINKIIFINATKIKKRTTMILLAIIIINNMI	35
G1462.8	full-splice_match	mono-exon	G1462.8_ORF.3	MIIIMIIIIIIIIIIILTIVQVFMYKTYNTLIIKMR	36
G1462.8	full-splice_match	mono-exon	G1462.8_ORF.4	MQMTLKVILKMIIKMIVKRIVKRIVKRIVKMIVKMIFFNMKKNVVITKTNILFFIRIMKIILIIQ	65
G1462.8	full-splice_match	mono-exon	G1462.8_ORF.5	MKYLFYLLMKLIITKKNIKKSKHKVEKKIHI	31
G1463.1	full-splice_match	alternative_3end	G1463.1_ORF.1	MNMRTLKRKREKKSIKKKSMVQKKAFIRRNFHTVIMHIINFHSIIIVKRNRTMVIKIRRNI	61
G1466.1	antisense	mono-exon	G1466.1_ORF.1	MLYYITHKYKKIIFYIIVFYYLMIFLGSVE	30
G1466.1	antisense	mono-exon	G1466.1_ORF.2	MKKKKKKKHAVSGLFFIKYLYIAVYIYVYLNNICVNFF	38
G1466.1	antisense	mono-exon	G1466.1_ORF.3	MFKIKGYENKKYKECVCRNIKKKKKKKRNYKSYPLLKVLCKK	42
G1468.10	genic	multi-exon	G1468.10_ORF.1	MSFLDGNIYINELLYIGFTLGVRFLCTLPL	30
G1468.104	full-splice_match	mono-exon	G1468.104_ORF.1	MNLQVIICEFPIKINLYNYIYYIFIYNYIYIIL	33
G1468.104	full-splice_match	mono-exon	G1468.104_ORF.2	MFCVRQNLYYNYIKIYNNYEYRDIIYFYTFLSFLL	35
G1468.104	full-splice_match	mono-exon	G1468.104_ORF.3	MHYNIFNKSHINIIYNKNTFYYFFIPKKKKKKKLI	35
G1468.104	full-splice_match	mono-exon	G1468.104_ORF.4	MNIAILYIFIRSYLFYYKNNFFIKIKLYKNVKFK	34
G1468.12	full-splice_match	mono-exon	G1468.12_ORF.2	MRYAMKIAVTVNHQNAECKLHQFPSGNSGTPTENKIILCSLGFF	44
G1468.142	antisense	mono-exon	G1468.142_ORF.1	MGRAEILKIYQNCLYHHYPFLLNWIEGYYYIPKNIWIYNFRIFYFLLQM	49
G1468.142	antisense	mono-exon	G1468.142_ORF.2	MREKKLPFKNVQIIILLHIRVFKFNYLFIIFFFFCSSVLI	40
G1468.142	antisense	mono-exon	G1468.142_ORF.3	MYFMYFILTTALFFMYHHRLLRKKKKNIYIYIYIYMHSYL	40
G1468.142	antisense	mono-exon	G1468.142_ORF.4	MYRLSYCYISVSSSLIIYLLFFFFFVLQF	29
G1468.142	antisense	mono-exon	G1468.142_ORF.5	MLNKITNRNNKKMNVYIYIIFLNKRKITETENCQFKKKKKNTFIF	45
G1468.147	novel_not_in_catalog	at_least_one_novel_splicesite	G1468.147_ORF.1	MKKICLTDQTVYLMIRINTSMKHIMNNMDYT	31
G1468.147	novel_not_in_catalog	at_least_one_novel_splicesite	G1468.147_ORF.2	MIHKTILMSKKMKMVKIMTMKNIMMKSLTINK	32
G1468.176	full-splice_match	alternative_3end5end	G1468.176_ORF.1	MNIIFLIICNVFFFFLLYFSFKENKRKKIKIN	32
G1468.176	full-splice_match	alternative_3end5end	G1468.176_ORF.2	MCYVNIKRNSQLIILSLIIIIRRNLISVMNV	31
G1468.177	full-splice_match	alternative_3end	G1468.177_ORF.3	MYFFFVILFFIYIYYIYIYIYITLFYKTQFYLYILRVKIFKTYIFLFKI	49
G1468.177	full-splice_match	alternative_3end	G1468.177_ORF.5	MKKKKQELKIKKQELKIKKQELKIKKQELKIQRTNLEKKIKKKIEDITI	49
G1468.2	full-splice_match	mono-exon	G1468.2_ORF.1	MQVKVYIYFICRNCERLIKTVIVYLTFLL	29
G1469.9	novel_not_in_catalog	at_least_one_novel_splicesite	G1469.9_ORF.1	MKFGNLQLHLQKKIKYPKIIDPNIFGNVIISFNPI	35
G147.16	novel_in_catalog	mono-exon_by_intron_retention	G147.16_ORF.2	MYTSNILICYNIFLKSLHFVYFPNLLYIYIFTYIFTYL	38
G147.9	full-splice_match	alternative_3end5end	G147.9_ORF.1	MIFYKPFFFFFFFFCFVLLYILLYIYIFLKIQKNKNNYYIQYIIYIYNT	49
G147.9	full-splice_match	alternative_3end5end	G147.9_ORF.2	MKRMMYLQRVMTTLRMLIIIMKFQVQLIQRILLMLMIKIMKTL	43
G147.9	full-splice_match	alternative_3end5end	G147.9_ORF.3	MHKVDSFYQAHINIENKEDVESYLVFMRRLMIQKIMIKKIYPKTKRRTINKKKC	54
G147.9	full-splice_match	alternative_3end5end	G147.9_ORF.4	MIRKMKKQCNNQIKQVKKPTMKLWYHYQVH	30
G1472.13	genic	mono-exon	G1472.13_ORF.1	MVLLLLLLQSKPSLQFLILQLQPNCRNFLLV	31
G1478.2	full-splice_match	mono-exon	G1478.2_ORF.1	MIMWMRDILAMVENKTDLVKDKYLNVVTVK	30
G1478.2	full-splice_match	mono-exon	G1478.2_ORF.2	MKMQNLVNYHLKKLGNIGGQFIEKSYGKH	29
G1478.2	full-splice_match	mono-exon	G1478.2_ORF.3	MKRKYKHIYLITRYLIIILVMNIINKFLKNIRTRNMKLLTNF	42
G1478.2	full-splice_match	mono-exon	G1478.2_ORF.4	MMWIRHFLIQNIVKCVPIVKSIVKMETVK	29
G1478.2	full-splice_match	mono-exon	G1478.2_ORF.5	MLKTMKHGNVIIKIVTIINVKWKAIVKTIRARKK	34
G1480.1	genic	mono-exon	G1480.1_ORF.1	MYVFSYFFFFLIYNFTKYIKHKKIIYVIKYINKGIHNIYKIFH	43
G1480.1	genic	mono-exon	G1480.1_ORF.2	MNLGNKCTKKKWKRMLKYIKVNWKEIWQAHQFWGKQRAPINRAHLNIINFLVLAVKGIRAEIDKQFVFPMNMEVNVHLIE	80
G1480.1	genic	mono-exon	G1480.1_ORF.3	MMLGPVLLSDDYIYVIIIWKKWAQRKSRIKMFCWPRCVWQQNMKDNHY	48
G1480.1	genic	mono-exon	G1480.1_ORF.4	MTQKNYIVALMDIIVRDLFQIKIIVLGILFVLRVRINAFLMTFG	44
G1480.1	genic	mono-exon	G1480.1_ORF.5	MYSIGTKFCGYRRYRTRQRSFPWSSTKKKKIRREFKTNV	39
G1480.10	incomplete-splice_match	mono-exon	G1480.10_ORF.1	MFLIISVSHSKTKATKNITMMTKNYPHIKN	30
G1480.10	incomplete-splice_match	mono-exon	G1480.10_ORF.2	MRVRVVKKRWIHVLKALQIVSSAINNVNNILNLLQNGNLNGKQCHINTKHYTKKQNVMLHLVLLKNVPNFQRKINVLLIS	80
G1480.10	incomplete-splice_match	mono-exon	G1480.10_ORF.3	MNWGRPWGATYKQNFVNTKLVVKLVVQKTKNMPLEKNHMIMMMRVLAGHQNPLEVLALEKVPPAPTPTHAAPPLLVPAKSKKMATKSIPKKKKTKSRRSRRRKRCVRWWTHFLMNQMVEKME	122
G1480.10	incomplete-splice_match	mono-exon	G1480.10_ORF.4	MVQNPKTNKNSTTYCLKTGGKNMDLRYGKGCYAP	34
G1480.10	incomplete-splice_match	mono-exon	G1480.10_ORF.5	MSVTLMLKIPKQNVKRNAKYMNNLLNNGNLNMNNKAKNLQQIKYNLNMQLMPT	53
G1480.10	incomplete-splice_match	mono-exon	G1480.10_ORF.6	MELLLTNVIISAWKMRRDNHKHLLAAKNNNNKTNHLQKTTILKRSIVLLKKLLISAIVLNLLNLNIV	67
G1480.10	incomplete-splice_match	mono-exon	G1480.10_ORF.7	MKKKCIRFFHQIVIHVIINQVIASTLKSNGYAII	34
G1480.2	genic	mono-exon	G1480.2_ORF.5	MNLTMIYLIVILIRNIINHFIKNLQKVTIKKCMIF	35
G1480.2	genic	mono-exon	G1480.2_ORF.6	MVLVLKHRYIQLYEMRRLLQLKFSLAETTRKI	32
G1480.24	antisense	mono-exon	G1480.24_ORF.1	MLVQYPLLTHLHIANILFPFCPPRIFRKHMWE	32
G1480.24	antisense	mono-exon	G1480.24_ORF.3	MFFSNSSTKFCDISITAHFKNGFKYFRKEIIYTKIF	36
G1480.24	antisense	mono-exon	G1480.24_ORF.5	MYQMSYQNITRNIYSSNNFIYWSFFFIFFFRL	32
G1487.2	antisense	mono-exon	G1487.2_ORF.1	MKSLLCLFIEIIHHFFHLWVTIIVDRCIQFTFA	33
G1487.2	antisense	mono-exon	G1487.2_ORF.2	MKNMVSSKKNNMCSKHSTNTNLTKHIYSSNSFIYWSFFFIFLFLR	45
G1487.2	antisense	mono-exon	G1487.2_ORF.3	MASLCISVSNVANLSINSFSNLSFNIIFWISLSHLSLHFWRVVFILSSYS	50
G1487.2	antisense	mono-exon	G1487.2_ORF.4	MTLWLVFFVYDVLWCVVFCGYLPIKNGDIYM	31
G149.2	intergenic	mono-exon	G149.2_ORF.1	MKKIIKDTKYLGFSASQKKKKKKYKIIYYIVNCPLYFFCSKQNEKN	46
G149.2	intergenic	mono-exon	G149.2_ORF.2	MCNYIFINIICLYFTSTVLINYHYINNNYYICV	33
G149.2	intergenic	mono-exon	G149.2_ORF.3	MIYVSEIIIFLKLLFCIFGYKKKKEKELIKYFGRSSSFFFFFFFLINLLRMLKSLMKRKKMKSLTLKKC	69
G149.2	intergenic	mono-exon	G149.2_ORF.4	MRKIDTYIKKRKYKIFRIKKKIILGLLREIISFLICSFNF	40
G149.2	intergenic	mono-exon	G149.2_ORF.5	MISYQMVIYIYIYIYMYMLNCLVCSDPFFKIKKKCQKRSKRGKTTKKK	48
G149.2	intergenic	mono-exon	G149.2_ORF.6	MNKKLTYFGYILLLFFFFIISPYVHFFWGYM	31
G1493.1	full-splice_match	alternative_3end5end	G1493.1_ORF.1	MIKVKKFNKMKYIKKKKKKKKKKKKKYVKYIVLCFCKRINY	41
G1495.6	novel_not_in_catalog	at_least_one_novel_splicesite	G1495.6_ORF.2	MKFIIYKIIIIIILIYIIYKYLKKKINDKKM	31
G1499.2	intergenic	multi-exon	G1499.2_ORF.1	MEICVIEYIPPHIFMFLFYSIESNKSILKKCK	32
G1504.4	genic	mono-exon	G1504.4_ORF.1	MYINSSTLFHTVFFKIRRFPISIYGNKITRNIIMELVYIFYIT	43
G1504.7	novel_not_in_catalog	at_least_one_novel_splicesite	G1504.7_ORF.2	MKMMTTMTIINLLVTHLYQMNVKLPHHLVKQPVPIHQVHLFMLQPMQKIKNVP	53
G1504.7	novel_not_in_catalog	at_least_one_novel_splicesite	G1504.7_ORF.3	MLRRIRKNMQAYVCSCYPFSFSRFTRSSLHEI	32
G1506.4	full-splice_match	mono-exon	G1506.4_ORF.1	MKISIIRRIILVKIILIIIIIIIIVRMEVEILKRVETS	38
G1506.4	full-splice_match	mono-exon	G1506.4_ORF.2	MNLIIIQRTILTCLVIIIFLGITAYIVKVIKMK	33
G1506.4	full-splice_match	mono-exon	G1506.4_ORF.3	MKNLRKISIVRILVGTVLKILMIHMNTKIMFHLLRQTIEKI	41
G1507.7	incomplete-splice_match	mono-exon	G1507.7_ORF.1	MVKNTNQQVIDQKPDGKLYPLILNAFINYLLLS	33
G1508.19	novel_in_catalog	intron_retention	G1508.19_ORF.1	MIKMIIQMKMVIIFIIIKIWIIGINKIIIIIIIIK	35
G1508.19	novel_in_catalog	intron_retention	G1508.19_ORF.2	MKIYEILKGLWTNIILLIVIRIKILLENVKIFKSFSLD	38
G1508.19	novel_in_catalog	intron_retention	G1508.19_ORF.3	MCIMYKYMFSIINIIYMYVCIYVCIYLFIFIFF	33
G1508.19	novel_in_catalog	intron_retention	G1508.19_ORF.5	MWVYLFTYLFIYLFNIYIFFFFCFCKTYNLYISFNYNLR	39
G1508.19	novel_in_catalog	intron_retention	G1508.19_ORF.6	MYMYMYIYICVLCISICFQLLILFICMYVYMYVFIYLYLYFFR	43
G1508.19	novel_in_catalog	intron_retention	G1508.19_ORF.8	MYICMYLFIYIYIFLGKKFFRFEVHLCIYTL	31
G1508.19	novel_in_catalog	intron_retention	G1508.19_ORF.9	MDIYIFFFITLEIYIYIYIYVGLFIYLFIYLFI	33
G1508.26	incomplete-splice_match	mono-exon	G1508.26_ORF.1	MLQIKVVLYLLIQIVIIIIIIIKVIVITKV	30
G1508.26	incomplete-splice_match	mono-exon	G1508.26_ORF.2	MPHKNIDIIFSYILCYNIMKLVYKHYILRIIYF	33
G1508.3	incomplete-splice_match	intron_retention	G1508.3_ORF.1	MVGLLFLIVVKVWNHNRKLYGNKLINIILVE	31
G1508.3	incomplete-splice_match	intron_retention	G1508.3_ORF.2	MVMYILKLNQCIIITSKKMKKENKLIKNKMVLMKKKRKNKNILNKI	46
G1508.3	incomplete-splice_match	intron_retention	G1508.3_ORF.3	MYIVRIYVPIIFVFVFIFQIFFFFFFFFFFFLLFHYI	37
G1510.2	full-splice_match	mono-exon	G1510.2_ORF.1	MPSYYIYLYILFIYDGHYNRYNLYIIHICNTLY	33
G1513.9	full-splice_match	mono-exon	G1513.9_ORF.1	MCVFTCTLPYYTIIFHSSRYNDVELYYSHRQ	31
G1513.9	full-splice_match	mono-exon	G1513.9_ORF.2	MFIMHKLYYKYKFITFAYIFFICRKIVFTWHNMNDALNYIL	41
G1513.9	full-splice_match	mono-exon	G1513.9_ORF.3	MHINLELKKSNNCHCLYIYIYIYICLYLFIIYV	33
G1513.9	full-splice_match	mono-exon	G1513.9_ORF.4	MIIISVKIIIHIIFLFLKSYPYQIIQHPYHQYMIILMLIL	40
G1514.6	novel_not_in_catalog	at_least_one_novel_splicesite	G1514.6_ORF.2	MIKILNIIIIKKRVIWIWEIYMIMNIMKIIMIV	33
G1514.8	novel_not_in_catalog	intron_retention	G1514.8_ORF.2	MYIMYMYTYIYIFIYLFTFMCAYIPFDYFMFVFLFIYPLQSSNRKGEI	48
G1515.2	full-splice_match	mono-exon	G1515.2_ORF.1	MFIYNYFLINIYHMHIKYVIFIYILYNVYMYILLCV	36
G1517.14	full-splice_match	mono-exon	G1517.14_ORF.1	MNYDKVLILYIYIFIYIYISYENTRYLVSPKYTCFILFYYYFIFFFFIILL	51
G1517.14	full-splice_match	mono-exon	G1517.14_ORF.2	MLWTQIYIIYIIYIRYVRYGLVLIIKRYKYIRTYINIYVYIY	42
G1517.14	full-splice_match	mono-exon	G1517.14_ORF.3	MRILDISFLLNIHVLFYFIIILFFSFLSYYYNILIILFKK	40
G1517.2	genic	multi-exon	G1517.2_ORF.1	MYIYIIFLFMYLFCNPSIVNSFMNIWKITKLINFLKIL	38
G1517.2	genic	multi-exon	G1517.2_ORF.3	MYIFIYYFMLELLGGQKGEKKKSVFYVMHNIYINCVIDSSSRFLVTMIIFLKNDL	55
G1517.2	genic	multi-exon	G1517.2_ORF.4	MFWGLNVIALFLNITQMYIYIYIYIYMYIFFFFFFF	36
G1517.25	incomplete-splice_match	mono-exon	G1517.25_ORF.1	MTQMKMFTVHFLIRLILILQIMTLRIMIILVITILLLIITHHMFVIIILCGIRMGIIQNFVLLKST	66
G1517.25	incomplete-splice_match	mono-exon	G1517.25_ORF.2	MKILMERKKHKIIKGEKFVIILQIWGLLKEREQREITE	38
G1517.29	incomplete-splice_match	5prime_fragment	G1517.29_ORF.1	MYRTIYIIIIIIIIVIIIIIILLTWYIMGRRLKIIIIII	39
G1517.39	incomplete-splice_match	5prime_fragment	G1517.39_ORF.2	MKTFRMLIVLIIFYIFCMKKHMKVFCKKCF	30
G1517.39	incomplete-splice_match	5prime_fragment	G1517.39_ORF.4	MRTNHPFLHRPIFFYPIKRGQFKIMFFYCVVV	32
G1517.39	incomplete-splice_match	5prime_fragment	G1517.39_ORF.5	MINNYMEICKIFIPLVFYMIWKIIIIGGLSLTMPLLK	37
G1517.39	incomplete-splice_match	5prime_fragment	G1517.39_ORF.6	MNTQKRRRRRRKTKEKILKHMKQREISKKGMKLIKW	36
G1517.39	incomplete-splice_match	5prime_fragment	G1517.39_ORF.7	MMRMLKGKILNDLVCPQYIVKKILNMRKKRMCWRKIKIIYLKESLIIYAVIRIDRKVIVTFTMNFVMMNVVMMNVVMMNVVMMNIVMMNIVKRFIKK	97
G1517.4	full-splice_match	mono-exon	G1517.4_ORF.1	MYIFIYYFMLELLGGQKGEKKKSVFYVMHNIYIVIF	36
G1517.8	full-splice_match	mono-exon	G1517.8_ORF.1	MTKKKMKKRRRRKKKKKEKKKIKRMKNFSKHLYLLICIIITMKRIYHMIKI	51
G1517.8	full-splice_match	mono-exon	G1517.8_ORF.2	MKGRTHITVIIKIIVQIIRIVMIIIIIIIIITIIIIVMIIIIVRIMNIIMVIIDFVIIIRRIL	63
G152.6	novel_not_in_catalog	at_least_one_novel_splicesite	G152.6_ORF.1	MLRKKSKKTNKQKTQGYHICLAVKLIKHRQTNQIIKEKLV	40
G152.7	full-splice_match	alternative_3end5end	G152.7_ORF.1	MCSYMYICVYIYIYIYIIYIIYIITNRKNIYFFLGVHSFNNILKTIIL	48
G152.7	full-splice_match	alternative_3end5end	G152.7_ORF.2	MYVLYIFFLYFLPDILIWFFPFVFIYKHLFIVYMFIFHDIII	42
G152.8	novel_in_catalog	mono-exon_by_intron_retention	G152.8_ORF.5	MNHKKDTTTTTTPHTYIYIYIYIYTYTYIHMYMFIFIFL	39
G152.9	full-splice_match	alternative_3end	G152.9_ORF.1	MIIYYLFFYFIYKCAPNIYIYKYKLLKKKKIYIYIYIYTYIPFNNNII	48
G1520.1	full-splice_match	mono-exon	G1520.1_ORF.1	MENICIFFFFFSFFFSVIFKKRKKKKSKYIHIYIYIYIYTNV	42
G1520.1	full-splice_match	mono-exon	G1520.1_ORF.2	MKTFLLLLCTQENKYQMVFLWKIYAFFFFSFLFFFQ	36
G1521.3	full-splice_match	mono-exon	G1521.3_ORF.2	MLITKEKKKKKKKKKKKNIIYIYIYFCIYLFNFNFISYSYFFWGSSSSWSPFPEQSEQ	58
G1524.24	full-splice_match	mono-exon	G1524.24_ORF.1	MLKKEVFVFLHIYIYMYFFFFFFDSYLLICLLFYLFDYSLLFYLFIYIFVNLLFLSFFFLKYNYPDYVNYKEYIYNSYKYIYIYIYIYIFFFFFPLIRAV	100
G1524.24	full-splice_match	mono-exon	G1524.24_ORF.2	MHICIFITLLCIYLNFCRCLLKKYFSAFFFFFCFFESAIYIKRDSKNVTYIRFLLLKKTCAFFFFFFFVLSLFISYLFFCFIFCYLLFVF	90
G1524.24	full-splice_match	mono-exon	G1524.24_ORF.3	MIIIILIIIYNMIMSTIIIILIIMIVGGIAIVTTF	35
G1524.6	full-splice_match	mono-exon	G1524.6_ORF.1	MSRWKIYIILLKIKMIYILCMTYKMMNSYMI	31
G1524.6	full-splice_match	mono-exon	G1524.6_ORF.2	MIIQMNSVHILIMFILIWITTTTTTTTIIIIIIIIM	36
G1524.8	full-splice_match	mono-exon	G1524.8_ORF.1	MNKKKNIYIYIYIYTYLYLYIYFLMYLYFYNT	32
G1525.1	antisense	mono-exon	G1525.1_ORF.1	MQNIKNIYIFIYIYILSHIYTHIIICFIYIYQ	32
G1525.1	antisense	mono-exon	G1525.1_ORF.2	MITYIYIYICVYIYFFILFAHRKFTHISKGQYSFFYFFFSFRISMQAMCTMKKKKKKKNTYKYKYKYTYVNIIKKDMRTYIYIIYIYIYIYICVYLFIYGLSIGNFLAYTYNILIYIYYFEFTNYTF	127
G1525.1	antisense	mono-exon	G1525.1_ORF.3	MCVYLFFYSFCTQEIYTYFQRSIFLFLFFFFVPYFHASNVHNEKKKKKKKYI	52
G1525.12	full-splice_match	alternative_3end	G1525.12_ORF.4	MIIIIIIIIMIIIIIIIIMIIIIIIIIIMIIIIIIIIIIMI	41
G1525.13	full-splice_match	mono-exon	G1525.13_ORF.1	MTYIYIYINTLLFFILFIHFIYLFIFFFLFDANEPCERFDNSHQQ	45
G1525.13	full-splice_match	mono-exon	G1525.13_ORF.3	MIVIVFFFFFFFFFFKLFTKFSKFNGLYMLIKYWKG	36
G1525.18	incomplete-splice_match	intron_retention	G1525.18_ORF.4	MKIGRTTTNVMITIMIICIVMIIIIMMMMMICIVMIIINIIMMKMIIMILIFIMTFFLMHMMMKAIIKTMKKSFL	75
G1525.3	antisense	multi-exon	G1525.3_ORF.2	MQAMCTMKKKKKKKNTYKYKYKYTYVNIIKKDMRTYIYIIYIYIYIYICVYLFIYGLSIGNFLAYTYNILIYIYYFEFTNYTF	83
G1529.10	incomplete-splice_match	mono-exon	G1529.10_ORF.1	MITQIVGIIQMIGITLIIMITQILMITLIIMITLIIMITLIIMITLIIMITLIIMITQILMNNT	64
G1529.10	incomplete-splice_match	mono-exon	G1529.10_ORF.2	MMSTILIMKKIDIKIETNSFTTTTIIIIIIIIIIIIIMKETIFIVEII	48
G1529.21	incomplete-splice_match	mono-exon	G1529.21_ORF.1	MGMMKKQIIIFIIMKVINHMFMKIMYLEITKLIIIIGINNKIIILHMN	48
G1529.21	incomplete-splice_match	mono-exon	G1529.21_ORF.2	MTIISIIIISIIIITIITISIIIITIITIITISIMRMIIIKVHVRHRKMITNGYVFLDLTKKRIQMKKRY	70
G1529.21	incomplete-splice_match	mono-exon	G1529.21_ORF.3	MLQIINKILIVIVVVVVVVVIIIIIIIIL	29
G1529.21	incomplete-splice_match	mono-exon	G1529.21_ORF.4	MICQSVLMKVCHGFDLMICFPSDLFLLYFL	30
G1529.23	incomplete-splice_match	mono-exon	G1529.23_ORF.1	MRKNILICLKKKKCNLKHVSCNYEKKIKQMKTT	33
G1529.4	genic	mono-exon	G1529.4_ORF.2	MKQNKKTLLKKICFLLKIYIINYLLYIHFLYIYIFKI	37
G1529.4	genic	mono-exon	G1529.4_ORF.3	MLFYYICIYIYIYIYYNIYFEKYIYYIIYFIILLFIYCLLFYFILFYFFFTQ	52
G1529.5	genic	mono-exon	G1529.5_ORF.3	MKIYMNIYIYIIIIIINIFKKKEIKIKILSYRILRNLYRIH	41
G1529.5	genic	mono-exon	G1529.5_ORF.5	MFLLLYNKKKKKKNKKKKKNKQRKKETNKQTNIIVYIYFS	40
G153.8	full-splice_match	alternative_3end5end	G153.8_ORF.1	MFLKILYMNFFCIEEKYICTGFMFILLCNIL	31
G153.8	full-splice_match	alternative_3end5end	G153.8_ORF.2	MKVCTRVHIKKPLTVFMNQQSIDILIRSGY	30
G153.8	full-splice_match	alternative_3end5end	G153.8_ORF.3	MKKNVIKIFISIYNILNITTNRTINMKKRIISYREMINI	39
G153.8	full-splice_match	alternative_3end5end	G153.8_ORF.4	MYQQKIHILIIIQEMMNLKMENAHIIINLIIICHMIILLIIYHLIMVQIIMYLIINQTILNNVTLKIINTVMI	73
G1532.1	novel_in_catalog	intron_retention	G1532.1_ORF.1	MCECFISFRFVFLLRQQKMLKSFIRTFWECSL	32
G1532.1	novel_in_catalog	intron_retention	G1532.1_ORF.2	MFIINGYKNVTYIYICASVLFLLDSFFYYVNKRCSKVLFGHFGNAACKNTKSFRRNFVPLEYIRRYELLFLF	72
G1532.28	genic	mono-exon	G1532.28_ORF.1	MVINMDKLRNILFVKNGKFSVIPKIYEELYTIYIIYITYIH	41
G1532.28	genic	mono-exon	G1532.28_ORF.2	MYINFFIKPMCGVFHMYHFTFLIFLLYRYQEWKKAGILPSDDKENL	46
G1532.28	genic	mono-exon	G1532.28_ORF.3	MFLLFLFFSFLFFSFVFFFFFFSLIFFFITYNLMNGNIIYN	41
G1532.28	genic	mono-exon	G1532.28_ORF.4	MFHLILLKRIFNIFLYNIYIILEVLFFLIIM	31
G1532.28	genic	mono-exon	G1532.28_ORF.6	MIDVYKFFYKTYVRCISYVSFYIFNFSFV	29
G1532.28	genic	mono-exon	G1532.28_ORF.7	MINTHNKCFFFFFSFLFFSFLLFFFFFFFL	30
G1534.3	full-splice_match	mono-exon	G1534.3_ORF.1	MCIFGLHWIYIYIFFFPFYKCLYIFLSYNFKMN	33
G1534.3	full-splice_match	mono-exon	G1534.3_ORF.2	MCLFTLIKKKKKKKKKGKRKTTKVIYKLRIKI	32
G1534.4	full-splice_match	mono-exon	G1534.4_ORF.3	MKVGVVLGHIWMRMGKVIVQLVLRCVFHIVYYYQIGL	37
G1534.7	full-splice_match	mono-exon	G1534.7_ORF.1	MIMITILFLKKKIYYFINTVRKLVHVLFVLFSM	33
G1536.8	novel_in_catalog	intron_retention	G1536.8_ORF.2	MFVYVIFLVYLYLYLYFFYLYILNYTFECLYFYI	34
G1536.8	novel_in_catalog	intron_retention	G1536.8_ORF.4	MFIYFIFFFLFFFFLYVAVKSFKGTLIPFLICGIGLICIHQTEIKSKN	48
G1536.8	novel_in_catalog	intron_retention	G1536.8_ORF.5	MKTMEYPILIISKYKIYSSYILHGLIIHIYIYIYIFM	37
G1538.2	full-splice_match	mono-exon	G1538.2_ORF.1	MGLQKFCYVIKIIIIYVSHINHIMRIYIMMYPI	33
G1538.2	full-splice_match	mono-exon	G1538.2_ORF.2	MIIIIMMIIIIVMIIIIMMIIIIVMIIIIMMIIIIMRIIIIMIIKV	46
G1538.2	full-splice_match	mono-exon	G1538.2_ORF.3	MIMMLFVYLIQDLNKENIIQLCIYKVIMYL	30
G1538.2	full-splice_match	mono-exon	G1538.2_ORF.4	MYINIIESYMQLRVLYYLLNFISMMIYKY	29
G1538.2	full-splice_match	mono-exon	G1538.2_ORF.6	MYICIYKINLFFFFFYFILFFLFYFFVIAL	30
G1538.2	full-splice_match	mono-exon	G1538.2_ORF.8	MIKILKIALGNMLILYNITNIMLYDYIIIL	30
G1542.14	full-splice_match	mono-exon	G1542.14_ORF.1	MIYIIYIYIYIYIYIYIYVMFLLFFYILSSLS	32
G1542.8	full-splice_match	mono-exon	G1542.8_ORF.1	MKKIHVCLIIMNPTNMMIIMSFPKNSSMNI	30
G1542.8	full-splice_match	mono-exon	G1542.8_ORF.3	MYVWKIIYVLKKIYVLKKIYVVKKIYVVKKKK	32
G1546.12	novel_not_in_catalog	at_least_one_novel_splicesite	G1546.12_ORF.1	MYTYIYIYIYFIYVWKFFHFLYTFFRKKKKIIIKKG	36
G1546.18	novel_not_in_catalog	at_least_one_novel_splicesite	G1546.18_ORF.2	MYVYIPFSYSIELIKLSKQFLLYCNHRIYKPNVHIFYTPCFFFPFIWKKKNVNLLYVIYIYIYI	64
G1546.18	novel_not_in_catalog	at_least_one_novel_splicesite	G1546.18_ORF.4	MIRKMIKLKKKMKKKMKKKKIKKMKKIKKKIITQ	34
G1546.18	novel_not_in_catalog	at_least_one_novel_splicesite	G1546.18_ORF.5	MLEEKKNIYMIKIKKEKGHIIIVNQIVHIQIVRVIQEVHMNQIIIVIKVVIEK	53
G1546.18	novel_not_in_catalog	at_least_one_novel_splicesite	G1546.18_ORF.6	MLIYYMLYIYIYIFNIYIFFFFLINIFFFI	30
G1546.20	novel_in_catalog	intron_retention	G1546.20_ORF.4	MHICKCIYIYIYVYIMMISFYFILYSFFFFFSDKNYKLQKREIVK	45
G1546.6	novel_not_in_catalog	at_least_one_novel_splicesite	G1546.6_ORF.3	MKKITNLMFFQKLCIWKISQKSTVKKILRHFFKTSEIPQVINYNTTNRKRYTRLLSNLKMKSMRKQL	67
G1547.2	novel_in_catalog	combination_of_known_splicesites	G1547.2_ORF.2	MYIFFLCVYIFLICLLFFVNMIIYSPFCIIRINLILLRRREMKISRKNFVFSWVWYISNFFYVTGEINVYVTKKKKRKKKGNCRIA	86
G1547.2	novel_in_catalog	combination_of_known_splicesites	G1547.2_ORF.4	MIMKSEICNTYIYIYIYICIFFFCVFIFF	29
G1547.35	novel_in_catalog	mono-exon	G1547.35_ORF.3	MNKILIKNICIHLVQIAIIKSIKIMLLNQK	30
G1547.43	incomplete-splice_match	mono-exon	G1547.43_ORF.1	MVIMVIMVIMMMIMVIMMIIMMIIMMKIIMMIIMMKIIIMMIIMMKIIIMMKIIIMMIIIIMMIIIMMEIM	71
G1547.44	incomplete-splice_match	mono-exon	G1547.44_ORF.1	MKKKMKWKEKITWKEKIMWKEKIMWKEKMTWKEKMTWRKN	40
G1547.51	incomplete-splice_match	mono-exon	G1547.51_ORF.1	MYFFEYIFFIYFFYIYYKYLIFYIYIYIYITNKKKKIINK	40
G1547.51	incomplete-splice_match	mono-exon	G1547.51_ORF.2	MLYLYIYIYIYIYIFIYLFIFNYGKKKIKKRNIFFSV	37
G1551.14	novel_in_catalog	mono-exon	G1551.14_ORF.2	MLFFAKFPPIFGSKKRNGFGLEGSKFCHSWIGNKRKK	37
G1551.7	genic	mono-exon	G1551.7_ORF.1	MDYLKMLVTLIFYQIISTIIILVVLVILILLYRINKVLICLELQMLFVNLF	51
G1551.7	genic	mono-exon	G1551.7_ORF.2	MIQVWSYLNFIKKNVLLINMSIIYFIVKINKYVCMI	36
G1551.7	genic	mono-exon	G1551.7_ORF.3	MKMTNRQIIICITIIIIIIIKIILPINNSIIHLI	34
G1551.7	genic	mono-exon	G1551.7_ORF.4	MNIYVLKVVYGMNEKTTIPMFLFIILLVI	29
G1551.9	incomplete-splice_match	5prime_fragment	G1551.9_ORF.5	MLFFAKFPPIFGSKKRNGFGLEGSKFCHSWIVC	33
G1552.4	genic	multi-exon	G1552.4_ORF.1	MYIFIYLFIYIYNHAYIDIHIYVCEILKGLVHYNIIVLFFLV	42
G1552.4	genic	multi-exon	G1552.4_ORF.3	MNKILLLVFGLMLCILYGKLYQNIFLMMRML	31
G1552.4	genic	multi-exon	G1552.4_ORF.4	MIINHFLLISICPRAYYQKVILLESYRVSHLILMSTK	37
G1553.4	full-splice_match	mono-exon	G1553.4_ORF.1	MYLRKKIILFYLYIIFIIYFDLLIVFIVLYKYM	33
G1553.7	full-splice_match	mono-exon	G1553.7_ORF.1	MKKILYSTIGKIFYILMKQKKRNKKKLKEKKKKEKKKKKKKEKRKGSLL	49
G1555.11	incomplete-splice_match	intron_retention	G1555.11_ORF.3	MCINIYIYIYIYIYIYMCTCIHVYMYVLLYTLLYIIHFVLTFYLLLLLFYFILFIFFFYRKK	62
G1555.11	incomplete-splice_match	intron_retention	G1555.11_ORF.5	MKIFFYFFIFYFLFFLFFNFFIFHFFFMFIYLCVYIFISIFYMWHMKVIL	50
G1555.11	incomplete-splice_match	intron_retention	G1555.11_ORF.6	MFSLSIKYLRKKTKKKNLQHLWTFIKNIVTIYIK	34
G1555.11	incomplete-splice_match	intron_retention	G1555.11_ORF.7	MGTKIDKEEKVLTKVVKLMFLFKNFFFFFFYVMYI	35
G1555.11	incomplete-splice_match	intron_retention	G1555.11_ORF.8	MYTCIHVCIVIYPFIYNSFCVNVLFIIIIILFYFIYFFFL	40
G1555.13	novel_not_in_catalog	at_least_one_novel_splicesite	G1555.13_ORF.1	MFLIKGNENKGTSKMSNITLLFEIVPVFDQI	31
G1555.3	novel_not_in_catalog	at_least_one_novel_splicesite	G1555.3_ORF.2	MIKRNRYKTCYKTFFFFFFFFFSSVIIERSC	31
G1555.3	novel_not_in_catalog	at_least_one_novel_splicesite	G1555.3_ORF.3	MTMLQIIIIKIMITMMILLLVVIKIFQMKVKMIQIIILIMIIKKYIIKMMMSALYV	56
G1555.3	novel_not_in_catalog	at_least_one_novel_splicesite	G1555.3_ORF.4	MKSYEMDILHIYIYKVTIHIYIYIYIYIY	29
G1555.3	novel_not_in_catalog	at_least_one_novel_splicesite	G1555.3_ORF.5	MYYEYNLIKNYKNILLFHHNTIFYTSIILYISRIIFIHYYLYYDKFLGR	49
G1555.6	full-splice_match	alternative_3end5end	G1555.6_ORF.1	MIKRNRYKTCYKTFFFFFFFFFSSVIIERSCMFKEKKKKKNIYIYIYIYISSFILYFFCVCASIFMLNFLIL	72
G1555.9	antisense	mono-exon	G1555.9_ORF.1	MINLGFYIFQKNHIFYESQHILVNISQLVS	30
G1555.9	antisense	mono-exon	G1555.9_ORF.2	MCLYIYIYIYLFIFIYFLLSYFKFSGLEYISPTSFIFRIVSVFMILNRSFFKFIKHKILIVSIHIKSGVTKHLSIL	76
G1555.9	antisense	mono-exon	G1555.9_ORF.3	MKNKKFIFLCVYIYIYIFIYLYLFIFYFHISNFRA	35
G1555.9	antisense	mono-exon	G1555.9_ORF.5	MFGLYFFMISITFLRYIILNSLKIFLSTNSALLSKI	36
G1556.1	novel_not_in_catalog	at_least_one_novel_splicesite	G1556.1_ORF.1	MVINISNGGNHQKFKYIQNKCILYVCIYIYILFLFLKECYRVINILTFIFNNYKS	55
G1556.1	novel_not_in_catalog	at_least_one_novel_splicesite	G1556.1_ORF.3	MLRFVKNMIFLKYVKAQIYHPMYLLCHMIDSRQI	34
G1556.2	full-splice_match	alternative_3end5end	G1556.2_ORF.1	MTCVFYILIHNLYLQGIMLYIYINIYLYLRIYYYVNTHAIYVKPKLYKRKKKKINNIFIYIHNSTCNIIIIINLFFFFFRYLNNMIFIYNNIFYILFFYLTFF	103
G1557.2	full-splice_match	mono-exon	G1557.2_ORF.1	MTIFIILCSHYFFFTLDNLLKIKIYILKI	29
G1557.2	full-splice_match	mono-exon	G1557.2_ORF.2	MIIMMTIIIIIIIIIIKMIFIIAKCVFKTN	30
G1558.1	genic	mono-exon	G1558.1_ORF.1	MCIINIIVAPQFYSFERTVIVVPTYRFLIFYSFIIWKNVKACLFFFIFF	49
G1558.1	genic	mono-exon	G1558.1_ORF.2	MNTYFVYYNIYMLSYIYIYIFIYLFIIFFFILSLDSFKYKHI	42
G1558.1	genic	mono-exon	G1558.1_ORF.3	MGLFFVLSTSLSKFLSNKSLIIHPVILVFILPNKNKPIFFSICCISFILRILLFINKLFIS	61
G1558.1	genic	mono-exon	G1558.1_ORF.4	MNIYKYIYIYIYVYYEKIIYNYIFIYLHFISYNC	34
G1558.1	genic	mono-exon	G1558.1_ORF.5	MLSFYVHTILNYSYNLKIYYHHKYYMAHKKY	31
G1558.4	incomplete-splice_match	3prime_fragment	G1558.4_ORF.1	MKEKKLSIWYVCIYIYIYIYIYLFIYIYIYIYLYLFIYLFN	41
G1558.4	incomplete-splice_match	3prime_fragment	G1558.4_ORF.3	MYVYIYIYIYIYIYLFIFIFIFIYIYLFIYLIKKKKKK	38
G1558.4	incomplete-splice_match	3prime_fragment	G1558.4_ORF.5	MYIYIYIYIYVYIIISLSCRFNLLFFGLINFII	33
G1558.4	incomplete-splice_match	3prime_fragment	G1558.4_ORF.6	MCTNRHKSYERKKIINMVCMYIYIYIYIYIFIYLYLYLYLFIFIYLFI	48
G1558.4	incomplete-splice_match	3prime_fragment	G1558.4_ORF.7	MHGKKNKKKYNNFEEENKLNSNFYRYIIISLK	32
G1558.4	incomplete-splice_match	3prime_fragment	G1558.4_ORF.8	MIYFLFFFYYFLHFYIPPGKPYSELLRVP	29
G1559.10	full-splice_match	mono-exon	G1559.10_ORF.4	MIIIMIIIMIIIMIIIMIIIMIIIMINISSLTRI	34
G1559.9	full-splice_match	mono-exon	G1559.9_ORF.2	MWKTNIMIMKIQNKASNQFMIILYPHLVIIIYNNKMDPYI	40
G1559.9	full-splice_match	mono-exon	G1559.9_ORF.3	MIILLIIIFFKIGVLIISNLMMIETKINKYNSLIHYII	38
G1561.10	novel_in_catalog	intron_retention	G1561.10_ORF.3	MLIYNYTNIYLYIYILISTMFGLFLFKYYFIYFFFCFFVKNDEKIQLKILL	51
G1561.13	incomplete-splice_match	intron_retention	G1561.13_ORF.1	MIVIKSYRKKKKYIYMYIILFFYHKIKKITYIYKYIYIYIYIYIIFKIINSVNILD	56
G1561.3	full-splice_match	alternative_3end5end	G1561.3_ORF.1	MIKYIYLIRVHKYIHTYIHIYICIYVYIYIYVCLYIYIIYYFILLYFIFLFSISKTRKKKMFVLFCTFFL	70
G1561.3	full-splice_match	alternative_3end5end	G1561.3_ORF.2	MSLIILQFIIIYIYKYMYMSLFIYLFILIYDFISSFHLLILFFM	44
G1561.3	full-splice_match	alternative_3end5end	G1561.3_ORF.4	MYICIYLYLCVFIYIYNILFHIVIFYFFIFNFKNKKKKNVRAILHFFFMK	50
G1561.8	full-splice_match	alternative_3end	G1561.8_ORF.1	MEICVCWSMVNKKKHGKHTNIMYGVVHSTETKM	33
G1561.8	full-splice_match	alternative_3end	G1561.8_ORF.2	MFGLFLFKYYFIYFFFCFFVKNDEKIQLKILL	32
G1561.8	full-splice_match	alternative_3end	G1561.8_ORF.4	MILYFLNFRSDPCSSIHYYHYNNSYFPYRLLLIHQIHHHYHHNRIHLLFV	50
G1561.8	full-splice_match	alternative_3end	G1561.8_ORF.5	MDNQIFYNKRNVVRLLILRDFFYWRVHLKT	30
G1562.1	full-splice_match	mono-exon	G1562.1_ORF.1	MLHIYIYIYIFIYLFIYYYFIFFVTQFFNFGES	33
G1562.1	full-splice_match	mono-exon	G1562.1_ORF.2	MMMLQMVKIIITMIRIVIFIMMMIMMMIIFPQIIKVLAMNQIIIIYL	47
G1563.10	full-splice_match	mono-exon	G1563.10_ORF.1	MFKVKIIRLIKKMKQMYLNILILRKNKII	29
G1565.9	full-splice_match	mono-exon	G1565.9_ORF.1	MIIIKHFCLLYRRKKVKKKKKKIIQLVIWIKVNTIK	36
G1566.13	novel_not_in_catalog	at_least_one_novel_splicesite	G1566.13_ORF.1	MYIQNKCYIFFFKKILCKFFFFITFIYLYS	30
G1568.2	novel_not_in_catalog	at_least_one_novel_splicesite	G1568.2_ORF.1	MRCFPIFLFLHIILNKLKEMKIWRAKLTKKIKMKKMKVKKMKV	43
G1568.2	novel_not_in_catalog	at_least_one_novel_splicesite	G1568.2_ORF.2	MGNIKKVCITPLLVSLFICKIMICHKKCGVFLFFFFYT	38
G1568.2	novel_not_in_catalog	at_least_one_novel_splicesite	G1568.2_ORF.3	MLLRLIKTINEIISTKRKKKYIYIYIYMYYLPINIY	36
G1568.2	novel_not_in_catalog	at_least_one_novel_splicesite	G1568.2_ORF.4	MTKFMLFIYIYLINDFYSCYDILVLKKSIISYIWETLKRCVLHLY	45
G1568.6	genic	mono-exon	G1568.6_ORF.1	MYVYIYIYIYVYIVYMYIHIIHIFCVPTLFFLYLCLFVFVF	41
G1569.12	novel_in_catalog	mono-exon_by_intron_retention	G1569.12_ORF.6	MHIFISFIFYILSYMCIYIYFYIIPFVYLIFFFFFRNL	38
G1569.21	full-splice_match	alternative_3end5end	G1569.21_ORF.2	MFCVVYIYIYIFLLFFFFFYHFFFFYGCVCVALILLFVCFHKTHKTMKIEV	51
G1569.21	full-splice_match	alternative_3end5end	G1569.21_ORF.3	MHTHRIYNMKEYIIYYKSKKKKLFSFFFFFLCVPCLYIIFNIYYYT	46
G1569.21	full-splice_match	alternative_3end5end	G1569.21_ORF.4	MYSPLWSKTRCHPFRKGSFWRSLPNISYISK	31
G1569.43	novel_not_in_catalog	at_least_one_novel_splicesite	G1569.43_ORF.3	MVYNMFFFKKKNIYIYICIYNVFLFMCILLEHIMFHKKYMFKDISLCTFYL	51
G1569.49	full-splice_match	alternative_3end5end	G1569.49_ORF.2	MYVIIKMCKIIISKIIMWIIILMITNILMITNILMITNMFMITNMFMITNMLMV	54
G1569.49	full-splice_match	alternative_3end5end	G1569.49_ORF.3	MMNLLIIIIKKSMLMFQKKQKTKKKVKLPT	30
G1569.50	full-splice_match	mono-exon	G1569.50_ORF.1	MKQKNEKIKENILYIYIYIYMYIIKYIHFIYYIVSYNIL	39
G1569.53	full-splice_match	mono-exon	G1569.53_ORF.2	MNLIKCSIRSKDIFKKFPYSLKFFFFLFFFFFSIETCEFFHTSVL	45
G1569.58	full-splice_match	mono-exon	G1569.58_ORF.1	MKMYLIIMICLPKFLRKIIKKKKMQKWITITTIIIIIIIKIMMMMIFGIM	50
G1569.58	full-splice_match	mono-exon	G1569.58_ORF.2	MMIKVLVILKVLVILKVLVIIVSFLIIEVVMIYIQIMKLIIR	42
G1569.60	full-splice_match	mono-exon	G1569.60_ORF.3	MIKTKVLGIMNMDTTAIKRKTVTIMLIMIILIIMWMCMGVRNIIQIHI	48
G1569.60	full-splice_match	mono-exon	G1569.60_ORF.4	MLMYRNFMFQFCQKFFIRIIRSMYLNTNISRHLFRNHEKIHRT	43
G1569.66	full-splice_match	mono-exon	G1569.66_ORF.1	MYLNKIMYPLNLILYHKECLINHLLIQIIQ	30
G1569.66	full-splice_match	mono-exon	G1569.66_ORF.2	MMIIKIMIIIKIMMMIKIMIKIMMMMMMMII	31
G1569.66	full-splice_match	mono-exon	G1569.66_ORF.3	MRTSKRGTMLMMLTGTMMVKMMLKMMMMMMMLKMMMMRMMVKMMMMMRMMTKMMMMMMKMMTFFIVNTQVII	72
G1569.7	novel_not_in_catalog	at_least_one_novel_splicesite	G1569.7_ORF.2	MKKVKSSHLLYILMQKIEINLWNRKENLQMIK	32
G1569.7	novel_not_in_catalog	at_least_one_novel_splicesite	G1569.7_ORF.3	MMKSIHLLKKYKTLKAVLSLYKHLMIIPLNKLKMP	35
G1569.7	novel_not_in_catalog	at_least_one_novel_splicesite	G1569.7_ORF.4	MVSEVLKMLSTINVFYQEQDLLKLWHIVN	29
G1569.7	novel_not_in_catalog	at_least_one_novel_splicesite	G1569.7_ORF.5	MAQYIYIYIYIYIYIYIFIYFFTLLKFKL	29
G1569.77	full-splice_match	mono-exon	G1569.77_ORF.1	MKMIYMMKMTIMIMMIIMIMMIILYIITIVIYITIIIINLRTLI	44
G1569.77	full-splice_match	mono-exon	G1569.77_ORF.2	MIFIIRTLYFLIVYIKKIFMLMKINQKNILIIPTLTWLIWILYIQAPIIC	50
G1569.77	full-splice_match	mono-exon	G1569.77_ORF.3	MIMRKNMKMYMKKRIMRRMTMMKMTMMMTMTMTTTTTTIIIIIIII	46
G1569.77	full-splice_match	mono-exon	G1569.77_ORF.4	MMMMIMMVMMIVIIVIITYLKHKTIMIGIPKYIIKTN	37
G157.1	antisense	mono-exon	G157.1_ORF.1	MSRFLLFYKCPLICSFYFLSIFYYTLVIHFSIYLYHHLVVSPQ	43
G157.1	antisense	mono-exon	G157.1_ORF.2	MNYTYHFLIYLTFVLLLHYFYINALFLLILYIHQ	34
G157.1	antisense	mono-exon	G157.1_ORF.3	MYKIKCNHIFNHTRRPFIKCNFVNIIIYNNFINIKYNYIFLYS	43
G157.1	antisense	mono-exon	G157.1_ORF.4	MLFILFYILQMFIFTYIMTEYFFLLYIYTF	30
G157.1	antisense	mono-exon	G157.1_ORF.5	MSLNMLILFSINILLHIGNSLFDISISSSCCFSTIVLLLLSKKDVSCCSSFFISFKCLYSHIL	63
G1570.11	antisense	mono-exon	G1570.11_ORF.1	MNRSGDKSVFFKFQADIPYVDKVVFKFNGT	30
G1570.11	antisense	mono-exon	G1570.11_ORF.2	MAHNKPFPLTSRTTLLSFNCSLRFCKNGAPNLSAFSHNFSFIKTFKASTQIAAANGLPP	59
G1570.11	antisense	mono-exon	G1570.11_ORF.3	MDQSCFCISYQWKLIHNLRFFQRSYCYKQ	29
G1570.11	antisense	mono-exon	G1570.11_ORF.4	MSKQIKSRNISYLQYRKRKHLYLSLKQLELGHSCELHRLIRCSCNLDYFLIL	52
G1574.10	novel_not_in_catalog	at_least_one_novel_splicesite	G1574.10_ORF.4	MGIYIYIYIYIYILIYLYIYIYIYTYIFIFIFFFFFFFCSYIIYIYIYVYIHLNFFKWSQIHLLFINILIKCFLIFFKLLYITKHFN	87
G1574.14	novel_in_catalog	mono-exon_by_intron_retention	G1574.14_ORF.3	MYTYICEFIYIYIYIYIYLLLYSKVVFPMYIFFFLSY	37
G1574.6	novel_not_in_catalog	at_least_one_novel_splicesite	G1574.6_ORF.1	MNLYIYIYIYIYTPYLFNFIIITFFFFVKTIKEK	34
G1574.6	novel_not_in_catalog	at_least_one_novel_splicesite	G1574.6_ORF.2	MILPAFFWRQKFFLNTKVKIKRYFLQRNKYC	31
G1575.3	incomplete-splice_match	mono-exon	G1575.3_ORF.1	MKIKKLMKIKKLMKSMIIIYIMLMIIIINININIIIMMIIINIMRMLILIRTIVIQIIRNFIYWKKNKMMSIPY	74
G1576.3	full-splice_match	mono-exon	G1576.3_ORF.1	MLLKMYFPVRFFMSMRKGMREKRIPNIRKR	30
G158.1	genic	mono-exon	G158.1_ORF.1	MNFILYFLFCSLLFIYVGTKIVNLFYSTPNNISYIYIYIYV	41
G158.1	genic	mono-exon	G158.1_ORF.2	MLLYIYIYIYYIYIGKTFCKFINIFDFFFL	30
G158.1	genic	mono-exon	G158.1_ORF.3	MSSLYYIITYNILRTFIKLCFCCTFFFFFFFSFNKNRMVKKK	42
G1581.1	incomplete-splice_match	5prime_fragment	G1581.1_ORF.1	MSINIFIYTYIYLFFDLYTYIFIIYHYNIFFNFLK	35
G1581.1	incomplete-splice_match	5prime_fragment	G1581.1_ORF.2	MYICLFYFFLLFLFCNIIVYIYINFFFFFIFIYISIYILYNIIIIIIIIIMIV	53
G1581.1	incomplete-splice_match	5prime_fragment	G1581.1_ORF.3	MSPFLIEKEKNKKRKKVKKKKYMYNRVKMKMRMMKNMIVI	40
G1581.18	genic	mono-exon	G1581.18_ORF.2	MCNEIFMFNFLMHECNINSAYYFIYILYIYIYIYIFFFFFFFFFAVPR	48
G1581.18	genic	mono-exon	G1581.18_ORF.3	MLIFFFFFFFFCIHKYVYIYIYIYIYNIYM	30
G1581.18	genic	mono-exon	G1581.18_ORF.4	MFSLQKNRKKKKKGTNKKKKKKKMLFLIFKIIYPKHCHYKIKCNKKKKKIEKS	53
G1581.18	genic	mono-exon	G1581.18_ORF.5	MVMIKLIVMIIKLIVVIIKLIVVMIKLIVVMIKLIVVIIKLIVVMIKLIVVIIKLIVTIKLIVMIII	67
G1581.18	genic	mono-exon	G1581.18_ORF.6	MLQIVMILSFFMEVIQKKGINSYHPNPSIQMK	32
G1581.18	genic	mono-exon	G1581.18_ORF.7	MLLIFLQERVIYVKDMCIYVIIFSFIVPINTTVSCVMQLIQKR	43
G1581.18	genic	mono-exon	G1581.18_ORF.8	MCIYIYIYIYIIFICDNFSFLFTLYKNLYMM	31
G1581.18	genic	mono-exon	G1581.18_ORF.9	MVSRAFIVVSFLSKNEITNIRFSIFFTYMFF	31
G1581.19	novel_not_in_catalog	intron_retention	G1581.19_ORF.2	MMGSVRFPYVTNFTIPSSFHIITYIKTPITWNLSWVG	37
G1581.19	novel_not_in_catalog	intron_retention	G1581.19_ORF.3	MYFFSIYFSSTQKKKKNIFQVEEKKIRKILKKYIINRRQEKYNK	44
G1581.19	novel_not_in_catalog	intron_retention	G1581.19_ORF.4	MHNLQRRKKWKKIFLCIFSPYIFLQLKKKKKIYFKWKKKK	40
G1581.19	novel_not_in_catalog	intron_retention	G1581.19_ORF.5	MLKIKLWMHMYIQGLQMKTFLEIRHQNKH	29
G1581.7	incomplete-splice_match	5prime_fragment	G1581.7_ORF.2	MILIRMGKKNMSDHWKNQNTEQKTICIYLMRKKKMTRKIYFLNTTMILEERKKTLRIGVVSLI	63
G1581.7	incomplete-splice_match	5prime_fragment	G1581.7_ORF.3	MTKTTKTTKTTKTTKTTTTIIIIIIIIMIFFNLIWKIQTILHHIFQIPKALKKRIHQIHVMMIFLQEIKKRSKKERIKWIT	81
G1581.7	incomplete-splice_match	5prime_fragment	G1581.7_ORF.4	MDLFISTFLMKRMNQVVRETKITMIFISGKEKEQT	35
G1582.2	novel_not_in_catalog	at_least_one_novel_splicesite	G1582.2_ORF.1	MFLIPLHLFIIYMYQINVHIYIYIYIYIYLFIYLLYFSCLLFMIYFFSIFLIFFSST	57
G1582.2	novel_not_in_catalog	at_least_one_novel_splicesite	G1582.2_ORF.2	MEKKYIRKFFSTFYVVEDYAYNFFFLILHFYI	32
G1582.2	novel_not_in_catalog	at_least_one_novel_splicesite	G1582.2_ORF.3	MKYIYIYIYIYIYTYIYIFIYLFIIFFFYSYFPLFVYTLHI	41
G1582.2	novel_not_in_catalog	at_least_one_novel_splicesite	G1582.2_ORF.5	MKYIYIYYIFYLIIVGNSPLYFEFYFIFLFITPTHIYIYIYIYIYIYIYISVYICFLFLYICL	63
G1582.2	novel_not_in_catalog	at_least_one_novel_splicesite	G1582.2_ORF.6	MKFFNSFIHSFFFFFFFFFLVKLIFQLFSIFFFFLLHFIL	40
G1582.6	genic	mono-exon	G1582.6_ORF.1	MNIKFLKVHILHNTNIYIYIYIYILYIYYIYIILVMHLK	39
G1583.12	full-splice_match	mono-exon	G1583.12_ORF.1	MIIKRIIVMMILIVMMILIVMMILIVMMILIVMMILIIMMILIIMMILIIMMILIIMMILIVMIRVMLMFIKT	73
G1583.12	full-splice_match	mono-exon	G1583.12_ORF.2	MEKSLFHVLRNYLMQVLLIIIIIRMIIILMIKRIT	35
G1583.12	full-splice_match	mono-exon	G1583.12_ORF.3	MNMMIIRGMKKHQVMERKFLWIIKWTMVMMMMIIIIMTTITLMINIVIKKMIMIIIHI	58
G1583.19	novel_in_catalog	intron_retention	G1583.19_ORF.2	MKKIEENKNYKKEGKKKNGVLLKLIGIRGKTHLWLYLLIIR	41
G1583.19	novel_in_catalog	intron_retention	G1583.19_ORF.3	MEANNKHINIIQTYIYIYIYIYIYIYMYNILFE	33
G1583.2	full-splice_match	mono-exon	G1583.2_ORF.1	MLFSFFFFSILPYGILYKTKQFYFASTKKNIYLCSTYILYILAYNIKNMLPRGKIE	56
G1583.2	full-splice_match	mono-exon	G1583.2_ORF.2	MFVLCKICTFKNFIFMYFHSIVFILYFKKKKRKKKEKKKKHIKFISITLEKYLYIVIYIIIYIYIYIYLFICI	73
G1583.2	full-splice_match	mono-exon	G1583.2_ORF.3	MNLIQSQICIYIYIYIYLFIIFFFFSHFDYVGYKHYFVVSFLFYYNNTFFFIFLFFTKKENIYIYIYIYIYIFIYLLSFYILVIWFFLTLWYVSHFLVVVIFIFLKKKK	109
G1583.2	full-splice_match	mono-exon	G1583.2_ORF.4	MVYYIKLSNFILHPQKKIYIYVLPIFYIY	29
G1583.2	full-splice_match	mono-exon	G1583.2_ORF.5	MCIFLYFILFLFLYYYNILCIYNIYIKNSSEKIFGKKIYIYVHFIQNFSCVFFKFILLRNRNFDFILSA	69
G1583.2	full-splice_match	mono-exon	G1583.2_ORF.6	MSYGIYICINIYFLYKYSFEYYIEKNIILYVYFYIFHIILY	41
G1583.2	full-splice_match	mono-exon	G1583.2_ORF.7	MLDINIILLFPFCSTITTRFFLFFYFLLRKKIYIYIYIYIYIYLFIYYLFIYWLYGSF	58
G1583.2	full-splice_match	mono-exon	G1583.2_ORF.8	MFYLYFIYISIQHKKYVAKGQNRMNKFITLFFFPEI	36
G1585.10	full-splice_match	mono-exon	G1585.10_ORF.1	MKKMKKVKKMKKVKKMKKMKKMKKVKKMKKMKS	33
G1585.3	full-splice_match	alternative_3end5end	G1585.3_ORF.1	MIYINEKIYKTIVFFIYSIFFFFFFFFFFFDN	32
G1585.3	full-splice_match	alternative_3end5end	G1585.3_ORF.3	MTIMMIIIMVIIIMMMMKNQVVKAKIWMNHPMKIIN	36
G1585.3	full-splice_match	alternative_3end5end	G1585.3_ORF.4	MKNNNLIKKNFYNQKYIQNINQSNKYIITI	30
G1589.2	full-splice_match	alternative_3end	G1589.2_ORF.1	MDTHIYIYIYIYIYIYIHNIIQKNALFTYILCLIILPFT	39
G1589.3	novel_in_catalog	mono-exon_by_intron_retention	G1589.3_ORF.1	MAIRICNRPSLSCLVKNISRNIYIYIYIYIYIYYILNVLKKKCIPYF	47
G1591.12	full-splice_match	alternative_3end	G1591.12_ORF.2	MVIKIIRKYYMKLNKVKKIYNNQPLLLFELHVVLVQK	37
G1591.17	fusion	intron_retention	G1591.17_ORF.3	MIYQIIGKMHYQNIHQKMHQVLLETYLELF	30
G1591.18	incomplete-splice_match	3prime_fragment	G1591.18_ORF.5	MVMKYQELIYLTFLIHIHQLLLPYVEIKFHILITHNLNKS	40
G1591.3	novel_in_catalog	mono-exon	G1591.3_ORF.1	MGNMIKNVISGLVVLLCIHFYVDIHHSMVIQIMKF	35
G1591.6	novel_not_in_catalog	at_least_one_novel_splicesite	G1591.6_ORF.2	MLILIIYLFDYFSLLYIFYFILLFIYFIYYSY	32
G1591.6	novel_not_in_catalog	at_least_one_novel_splicesite	G1591.6_ORF.3	MLFGFHLNGNVFVFIFLQFDDHIIRYSFVFFYFFTYIKI	39
G1591.9	genic	mono-exon	G1591.9_ORF.1	MVHLIIIQEYVVKKKYIFFYIYKINIFLYLYVIFFFFFCNFKFNVKFIKEFFLFL	55
G1592.17	novel_not_in_catalog	at_least_one_novel_splicesite	G1592.17_ORF.2	MQYLIISISFVFFIIHFVVKSFCFIILNFT	30
G1592.17	novel_not_in_catalog	at_least_one_novel_splicesite	G1592.17_ORF.3	MEKQSLNIFLRNPLYNFKKKSKKELKINWTYFFI	34
G1592.18	novel_in_catalog	combination_of_known_splicesites	G1592.18_ORF.3	MYLFGILILKKVYFLKILLGILNININIYIYIYIYIYIYICNIHIY	46
G1592.19	novel_not_in_catalog	intron_retention	G1592.19_ORF.3	MKLFQYSKKKKKKKKKKKKIKIYYTYNIMYV	31
G1592.19	novel_not_in_catalog	intron_retention	G1592.19_ORF.5	MFKKVSFFFAFLNIQVLHTKIFICNHNYVQIYDYNIFMYLFGILILKKSYK	51
G1592.7	full-splice_match	mono-exon	G1592.7_ORF.1	MKLNVLVVLLKQVLIQELSNIKIIFLKKMVIY	32
G1592.7	full-splice_match	mono-exon	G1592.7_ORF.2	MEMYIHLLINIVIMIIGIIIMIIGIIIMIIDIIIMIIDIITMIIDIIIMIIDIIIMIIDIIIKIIQILKKRIIKVIIIIMKMIILKKNIASIILGIHQII	100
G1594.18	incomplete-splice_match	3prime_fragment	G1594.18_ORF.2	MNCFLIHFVVYNYYLMFSNACPLFYLTLFLEYYLYFHIYLDFLFFYILNSLNLIQI	56
G1594.21	intergenic	mono-exon	G1594.21_ORF.1	MLIRLYISSNLYKFIILSYYDIFYYSIILKKTKTKGKCKILYQTLFINMFYLMIFKYI	58
G1594.21	intergenic	mono-exon	G1594.21_ORF.2	MEFKYIQFNKQILCTTHVSDTNKTEKIYCLFILIIIAK	38
G1594.21	intergenic	mono-exon	G1594.21_ORF.3	MQFVQFCKNKHISLKITCNSILFLKINEALQSYIFEIIYY	40
G1594.9	novel_in_catalog	mono-exon_by_intron_retention	G1594.9_ORF.1	MKIPNKWKKKIILMKNENLKVLNFKYTYILIFNVNMFIIQFESKMKN	47
G1594.9	novel_in_catalog	mono-exon_by_intron_retention	G1594.9_ORF.4	MIIISIKLLIEILSIVIMLKYLTYTFSTLYRVIFKLKTMV	40
G1597.5	full-splice_match	mono-exon	G1597.5_ORF.1	MILLLIHLNHMYHLKMVNIKNFYLIRTNLISYWNF	35
G1597.5	full-splice_match	mono-exon	G1597.5_ORF.2	MMNIKMCKKKNKCIIIVMIIKIQMKIKYLVKFMRLKKI	38
G160.2	novel_not_in_catalog	at_least_one_novel_splicesite	G160.2_ORF.2	MYVFIYVYVFFFFYNLTFKIINIFLSFCDIHIAFFFFLSFFFFFFFFFWDHL	52
G1602.2	full-splice_match	mono-exon	G1602.2_ORF.1	MNIIIIIRIKFTYMKIKKKKGKMKRKHKT	29
G1604.1	incomplete-splice_match	intron_retention	G1604.1_ORF.1	MNIDKKNIIINFCLHLFFYIHFFFFFFFFLLLLLKKSILYIPIEHKRN	48
G1606.12	incomplete-splice_match	mono-exon	G1606.12_ORF.1	MQIIRKTRIVHIIILLMIVLIIIIIIINIIIIITKL	36
G1606.20	genic	mono-exon	G1606.20_ORF.2	MFIYHSIYAYVFLCLFFSYILHKLFLFYYFFLLYV	35
G1606.20	genic	mono-exon	G1606.20_ORF.4	MYIYIYIYIYILMCVEIFLYNFTIHILNKLS	31
G1606.20	genic	mono-exon	G1606.20_ORF.5	MIMIVVIIIIIVIIIIIVIIVIIILITIIVIIVITIIIIIIITIIIIIIIIIKIIITIVIIIIIVIIIIIVIIIIMLK	78
G1606.5	novel_in_catalog	intron_retention	G1606.5_ORF.2	MKIIIFLTVHEMFKELFAKMNKKKSISLKMFQK	33
G1606.5	novel_in_catalog	intron_retention	G1606.5_ORF.3	MMIIWKVIKSIIIMRMLIVTIILIRLMRIIIN	32
G1609.3	novel_in_catalog	intron_retention	G1609.3_ORF.1	MNIRIICIKKKKKKGKNYSCLLLFDLLIISGFFCLYKLFDDM	42
G1609.3	novel_in_catalog	intron_retention	G1609.3_ORF.3	MILNNKFILLYYIICYILYIYIYIYIYMYNFFFLINSSIICTI	43
G1609.3	novel_in_catalog	intron_retention	G1609.3_ORF.4	MFKIFLISFFLSFFVELYIYIYFFIYLLYKYTCEFVNILYT	41
G1610.3	incomplete-splice_match	intron_retention	G1610.3_ORF.1	MLNIKKIKREKYAHIREINKSIYIYICIYLFIYSFAHYFKYERNRIYFSPST	52
G1610.3	incomplete-splice_match	intron_retention	G1610.3_ORF.2	MGSGEKNYDIYIYIYIYIYNTIVVSYIIIYYICIYFLLLYFLVGYCICSFYSFRPLLKINNALFPYE	67
G1610.6	fusion	multi-exon	G1610.6_ORF.1	MKPFFKILKKIIQGNFMLYSQPMNKHMQNYLLELHLNLLILYQISVFKFYQIFKIFKIKHILRIQRIDN	69
G1610.6	fusion	multi-exon	G1610.6_ORF.2	MTTLGKSLKIKPEISTTIIIITIIITIIITIIITIIITIIIIIIIIIIIIIITKINKTNKINKINKIN	68
G1610.7	novel_in_catalog	mono-exon_by_intron_retention	G1610.7_ORF.1	MCIYNLYIFFFLYIMNFSHTFHMLNYIIKICFYIFIYVFTPMKYLN	46
G1610.7	novel_in_catalog	mono-exon_by_intron_retention	G1610.7_ORF.3	MGSGEKNYDIYIYIYIYIYNTIVVSYIIIYYICIYFLLLYFLVGYCICSFYSFRPLLKINNA	62
G1611.10	genic	mono-exon	G1611.10_ORF.1	MYQKYGIIYTHIYVFIYIYIYIYICMFNFFFFFFFFLLYLYYQFVNFLLYIII	53
G1611.10	genic	mono-exon	G1611.10_ORF.2	MALYIHIYMYLYIYIYIYTFVCLIFFFFFFFFYCIYITNL	40
G1611.10	genic	mono-exon	G1611.10_ORF.3	MYVTFHLTTLKKNTHILYIYIYMCTGHIFI	30
G1611.10	genic	mono-exon	G1611.10_ORF.4	MMKTFVRKIIRMKNVITRMYIKVMIMIMMT	30
G1611.6	incomplete-splice_match	mono-exon	G1611.6_ORF.1	MKKKDMMVMITIRMVMITIMMVMIIMMVMITIMMVMITIMMVMIKIIMVMIKIIMVMIIIIMVMIIIIMVMIIIIMVKKKKLKRKIKVYS	90
G1611.8	incomplete-splice_match	mono-exon	G1611.8_ORF.1	MNRRRGINIIIIMRRKKLQEIDLYMTLLIVIY	32
G1611.8	incomplete-splice_match	mono-exon	G1611.8_ORF.2	MKMKMKMKMKEKMKEKMKEKMKEKMKEKMKEKTKKKTKKKTKKKTKKKTTIL	52
G1613.1	full-splice_match	mono-exon	G1613.1_ORF.1	MSKFLKFIIYKLLYIYIYIYIYFFFLCTWIYIFFVYKILCPM	42
G1614.1	genic	multi-exon	G1614.1_ORF.1	MIIKIYPKKYFQNVENEKLISIYTFKYLKTIL	32
G1614.1	genic	multi-exon	G1614.1_ORF.3	MLLQNYYKYPCKIHCCSIYNILYTITCKEKNSQWII	36
G1614.1	genic	multi-exon	G1614.1_ORF.5	MMGERKIRKCRNVNKITRKNIIMIIIIIMIIIMIIIMIIIMIIIIIIIMIIIIIIIIIIVIIIIIIILFFYQD	73
G1614.12	genic	multi-exon	G1614.12_ORF.1	MCIIYMYICIYIYIYIYIYIYIFIYLYLYI	30
G1614.12	genic	multi-exon	G1614.12_ORF.3	MDFETTQFFFIRMILYIYIYIYIYIYIYIFYIYMLFFFF	39
G1614.12	genic	multi-exon	G1614.12_ORF.4	MKKLKDVILQQANLQFSQKDIVLMKYLINHQITNKILYVQLRHMLMI	47
G1615.2	antisense	mono-exon	G1615.2_ORF.1	MLASTVKTNFFSLSFEHTQKNFQLSEIKLGNLE	33
G1619.1	antisense	mono-exon	G1619.1_ORF.1	MIYNIFIIYIYYIIYINMSLYNDIYFIFYFFSSFIIITF	39
G1619.1	antisense	mono-exon	G1619.1_ORF.2	MIIIIIEFFFFFFFFFFFLPFPPQKKNNEVGLYMENI	37
G162.2	intergenic	mono-exon	G162.2_ORF.1	MYIYLYAKPIYEKTIFFTQIFILAKSELYSCLLYYYFYV	39
G162.2	intergenic	mono-exon	G162.2_ORF.2	MLIPNEKKIYSFFIITIVCDLAKYEMNNISELFINFKTKKKKKKNVHIYLYIYNKLFISI	60
G162.2	intergenic	mono-exon	G162.2_ORF.3	MYICKIKPPNKAEPIYIYIYLFIYIYLINIYYLFCFILFCQLFF	44
G1620.4	novel_in_catalog	intron_retention	G1620.4_ORF.1	MVSKESKNNYHTFININHIIIYIYIYIYIYIYFYILCYIFWIIQQCWRKPFVL	53
G1620.4	novel_in_catalog	intron_retention	G1620.4_ORF.4	MQRTEFHIQRIHYYIQKLTHPVILNEKQSF	30
G1620.4	novel_in_catalog	intron_retention	G1620.4_ORF.5	MLYLLDNTTMLEKTVCFVTAFFFFFMNSSE	30
G1620.5	novel_in_catalog	mono-exon_by_intron_retention	G1620.5_ORF.2	MIIPYMRDKLNENCNYIKKNYPLYYFILSYIFFFF	35
G1620.9	genic	mono-exon	G1620.9_ORF.1	MFIYIYFFVYLFILGIYNIKCKPPFSHLFISFF	33
G1621.3	novel_in_catalog	intron_retention	G1621.3_ORF.2	MWHSLEKMVLLLQKIMLIKCSMNFKMKVYGLNFKIFIPFFGLYQLAILILIC	52
G1621.3	novel_in_catalog	intron_retention	G1621.3_ORF.3	MNNLRMMIIMNKKMKNIIIMMMKRIMNMTKIIMILVITTH	40
G1621.3	novel_in_catalog	intron_retention	G1621.3_ORF.4	MIILHGTHMNFIVNQIIFIKICVHNLDFYIILFQYFILIDWIGNLIHSVIKKMKPFYKMNGSKIFLSNYQIMIKIFFPYYIKTLFKILKISIIKIQYS	98
G1621.6	novel_not_in_catalog	at_least_one_novel_splicesite	G1621.6_ORF.4	MYIYRHTCTIYIIYCCIFIFIYIYIYIYIYLFYFSITIN	39
G1621.8	incomplete-splice_match	3prime_fragment	G1621.8_ORF.1	MYNIYCIYIYIYIYLFILYLSTFVHLNSL	29
G1622.4	full-splice_match	mono-exon	G1622.4_ORF.1	MIIILVVAIIIMDVMIIILDVMIIILVVAIIILVVAIIILVVAIIIMDVMIIILVVAIIIMDVMIIILVVAIIIMDVMIIILVVAIIISNVMLIIIILEIIIIIMLELAISILMRTILTKKKMRMRLIYL	130
G1622.4	full-splice_match	mono-exon	G1622.4_ORF.2	MKISTTKRTMLFIVIIIITIIIIIITIIIIILTIIIIILTIIIIILTIIIIILTIIIIILTIIIIILTIIIIILTIIIIILTIIIIIMLILV	92
G1622.4	full-splice_match	mono-exon	G1622.4_ORF.3	MKNIIQTLHHVKKILQMILTIPKIHFYFN	29
G1622.4	full-splice_match	mono-exon	G1622.4_ORF.4	MLTSILLQVMFLFINYSSLSSNISYRSFITIL	32
G1622.4	full-splice_match	mono-exon	G1622.4_ORF.5	MFIKGYATYYYYVKFKYQIIFISIHIIFKKIIKAKS	36
G1625.3	intergenic	multi-exon	G1625.3_ORF.1	MKKNKMEFIQIIIIIFIVIILLIMLMKLIQLFIILI	36
G1625.3	intergenic	multi-exon	G1625.3_ORF.2	MTKHLRITRHLRITKHLRMTKHLRIILQTMSILIITFLIKKSIILKMKSLLTILIKMNITFLIIYLCILTN	71
G1625.3	intergenic	multi-exon	G1625.3_ORF.3	MIISQVIILHMKIIIVIIIIVVIITTRIIFRSKKCHRNIFLKI	43
G1625.3	intergenic	multi-exon	G1625.3_ORF.4	MIIILQIYVLIIFSPFLKIYILINISLII	29
G1625.3	intergenic	multi-exon	G1625.3_ORF.5	MYVYIYIYIYIYIFIIYSFFICLTLIFISINDYLKYY	37
G1625.5	full-splice_match	alternative_5end	G1625.5_ORF.7	MDTRIQAGKKYKTPLKGHKIKSSIYGYICKYINI	34
G1625.5	full-splice_match	alternative_5end	G1625.5_ORF.9	MFVCLFVYMFVCLFIYLFIYLFYFSFLFPPKSTRLNMTAFYIHINLFLIFCMI	53
G1626.11	full-splice_match	mono-exon	G1626.11_ORF.1	MKVCVYIKYIYNIHICNIFFIKIFSLFSS	29
G1626.11	full-splice_match	mono-exon	G1626.11_ORF.2	MISSNYNTHKKKKKYHKYIMYIYIYIYIYIYKYIYVYLINIMNSYINYIFQRIIYIYIYIYICIYLLLHIYNIIYIFYIFLCSIPLFFSFFLSFFL	96
G1626.11	full-splice_match	mono-exon	G1626.11_ORF.5	MYVHFIISFEYNLGFIKCLRMKNVIHIRYITFKEQQNESMCIY	43
G1626.12	genic	multi-exon	G1626.12_ORF.2	MYVHFIISFEYNLGFIKCLRMKNVIHIRYITFKEQQNEKDVTKGILPRTNF	51
G1626.3	genic	multi-exon	G1626.3_ORF.1	MYVHFIISFEYNLGFIKCLRMKNVIHIRYITFKEQQNERCH	41
G1626.3	genic	multi-exon	G1626.3_ORF.2	MILKMKNVLNIKIYIFYLHQIFQKIIKFLI	30
G1626.3	genic	multi-exon	G1626.3_ORF.4	MIKKKKKKKLSFQKKIIYGQVIDIIIFKMLMKL	33
G1629.17	incomplete-splice_match	mono-exon	G1629.17_ORF.4	MINLEMVKIIKMVKMIKMVKMVKMVKIIKMVKIIKI	36
G1629.17	incomplete-splice_match	mono-exon	G1629.17_ORF.5	MYIKIINIILIIIIMRYTMKKEIIFYICIIIIS	33
G1629.2	intergenic	mono-exon	G1629.2_ORF.1	MLCFFFFFFFFFYMHMRMHKIMYIYFFFFIFFFLYFFLLSFLCKQRNIL	49
G1629.2	intergenic	mono-exon	G1629.2_ORF.2	MLFTKIHPRIIFNFFFFFFFNISCVFLYIKKRK	33
G1629.24	incomplete-splice_match	mono-exon	G1629.24_ORF.1	MIWKIIIFIINIFIILWMIYMLKRKMVIM	29
G1629.24	incomplete-splice_match	mono-exon	G1629.24_ORF.4	MIILITIEHTLQTMIKINIIIIIIIIIQKKSIVD	34
G1629.24	incomplete-splice_match	mono-exon	G1629.24_ORF.5	MMKPSYPLIIIQKRIILYAKIIIKMIRTIMYRKKKIIQDTKMI	43
G1629.26	incomplete-splice_match	5prime_fragment	G1629.26_ORF.4	MIWMLWMIRMIRMIWMIWMIWMIGMVSMVSMIGIISMIGMIGMVSMVSIISMISIIDTINIIIIYPHYRIQI	72
G1629.26	incomplete-splice_match	5prime_fragment	G1629.26_ORF.5	MNMRKMLSITNTTNITNIKNITNITNITNITNITNITNIIISLVVIIILIVVI	53
G1629.26	incomplete-splice_match	5prime_fragment	G1629.26_ORF.6	MIKKRTTFMVVYIIRERDFVHKYHQREIRLKKKRTGVVSLIQISHQNMEGAEEQK	55
G1629.27	novel_in_catalog	mono-exon_by_intron_retention	G1629.27_ORF.3	MFNMFNIYIICLICLICSIYIYLFIFIFL	29
G1629.27	novel_in_catalog	mono-exon_by_intron_retention	G1629.27_ORF.9	MIKKRTTFMVVYIIRERDFVHKYHQRVIKRMEIIYIKNNCWACINVYNM	49
G1629.32	incomplete-splice_match	5prime_fragment	G1629.32_ORF.6	MIIYLMIYNMIKIKMFKKTLLIKHPYPYKQTQIIHIVI	38
G1629.37	incomplete-splice_match	intron_retention	G1629.37_ORF.1	MNMSIKIIKIIQTSQISQMKLIIKMIKIFISQIILILLKYREEEKVLKI	49
G1629.37	incomplete-splice_match	intron_retention	G1629.37_ORF.2	MVLYKLGELNGEVQVVVKEQKISELILMVLP	31
G1629.37	incomplete-splice_match	intron_retention	G1629.37_ORF.6	MKIIEVKLWSINKMIMYIQNKNIKKKVKWIHKIIVAYMII	40
G1629.37	incomplete-splice_match	intron_retention	G1629.37_ORF.7	MISLKQSIINKIKVIIIMMVIIIMMIIIMIIIIMMIIITFVINIIPNRTAI	51
G1629.7	genic	mono-exon	G1629.7_ORF.2	MFTIYYIPYHVFIISLYIFLFFICFFFFFLFFFLLYAFFCFFHSLLTCHILKKKTLP	57
G1629.7	genic	mono-exon	G1629.7_ORF.3	MLYFYILYKYMYFIYIYIYIYIFIYFFFFFFFFFVFNTIVLRKICLRDFLFFYL	54
G1629.9	genic	mono-exon	G1629.9_ORF.2	MILLNVITIQMNIIIISERIKSWKNSSPSS	30
G1629.9	genic	mono-exon	G1629.9_ORF.5	MNGCYLLYIIKMMIYKVINLINIQINIMVKYIIVLLIDVLKENYIIMNTKKMNPLII	57
G1629.9	genic	mono-exon	G1629.9_ORF.6	MTICKMISMKQVRIVTSTMIMKGMVIYIIMMIIMMMIIMMMIIIIIIMIIIMMKRKIIFIMLLVI	65
G1629.9	genic	mono-exon	G1629.9_ORF.7	MIILYMMIIKQFKIKTPKLLIMWIIILLLK	30
G1629.9	genic	mono-exon	G1629.9_ORF.8	MITLIICTLRMRKLGYPPNVIKEKKNSTK	29
G1631.19	full-splice_match	mono-exon	G1631.19_ORF.1	MVILLWKHLEMQRLVKIIIVIDMLNIVYYKWIKTKLNIYI	40
G1631.19	full-splice_match	mono-exon	G1631.19_ORF.2	MSPTYGICQKNLHLVHPMMKDHLIYQIWIPLNIWTKTLTSF	41
G1631.20	full-splice_match	mono-exon	G1631.20_ORF.3	MYLLVSNYCKISPYLKRVCFPLFSKYIFFFFSKFFKH	37
G1631.23	full-splice_match	mono-exon	G1631.23_ORF.2	MNSTGEKKKKKKKKIIYIYIYIYIYTINKEQIK	33
G1631.23	full-splice_match	mono-exon	G1631.23_ORF.3	MQFSIQDKNKTKHIYIYIYLFIYLFIFIFIYYNLYIHISILKNTKKKRKKKKKVTIASFLIHCTFYIFL	69
G1631.36	full-splice_match	mono-exon	G1631.36_ORF.1	MIIYINIYIYIYIIYILYIYFPNKEGFFFVPISFLFFVFMNNE	43
G1631.36	full-splice_match	mono-exon	G1631.36_ORF.2	MFYVLFFIISFSSIIFINQVFLYILKIFKICNNMANVYVLYFQQKKEKYKK	51
G1631.36	full-splice_match	mono-exon	G1631.36_ORF.3	MKKCYHVMMIKKYMKIIKKYMKIKKKYMKMIKKYMKMKKKYMKIIKKYMKII	52
G1631.39	full-splice_match	mono-exon	G1631.39_ORF.1	MTIIMKLKNVLSPSYIRIPLLMMRKMKILYK	31
G1631.39	full-splice_match	mono-exon	G1631.39_ORF.10	MYLFCFFWENHNIYLFICICFIIFIIFFFF	30
G1631.39	full-splice_match	mono-exon	G1631.39_ORF.2	MKRKKNFLNIFLKIMKHMKIIIYILVMIMLEM	32
G1631.39	full-splice_match	mono-exon	G1631.39_ORF.3	MIRIKKKKIRHIMIIIMIIIKIMIMIKIMIMIIIMIMIIIKIFLHTQTIQVINFLYNIKIKK	62
G1631.39	full-splice_match	mono-exon	G1631.39_ORF.4	MMMMMIMMMIIMMMIIMMMIIMMMIIMMMMIMMMMIMKMMIIMIIIIMMMIIMMIIIIIIIIYILLKNIKINQSPQGT	78
G1631.39	full-splice_match	mono-exon	G1631.39_ORF.5	MNIQRIIKMSMNKYYIMIKINIILILHIISYLMIELIMLN	40
G1631.39	full-splice_match	mono-exon	G1631.39_ORF.6	MKTRPHKHKYVYVIYINIYLYICYIYVIYIYVIYMLYIYIYIYVYFFFFFFFFLCSDNFIIIVIFNQIVHV	71
G1631.39	full-splice_match	mono-exon	G1631.39_ORF.7	MYMLYILIYIYIYVIYMLYIYMLYICYIYIFIYMYIFFFFFFFFYVVIIL	50
G1631.39	full-splice_match	mono-exon	G1631.39_ORF.9	MLYICYIYICYIYVIYIYLYICIFFFFFFFFFM	33
G1633.1	antisense	mono-exon	G1633.1_ORF.1	MHGIKQFLKQFFFIFIFFSSMYIIIIIIIIT	31
G1633.1	antisense	mono-exon	G1633.1_ORF.2	MYIIIIIIIIIIIIIIIIIIIIIIIIFIIIIIIIIIIIIIIIIIIIIIIIIIIIIIIIIIIIIIIFDVFHFCC	73
G1633.1	antisense	mono-exon	G1633.1_ORF.3	MIITRIYIIIFICFIIFKKIFKKFFFRFI	29
G1633.1	antisense	mono-exon	G1633.1_ORF.4	MVLNNFLNNFSLSLYSSAVCILLLLLLLLHKEFIT	35
G1633.1	antisense	mono-exon	G1633.1_ORF.5	MSSYFKLNLFSSTWKLNISLHTYLNISSPYPMDILFL	37
G1633.1	antisense	mono-exon	G1633.1_ORF.6	MMLFFLFSSFMFPVATDLSLYSSAVCILLLLLLLSSLLSSS	41
G1633.1	antisense	mono-exon	G1633.1_ORF.7	MCFIFVVELTFSFNTSEEAPTIFCTPRISS	30
G1633.1	antisense	mono-exon	G1633.1_ORF.8	MKKYFYNYHYHYNYHNHYFYHNHYFYYYHYYYHYMTDFFFFYSYH	45
G1633.1	antisense	mono-exon	G1633.1_ORF.9	MLNNPLRIFLLFLFYYNSFFLFSLYLLNSVFLLV	34
G1634.14	incomplete-splice_match	mono-exon	G1634.14_ORF.1	MCVYIFMAYFFNLFLYNIYDYIYIYIYIYSILYVLF	36
G1634.3	incomplete-splice_match	intron_retention	G1634.3_ORF.1	MELQSYMHLTSSLLINQQLLLVVYAHACLPSLVHVLEDS	39
G1634.3	incomplete-splice_match	intron_retention	G1634.3_ORF.3	MKINNKKKIYNIYIYIYIYIYIVPILYLFLF	31
G1634.4	novel_in_catalog	intron_retention	G1634.4_ORF.3	MILKPWMLMMNRTKQVSKQMKIIRKIIKTKITTQVMIHQM	40
G1634.4	novel_in_catalog	intron_retention	G1634.4_ORF.4	MIIIMIIIIIIIIMTIIIIIRTIMKIKIKLILVMNIH	37
G1634.43	incomplete-splice_match	mono-exon	G1634.43_ORF.1	MYILKINTLIINTVYYIYIYIFYIIIKKKKKKKKRTFPSYKNYKHK	46
G1638.3	full-splice_match	mono-exon	G1638.3_ORF.1	MYILNISFIFYAYIKYIVIIKKKKNFNCTKKKNIYIFTLSCIYKYCIHI	49
G164.3	genic	mono-exon	G164.3_ORF.1	MKFIIYKIIIIIILIYIIYKYLKKKINDKKYFFYNIIT	38
G1640.5	incomplete-splice_match	mono-exon	G1640.5_ORF.1	MIIIMMIIIIIIMVTILIVLMLIIIITTEIIIMNVMILMNTVERRKTFKRLIFLLIYI	58
G1643.4	novel_not_in_catalog	intron_retention	G1643.4_ORF.1	MIDSICIITLVFFFFFFFFFFELLQIYKCN	30
G1643.4	novel_not_in_catalog	intron_retention	G1643.4_ORF.2	MSFIKLSKLFGSSTFIKYIENIMKNILSFLLLIFLLFIKDI	41
G1643.5	full-splice_match	alternative_3end	G1643.5_ORF.2	MYIEKNIFLYIIYMVNIFFFSVPNYICTNIIMYYFIAHTSHFSRNINSCYYITFMDNQKTKNYITYTFYS	70
G1646.2	novel_not_in_catalog	intron_retention	G1646.2_ORF.1	MHTYISTSIYINKYIYIYIYIYLFIYIIKIWRRR	34
G1646.2	novel_not_in_catalog	intron_retention	G1646.2_ORF.3	MYFYLSYPILLYQYLFYIFYILIIYLLRKNSRHKKTNPMMLLKKYNLHYIIYAHYNFYIN	60
G1646.2	novel_not_in_catalog	intron_retention	G1646.2_ORF.6	MPTSIFEKRKTINVFLFILSNTVISIFILYFLYLNNISSKEKLKAQENKPNDVIKKI	57
G1647.14	incomplete-splice_match	mono-exon	G1647.14_ORF.1	MKHSLKMNTIKILDINILKIMIYFVRNVKNI	31
G1647.15	incomplete-splice_match	mono-exon	G1647.15_ORF.1	MKKKRKIQKTTKKIIKINIIILIVHLKRTMKIYSILFQNKMMKVLKVKKDEKKIQNIHKKKKYKIS	66
G1647.23	incomplete-splice_match	mono-exon	G1647.23_ORF.1	MMIKRNNINENKKKNKKTRKQKKIIYYHQTCQLHYPVMIMMIF	43
G1647.25	incomplete-splice_match	mono-exon	G1647.25_ORF.1	MKITFLKYFYKNCTKKKKKKKKKKKKEKKQIRDIYIYIYNKMFLYNLKRYK	51
G1647.28	incomplete-splice_match	mono-exon	G1647.28_ORF.1	MLGVLVHIFLIFIKQNKIDIYKYKYININIYIYIYIYIYI	40
G1649.2	full-splice_match	mono-exon	G1649.2_ORF.1	MSHFDIFNSYKINTVYIKIFFFFFFFFIYFYFILI	35
G1649.2	full-splice_match	mono-exon	G1649.2_ORF.2	MYIIYMKCKFLHKVMLIYLIHTRIYINIYI	30
G1649.4	full-splice_match	mono-exon	G1649.4_ORF.2	MFGVCLFIYIYFKESTHRLKSLVCFIHFVSYNISYNISYNISHHISHHITSYRFISYRFVSYHFI	65
G1649.4	full-splice_match	mono-exon	G1649.4_ORF.3	MQQIIEGMTMMMMKMKMMMMMKMKMMMMKKKKMTM	35
G1651.11	novel_in_catalog	intron_retention	G1651.11_ORF.2	MYLKKKKKKKKKFKKILLHLYKTYITYFIIYLFF	34
G1651.11	novel_in_catalog	intron_retention	G1651.11_ORF.8	MFILFYFYFILFLFYFIFGIIFIGINVIFK	30
G1651.24	novel_in_catalog	intron_retention	G1651.24_ORF.1	MKKKKVIKLKESYAPKSSYCKIIYIYIYIYIFIYLFIFIIYFFFFFLLIFINV	53
G1651.24	novel_in_catalog	intron_retention	G1651.24_ORF.2	MLFVYMYILSFHICIYIYTYIRMYHINIIFFIYFNIIILFYFIVLYYIFIYIYIFSL	57
G1651.24	novel_in_catalog	intron_retention	G1651.24_ORF.3	MYRLCFLYICIYYLFTFASIYIHIYVCITLILYSLYILILLFYFILLYCIIYLYIYIYFPCSYERRLTYQHFSTKQ	76
G1651.6	incomplete-splice_match	mono-exon	G1651.6_ORF.3	MWNKKTTPWIIIIMMKIMVIVVMKKVVIIMMIKRVVIIMMIKRVSIVMIKRVSIVMIKRVSIVMIKRVSIVMMK	74
G1651.7	incomplete-splice_match	5prime_fragment	G1651.7_ORF.1	MYFYLLCFYLFSIIVKMLSKFRTISFRYCFL	31
G1651.7	incomplete-splice_match	5prime_fragment	G1651.7_ORF.2	MKYYIFYFNYFQKLKMFSLVQIYLVMKTL	29
G1651.7	incomplete-splice_match	5prime_fragment	G1651.7_ORF.3	MKMRKQIEINFYLTDNFILIYFMFIKKKCI	30
G1651.7	incomplete-splice_match	5prime_fragment	G1651.7_ORF.7	MFVPIFIQKRGYRRIFFFLFFPFLFFIIK	29
G1654.21	full-splice_match	mono-exon	G1654.21_ORF.1	MNIIFLILQLVKIFLSTFNLFLHTHIYIFIYVCMFMNSYKLS	42
G1654.22	genic	multi-exon	G1654.22_ORF.1	MDPSFVYGIYSLYYSIFYTFILYNITRKKKKKKKKKGKSQPLYDNT	46
G1654.22	genic	multi-exon	G1654.22_ORF.2	MVFIPYIILSSTHLFYIISPEKKKKKKKKKESHNHYMITHKGVAKR	46
G1654.6	novel_not_in_catalog	at_least_one_novel_splicesite	G1654.6_ORF.3	MKPLLMKSKKQKRVSLMMQIKKRSCHIIILLIIIKKKKTCMIT	43
G1654.6	novel_not_in_catalog	at_least_one_novel_splicesite	G1654.6_ORF.4	MKLLTQSLVIHIVLIISTRVIYIFKNIKYLLLIILLNNSSKIIKIRNTYKIINTCLIMP	59
G1654.6	novel_not_in_catalog	at_least_one_novel_splicesite	G1654.6_ORF.5	MNRMKRRILFIILNILICILRNMNYLKKN	29
G1654.6	novel_not_in_catalog	at_least_one_novel_splicesite	G1654.6_ORF.6	MHTYICMRWTRTKLMISTGKATILKCVLRSC	31
G1656.1	genic	mono-exon	G1656.1_ORF.1	MGIFFFPHTYIIYIYIYILYFMSPYFQYYIILYHIISYYIILYHII	46
G1657.1	full-splice_match	alternative_3end5end	G1657.1_ORF.2	MGSAHFFFFFFFTRIIYIYIYIYIYIYICVYVYVLLFMYIFFIFIYVHFLYFYLCTFSLF	60
G1657.1	full-splice_match	alternative_3end5end	G1657.1_ORF.3	MINPWVVRIFFFFFFSLELYIYIYIYIYIYIYVYMCMYYYLCTFSLFLFMYIFFIFIYVHFLYFNLCTFSLF	72
G1657.1	full-splice_match	alternative_3end5end	G1657.1_ORF.4	MCICVCIIIYVHFLYFYLCTFSLFLFMYIFFILIYVHFLYFNLYTFSLFLFLFFGYYIIVKISYLYILRYNFINLIYGFLYMIIIRLYNIFYI	93
G1659.1	full-splice_match	mono-exon	G1659.1_ORF.1	MKKIKKEMYIIKLMMRHIQYLFIIYNIIIKIHMMILIIITKLLIRI	46
G1659.3	full-splice_match	mono-exon	G1659.3_ORF.2	MVTLVINIVIIINIVIIINIVIIINIVIIPNIVIIINIVIIPNILIIIMM	50
G1659.8	full-splice_match	mono-exon	G1659.8_ORF.2	MIKKEFYYLLKIFMTFPSLLYFMEIACLKRAKFLNS	36
G1667.4	full-splice_match	mono-exon	G1667.4_ORF.1	MNQKKKNMLKIKNIVMTIYFLYQGKRIKSCTV	32
G1667.7	full-splice_match	mono-exon	G1667.7_ORF.1	MSNIMNYVFIYIILYFILSYFFYLFICIFIIYFIYFFFLWGFLFL	45
G1667.7	full-splice_match	mono-exon	G1667.7_ORF.3	MCLYILFCILFYHIFFICLFVYLLFILFIFFFCGDFFFYKMIHPTYIFYIKIWISYMCYQYKDFIYIY	68
G1667.7	full-splice_match	mono-exon	G1667.7_ORF.5	MRIIRNFFLYILLLLHSMITMKKIYIIIQTKEL	33
G1670.15	incomplete-splice_match	5prime_fragment	G1670.15_ORF.1	MILQSNYKHLIFYLICVIIIIGNYLLMYFYIIYHLSIHIYKMKL	44
G1670.15	incomplete-splice_match	5prime_fragment	G1670.15_ORF.2	MKVTIVIIIATIITTTITITTTITIIIIIIIIKIKMTRKYKLMQL	45
G1670.21	novel_not_in_catalog	at_least_one_novel_splicesite	G1670.21_ORF.1	MHVFNNYKCFAYYFIYNIIYIIIICFEKS	29
G1670.25	novel_not_in_catalog	at_least_one_novel_splicesite	G1670.25_ORF.2	MKIKMIIKQKMKIIIKKQKVKKINKKHSN	29
G1670.25	novel_not_in_catalog	at_least_one_novel_splicesite	G1670.25_ORF.3	MFSLFFFIFFPIHFKRYIFLLNVYISCKNIYIYI	34
G1670.25	novel_not_in_catalog	at_least_one_novel_splicesite	G1670.25_ORF.4	MKIFSFINYSLHVIYYIYIYIYIYIYLCFPFFFLFFFPFILKDIFFY	47
G1670.30	incomplete-splice_match	mono-exon	G1670.30_ORF.1	MTLYMYYMQYMYVIYIYIYIYIYIHILCTLYFVFFKTMYVKIVLFF	46
G1670.30	incomplete-splice_match	mono-exon	G1670.30_ORF.2	MYKKKNKKKCTLLCIYIYIYIDRYYGFYIHFLFYCSFFR	39
G1670.44	full-splice_match	alternative_3end5end	G1670.44_ORF.1	MNERIVYMYIYIYIYIYIYIFYVLVHIFI	29
G1670.44	full-splice_match	alternative_3end5end	G1670.44_ORF.3	MFHDIICIYICSYYFINKIKNIYRRNIFYDINIK	34
G1670.44	full-splice_match	alternative_3end5end	G1670.44_ORF.4	MKELYICIYIYIYIYIYIYFMCWCTSLFKLK	31
G1670.44	full-splice_match	alternative_3end5end	G1670.44_ORF.5	MEYIYIYIYIYIYIYIYIYILYIYYKCVFFFFFFFFFFMCIL	42
G1670.44	full-splice_match	alternative_3end5end	G1670.44_ORF.6	MFLFIITRIILRHPYFFCYIFYFILFFCNTKSLYY	35
G1670.7	incomplete-splice_match	mono-exon	G1670.7_ORF.1	MYIIYHYEYLKSYDSNQECTIKRITKKKKK	30
G1670.7	incomplete-splice_match	mono-exon	G1670.7_ORF.2	MYIIIPLYILYVIHIFEYITSYMYKYMFLFIYYIYI	36
G1670.7	incomplete-splice_match	mono-exon	G1670.7_ORF.3	MHTYIHTYIHIYTNILQYYLFSYIFIIIFSFFICILYIIMNI	42
G1672.2	antisense	mono-exon	G1672.2_ORF.1	MYKNMLKKKWGLRFFKAYNNNIYYIIYKIISKTFIIIENVHS	42
G1676.2	antisense	mono-exon	G1676.2_ORF.1	MFHSDEVLFMFFFIYKNFFALQMLNIFDFSF	31
G1676.2	antisense	mono-exon	G1676.2_ORF.2	MIYFLYFTLFLAQFIYHFLFFHFITYNIYTIYIKLIYIHILYNFFVHIYEYIYIYVIFIFL	61
G1676.2	antisense	mono-exon	G1676.2_ORF.3	MNIFPYSFFFFYIDIYKEFYFLYYVFRTILTIN	33
G1676.2	antisense	mono-exon	G1676.2_ORF.4	MTFFFIYFSFFLPSFIIFFEQFRCSLIIFFQYFFNLRNIIIIKCIYIKFT	50
G1676.2	antisense	mono-exon	G1676.2_ORF.5	MNTYIYMLFLYFYKDLVEFIRNIRKYFFCSNKK	33
G1676.2	antisense	mono-exon	G1676.2_ORF.6	MYFELFLLLIKKKNEISLKIMFFKKLKRKLIGTTIY	36
G1676.4	antisense	multi-exon	G1676.4_ORF.2	MYFELFLLLIKKKNEISLKIMFFKKLKRKLIVIGFVIIYKMYTE	44
G1682.6	genic	multi-exon	G1682.6_ORF.1	MKEKNYYYTKIFIYNICIYLYIYIYIIWI	29
G1683.10	genic	mono-exon	G1683.10_ORF.1	MVYTIHPLQRKKKKKKKKKKNNFSHIVFFLYIIIYTQKNKNETTKKKRKKIKSTILFILPFSISITNKIIYTY	73
G1683.29	full-splice_match	mono-exon	G1683.29_ORF.1	MQINNLHYSTELYIFFFFHGGDVILFSLFYYFIVHYKFAFIYIIYIYNQIYILLY	55
G1683.29	full-splice_match	mono-exon	G1683.29_ORF.2	MYYKIYLYNCNFFFSFFGVVYIILLTLIYIYFIIIIKIIYIYIYNMQIFF	50
G1683.29	full-splice_match	mono-exon	G1683.29_ORF.3	MLYIIIFFFFFLLFILFLHCRIYIAQRQKNGHCIFS	36
G1683.29	full-splice_match	mono-exon	G1683.29_ORF.4	MMMKRKKHVIQIKTKRKHIVLKKSNLLYLIIHI	33
G1683.29	full-splice_match	mono-exon	G1683.29_ORF.5	MYIYIYIYIYIYLYLYIYIYIFFFFFFHFC	30
G1683.29	full-splice_match	mono-exon	G1683.29_ORF.6	MCVYKYIYIYIIYIYIYIIYFYLESTVCDNNIAQFYRCIIFFFDIYVL	48
G1683.35	full-splice_match	mono-exon	G1683.35_ORF.1	MNVLETYNIKIEKLLYEKNIMKMYKLFNI	29
G1689.3	genic	mono-exon	G1689.3_ORF.1	MYIYYIYIIYIIYIYYIILIYYPLIAPFLLFVESIYIYIIIL	42
G1689.5	novel_not_in_catalog	intron_retention	G1689.5_ORF.1	MFTKKIIILKKKNIFVYLLHNNIIYIYIYIYIYI	34
G1689.5	novel_not_in_catalog	intron_retention	G1689.5_ORF.2	MFLSFFFLFFFFFKLHYTLYNCSMGTYNAYSFYY	34
G1689.9	novel_not_in_catalog	at_least_one_novel_splicesite	G1689.9_ORF.3	MYVFIIVHCIYIYLYIFIFFTYFIKICFYLFFSFFFFFLNYTIHCIIVQWELIMLIHFIIKNKQNNNFLIYFKRK	75
G169.2	novel_not_in_catalog	at_least_one_novel_splicesite	G169.2_ORF.2	MSVFVIQQYILMYFIIYNMFFLFYKILVFL	30
G1695.2	genic	mono-exon	G1695.2_ORF.1	MRMRKMKKDYHFMMMKRKKMIQGNKLTKMKKSIKM	35
G1696.5	full-splice_match	alternative_3end5end	G1696.5_ORF.1	MKTTTTTIIIIIIIKRVMNIQLNYLIKIKKKIKVNKLIC	39
G1696.5	full-splice_match	alternative_3end5end	G1696.5_ORF.2	MCFSIDKKNLTFFLYPCHFIHFPRIFILMTSL	32
G1696.5	full-splice_match	alternative_3end5end	G1696.5_ORF.3	MLKNWTFRTITIIIIIMIIMIIIMIIMIIIMIMIMIIIIIIIIIIIIRINN	51
G1696.6	full-splice_match	alternative_3end5end	G1696.6_ORF.1	MKHFTDLMVLGFIYLFLFFFLHILLIHKII	30
G1697.4	genic	mono-exon	G1697.4_ORF.1	MVYTIFPFSYKKNVSFVFLRGLFFLFFLYYFYEIRKYI	38
G1697.4	genic	mono-exon	G1697.4_ORF.3	MIKIKKVILKKIKMNKPNLQIYMIQIVRVTKIYKRII	37
G1697.4	genic	mono-exon	G1697.4_ORF.4	MVIVIIKIVVYLLILLKVIHMKRIILVMKNVLCKMSINQKKIKNIYILKILLLVVVIIIMIIIKKMIVIRNN	72
G1697.6	incomplete-splice_match	intron_retention	G1697.6_ORF.1	MIIVLCCSLFFIFLILFTYFYFFIFLFFFFDI	32
G1697.6	incomplete-splice_match	intron_retention	G1697.6_ORF.2	MKQIKYIFIFIFLICIQKFFTLYVFQYNIPLLFILFCVNNKKEMKKKKKKKNK	53
G1697.6	incomplete-splice_match	intron_retention	G1697.6_ORF.5	MPLIVFLIYTKYIYIILYLYVHIFILFYFIFSVGT	35
G1698.1	antisense	multi-exon	G1698.1_ORF.1	MFHFFPLYKKKEKKKKYIFIKKYNNIYKSKYFT	33
G1698.1	antisense	multi-exon	G1698.1_ORF.2	MLPMKDVKLLFNLNPNGFCNKYWFHKIFEPSLIYNVGLLH	40
G1698.1	antisense	multi-exon	G1698.1_ORF.3	MHRHLSHIYAYKIKSIILIFCITCAVTNLK	30
G1698.1	antisense	multi-exon	G1698.1_ORF.4	MIYVKNNMIDTIYENIDIFFCFFFFFKISSFFSTKYLFS	39
G1699.11	incomplete-splice_match	mono-exon	G1699.11_ORF.1	MTLTKRMKVITKKKRKKVKMLMNFCTLKED	30
G1699.12	novel_not_in_catalog	at_least_one_novel_splicesite	G1699.12_ORF.2	MEFILKAIVTFVIMRRNEKNKICSRRILIVMI	32
G1699.17	novel_in_catalog	mono-exon_by_intron_retention	G1699.17_ORF.1	MKKQKEKPRESSCIFIYLFIYLLLLYFFFFFMKYHILCSFFIVYMKHTVRTYIQLYKNIISVIYIFFFSFHNSYTLF	77
G1699.17	novel_in_catalog	mono-exon_by_intron_retention	G1699.17_ORF.2	MFCCKICYTYIIYIHIYIYIYIYIYIYIYIYLYIFSLLKIFL	42
G1699.17	novel_in_catalog	mono-exon_by_intron_retention	G1699.17_ORF.4	MYLYKPYFVYIHLICINFFYDDTKYFECVHNIYTINIINV	40
G1699.17	novel_in_catalog	mono-exon_by_intron_retention	G1699.17_ORF.7	MMIRNILNVYITYIPSTLLMSNFFFFFFVQLMMKV	35
G1699.2	novel_in_catalog	intron_retention	G1699.2_ORF.3	MIIRIIIIKKKLMKIRILTRLMIRIIIIRIKLMKINRLTVLMIKIRRIIVLVRNKKKKKQLLKKENKMNQVFIKKRS	77
G1699.2	novel_in_catalog	intron_retention	G1699.2_ORF.4	MLTVITMKRIMLMSQLSQPLIILKKYLMIIIHMTVIMLI	39
G1701.12	full-splice_match	alternative_3end	G1701.12_ORF.1	MILLKIIIGNIIRIFLRYSKRKNLQMSKKKQRK	33
G1701.13	full-splice_match	alternative_3end	G1701.13_ORF.2	MQMIRNMKVIMKIIIKIIILILIVSKKIKIIQTLP	35
G1701.2	incomplete-splice_match	intron_retention	G1701.2_ORF.2	MRRKKKTTKIAKPLNQDEKFVLIRKRGIMKS	31
G1701.2	incomplete-splice_match	intron_retention	G1701.2_ORF.5	MCIYFMLLIFKTIFTTFFLFFIISLNLFTILTFL	34
G1701.2	incomplete-splice_match	intron_retention	G1701.2_ORF.6	MRNFLIKFFLFILYIYKFFIFFFVIFYNWIILNV	34
G1701.7	genic	mono-exon	G1701.7_ORF.2	MRYKDIMNIYIYIYVCRLHNIFLKIIIIIIYFFFL	35
G1702.19	full-splice_match	alternative_3end	G1702.19_ORF.2	MNKMKQMKMMYIIKQNNKPMTNKRMMMII	29
G1702.19	full-splice_match	alternative_3end	G1702.19_ORF.3	MKKKKKYIFIYIYIYIYIYIYLIYHNNLCLIIFIFPLVPVFSFSFSFFFYIFQFFFIFIPIFS	63
G1702.24	novel_in_catalog	mono-exon_by_intron_retention	G1702.24_ORF.3	MYVCMCFINIYLFYLFRCCLCKVMPRNSLRKKNSGVTHR	39
G1706.2	full-splice_match	mono-exon	G1706.2_ORF.1	MHMTTTINTTTTIIIMIIIIIIRVIRWMYLIIFFQTYFIY	40
G1707.2	genic	multi-exon	G1707.2_ORF.2	MYIHIYIYIYYWTKVKTYICVYMYIFFFIHEIAKIHCFIMDATMSTYK	48
G1707.2	genic	multi-exon	G1707.2_ORF.3	MKLQRYIALLWMPLCRHINKKFKQKNYMYVYIYI	34
G1707.2	genic	multi-exon	G1707.2_ORF.4	MYIYIYRYIYVYGKKKLRHLKRICALNIP	29
G1709.1	novel_not_in_catalog	at_least_one_novel_splicesite	G1709.1_ORF.1	MIKCFSNSIMDHFIMWKKEVAPLKKIKRNQKIIAIYMKKIK	41
G1709.1	novel_not_in_catalog	at_least_one_novel_splicesite	G1709.1_ORF.2	MYLCNFMYKKENIHIYTYICFNFCPIIYIYIYMYIHTLFKLTK	43
G1709.13	incomplete-splice_match	mono-exon	G1709.13_ORF.1	MIFYYITKMKKYIINVLVKRKKIKIINLSF	30
G1709.13	incomplete-splice_match	mono-exon	G1709.13_ORF.2	MKIIIIIIIKIIIIIIIIIIIIIIIKIIIIIMNN	34
G1709.13	incomplete-splice_match	mono-exon	G1709.13_ORF.3	MNFIFFIFIFLCSIIILTKKRKKKIMKITFLTL	33
G1709.13	incomplete-splice_match	mono-exon	G1709.13_ORF.4	MNTIIGSFQNISIFYKMMINSYTRYYIILTYSYI	34
G1709.13	incomplete-splice_match	mono-exon	G1709.13_ORF.5	MGIKHYLGNDLKNGNILKINIFTTMSNIKYYVIKKVLVFYMMRKKKTNIYF	51
G1709.13	incomplete-splice_match	mono-exon	G1709.13_ORF.6	MNISQINMINPIFIIYLCHIIIPFIINIMII	31
G1709.2	full-splice_match	alternative_3end5end	G1709.2_ORF.2	MYIYSFLFFFFFFLFFLFFMFFFVLYFFFFFMEYLRRIFFLSALIFSYHIHIYIYIYIYTYI	62
G1712.2	genic	mono-exon	G1712.2_ORF.2	MQIFIYIYIYIYVYIITSILFIYFFFFHFFFHV	33
G1713.5	full-splice_match	mono-exon	G1713.5_ORF.2	MKKSIEEIIFFRIIQDIIKIMLILIVVLIFLSFF	34
G1713.5	full-splice_match	mono-exon	G1713.5_ORF.3	MYKMIKLYIFVFLNSSIICVWIYYITIEMRTFL	33
G1716.1	full-splice_match	mono-exon	G1716.1_ORF.1	MYRSRNILLPKKKKKKKKKKKKNRHRSKKSK	31
G1716.2	genic	multi-exon	G1716.2_ORF.1	MMMIIIITMTIMSAIMKRTMIMVKTIMMMNINMKRFKEKIYF	42
G1716.2	genic	multi-exon	G1716.2_ORF.2	MMKKNLIMMKIMKIMKIITIMKIITIMKIITIMMIMMIMKIMMIIVMTKKMTLIMYLVIIPIY	63
G1716.2	genic	multi-exon	G1716.2_ORF.3	MDKVKSGIYEISNPYLLLVMVYHVHLIKVYL	31
G1716.8	full-splice_match	mono-exon	G1716.8_ORF.2	MSTCLYVYISICGLLLLLLLLLSLLLLFLFFF	32
G1716.8	full-splice_match	mono-exon	G1716.8_ORF.5	MYIYQFVDYYYYYYYYYLYYYYFCFFFKFLVIFFF	35
G1716.8	full-splice_match	mono-exon	G1716.8_ORF.7	MINNIFLFLFFLNYFLMMSSKLNVKKIYIYIYI	33
G1716.8	full-splice_match	mono-exon	G1716.8_ORF.8	MFIYLFIVQVLLLYYYFMYPFYSYSIPYICI	31
G1716.8	full-splice_match	mono-exon	G1716.8_ORF.9	MILKKKKMRKKRKTKKMKSLHPILIWNMIL	30
G1719.6	full-splice_match	mono-exon	G1719.6_ORF.1	MMILNLKKIEQIYIIHLQIILITQIILQTMKRLIIQKKSLQMILHILCLILLFLMGMKLRIKFI	64
G1719.6	full-splice_match	mono-exon	G1719.6_ORF.2	MLIIIIMIVRIKFLDIPREDYFMRMFIKKLKRSI	34
G1719.6	full-splice_match	mono-exon	G1719.6_ORF.3	MMIINLLHWKNYAIRIMNRMMTTTTKKKTTTKMAIIMIIIVIIKRKMM	48
G1720.5	full-splice_match	mono-exon	G1720.5_ORF.1	MILKKIIIKKIIIKIIIIKIIIIIIIKVVT	30
G1720.5	full-splice_match	mono-exon	G1720.5_ORF.2	MEIKMKYIISYLNIFMINVLMIYVHIILFH	30
G1720.5	full-splice_match	mono-exon	G1720.5_ORF.3	MIIMVFMLFLNFFIILNKWIKINFYMLIGNI	31
G1720.6	full-splice_match	mono-exon	G1720.6_ORF.1	MYTHTHIYIYIYIYIYIYIFMYSLIFLLFVKQFVNIFISLLNNNYYKHCIYYIYIYIYIYIYIYIYIYI	69
G1720.6	full-splice_match	mono-exon	G1720.6_ORF.3	METLSSYYNKICTHIHTYIYIYIYIYIYIYLCIVSFFYYLLNNLLTFLLAC	51
G1723.25	antisense	mono-exon	G1723.25_ORF.1	MNVIIPLLMNLFLPVAGHGLVSTMYDTSVSYLYVKGLKIFPSF	43
G1723.25	antisense	mono-exon	G1723.25_ORF.3	MYIFCVKNRKKNQVLLHKRIILVKKKKKKEEIIPNKTFLY	40
G1723.25	antisense	mono-exon	G1723.25_ORF.4	MVQIFSLSLLSSLLKELLLLLLLLLLLLLLLLLFAQVINSSCIICKQS	48
G1723.25	antisense	mono-exon	G1723.25_ORF.5	MLIIFSISYFFKRSKTTCILFDKSFTLFSSYSIFIVYICSSSIHFLTFFKIFCIFSILLLLLC	63
G1723.25	antisense	mono-exon	G1723.25_ORF.6	MDFSEFIMSLFPLELYNSFCKFIVSGSYTSEARLSFITCL	40
G1723.25	antisense	mono-exon	G1723.25_ORF.7	MDILFMSLINFKNSSVFDKHSSYFFFSTR	29
G1723.25	antisense	mono-exon	G1723.25_ORF.8	MFTSSCSFNKLLSQSPFFSFNKLLSQSPFFSFNKLLSQSPFFSFNKLLSQSPFFSSFDSFSKLADSFILFYS	72
G1723.8	novel_not_in_catalog	at_least_one_novel_splicesite	G1723.8_ORF.1	MKILIHFYKTIKNISPILSRMMRYIKKVYMCIKIQTKM	38
G1724.1	antisense	multi-exon	G1724.1_ORF.1	MIFIFLIIIFFICIFVIICLIKGPFAPFIVIIIMIKTKHITTIIIIVYV	49
G1724.1	antisense	multi-exon	G1724.1_ORF.2	MKIGHTIIIITTIIYIIIIIIIIMHITIIIYITMITIHINVITKNIIIF	49
G1724.1	antisense	multi-exon	G1724.1_ORF.3	MNPVICGSTHPSGTCPNTFCKDDISFCSYC	30
G1724.1	antisense	multi-exon	G1724.1_ORF.4	MYYENVQRDMELLKVEDNQVLHQFWEHIYIQVHPDIFLSIYILRHQFLFQLH	52
G1728.2	genic	multi-exon	G1728.2_ORF.2	MLYIYICMYYILVLFFIYKGVYILYIYIFISLFAICLYI	39
G1728.2	genic	multi-exon	G1728.2_ORF.4	MQEHLIFFPIFHTKYVHKYKYKYIYIYIYIYIYV	34
G1730.8	full-splice_match	mono-exon	G1730.8_ORF.1	MTLFFLFFFFFFFFFFFFFFFFFFLINKNINLFILYIHLKNYCLYVVFLL	50
G1730.8	full-splice_match	mono-exon	G1730.8_ORF.2	MTLINIVIVVKLVLLLLFVPLVWMKKIKIY	30
G1730.8	full-splice_match	mono-exon	G1730.8_ORF.3	MCMIKKTKQKNSMIVLQIITWTHLVITILLYYQKIIKYILNLLDVLIIVQILNL	54
G1730.8	full-splice_match	mono-exon	G1730.8_ORF.4	MNIVMKKDIKTNHLNILLVKKLVPLIIMIIKSIHVTILFIVIILVVRKITIDLKIIRVVF	60
G1730.8	full-splice_match	mono-exon	G1730.8_ORF.5	MFYLFFRFIKFPFNLNILNIYIYIYIYIYIYIMTLFEKNIKELEKRKKKKI	51
G1732.5	full-splice_match	mono-exon	G1732.5_ORF.1	MNVHIYIYIYIYILILLLGNIQKEEKKNI	29
G1732.5	full-splice_match	mono-exon	G1732.5_ORF.3	MRINKTMNKLKINYFDLFIYLFIYLFFFFFFITK	34
G1732.5	full-splice_match	mono-exon	G1732.5_ORF.4	MFFIFYILFFFLRYISLCSIYIHTIIIHIIFYVTI	35
G1733.3	full-splice_match	mono-exon	G1733.3_ORF.1	MRNSFVNNNRTTSFINRKYIIKKKWNQNETILTT	34
G1733.3	full-splice_match	mono-exon	G1733.3_ORF.2	MFPSKRINIYIYIYIYMCTFIFSINLCVEDIFPLILQFYLQILFHMGTQDICFHKFSSFVTIL	63
G1734.1	full-splice_match	alternative_3end	G1734.1_ORF.1	MDELTHRKLSYVDILLRLLCRINYYFFIGLLKCDIFCII	39
G1734.7	antisense	mono-exon	G1734.7_ORF.1	MLIYLSFLIWRIKNKINNKYIYYLLDCTLKKYLDIY	36
G1734.7	antisense	mono-exon	G1734.7_ORF.2	MYGGCIIIRMNIIMFYISTRSTMTISIDRRIIFMRSIAYFIFLFIIFFL	49
G1735.3	full-splice_match	alternative_3end5end	G1735.3_ORF.1	MLYLLSLNLFSFFFFINILLSTLVSLFICFLSSLVIIYKK	40
G1735.3	full-splice_match	alternative_3end5end	G1735.3_ORF.2	MYFLFFFFNIIYIYIYIYILYNIFINRDLQKKKKKK	36
G1735.3	full-splice_match	alternative_3end5end	G1735.3_ORF.3	MNFFFIPYWFIINLYNNICNIIYNIYIYRAHKI	33
G1736.1	full-splice_match	mono-exon	G1736.1_ORF.1	MTKEERKQMNKETRVDNKIFIKKKKENKLRLNKYNMYIINYSFFCYNLI	49
G1736.1	full-splice_match	mono-exon	G1736.1_ORF.2	MYYIILYIYIYIYYKNRRKKNIYFFKMNK	29
G1736.1	full-splice_match	mono-exon	G1736.1_ORF.3	MKKKFIIPFYLKNIIHIIYFFFFFFCKSLFMNILYNIYIYIYI	43
G1736.1	full-splice_match	mono-exon	G1736.1_ORF.4	MHIKKKLNTLIKMNYIQNYIYYIICTYDDINNIIYKYR	38
G1736.2	genic	multi-exon	G1736.2_ORF.2	MRKFIFSKIQNIGVIIFHQRLRIIYIHLDYIVIGEDHL	38
G1736.2	genic	multi-exon	G1736.2_ORF.3	MVVELLFLVDIIIKHVRIMKDQKVKESNVKNIHLSKFLFRMSKIFILYL	49
G1737.11	full-splice_match	mono-exon	G1737.11_ORF.1	MKSLKIVIYYFALENQVKKRCYQNDAHQKKT	31
G1737.16	full-splice_match	mono-exon	G1737.16_ORF.1	MIILQMLRNVQMNIIIIMIIKIIILLVIIILSIIPVHLAKIQNM	44
G1737.27	full-splice_match	mono-exon	G1737.27_ORF.1	MSNYMIYLSIMEYKYLFYVFSMFYIILFYSCLNIFFQLL	39
G1737.27	full-splice_match	mono-exon	G1737.27_ORF.2	MYVKEKNKQCYNKINKINILYIRNYCRINNDKNF	34
G1737.27	full-splice_match	mono-exon	G1737.27_ORF.3	MMCYNIIYIYYVRFFFFFFFLMFVLYFDCIYIHRMYK	37
G1737.27	full-splice_match	mono-exon	G1737.27_ORF.4	MYSFFFFSFFFFSSFCSYHNTFQRFKYIYIYKIKYCSLCELFFYFINLYLYDVVY	55
G1737.27	full-splice_match	mono-exon	G1737.27_ORF.5	MPMRHIYIIYICLYLFIYILFSSYLSIFIRNLTIVLIL	38
G1737.4	full-splice_match	mono-exon	G1737.4_ORF.1	MIYVIIIIITIIKTIRRTIIIIIIIHLLICAKIII	35
G1737.4	full-splice_match	mono-exon	G1737.4_ORF.2	MFYKRPIDFYTTYIIYIYIYLYIYIYAYFVLLFFMS	36
G1737.6	full-splice_match	mono-exon	G1737.6_ORF.2	MIPMIPMIVIIIIIIIIFQQNSVFHFVLVSKKRCF	35
G1738.1	intergenic	mono-exon	G1738.1_ORF.1	MVFIIICIYLDIYTFVYVLLCTYHNIYILMYYIVCLIYVKCKEKFNTVHKQSIGYIYI	58
G1738.1	intergenic	mono-exon	G1738.1_ORF.2	MLIYKYVKNILLFFIYLFFICFLNPYIYIYIYIYTLIQSY	40
G1738.5	antisense	mono-exon	G1738.5_ORF.3	MKHECYFSIIISIKKKKKYTSGQNKDVDEMYFDRLRKLNYYTYIYILYIYIYILYIYI	58
G1738.5	antisense	mono-exon	G1738.5_ORF.4	MYITNNRTIIRFIKPLFNTRPSSNSCGCFSSRKSTTSTFIFNMIFHKIGIISMSWSRNIYKRIIIFFFNIFIIY	74
G1739.11	novel_in_catalog	intron_retention	G1739.11_ORF.1	MKIMLIHISILHLKVINNKFLILTLQILINK	31
G1739.11	novel_in_catalog	intron_retention	G1739.11_ORF.2	MLMLYFHVTPIILQMCNRLERSLIIYKMII	30
G1739.11	novel_in_catalog	intron_retention	G1739.11_ORF.3	MFPANLVFIAPIIIVIILMIMWTQQTYPK	29
G1739.12	incomplete-splice_match	3prime_fragment	G1739.12_ORF.2	MILIKEICLIQDDDRGALQVVNIQMRICISQKIEIKEDKRGV	42
G1739.17	novel_in_catalog	intron_retention	G1739.17_ORF.1	MHLDIYMYQKICCIYIYMCKLYIFVPLFL	29
G1739.3	full-splice_match	mono-exon	G1739.3_ORF.1	MLKIKVEVVDFLEEKQPQELLLGRVLNNGFINLIIVLLLVMYIQLGI	47
G1739.3	full-splice_match	mono-exon	G1739.3_ORF.2	MIRITLLIILKNRMNGFIYKQDVHIHILLYKFVLIF	36
G1739.3	full-splice_match	mono-exon	G1739.3_ORF.4	MYNNSICAIDQNTFRLHLYFAHWYIFFFFLLKLL	34
G174.1	full-splice_match	alternative_3end5end	G174.1_ORF.3	MFIIIIIIIIIIIIIIILFFFFFFVSFLFFSCFFFVFFSFFFNIFFHFILLNYFL	55
G174.1	full-splice_match	alternative_3end5end	G174.1_ORF.4	MILFYLFIYICLLLLLLLLLLLLLLLFYFFFFFLFLFCFFLVSFLFFFLFFLIYSSISFF	60
G1741.10	full-splice_match	mono-exon	G1741.10_ORF.1	MLIYIYIYIYIYAYIYIYRVCDSKYVHSHKNTLSFHEYLKNLIFFKH	47
G1741.10	full-splice_match	mono-exon	G1741.10_ORF.3	MYMIHHMAYVTIKKKKKKKKKGGRETYINK	30
G1741.10	full-splice_match	mono-exon	G1741.10_ORF.4	MFNFFYLFFFFSLRSHGGGTSTFSFPQFNMVALCISFCVHPLLHLQIILFNFIINMQVPFKQGFVSGNEQGLFSISQFFPLKKSPHSHL	89
G1741.10	full-splice_match	mono-exon	G1741.10_ORF.5	MVGELPPFRFPNLTWLHFAYLFVSIHYYICK	31
G1741.2	full-splice_match	mono-exon	G1741.2_ORF.1	MLCYFLVIIIFLEKKIYIISSFFFLFFFYIVLF	33
G1741.2	full-splice_match	mono-exon	G1741.2_ORF.2	MNIYIFIYIYIYIYLIILLYIISNGPFLMSILFIFKKKKK	40
G1741.2	full-splice_match	mono-exon	G1741.2_ORF.3	MYIYLYLFCFVSYNFMLYYLFIYFFVIFIE	30
G1741.2	full-splice_match	mono-exon	G1741.2_ORF.4	MLFSCYNYIFRKKNLYNILFFFSFFFLYCFVLKYMININFL	41
G1741.2	full-splice_match	mono-exon	G1741.2_ORF.5	MVSLNIWKAILVVLYLTIMNLIIIQITKLIKIII	34
G1741.2	full-splice_match	mono-exon	G1741.2_ORF.6	MDILIYQMMLYKKIPTLFLLQQEQVSLHIFHF	32
G1742.1	genic	mono-exon	G1742.1_ORF.1	MIVCFYVNVHIYYHTHDIYKYMHIYIYIYIYILTFMHNIYQFVIFPYISYCMVECYLFKVDNFFKLVHLNVHPFLFLFIKLVMTFQNIHNFISY	94
G1742.1	genic	mono-exon	G1742.1_ORF.2	MTKSDIIMICMISGIYYIMIFINLVIWIIIKFIIVRYNTTSMAFQIFKETIMIYF	55
G1742.1	genic	mono-exon	G1742.1_ORF.3	MHKYSFNKGKFKKIFKPICFLKYTMFQTHEINTYIYIYIYIYIYLYLYI	49
G1742.1	genic	mono-exon	G1742.1_ORF.4	MYNKIIKYIYIYIYINIYIFIYYKYIIIYPCINIPLIKENSKKYLNQYVF	50
G1742.2	novel_not_in_catalog	at_least_one_novel_splicesite	G1742.2_ORF.1	MNHALWLYVRQENVYLRMINHTINASVEIFSKEKIAKLKITLARFLKQILV	51
G1742.3	incomplete-splice_match	intron_retention	G1742.3_ORF.3	MINHTINASVEIFSKEKIAKLKITLARFLKQILV	34
G1744.1	full-splice_match	alternative_3end5end	G1744.1_ORF.1	MVFFLYIKLINIFLNMMKIYMKVGMLSHYGMLNHFL	36
G1744.1	full-splice_match	alternative_3end5end	G1744.1_ORF.2	MYEYYDNNKKIRKHPQKEKKKKKKKTKKCYIILYYI	36
G1744.1	full-splice_match	alternative_3end5end	G1744.1_ORF.3	MYVYFFFIFYIIFFFFFFFFGIFIYFKNIYFIPFINLKEKNKIFLY	46
G1744.1	full-splice_match	alternative_3end5end	G1744.1_ORF.4	MVKFFKITNLYEYPFFFFFFFFFFPFLNYSY	31
G1744.1	full-splice_match	alternative_3end5end	G1744.1_ORF.5	MNIMTIIKKLENTHKKKKKKKKKKLRNVILYYIIYNNIIYSYLLRKAII	49
G1744.1	full-splice_match	alternative_3end5end	G1744.1_ORF.6	MYILLCMCIFFLFFISFFFFFFFFLVSSYILKIYILYHL	39
G1746.18	full-splice_match	mono-exon	G1746.18_ORF.1	MICCRLRIWERTRGVIQSVRGRIKLRKKMKMMKMKRMKRMMMKMMMKMTMMMMMKMTMMMMMTMTMTTMMTIIMITHLTYPLIVQIKSVEKIK	93
G1746.25	full-splice_match	mono-exon	G1746.25_ORF.1	MLFIKIFYYYYYYYRYIYIYIYIYIYIYTYIYYYIYI	37
G1746.25	full-splice_match	mono-exon	G1746.25_ORF.2	MLKKTFIFFYNIYIYIYIYIYIYIYIYLFIYLFIYIYINVLTLRSVYTFFFNLTCFYIYIYIYMLDKYN	69
G1746.28	full-splice_match	mono-exon	G1746.28_ORF.1	MYMSLNYKKRNNNIIIYSLKNIFICCLKKIYIYYISKIHKLKK	43
G1746.28	full-splice_match	mono-exon	G1746.28_ORF.3	MFLYFNRTTYIIIMTFINLYILLYIHINIYYIILYYIYIKYIFIII	46
G1746.3	full-splice_match	mono-exon	G1746.3_ORF.1	MKIIQPPHLIKYIIITIIKIIITIIIIIIITIIVAINRIYIILQRKN	47
G1746.3	full-splice_match	mono-exon	G1746.3_ORF.3	MIVIIMMIMIMMILCAHEILQIIIKPRQDFFQTIILLKS	39
G1746.30	full-splice_match	mono-exon	G1746.30_ORF.2	MIKKFFFLYLFYYIINKEIIFVIVYYIIIIYL	32
G1749.1	antisense	mono-exon	G1749.1_ORF.1	MKNYKQNMVLHKYIKNIIKICHKNKKNKSL	30
G1753.24	full-splice_match	alternative_3end5end	G1753.24_ORF.1	MYVCMYVYSSIFSLYYLGIHINIYTYIHTFLFTLFLNATRRP	42
G1753.25	fusion	intron_retention	G1753.25_ORF.2	MCLRLFFFFLSFILYIYTCIFCLTLMSELLTFNLF	35
G1753.8	full-splice_match	mono-exon	G1753.8_ORF.1	MYIYTYLYNNYIVFYFYIYIYIYIYNIIIL	30
G1754.2	novel_in_catalog	intron_retention	G1754.2_ORF.3	MRIYMNNKIAMRLKQKEMIFKPCRITEENELNLSFMVLKISDFLFPFPYLCLFILSYIYEI	61
G1754.36	genic	mono-exon	G1754.36_ORF.3	MRIYMNNKIAMRLKQKEMIFKPCRITEGDKTKKLILNNTHIYIYIYIYIYIIISTHYTVTYNYHISLHIIIYYFTIL	77
G1756.3	full-splice_match	mono-exon	G1756.3_ORF.1	MCFFLFFIFNNFPFTYSFIYILFVQYLLYFFLFFYFFFFLFFFFFFLFL	49
G1756.4	genic	multi-exon	G1756.4_ORF.1	MICYKKRMKKLNKCKTIHVYKYYVCITKKKKKKN	34
G1756.4	genic	multi-exon	G1756.4_ORF.2	MNTLQISYSHISIYIYIYIYIFIYLYMLCKIGSYILKFIFKI	42
G1756.4	genic	multi-exon	G1756.4_ORF.3	MFINIMYVLQKKKKKKIKMVMSCRISVAF	29
G1757.1	full-splice_match	mono-exon	G1757.1_ORF.1	MINEKDISYEFQIYNIFIINIIYIYLYICIFFFFLNIIYLIFLKSYTDTTRHDHFNFFFFFFL	63
G1757.11	full-splice_match	mono-exon	G1757.11_ORF.1	MCLINYIYIIMRIINFFFFSFLFFFFYIYKYIYIYIYIYI	40
G1757.11	full-splice_match	mono-exon	G1757.11_ORF.2	MFSLYYMFHIYKLYMYFFYLFLYKCKLYLYAIHYIYIYIYKNKCNNR	47
G1757.23	full-splice_match	mono-exon	G1757.23_ORF.1	MLYIYIHICNKVDICICTYVCIYIYISIL	29
G1757.25	full-splice_match	mono-exon	G1757.25_ORF.2	MLHKIIRTKVIIIIIIIIKMKKIIIMMMMMMVVVVVVVLILQVIIHPK	48
G1757.27	full-splice_match	mono-exon	G1757.27_ORF.3	MKIVNMLKIMHPVMKNIKKKSLLIIIIKYKNKQMLRKKKESILENLKKLKH	51
G1757.27	full-splice_match	mono-exon	G1757.27_ORF.4	MMMMMMMMMKIQMTIIRVKIIIMMIIIMMITRILQKMITMVILVIIIIIIII	52
G1757.27	full-splice_match	mono-exon	G1757.27_ORF.5	MMETTYWLVKMMRMMMMMMIIVLMLSIIITMMMIML	36
G1757.3	full-splice_match	mono-exon	G1757.3_ORF.2	MYYLYASRKWMSSCFWKMWSSFSFTLYGKMDKAEQINLSLL	41
G1757.3	full-splice_match	mono-exon	G1757.3_ORF.3	MCICLFLFNFINIVNIYIIYYSPKKQQKEYLKFEC	35
G1757.3	full-splice_match	mono-exon	G1757.3_ORF.5	MYIFYFIIFFFLTFSFYIYSIKMWKVYYKKKKKKNYILLLHIYIYIYIYIYI	52
G1757.48	full-splice_match	mono-exon	G1757.48_ORF.1	MMIMMKITIIVIIMWMEIKRIIIKVILHPKKKMIKI	36
G1757.48	full-splice_match	mono-exon	G1757.48_ORF.2	MEHLIKMEILNCTRTKVICVIQIKILYIFLKVTNKLKI	38
G1757.51	full-splice_match	mono-exon	G1757.51_ORF.1	MIMMKITIIVIIMWMEIKRIIIKVILHPKKKMIKI	35
G1757.51	full-splice_match	mono-exon	G1757.51_ORF.3	MMTKMTMMMKMMMKRMTKIKMKVQIIIIIRKKRQILQVEIAVIIIVVIKIKIIKVVMIFIKLVTYCIKIY	70
G1757.51	full-splice_match	mono-exon	G1757.51_ORF.4	MYICMYNNIYLCINTYEEGSVFNIFKDNLFIIEIKM	36
G1757.8	full-splice_match	mono-exon	G1757.8_ORF.1	MTHTSVDILFYSDFIDLSFFFFFFFFIYIFILLEYISLYLYNNIYLIKLYFSFLSFPFVSFFFFFFFLIIFICHC	75
G1758.6	novel_not_in_catalog	at_least_one_novel_splicesite	G1758.6_ORF.1	MCRRLFVNSRENTYRKIKMEHQHYIYIYIYIFFFRPFK	38
G1758.6	novel_not_in_catalog	at_least_one_novel_splicesite	G1758.6_ORF.3	MYSLFLQLPPSFNNYFFLRKKCGLVIIFWQLQHLVY	36
G1758.6	novel_not_in_catalog	at_least_one_novel_splicesite	G1758.6_ORF.5	MRMYKRLMKYITICQIQKMRHIYSYVKSVSTYIRI	35
G1758.6	novel_not_in_catalog	at_least_one_novel_splicesite	G1758.6_ORF.6	MVKSKKYMYTRSIHIKLIHTYIYIYIYIYILSIRFP	36
G1760.5	novel_in_catalog	intron_retention	G1760.5_ORF.2	MYIYWCKIFYDMKKYLCSHILYMIKLCLFRNIHILYIYIIYFI	43
G1760.5	novel_in_catalog	intron_retention	G1760.5_ORF.4	MFTHFIYDKVVSFSEHTYIIYIYYLFYIMKKKINFFFFYRIIKNKILAYIRPHKKKKKKTYI	62
G1760.9	genic	mono-exon	G1760.9_ORF.1	MNINTTQKKKIYIYIYIYIFIFIYLFIFMFI	31
G1760.9	genic	mono-exon	G1760.9_ORF.3	MNLKHSHSVYFFIWMYQKIYVYLYVLCIYIYII	33
G1761.6	novel_in_catalog	intron_retention	G1761.6_ORF.2	MGKLYKEIYEHIYIYIYIYIYIYIYISVCSCYILSFYRIVFVPVYQ	46
G1765.1	full-splice_match	mono-exon	G1765.1_ORF.1	MIIPKKVFLYLYVKNIKAKWKMGGVVFHLICLI	33
G1766.2	full-splice_match	mono-exon	G1766.2_ORF.1	MDNNIHKNILEIVKRENLKYHHMISKNLY	29
[truncated: 13,329 more rows]

## Sheet: S5B
associated isoform	structural_category	subcategory	query_sequence_id	query_sequence	length_query_sequence	search_sequence_id(BLASTp_NCBI_NR)	%_identity	length_match	E-value	search_title	search_organism	search_sequence_id(BLASTp_NCBI_Pf3D7)	%_identity	length_match	E-value	search_title	seed eggNOG ortholog	seed ortholog E-value	Predicted taxonomic group	Gene Ontology terms	EC number	KEGG_ko	KEGG_Pathway	KEGG_Module	KEGG_Reaction	KEGG_rclass	BRITE	KEGG_TC	CAZy	tax_scope	COG Functional Category	description
G3102.1	antisense	mono-exon	G3102.1_ORF.2	MMYLYMMHPYLMNLYLMNLYLMNLYLMYSHLINLYMMHPYLINLYMVHQYMMHPYMMHPYLIHQYLIHQYLIHFYILMIYLH	82	WP_139358620.1	46.667	75	4.95e-13	pentapeptide repeat-containing protein	Bacillus pseudomycoides	ref|XP_001348445.1|	32.468	77	1.14e-11	AP2 domain transcription factor AP2-O3, putative [Plasmodium falciparum 3D7]	#N/A	#N/A	#N/A	#N/A	#N/A	#N/A	#N/A	#N/A	#N/A	#N/A	#N/A	#N/A	#N/A	#N/A	#N/A	#N/A
G856.9	antisense	multi-exon	G856.9_ORF.1	MDEKIYIIKKSICLFDLFRGGYVLYDFLKVYILLRKIKKLLRTYTRTYTRTYIRTYIRTYIRTYIRTYIRTYIRTFIRTYIRTY	84	WP_210365549.1	62.5	56	6.19e-14	hypothetical protein, partial	Borreliella valaisiana	ref|XP_001351615.1|	60.465	43	1.57e-10	conserved Plasmodium membrane protein, unknown function [Plasmodium falciparum 3D7]	#N/A	#N/A	#N/A	#N/A	#N/A	#N/A	#N/A	#N/A	#N/A	#N/A	#N/A	#N/A	#N/A	#N/A	#N/A	#N/A
G3063.25	antisense	mono-exon	G3063.25_ORF.2	MDTKIETKIETKIETKIETKIETKIETKIETKIETKIETKIETKIETKIETKIETKIETKIETTI	65	WP_090796560.1	49.206	63	2.79e-17	hypothetical protein	Paenibacillus sp. GP183	ref|XP_001348296.1|	46.774	62	1.96e-09	conserved Plasmodium protein, unknown function [Plasmodium falciparum 3D7]	#N/A	#N/A	#N/A	#N/A	#N/A	#N/A	#N/A	#N/A	#N/A	#N/A	#N/A	#N/A	#N/A	#N/A	#N/A	#N/A
G727.9	antisense	mono-exon	G727.9_ORF.2	MYICMYICMYICMYICMYICMYICMYICMYICMYICMYICMYICMYICMYICMYICMYICMYICMYICMYIYIYIYMKWKTITCGGK	87	XP_009023711.1	74.648	71	1.27e-28	hypothetical protein HELRODRAFT_84833	Helobdella robusta	ref|XP_024329095.1|	43.75	64	3.51e-08	zinc finger protein, putative [Plasmodium falciparum 3D7]	#N/A	#N/A	#N/A	#N/A	#N/A	#N/A	#N/A	#N/A	#N/A	#N/A	#N/A	#N/A	#N/A	#N/A	#N/A	#N/A
G2455.1	antisense	mono-exon	G2455.1_ORF.1	MIIFSFVFFMTKIGILTIFIIVRNIIKMMITNIITNIITHIITNIITNIITNIITNILTNIITNIITNIIIIYIMNTVVMCIFFFCNILLICNIIFFIIPMNFFFL	106	XP_023994567.1	56.897	58	3.91e-07	forkhead box protein O1-A-like	Salvelinus alpinus	ref|XP_001349427.1|	51.02	49	4.03e-06	JmjC domain-containing protein, putative [Plasmodium falciparum 3D7]	#N/A	#N/A	#N/A	#N/A	#N/A	#N/A	#N/A	#N/A	#N/A	#N/A	#N/A	#N/A	#N/A	#N/A	#N/A	#N/A
G2634.8	antisense	mono-exon	G2634.8_ORF.5	MISFHHIIIYIYKYIYIIVRTMNKSTLKVHPRFIKKKTRTNFILSILFHKLDIFISFYINICMHPTFIASSMASIRISIIIKNNYIVSICRPTASCTEFLLITSIIIYIQHAIKIATSYIYIYVLIN	127	ETW31028.1	100	106	6.33e-66	hypothetical protein PFFCH_01562	Plasmodium falciparum FCH/4	#N/A	#N/A	#N/A	#N/A	#N/A	#N/A	#N/A	#N/A	#N/A	#N/A	#N/A	#N/A	#N/A	#N/A	#N/A	#N/A	#N/A	#N/A	#N/A	#N/A	#N/A
G3937.3	antisense	mono-exon	G3937.3_ORF.1	MCLINLYKKIKDKHMQRIKMFYFIYTITAIIFATYQLYNLQIDKRKQNNNIQNNSQHELLQDAFSFLNDLKLPKKEDILKYLSLS	85	ETW42061.1	100	85	7.92e-53	hypothetical protein PFNF135_03559	Plasmodium falciparum NF135/5.C10	#N/A	#N/A	#N/A	#N/A	#N/A	#N/A	#N/A	#N/A	#N/A	#N/A	#N/A	#N/A	#N/A	#N/A	#N/A	#N/A	#N/A	#N/A	#N/A	#N/A	#N/A
G2178.3	antisense	mono-exon	G2178.3_ORF.4	MIGRADIEGSKSYVARSAWQPQASYPCGNFSDTSICTVVSNLRHFANIKDR	51	KNC36174.1	100	51	3.35e-30	senescence-associated protein	Plasmodium falciparum RAJ116	#N/A	#N/A	#N/A	#N/A	#N/A	5855.PVX_088864	1.1e-13	Haemosporida	#N/A	#N/A	#N/A	#N/A	#N/A	#N/A	#N/A	#N/A	#N/A	#N/A	Apicomplexa	S	Encoded by
G1332.1	antisense	mono-exon	G1332.1_ORF.1	MHKIIHINNKTYKKITKVYLTILFKKNNNKISFSIIKYVLYIKLNKCMDFHYSFINKMKIFGNIYFL	67	ETW38072.1	98.113	53	1.54e-25	hypothetical protein PFTANZ_01172	Plasmodium falciparum Tanzania (2000708)	#N/A	#N/A	#N/A	#N/A	#N/A	#N/A	#N/A	#N/A	#N/A	#N/A	#N/A	#N/A	#N/A	#N/A	#N/A	#N/A	#N/A	#N/A	#N/A	#N/A	#N/A
G727.9	antisense	mono-exon	G727.9_ORF.1	MLRKKSGTSLEYVDRIHSYTPLIIQALLNKELYFVNNAHDANAP	44	ETW51432.1	100	44	3.55e-21	serine/threonine protein kinase	Plasmodium falciparum MaliPS096_E11	#N/A	#N/A	#N/A	#N/A	#N/A	#N/A	#N/A	#N/A	#N/A	#N/A	#N/A	#N/A	#N/A	#N/A	#N/A	#N/A	#N/A	#N/A	#N/A	#N/A	#N/A
G5623.2	antisense	mono-exon	G5623.2_ORF.3	MTASIAAGIRAASPARAPAFSASSLAAANAAAFHPVYTIPLIKPQPGVIPPPNTPPHFKHPFSTLSAKDFSQIHVGMASLCISVCNVANLYINSFSNLSFKIIFCISLSHCSLHFCLFSSKRSLYSSKRCDV	132	ETW27891.1	65.278	72	1.99e-20	hypothetical protein PFFCH_04687	Plasmodium falciparum FCH/4	#N/A	#N/A	#N/A	#N/A	#N/A	#N/A	#N/A	#N/A	#N/A	#N/A	#N/A	#N/A	#N/A	#N/A	#N/A	#N/A	#N/A	#N/A	#N/A	#N/A	#N/A
G3929.1	antisense	mono-exon	G3929.1_ORF.2	MEPYLYYIHFIFLFFLTDKNSEHLHFWLYLIQFFTNIALYCYYLSYNILYSYKKIIYLLN	60	EUR70230.1	83.333	54	1.62e-19	hypothetical protein PFBG_03458	Plasmodium falciparum 7G8	#N/A	#N/A	#N/A	#N/A	#N/A	#N/A	#N/A	#N/A	#N/A	#N/A	#N/A	#N/A	#N/A	#N/A	#N/A	#N/A	#N/A	#N/A	#N/A	#N/A	#N/A
G1480.24	antisense	mono-exon	G1480.24_ORF.6	MDLNISGKKSSTPKYFNASITAFLPAASPAILPAALPAAMAAFVAAAISVVFHIFIATEPINPNVGAIPPPNTPPHRKHPFSILSSKDFSQTHVGIASFCISVCNVANLSINSFSNLSFKIIFCISLSHLSLHFWRVVFILSSYS	145	ETW27891.1	60.494	81	2.97e-19	hypothetical protein PFFCH_04687	Plasmodium falciparum FCH/4	#N/A	#N/A	#N/A	#N/A	#N/A	#N/A	#N/A	#N/A	#N/A	#N/A	#N/A	#N/A	#N/A	#N/A	#N/A	#N/A	#N/A	#N/A	#N/A	#N/A	#N/A
G3201.18	antisense	mono-exon	G3201.18_ORF.2	MYMFRYIIFLHSIRFKSRENSLKVLLTKGYNICVICVTFNFFFFFFFFFFFSIYILIYIYIYIYIYI	67	ETW18220.1	100	41	3.25e-19	hypothetical protein PFFVO_02736	Plasmodium falciparum Vietnam Oak-Knoll (FVO)	#N/A	#N/A	#N/A	#N/A	#N/A	#N/A	#N/A	#N/A	#N/A	#N/A	#N/A	#N/A	#N/A	#N/A	#N/A	#N/A	#N/A	#N/A	#N/A	#N/A	#N/A
G66.43	antisense	mono-exon	G66.43_ORF.2	MNCRPLFNLYKIFGGDYRKKKIYNMFSKHFQLLIKIT	37	ETW45534.1	100	37	7.1e-18	hypothetical protein PFNF135_00055	Plasmodium falciparum NF135/5.C10	#N/A	#N/A	#N/A	#N/A	#N/A	#N/A	#N/A	#N/A	#N/A	#N/A	#N/A	#N/A	#N/A	#N/A	#N/A	#N/A	#N/A	#N/A	#N/A	#N/A	#N/A
G776.28	antisense	mono-exon	G776.28_ORF.4	MSAVPSAIAFAIAASSALGFHTCTATEPINPTVGATVPRPYPHRKQPFSTLSANDFSQTHVGMASLCISVCNVANLSINSFSILSFNIIF	90	ETW27891.1	59.211	76	5.47e-17	hypothetical protein PFFCH_04687	Plasmodium falciparum FCH/4	#N/A	#N/A	#N/A	#N/A	#N/A	#N/A	#N/A	#N/A	#N/A	#N/A	#N/A	#N/A	#N/A	#N/A	#N/A	#N/A	#N/A	#N/A	#N/A	#N/A	#N/A
G4262.20	antisense	multi-exon	G4262.20_ORF.3	MYIFCLSNNFNLFIELYKSSLSCSKFFPIPLINKKSPVKKIFFFDLLLSFSIK	53	ETW30193.1	100	35	1.51e-14	hypothetical protein PFFCH_02371	Plasmodium falciparum FCH/4	#N/A	#N/A	#N/A	#N/A	#N/A	#N/A	#N/A	#N/A	#N/A	#N/A	#N/A	#N/A	#N/A	#N/A	#N/A	#N/A	#N/A	#N/A	#N/A	#N/A	#N/A
G4136.2	antisense	mono-exon	G4136.2_ORF.4	MGGVYYTIKLYDAGLIIKDKRINNKIYKLSFFLKVL	36	ETW35721.1	100	35	3.44e-13	hypothetical protein PFTANZ_03593	Plasmodium falciparum Tanzania (2000708)	#N/A	#N/A	#N/A	#N/A	#N/A	#N/A	#N/A	#N/A	#N/A	#N/A	#N/A	#N/A	#N/A	#N/A	#N/A	#N/A	#N/A	#N/A	#N/A	#N/A	#N/A
G3268.2	antisense	mono-exon	G3268.2_ORF.1	MKSNCNVENYYYMENTNKLKNKMNSYRNLICKI	33	EUR71841.1	100	33	5.69e-13	hypothetical protein PFBG_02867	Plasmodium falciparum 7G8	#N/A	#N/A	#N/A	#N/A	#N/A	#N/A	#N/A	#N/A	#N/A	#N/A	#N/A	#N/A	#N/A	#N/A	#N/A	#N/A	#N/A	#N/A	#N/A	#N/A	#N/A
G4133.1	antisense	mono-exon	G4133.1_ORF.1	MFICLLLRRDNNCLDIHKAWPYHKYNNIHI	30	ETW27928.1	100	30	3.74e-12	hypothetical protein PFFCH_04672	Plasmodium falciparum FCH/4	#N/A	#N/A	#N/A	#N/A	#N/A	#N/A	#N/A	#N/A	#N/A	#N/A	#N/A	#N/A	#N/A	#N/A	#N/A	#N/A	#N/A	#N/A	#N/A	#N/A	#N/A
G3985.1	antisense	mono-exon	G3985.1_ORF.1	MDSYQKIILNLQHYISHDDFFFFSHASLYYL	31	ETW35852.1	100	31	4.12e-12	hypothetical protein PFTANZ_03445	Plasmodium falciparum Tanzania (2000708)	#N/A	#N/A	#N/A	#N/A	#N/A	#N/A	#N/A	#N/A	#N/A	#N/A	#N/A	#N/A	#N/A	#N/A	#N/A	#N/A	#N/A	#N/A	#N/A	#N/A	#N/A
G1723.25	antisense	mono-exon	G1723.25_ORF.2	METKYSQKQRKRNKNKEYLNSYINIKKNTYINIYIYISIFF	41	KOB87976.1	83.784	37	2.53e-11	hypothetical protein PFDG_04510	Plasmodium falciparum Dd2	#N/A	#N/A	#N/A	#N/A	#N/A	#N/A	#N/A	#N/A	#N/A	#N/A	#N/A	#N/A	#N/A	#N/A	#N/A	#N/A	#N/A	#N/A	#N/A	#N/A	#N/A
G1221.3	antisense	mono-exon	G1221.3_ORF.2	MYLSERQNNQKYMYDIFYNNSISHTCIFMQR	31	ETW20107.1	96.296	27	6.84e-10	hypothetical protein PFFVO_01008	Plasmodium falciparum Vietnam Oak-Knoll (FVO)	#N/A	#N/A	#N/A	#N/A	#N/A	#N/A	#N/A	#N/A	#N/A	#N/A	#N/A	#N/A	#N/A	#N/A	#N/A	#N/A	#N/A	#N/A	#N/A	#N/A	#N/A
G784.2	antisense	mono-exon	G784.2_ORF.2	MFLKIFIIIVIIIIIIIIIISFIVFFDIYSFEKHMRYLKNIRYIMF	46	ETW57362.1	100	26	1.84e-09	hypothetical protein PFUGPA_00642	Plasmodium falciparum Palo Alto/Uganda	#N/A	#N/A	#N/A	#N/A	#N/A	#N/A	#N/A	#N/A	#N/A	#N/A	#N/A	#N/A	#N/A	#N/A	#N/A	#N/A	#N/A	#N/A	#N/A	#N/A	#N/A
G1480.24	antisense	mono-exon	G1480.24_ORF.4	MFLKILIIIVIIIIIIIIIIIIIIISFIVFFDIYSFEKHMRYLKNIRYIMF	51	ETW57362.1	100	26	5.97e-09	hypothetical protein PFUGPA_00642	Plasmodium falciparum Palo Alto/Uganda	#N/A	#N/A	#N/A	#N/A	#N/A	#N/A	#N/A	#N/A	#N/A	#N/A	#N/A	#N/A	#N/A	#N/A	#N/A	#N/A	#N/A	#N/A	#N/A	#N/A	#N/A
G776.28	antisense	mono-exon	G776.28_ORF.2	MFLKIFIIIVIIIIIIIIIIIIIIISFIVFFDIYSFEKHMRYLKNIRYIMF	51	ETW57362.1	100	26	8.65e-09	hypothetical protein PFUGPA_00642	Plasmodium falciparum Palo Alto/Uganda	#N/A	#N/A	#N/A	#N/A	#N/A	#N/A	#N/A	#N/A	#N/A	#N/A	#N/A	#N/A	#N/A	#N/A	#N/A	#N/A	#N/A	#N/A	#N/A	#N/A	#N/A
G1221.3	antisense	mono-exon	G1221.3_ORF.1	MYVYIYRCLYIIYIFIVRDKYLFFKTKKYFMPILQMRISFLYVILKSIICVIIYRE	56	ETW20107.1	96.296	27	2.1e-08	hypothetical protein PFFVO_01008	Plasmodium falciparum Vietnam Oak-Knoll (FVO)	#N/A	#N/A	#N/A	#N/A	#N/A	#N/A	#N/A	#N/A	#N/A	#N/A	#N/A	#N/A	#N/A	#N/A	#N/A	#N/A	#N/A	#N/A	#N/A	#N/A	#N/A
G1705.1	antisense	mono-exon	G1705.1_ORF.1	MYFYNCIFILHHALFIFVIYILYVKKNINKIKKKKKKGDIYPLYSILVYSFLLLKKNSEYYMFFFYFLNLY	71	ETW27816.1	100	27	3.86e-07	hypothetical protein PFFCH_04797	Plasmodium falciparum FCH/4	#N/A	#N/A	#N/A	#N/A	#N/A	#N/A	#N/A	#N/A	#N/A	#N/A	#N/A	#N/A	#N/A	#N/A	#N/A	#N/A	#N/A	#N/A	#N/A	#N/A	#N/A
G5623.2	antisense	mono-exon	G5623.2_ORF.1	MFLKIFIIIVIIIIIIIIIISFIVFFFNIYSFEKHMRYLKNIRYIMF	47	ETW57362.1	92.593	27	3.87e-07	hypothetical protein PFUGPA_00642	Plasmodium falciparum Palo Alto/Uganda	#N/A	#N/A	#N/A	#N/A	#N/A	#N/A	#N/A	#N/A	#N/A	#N/A	#N/A	#N/A	#N/A	#N/A	#N/A	#N/A	#N/A	#N/A	#N/A	#N/A	#N/A
G3125.2	antisense	mono-exon	G3125.2_ORF.4	MFLKIFIIIVIIIIIIIIIIIIIIISFIVFFFDIYSFEKHMRYLKNIRYIMF	52	ETW57362.1	96.296	27	4.99e-07	hypothetical protein PFUGPA_00642	Plasmodium falciparum Palo Alto/Uganda	#N/A	#N/A	#N/A	#N/A	#N/A	#N/A	#N/A	#N/A	#N/A	#N/A	#N/A	#N/A	#N/A	#N/A	#N/A	#N/A	#N/A	#N/A	#N/A	#N/A	#N/A
G2033.1	antisense	mono-exon	G2033.1_ORF.1	MDISLYRILNIKQFKPHRIYLKTKRYNIKYT	31	ETW29134.1	100	24	3.1e-06	DNA primase small subunit	Plasmodium falciparum FCH/4	#N/A	#N/A	#N/A	#N/A	#N/A	#N/A	#N/A	#N/A	#N/A	#N/A	#N/A	#N/A	#N/A	#N/A	#N/A	#N/A	#N/A	#N/A	#N/A	#N/A	#N/A
G2634.8	antisense	mono-exon	G2634.8_ORF.2	MHTYYYEIYLETAQPNISYEIKDLYIFILLNSKN	34	ETW43454.1	88.462	26	5.88e-06	hypothetical protein PFNF135_02366	Plasmodium falciparum NF135/5.C10	#N/A	#N/A	#N/A	#N/A	#N/A	#N/A	#N/A	#N/A	#N/A	#N/A	#N/A	#N/A	#N/A	#N/A	#N/A	#N/A	#N/A	#N/A	#N/A	#N/A	#N/A
G5728.1	antisense	mono-exon	G5728.1_ORF.2	MCLYYISLKKFINVFKRKHIRRKYCINRKNKIVHIQKKKKKYIYIYINIYIYIYVYYFYF	60	ETW34260.1	96	25	1.68e-05	hypothetical protein PFTANZ_05037	Plasmodium falciparum Tanzania (2000708)	#N/A	#N/A	#N/A	#N/A	#N/A	#N/A	#N/A	#N/A	#N/A	#N/A	#N/A	#N/A	#N/A	#N/A	#N/A	#N/A	#N/A	#N/A	#N/A	#N/A	#N/A
G666.15	antisense	mono-exon	G666.15_ORF.2	MKLLKASNASKKEKKKFIYNKQKRYYKKIICVYM	34	ETW38689.1	100	26	1.79e-05	hypothetical protein PFTANZ_00604	Plasmodium falciparum Tanzania (2000708)	#N/A	#N/A	#N/A	#N/A	#N/A	#N/A	#N/A	#N/A	#N/A	#N/A	#N/A	#N/A	#N/A	#N/A	#N/A	#N/A	#N/A	#N/A	#N/A	#N/A	#N/A
G100.2	full-splice_match	mono-exon	G100.2_ORF.4	MKSPYFRKYSERILSLLCNYKKWGTQTYVPSYKKMFSSLNNVISNEEENKNIQDTHSIDSNNEVIIEKYKNFIRNKKLKDIQEKSNFQENGQRNQTNLIRNKNMNLKSNRIIDDINVNDTNINSTQNTSSNKVMSCKDEKYVILKKQITNEFIHQVFLPHVESQIIYHIKTYTPDQIVNIFQIYSYLYYYNKKKEMINQLLEYLEYRLDCFSVQNVLLILEPLYILNQINNIYIYRLIINYLYKIEDKLNIYNYIGISRVFTKILIDIYFKEAQEQKTNNLLSIKSILKYFTKQKFKKKITPHERSIPHIEFITKFMLKVIDKIEKQLHLLSAIELTDLLSVMSNYSYKNNYSKYHIPLEYKNNTTTQETNQLSRDITNECINNVIHRKNKKLHIYNLS…	656	XP_001351013.1	100	656	0	conserved protein, unknown function	Plasmodium falciparum 3D7	ref|XP_001351013.1|	100	656	0	conserved protein, unknown function [Plasmodium falciparum 3D7]	5833.PFA0405w	0	Haemosporida	#N/A	#N/A	#N/A	#N/A	#N/A	#N/A	#N/A	#N/A	#N/A	#N/A	Apicomplexa	#N/A	#N/A
G1009.8	full-splice_match	alternative_3end	G1009.8_ORF.1	MKCRPVDTIFEASSFNKSKRKKLEFYDEKLNYFFENGVINYSLLEIVGECGTGKTQLALTICADELLNIYERRKKEKEKKKEKEKTNEQYNRDDKKRDIIFYIYVNRTFPIHRLIEIVESKIKQKKTNCYEYYKNTKEHHNKKSNGNNVYCEEDVINFEDMTHDERVPVDYYELKETEYLLKKNLVKSVLKNLYIYKINDEKDFFCLFEKDIFYILKYYNISILVIDSLNFIFRGMEEQFDSNKKKQFFIKISLLLKKIAYEHNFFVFLINSTNNKKDYLDFSYDITNSMINSSCSNTVIYLKKIKTYNSIRRTMSIKYSEFLVKYKLMNFQITQEGFHISGEINK	346	XP_001351501.1	100	346	0	conserved Plasmodium protein, unknown function	Plasmodium falciparum 3D7	ref|XP_001351501.1|	100	346	0	conserved Plasmodium protein, unknown function [Plasmodium falciparum 3D7]	5833.PFD0935c	2.1e-180	Haemosporida	#N/A	#N/A	#N/A	#N/A	#N/A	#N/A	#N/A	#N/A	#N/A	#N/A	Apicomplexa	#N/A	Rad51
G1019.3	full-splice_match	mono-exon	G1019.3_ORF.6	MNESKDIDIIQEEKMKHADASKNNDNNSELNNSDYYSSKYDKERESIQSIMAQRKKYDNDDEHMLHKDIQDEYYYEKRKMSSASHKRKVFHYGIHKENLLKGENEFIGNKDRKSSLEEAKDEEKYMKQRYDSKCDGSSKYGGSSKYYDSIHDGSKYYDSVHDNNSMYNNINNISSKNKKNINDKNYNSMYDTCNNSINFEKDHDGNSSVSSKMYYLLKDKEKKKQEKSTEDPNSQHDHIYTSNTYKNNKYDHHSYHYEKNYREEKNRRNDNKGFEEDSKRFSESNKNQDHTYNTLQKRNNQDCNKIHYDKYDKYDKYDKYEKYEKYDKYEKYDKYEKYDRYNKYYKYNYNDENKKRSFILGDNTYKNPRNSFHDEEKYSHYENNNIHDSNARIYERRKT…	609	XP_001351507.1	100	609	0	zinc finger protein, putative	Plasmodium falciparum 3D7	ref|XP_001351507.1|	100	609	0	zinc finger protein, putative [Plasmodium falciparum 3D7]	5833.PFD0970c	9.7e-136	Haemosporida	#N/A	#N/A	#N/A	#N/A	#N/A	#N/A	#N/A	#N/A	#N/A	#N/A	Apicomplexa	#N/A	CW-type Zinc Finger
G102.26	full-splice_match	mono-exon	G102.26_ORF.1	MLLEELILNPTVCKYVPGELYNRILKCYEKLDFMITNLNNINEEMETMKNVYNTEGNNNKNNNNNNNNEHGEHNIDNIVNKNVRTSLLKNDNIKTTTTERNNSINHSMNKNDVSMMYDDFKNYWDSPLGKNNSINNLMMMNNSINNINSGFNSMNLTASELMKSLSNGIHLNQKMNTLTSSLPHDFLLNNNMLGSMTNNNNNSNNNNNNNNSNNNNNSNNNNNSNNNNINLGMTTPLNNANIIQNHLNNSMLKNNMVNKNSAHNLASHLNNNNKVSKKKSTLSTYNNNMNEGNNSMNLNMNMNSTNNLNSSSVMMMLMNSAQNNSIQKKYINNNNNNNNNNNSNSNNNSSNSNNNNDMTVLLNNMNDVRINPNVLLNNNNLFFQGNNYKKDESNTGNKM…	663	XP_001351014.2	100	663	0	conserved Plasmodium protein, unknown function	Plasmodium falciparum 3D7	ref|XP_001351014.2|	100	663	0	conserved Plasmodium protein, unknown function [Plasmodium falciparum 3D7]	5833.PFA0410w	1.1e-105	Haemosporida	#N/A	#N/A	#N/A	#N/A	#N/A	#N/A	#N/A	#N/A	#N/A	#N/A	Apicomplexa	#N/A	#N/A
G1021.7	full-splice_match	mono-exon	G1021.7_ORF.1	MIFVLIFSKLKGAFYKILKLLCLYLFLYEEEYVLFYGKVKSLNTKTNAECTYVGMRKGLRVKPFKNIKDKNGLNILSSFCKRNDITCFNKINNFFCIGKNRFFRKRDILFYSYIIQNMFMKRIYMNKGKRNTYYLINEHMKNDEYIDCNRRKYKKKLFNIYMEYNNMLYEEGDNFYDNYKSNSFLEINNNQVNIPIDLSRFEKEVRKLIEILNYKNFHLNITFVSLEEMKRINKKHRNKDMATDVISILHYLDDPNYDYNYDFLKNAIGGKKGFKSGDIYLCPEYINRECFLSRMNYEKSLLDKKGDSLEYVSEMKKNVTDETFEDITEGSINRTSCNVYDISVDDNDVGITSFDKVSKNVDTNKILNPRGVNKLFSNIFSVNERLPFYVLHGFVHLMH…	594	XP_001351509.1	100	594	0	holo-[acyl-carrier-protein] synthase, putative	Plasmodium falciparum 3D7	ref|XP_001351509.1|	100	594	0	holo-[acyl-carrier-protein] synthase, putative [Plasmodium falciparum 3D7]	5833.PFD0980w	0	Haemosporida	#N/A	2.7.8.7	ko:K00997	ko00770,map00770	#N/A	R01625	RC00002	ko00000,ko00001,ko01000	#N/A	#N/A	Apicomplexa	S	Holo-(acyl-carrier protein) synthase
G1025.3	full-splice_match	alternative_3end5end	G1025.3_ORF.9	MFYTFGDYRDIFFGNNIGSGNDVEKVKPNIDKVFENSEKPTSGGHNSEQQRETWWEEYGPHIWDGMICALSYNTKDKEIIKLAHHNLTSKEIYKYNNVTFIGGFNSDKNSKTETSATKLEEFSRRPTFFRWLEEWGEDFCRKRNDKLKNVKKECRGKYPNGDKQYCSGDGHDCEKTYLKHNDMFADLNCRRCGEQCRNYKQWIEKKLEEFHKQKSIYEKEIPKLKDNYNNHHYKNFYEQIIEKNGYSSFKKFLESFNQRKVCQGNSDQTNNTDFNEPLKTFSLSTYCKTCPLNGLNCGSKECNEVKGKGATWESVLNGKSKDYRRTTGINVEMINRRGKYIEKHTQDSLFKESSLLKSVRDQKWECTFINDKMDICKLNNYNESIDMNKYTTFKVFLEN…	1112	XP_001351513.1	100	1112	0	erythrocyte membrane protein 1, PfEMP1	Plasmodium falciparum 3D7	ref|XP_001351513.1|	100	1112	0	erythrocyte membrane protein 1, PfEMP1 [Plasmodium falciparum 3D7]	5833.MAL7P1.176	8.2e-08	Haemosporida	GO:0005575,GO:0016020	#N/A	ko:K13846,ko:K13847,ko:K13848	ko05144,map05144	#N/A	#N/A	#N/A	ko00000,ko00001	#N/A	#N/A	Apicomplexa	S	Erythrocyte binding
G1043.1	full-splice_match	mono-exon	G1043.1_ORF.2	MHEIIKCTVQNLNYCIDALFEKTKGDIYSLPFKIDKKNKNKNKKINNNNNNNNNNNNNNNSNSSSCSSCSSSSSSCCCFNNTTNISPQLNNIHSFLNNKNCKQNNINKDSMTNSYGLILIEGKLIFVKFLYICIDKEKFWDESFLCRRDIRTVIHVKALDVLFISKNKLKKKIKKNIKKKAKNEKDNNLNNIINQNICNNDKKDIYFDIEQNLCTNNKSSQEFSSSNTSNIDNQFLSDDIIFCEQKNNLLKDSKLTHQQTYDINTNLQNNKNHFEEKISMYNNTHKKNDLYVNDDIINLWKCKQEKELSNNFIYNNKNNYIGILMEQNSNQDIFFKNNSKFIIKKNYIDQNNEHMDNMKTYQNDQTDMEKKKYSDENIFSINPCNFVTKINVKTIYVSG…	896	XP_001351525.2	100	896	0	erythrocyte membrane-associated antigen	Plasmodium falciparum 3D7	ref|XP_001351525.2|	100	896	0	erythrocyte membrane-associated antigen [Plasmodium falciparum 3D7]	5833.PFD1045c	0	Haemosporida	#N/A	#N/A	#N/A	#N/A	#N/A	#N/A	#N/A	#N/A	#N/A	#N/A	Apicomplexa	#N/A	#N/A
G1075.12	full-splice_match	alternative_3end5end	G1075.12_ORF.1	MNYFSKYKVIESNRLLYTSNVKYDNYFININKKNQVKNKNESYSFIKLLFRKCIIFFIIYFLFIIPLNEVIYNKYDYSSKSIQHYCIRNLSECFRGKSALNDDSESCRCSNLLKEKKKTEENSEEIRKYLSDKTKKRNSLYKYKLKGSKGKSVKNIVGNKEGSIHENTDLYSDSDVEYDYGNLFYDCYYTEGLIDQGEENEEEKFYEAREDFEGEEKNKCKIKESEKSFKKENDCKVENVENINYERVYSWELGKEALTKLLGCSNKLSVNNVKYSDWKFKSIPTVGFSKDGDRLQEMYKASVCSYTEECQGEVYLFVKKIPIEVWIRQYNLMNDNDGEYLLDGENFIMEAVACAYLSEHYPGLTPKLYKVLYEPECANCNEEDKNMSENNHKKDSKHK…	1222	XP_001351550.1	100	1222	0	serine/threonine protein kinase, FIKK family	Plasmodium falciparum 3D7	ref|XP_001351550.1|	100	1222	0	serine/threonine protein kinase, FIKK family [Plasmodium falciparum 3D7]	5833.PFD1175w	0	Eukaryota	#N/A	#N/A	ko:K14769	#N/A	#N/A	#N/A	#N/A	ko00000,ko03009	#N/A	#N/A	Eukaryota	E	Ribonuclease H protein
G1077.2	full-splice_match	alternative_3end5end	G1077.2_ORF.1	MNNKKNCTIFPVYRSNEIQKGTLYYISFKLLCLSLYIIGFYYVLLNNSLENGSLEISKNCNIYKRNLVQVEKSKGQKSKKHLKHRKDVNKTKDNENNIKGNAQQVDENKNSIKNNGENSNVEKKSNVSTCNINYNDMSKNLTETELYEVLNSFEECPPNDDLRNIWNHSLAVAKEGFDNILKELKGKIQNYLDNDIQLKNGKLLYKDTWDRIVLKFCRTVAIEEAEYTRKFYSLINDKHTINDVVKLIYSFIENFNTLKEELHENCEKELLENVNKIANRKKY	283	XP_001351552.1	100	283	0	Plasmodium exported protein (PHISTa), unknown function	Plasmodium falciparum 3D7	ref|XP_001351552.1|	100	283	0	Plasmodium exported protein (PHISTa), unknown function [Plasmodium falciparum 3D7]	5833.PF10_0015	1.3e-55	Eukaryota	GO:0005575,GO:0005622,GO:0005623,GO:0005737,GO:0005829,GO:0006139,GO:0006163,GO:0006637,GO:0006725,GO:0006732,GO:0006753,GO:0006790,GO:0006793,GO:0006796,GO:0006807,GO:0008150,GO:0008152,GO:0009117,GO:0009150,GO:0009259,GO:0009987,GO:0019637,GO:0019693,GO:0033865,GO:0033875,GO:0034032,GO:0034641,GO:0035383,GO:0043603,GO:0044237,GO:0044238,GO:0044281,GO:0044424,GO:0044444,GO:0044464,GO:0046483,GO:…	#N/A	#N/A	#N/A	#N/A	#N/A	#N/A	#N/A	#N/A	#N/A	Eukaryota	I	acyl-coa-binding protein
G1086.10	full-splice_match	alternative_3end5end	G1086.10_ORF.5	MKIHYTNILLFPLKLNILVNTHKKPHTTARHIQTNRLLCECELYMSNYDNDPEMKSVMQQFHDRTKQRFQEYDEMLQEKRQICKDTCDKEIQKIILKDKIEKELNEKFSALHTDIQSDAIPTCICEKSVTDKFEKTCLKCSGIFATAVPELGLIGGTVVYDAAVKAATKAAIKKAIEEVGKIFFLADESTMQWTNMINAGNYSDKMSLVSILTSLNNGCQDGEAVAGPLFCTASNALTESGNPYVFTRTISEKAANAADAARKAASGKFAEMTSVGTIFSDPIVISAIVVISIAVILLIIYLILRYRRKIKMNKKLQYIKLLKE	324	XP_001351560.1	100	324	0	rifin	Plasmodium falciparum 3D7	ref|XP_001351560.1|	100	324	0	rifin [Plasmodium falciparum 3D7]	#N/A	#N/A	#N/A	#N/A	#N/A	#N/A	#N/A	#N/A	#N/A	#N/A	#N/A	#N/A	#N/A	#N/A	#N/A	#N/A
G1107.6	full-splice_match	alternative_3end5end	G1107.6_ORF.1	MSILNKYEGKKNKIFLFIINIILFYTLEYVLIGSNYDKHNQSFGNEIFKNTKVFDFTSLRSLAEFNSGSSRESSKTDETDYYAVLGLTKDCTQDDIKKAYRKLAMKWHPDKHLNDEDKVEAERKFKLIGEAYEVLSDEEKRKNYDLFGQSGLGGTTTNDEAYYTYSNIDPNELFSRFFSHDASSFFSQGFDDFPSFQGFANIFSRSFGRAASFEVPLQVTLEELYTGCRKKLKVTRKRFVGLNSYEDNTFITVDVKPGWSEGTKINFHGEGEQSSPNEQPGDLVFIIKTKPHDRFIREGNNLIYKCYLPLDKALTGFQFSIKSLDNRDINVRVDDIINPNSKKIITNEGMPYSKSPSVKGDLFIEFDIVFPKKLSPEQKRTLKETLENTY	390	XP_024328997.1	100	390	0	heat shock protein 40, type II	Plasmodium falciparum 3D7	ref|XP_024328997.1|	100	390	0	heat shock protein 40, type II [Plasmodium falciparum 3D7]	5833.PFE0055c	4.3e-222	Haemosporida	#N/A	#N/A	ko:K09510	#N/A	#N/A	#N/A	#N/A	ko00000,ko03110	#N/A	#N/A	Apicomplexa	O	heat shock
G112.12	full-splice_match	alternative_3end5end	G112.12_ORF.1	MITNIITKTNDEYFMEIIGHIRNYPKRPIFFIEEIYPFLNYISFKWERDFKPFDFIQFVHNKYFICPLIVIIYLLFCKYGNILMRDKKALNLKRTISIWNFVLSFFNLLVTIKLYPVLIYIIYHYSLTGLLIIPPIYTCGFGTVGLWICFFIISKYFELIDTLFLILKKKEITFLHWFHHSTVLLYTWDTYYEEIPVGFIFICINAFVHSIMYFYYFLASCYNKKFKWSIIVTLIQICQMFLGVLLTSYCLYISYIYTYNNKWTVSFVHKLKNNVTFQYGHYISRKNIILASLMYISYLYLFINYFFHRYIISYLMKKKKKT	322	XP_001351023.1	100	322	0	fatty acid elongation protein, GNS1/SUR4 family, putative	Plasmodium falciparum 3D7	ref|XP_001351023.1|	100	322	0	fatty acid elongation protein, GNS1/SUR4 family, putative [Plasmodium falciparum 3D7]	5833.PFA0455c	4e-181	Haemosporida	#N/A	#N/A	#N/A	#N/A	#N/A	#N/A	#N/A	#N/A	#N/A	#N/A	Apicomplexa	I	GNS1/SUR4 family
G1129.13	full-splice_match	alternative_3end5end	G1129.13_ORF.3	MIFLNCKKYGGGVGRRLCMPNYSGSSDSIYKYKKFVLKKINHKYENVLLFGDVNKLRSTAIELIRGMKNEDKINRDQRNYSCKKYEGIERKRKYQLEEKNILDEENEDDMMNNNENVNNIYNDNNINNDNNIYSDNNINNDNNINNDNNINNNVNIYGKDILTTCEKVTSPLTKKLSFWQIYSIRVKKNLHLLDASDFALILQSFHLYNKDTGVYVASVKCIENKIPQMRGTSFVVLLNILSKRLKKNNYNEFFEKMMNFIPNILYELNIKDMNNILKSFYNLDIMNSKVCEIMYPKILYNMDNINDAHLLSSLCYIFYKYNFEHLHFFECLKKKSLKLMNTFDAQDFYKFIFSLYKKNICVKQIMEEKKNDISAFKSFYNEEQKRFFSEICNMN	395	XP_002808673.1	100	395	0	conserved protein, unknown function	Plasmodium falciparum 3D7	ref|XP_002808673.1|	100	395	0	conserved protein, unknown function [Plasmodium falciparum 3D7]	5833.PFE0130c	1.5e-182	Haemosporida	#N/A	#N/A	#N/A	#N/A	#N/A	#N/A	#N/A	#N/A	#N/A	#N/A	Apicomplexa	#N/A	#N/A
G1137.5	full-splice_match	mono-exon	G1137.5_ORF.2	MGPYINQKNQPMSLLIRKLKFDTSPSIVREKFKRFGAIKDVYLPIDYYTKEPRGFGFVEFYDAKDAEQALKEMNGSEIDGSRIEVFVAQKGRSDPRHMRYKEKGGYAYRKNPDNKIRRRYISKSNSRYGSYSRDKIRRRERSKERFRYRSSYDRKMSSYRDRKNYHMKSYDKYRDRNHDRSLSRRSREYRNNTSRYRDKRRYDKYYRSTSRRASRHEKRNENYKSKYNHSNDDYSDETRNSSKHSRKEHVSRSISFNSEKDDAKKKNDNTSERDNSNDWKGSEQRKEEEDEEVEKEKENEEEEEAIYD	308	XP_001351591.1	100	308	0	serine/arginine-rich splicing factor 12	Plasmodium falciparum 3D7	ref|XP_001351591.1|	100	308	0	serine/arginine-rich splicing factor 12 [Plasmodium falciparum 3D7]	5833.PFE0160c	9.7e-60	Haemosporida	#N/A	#N/A	ko:K12891,ko:K12900	ko03040,ko05168,map03040,map05168	#N/A	#N/A	#N/A	ko00000,ko00001,ko01009,ko03041	#N/A	#N/A	Apicomplexa	A	RNA recognition motif
G1177.20	full-splice_match	mono-exon	G1177.20_ORF.5	MGSNTGFNPKNAEKKRSSIFSDLEIPQGDVKKKASIFNNMEKKKMTIFKKTKGENNEEKKKRSIFNNNNNNNNNNNTMKINIFNNNNEKKESFSINGDEKKKSFSINGDEKKESFSINGDEKKESFLINKDEKKESFLINKDEKEKSFSINGDEKKESFSINGDEKKESFSINEDETKKSCSINDDERKISIFSNNEKKKNSIYSDTQSSKREDEKRISIFSDLETSTNIDDISSKRNSQKLSVYGDNKLKKGSLLSPKVDNYRNTIDNINEINDIKIIVTSDENLHTLPSGAVGRRAPLNPFSSPILGKYRRKNKNAKAKVKDPRLNNNPLIGRLTVCISTTAILFWVFFAEMVFNYNTFNGRCISKVLYPIYTENVVLKRQPFFVFLGYGACEYNLD…	759	XP_001351627.1	100	759	0	rhomboid protease ROM4	Plasmodium falciparum 3D7	ref|XP_001351627.1|	100	759	0	rhomboid protease ROM4 [Plasmodium falciparum 3D7]	5833.PFE0340c	0	Haemosporida	#N/A	#N/A	#N/A	#N/A	#N/A	#N/A	#N/A	#N/A	#N/A	#N/A	Apicomplexa	T	Rhomboid family
G1177.53	full-splice_match	mono-exon	G1177.53_ORF.1	MINRQYFIWYIFIFNIINKIYFENIRYVKNYEVVIRKKKNIERGIGNDFAFIRRYYKSRLLSDVSYKNNSIKGKNRVDKEGDIKKYDNNDDNKMDNSYDYKNKSIKENETKIRKEQVISLDKRYNRNINEKEEIKKKIKDIQRKRLIIYFKQDNTILSSRNYKHIFMKVLSSCGHIEKLTFINFYLYEFPKSINNEDMLLKICLRLLESRRINVENDNQISHTVQMKSYNNNNNKWDNINSKNNCIYQIKDKIKDLPNVSPSASTFTSISTSPYTLKLRDRNKYANDKNHIFKINHSNKHKNNNNNNNNNDYHNNNKSNYHSHSSAKCQTQRLNKKMIGTNILDGYDIIQMEEGLNLSHNYELNDVNVCIIDTGIDENHIDLKDNIIEKKTFMKHSYKK…	769	XP_001351630.1	100	769	0	subtilisin-like protease 3	Plasmodium falciparum 3D7	ref|XP_001351630.1|	100	769	0	subtilisin-like protease 3 [Plasmodium falciparum 3D7]	5833.PFE0355c	0	Haemosporida	#N/A	#N/A	#N/A	#N/A	#N/A	#N/A	#N/A	#N/A	#N/A	#N/A	Apicomplexa	O	Subtilase family
G1188.3	full-splice_match	mono-exon	G1188.3_ORF.2	MFTMKRWSIITGIVIIFCILTCKGQVENKKVDFRTEKGKFVPLNLVPGDVVEYSCPYSLNNDIRNMNGVEREHFDNKKFCFDYIFVGSKLTFLKEYVRGSYNVVHKEEGNLYTSQFSVPPVVLTHRNFDCFCYMEENNVVVKKVLRIHISNGVLRKIPGCDFNADYKESTAITTFSNMSPRRVKVCDVYPKSGDFISLMCPSDYSIKPDGCFSNVYVKRYPNEEVKEEDRFNLNRKWDASKYNVVSIETVLKMNMITQGDKYSIFSKLPDVKDQVDFTCICQSNDEQDNLMMNVYINNTSYLTNNTRSIGVNKHSFSNSEIFERIEREEISFAFSSYLSITLILLYLFFLNF	352	ABO41470.1	100	352	0	Pfs38	Plasmodium falciparum 3D7	gb|ABO41470.1|	100	352	0	Pfs38 [Plasmodium falciparum 3D7]	5833.PFE0395c	9e-203	Haemosporida	#N/A	#N/A	#N/A	#N/A	#N/A	#N/A	#N/A	#N/A	#N/A	#N/A	Apicomplexa	S	Sexual stage antigen s48/45 domain
G1191.5	full-splice_match	mono-exon	G1191.5_ORF.2	MKDNEKKNEYGTFPITINEGYSDNVGDNKLKSKGIYHKLFEKLKLALLFLTWYTLNVLYNVDNKKALNMVKLPWFISSMQLYVGWIFIFIYWISGMKKIPKIYSYDIFIRNILIQSVCHIFVHFGAVMAMSATSVSFTHVVKACEPVFTAIFSILLLKQYLKINKYIALLIIVGGVVCASMKELHFTWIAFWCATLSNFGSSIRSIYAKKMMTQKSLIGENLNASNIYAFITIISALISLPLVLAFEGKETYNFLVNYQGTNYTFKDVIFKIILSGMWYYFNNEVAFMCLERVNQITHALANSIKRVVIIVSSIIIFKTQITLLGAIGSAVAIFGAFLYSIF	342	XP_001351641.1	100	342	0	triose phosphate transporter	Plasmodium falciparum 3D7	ref|XP_001351641.1|	100	342	0	triose phosphate transporter [Plasmodium falciparum 3D7]	5833.PFE0410w	2.6e-186	Haemosporida	#N/A	#N/A	ko:K15283	#N/A	#N/A	#N/A	#N/A	ko00000,ko02000	2.A.7.9	#N/A	Apicomplexa	EG	Triose-phosphate Transporter family
G1198.3	full-splice_match	alternative_5end	G1198.3_ORF.1	MENEAKELEKKAEQLNKKGFLASFFGTDNTDEIINCYNLAANKYKLSHKWKEASCCILKNALLHKKNNETSYCANAYLEAGNIAKKYDKLEAIKHIEEAVNMYATIGRFSNCGKCEKNIAEIYEDLYDYDNASKYYKKAAYYFEMDEYSKSIYTQCIVKYAELNSQYNHEYEDAISIFEKEAEKALKSTLLQYGARDYYIKAGILHIVIGDLVNAKISIDKYCMNDPRFLNSREKKFLDNIIDAVTEQNVEEFEEIVHEYDRITKLDNWKVHFLYKIKSKLSVEPNVELTADGNVDLT	298	XP_001351648.1	100	298	0	alpha-soluble NSF attachment protein, putative	Plasmodium falciparum 3D7	ref|XP_001351648.1|	100	298	0	alpha-soluble NSF attachment protein, putative [Plasmodium falciparum 3D7]	5833.PFE0445c	1.2e-168	Haemosporida	GO:0000149,GO:0001671,GO:0003674,GO:0005483,GO:0005488,GO:0005515,GO:0005575,GO:0005622,GO:0005623,GO:0005737,GO:0005829,GO:0006810,GO:0006886,GO:0006906,GO:0006914,GO:0006996,GO:0007033,GO:0008047,GO:0008104,GO:0008150,GO:0008152,GO:0009056,GO:0009987,GO:0015031,GO:0015833,GO:0016020,GO:0016043,GO:0016050,GO:0016192,GO:0019898,GO:0019905,GO:0022411,GO:0030234,GO:0031201,GO:0032781,GO:0032984,GO:…	#N/A	ko:K15296	ko04138,ko04721,map04138,map04721	#N/A	#N/A	#N/A	ko00000,ko00001,ko04131	#N/A	#N/A	Apicomplexa	U	Soluble NSF attachment protein, SNAP
G1208.5	full-splice_match	mono-exon	G1208.5_ORF.2	MSSIMNNKTNSNKTNNNKTNNNNGNNNNGNNNNNNNNNNNDINSVNKMNDVVGKLDGNINNNNYYQSKEGDYEKEKDKREININELLNDSMNNNMINGIHLNKFDEKMIDLILNNGNKCYQKGDDMKDGKFSNVINLNNIHLNDDNSVNNNMNSSNYMLYDVLSEHNNMKNDIQKNEHYNNGYNNKQNMSPSNNSLNDRNNNYYKMDYRNKKNINANRNLTMNLPNLNNNNNNMKILPNGNFVNNENVKGFFKTNNVSNNNDNNNMSINSNNKNNNNNNNNNNNNNNNNNNSNNSNDYPKALDKNNINVKRDNTQNNNKKIMMDFAKNRNNDLNFNEKNYNLKNYYMPKETIYNDIENTLNDIKSKNEYNTINDNNNNNNIYRMNTPNVINYNNMIENE…	885	XP_001351659.1	100	885	0	conserved protein, unknown function	Plasmodium falciparum 3D7	ref|XP_001351659.1|	100	885	0	conserved protein, unknown function [Plasmodium falciparum 3D7]	5833.PFE0500c	3.6e-208	Haemosporida	#N/A	#N/A	#N/A	#N/A	#N/A	#N/A	#N/A	#N/A	#N/A	#N/A	Apicomplexa	S	K homology RNA-binding domain
G1241.5	full-splice_match	alternative_3end5end	G1241.5_ORF.1	MERYKLFVNEIKEENEKIVKKIIYVNNKIKYKESNDNKVSYNNYFIKSYEDEKKDNVYKYFKYKIIFSKKKKRYLNDTFPYFDIYKNTNDAFRNNLNGYKIFEILKSYDELEIFNFCSKNKLKNISYIYHHFIQIIINKRDLYNINHLLLLTENIRKLNFYHPYFCKVICREVCLDIYKIKNLKQITSFINFLMHFNIFNFYYLNKIYKYVIYLITTTNKWDQLMDTHINNNVYYNIDMNIQNQQQNISNIKQNNLQYDQHNQNEYEHLPIYPDDISILLKSFLKYKYFHISLLKLLMYICNNKSYPQLRDSSHTLFMLSSLSNYYYFINKNYYSNVFFKLFKNIINEKRTKHNDLVLILKGFYNICKTFNSNNISITQLYNTILKNYNLSNEFDHNIK…	817	XP_001351682.1	100	817	0	conserved Plasmodium protein, unknown function	Plasmodium falciparum 3D7	ref|XP_001351682.1|	100	817	0	conserved Plasmodium protein, unknown function [Plasmodium falciparum 3D7]	5833.PFE0620c	0	Haemosporida	#N/A	#N/A	#N/A	#N/A	#N/A	#N/A	#N/A	#N/A	#N/A	#N/A	Apicomplexa	S	response to estrogen
G1247.1	full-splice_match	mono-exon	G1247.1_ORF.1	MNIKRSIYHYLSYSSFLIKNHYHHNNTIYPCFHSLRNNNKMSYFRPNYFICIPIKNDNICNELINIQKHVLVKYDELKDCIIERNKFHISLLILHIKKNQIELSKEAFNEAMEKIKKNMHNEKICFEKLDTFRNDVLYLSLKEDSNKYIINIINHLIDSFSKRGIKIIFNNKKPAKEILSNNNKKELNKNSNDLQHITPHLTLMKNSYMKKMYMNKKPQILPFFYTDYDLTNLLKEQIDIQKIQFLEMDMDTSTSYYKIVSEFNL	265	XP_001351686.1	100	265	0	AKAP-like protein	Plasmodium falciparum 3D7	ref|XP_001351686.1|	100	265	0	AKAP-like protein [Plasmodium falciparum 3D7]	5833.PFE0640w	3.4e-146	Haemosporida	#N/A	#N/A	#N/A	#N/A	#N/A	#N/A	#N/A	#N/A	#N/A	#N/A	Apicomplexa	S	AKAP7 2'5' RNA ligase-like domain
G1247.1	full-splice_match	mono-exon	G1247.1_ORF.4	MNFVFIYIVLISFFNKSRCDNELSVKGSLTVANLKISSKNNQENGILFVNEESEYKIGLNERSELIISKKKKPLVTIDEHENLNFFNLDLSVKILNIQGILKIMNVNQFQMFVHEDFSNSSNTKGWIGDQFFNYTSSCGGINLLGGYGKLSKGEIYKTFENIPSHSQIRIKCNFHFIDNWDNQTAYMKITTDEKEEKYYVWTDTHSQINKQNSINICGNTTGESKFFSIIDIIIPHNSNKLIIYFGTNIQKDEPNLISWGISNFQIYLI	269	XP_001351687.1	100	269	0	conserved protein, unknown function	Plasmodium falciparum 3D7	ref|XP_001351687.1|	100	269	0	conserved protein, unknown function [Plasmodium falciparum 3D7]	5833.PFE0645w	2.8e-151	Haemosporida	#N/A	#N/A	#N/A	#N/A	#N/A	#N/A	#N/A	#N/A	#N/A	#N/A	Apicomplexa	#N/A	#N/A
G125.21	full-splice_match	alternative_3end5end	G125.21_ORF.1	MINNNLTKEQMLYLIRNILMSIEDYLKKEKNRDYNKIFFLFFSIFIYNTQNGGDQKEMHEDEKWDHTNINEDKNVEKNDDYKNLSNNENSVYYNTMLRESLWNKKKYIKLNIFKNIILVISIVRYFLHTITISQKYTSSYDSLDDSNMIKSMNSLKLNEINILLNRASEILEKYSLGSVENKKVYINKSNYYNSSKKGKLSVSLRQNKQKKTFHRILAVYFGHERWDLVMNMMIGIRISSIKKFSINDISNYFHHKDVIQLPTSNAQHKVIFKNYAPIIFKNIRNFYGIKSKEYLTSVGPEQVISNMVLGNLSTLSELLSEGKSGSLFYFTSNGKYIIKTVCRNIHNLSKKLLPKYYEHIKKNPDSLLTRLYGIHSIKYQNNLGRKKKKIYFIVMNNFF…	585	XP_001351035.1	100	585	0	phosphatidylinositol-4-phosphate 5-kinase	Plasmodium falciparum 3D7	ref|XP_001351035.1|	100	585	0	phosphatidylinositol-4-phosphate 5-kinase [Plasmodium falciparum 3D7]	5833.PFA0515w	0	Haemosporida	GO:0003674,GO:0003824,GO:0005488,GO:0005515,GO:0005575,GO:0005622,GO:0005623,GO:0005634,GO:0005654,GO:0005737,GO:0005773,GO:0005776,GO:0005829,GO:0006629,GO:0006644,GO:0006650,GO:0006661,GO:0006793,GO:0006796,GO:0007154,GO:0007165,GO:0007166,GO:0008150,GO:0008152,GO:0008610,GO:0008654,GO:0009058,GO:0009893,GO:0009894,GO:0009896,GO:0009966,GO:0009987,GO:0010506,GO:0010508,GO:0010638,GO:0010646,GO:…	2.7.1.149,2.7.1.68	ko:K00889,ko:K00920	ko00562,ko01100,ko04011,ko04070,ko04072,ko04139,ko04144,ko04666,ko04810,ko05231,map00562,map01100,map04011,map04070,map04072,map04139,map04144,map04666,map04810,map05231	M00130	R03469,R05803	RC00002,RC00078	ko00000,ko00001,ko00002,ko01000,ko04131	#N/A	#N/A	Apicomplexa	T	Translation initiation factor IF-2, N-terminal region
G1272.3	full-splice_match	alternative_3end	G1272.3_ORF.5	MSSLKKKKQDILWSKKWRNLIQQKAIKEEMNKQLKASLEKQKQEEEEKECTFKPQTLWNQSFKKTISFVDEFFVKLKPYIEQQQAYLNQLKELEYDDQMFSQKIKEELRVMLSKAVDKEIMETIIEGYKGVRTRGINKVKREKLDILSKMIKLEREYSCFMARENVDKKDLEECGFDCDLAAKLRNDILKDSLCPNSLRDFAKIRQEINQVLEEELKLRESESATPGGNKYDNKSDDTCDDKKDSYDVTYYNTHDDNYLYEKNNQGYDINKINNYLYNNSHTYMTKENVIKQNKEISRNQHISKDSQINSMGEYLISNTNKGNETLNETINKDNKKEKIIKENNNNNNNISNNNNKKNNLEHDHNKNKHYKKNSNMINIQNNYNNVKENNNILNTNNNI…	761	XP_002808691.1	100	761	0	conserved protein, unknown function	Plasmodium falciparum 3D7	ref|XP_002808691.1|	100	761	0	conserved protein, unknown function [Plasmodium falciparum 3D7]	5833.PFE0770w	3.1e-256	Haemosporida	#N/A	#N/A	#N/A	#N/A	#N/A	#N/A	#N/A	#N/A	#N/A	#N/A	Apicomplexa	#N/A	#N/A
G1277.22	full-splice_match	mono-exon	G1277.22_ORF.1	MKKRKFERCLYQILKIVKFYMNIWIKIKKLIKYVLSPLFLRDSFHFKTYRKRRICPTMTLVLDLDETLIYCTKKRKYHYQKEVDVLINGKYLPLYVCKRPYIDLFFSSLYPFYEIIIFTTAIKSYADTVLNIIDVDHYIDKKFYREDCYEMNEKLYIKNLTNIKKELSKIILIDDSNISGFQYPDNFFPIKKWQGDLNDNELLHLIPFFLNLRKLKDIRSLCSFRLISQKDVSKLLCTSSSKHIKYLTDDNSKYLYRHSLAFQAINYLKIFMNKFRYASSKKQWNELGKKINNKLKSYPFSLSKLKGSSDDEHKKKHRKIINNRKMLR	328	XP_001351716.1	100	328	0	NLI interacting factor-like phosphatase, putative	Plasmodium falciparum 3D7	ref|XP_001351716.1|	100	328	0	NLI interacting factor-like phosphatase, putative [Plasmodium falciparum 3D7]	5833.PFE0795c	7.9e-185	Haemosporida	#N/A	3.1.3.16	ko:K15731	#N/A	#N/A	#N/A	#N/A	ko00000,ko01000,ko01009,ko03021	#N/A	#N/A	Apicomplexa	K	catalytic domain of ctd-like phosphatases
G1292.22	full-splice_match	alternative_3end5end	G1292.22_ORF.1	MVIRESVSRIYVGNLPSHVSSRDVENEFRKYGNILKCDVKKTVSGAAFAFIEFEDARDAADAIKEKDGCDFEGNKLRVEVPFNARENGRYNARGGGRGMMHRGPKSRRGRYVVEVTGLPISGSWQDLKDHLREAGECGHADVFKDGTGEVSFFNKDDMLEAIDKFNGSIFRSHEGEKSKISIRQKKTLWRRDDGGYGRYNSRHRSYSSRSYSRSGKRSYTRSRSRSYSSRSYSRSRSSSSRSRSRSMDRRRDTYDKKRSYSRSLSYQERRRNNRTISKSRSRSRTNSRSSSWSHKRRH	298	XP_001351730.2	100	298	0	serine/arginine-rich splicing factor 1	Plasmodium falciparum 3D7	ref|XP_001351730.2|	100	298	0	serine/arginine-rich splicing factor 1 [Plasmodium falciparum 3D7]	5833.PFE0865c	2.4e-116	Haemosporida	GO:0000245,GO:0000375,GO:0000377,GO:0000380,GO:0000395,GO:0000398,GO:0003674,GO:0003676,GO:0003723,GO:0003729,GO:0005488,GO:0005515,GO:0005575,GO:0005622,GO:0005623,GO:0005634,GO:0005654,GO:0005681,GO:0006139,GO:0006376,GO:0006396,GO:0006397,GO:0006403,GO:0006405,GO:0006406,GO:0006611,GO:0006725,GO:0006807,GO:0006810,GO:0006886,GO:0006913,GO:0008104,GO:0008150,GO:0008152,GO:0008380,GO:0009987,GO:…	#N/A	ko:K12890	ko03040,ko04657,ko05168,map03040,map04657,map05168	#N/A	#N/A	#N/A	ko00000,ko00001,ko03041	#N/A	#N/A	Apicomplexa	A	RNA recognition motif
G132.5	full-splice_match	mono-exon	G132.5_ORF.1	MRSNMYYSKYMNTDINNNLYKDKISSDIFYKDKILSDIYKKENMNCDNLYNNEKKTKKKTFLVNQAVFFTPKKSVLNSSNEKKDTEYKKSQNMNDDNISIDNMNNHSLYNQTYETNSLKSIINNNNNNNSNNNNSNNYLNNIEEKRKRNGTFGIQTILKRKENLLLDNKNINNVNITKDTKETRNNNMNNVNNMNRREHLMCEDKGEIEIYTIVGSDTEKDNNNNKEKDNNNNNNNNKEKDNDNDKENIDVGMKRKGGKSYNINKYNKMINIKDNMNPYHHSSRSEHNFDIYNENKTINFLHVNNLNNPNNEETDINSNTKKLDYLNLCNYSTEKKTDMLNLIQELLSYCECLKRNRKKSSYEIQKIRVSYNKVSDLLKETLKREQNSHIKIEELRNII…	589	XP_002808611.1	100	589	0	conserved Plasmodium protein, unknown function	Plasmodium falciparum 3D7	ref|XP_002808611.1|	100	589	0	conserved Plasmodium protein, unknown function [Plasmodium falciparum 3D7]	5833.PFA0550w	2.3e-235	Haemosporida	#N/A	#N/A	#N/A	#N/A	#N/A	#N/A	#N/A	#N/A	#N/A	#N/A	Apicomplexa	#N/A	#N/A
G1365.5	full-splice_match	alternative_3end	G1365.5_ORF.1	MKKNIQCLNIFYKTKWRNIHNSSIVRSKENLNLQKIYTGEKQNFNKVSFKKEKIEDVIKEVKFDYYYFNEGKKNKYKDIPLNISIINESDFPPFKAVDEKLHFSVLENDLKIISTNRNNSVCSIGLYVKCGSRYEEINDKVNEQGMSVMLENMAFHSTAHLSHLRTIKSLEKIGATVSCNAFREHMVYSCECLKEYLPIVTNLIIGNVLFPRFLSWEMKNNVNRLNLMREKLFENNELYITELLHNTAWYNNTLGNKLYVYESSIENYTSENLRNFMLKHFSPKNMTLIGVNVEHDELTKWTSRAFQDYVPIPYTNQKEVTPKYTGGFISVEDKNVKKTNIAIAYETQGGWKSSDMITLTVLQTLMGGGGSFSTGGPGKGMYSRLFLNVLNSYNFIESC…	534	XP_001351788.2	100	534	0	mitochondrial-processing peptidase subunit alpha, putative	Plasmodium falciparum 3D7	ref|XP_001351788.2|	100	534	0	mitochondrial-processing peptidase subunit alpha, putative [Plasmodium falciparum 3D7]	5833.PFE1155c	1.1e-310	Haemosporida	GO:0003674,GO:0005488,GO:0005575,GO:0005622,GO:0005623,GO:0005737,GO:0005739,GO:0005740,GO:0005743,GO:0005759,GO:0006508,GO:0006605,GO:0006626,GO:0006627,GO:0006807,GO:0006810,GO:0006839,GO:0006886,GO:0006996,GO:0007005,GO:0008104,GO:0008150,GO:0008152,GO:0008270,GO:0009987,GO:0010467,GO:0015031,GO:0015833,GO:0016020,GO:0016043,GO:0016485,GO:0017087,GO:0019538,GO:0019866,GO:0031090,GO:0031966,GO:…	3.4.24.64	ko:K01412	#N/A	#N/A	#N/A	#N/A	ko00000,ko01000,ko01002,ko03029	#N/A	#N/A	Apicomplexa	O	Mitochondrial processing peptidase alpha subunit
G1382.9	full-splice_match	mono-exon	G1382.9_ORF.1	MLNDFRIEKNYLKDIFFSCIGFGNKEYGDKYFCTPIKKCEKYIHLLGAQKLYKTLKLCDTQDNDETILLWKCNIFKTFSLSLFFYSFNYMKRWYMNKGIYDTLSYYCYFFSNYTNFNVNQTQEIKYYMHDQKHETEKKKKKNNKIKKKKGDLSIYPMEQLEGCHCNKAYQENDLSIDQSNIDYNNNKCCNNEIYNTHNNIYDNDKDDHQIFLSTIGNDEKDIVNEHKTKVDKTNGMMNEKREEVYIRGDIQGVEGCTNCNCQSVNEYNDTSNTNDTNNTNNTNIMNNTNNTNIMNNTNNTNIMNYTNNIRTGENCVSESETSSNQSYPDDEDEQIEVEDLISGEKKDMLSSSQRNKLTKEGYKIVGSHSAVKLCRWTKSQVRGRGGCYKHTFYGINSYQ…	726	XP_001351805.1	100	726	0	S-adenosyl-L-methionine-dependent tRNA 4-demethylwyosine synthase, putative	Plasmodium falciparum 3D7	ref|XP_001351805.1|	100	726	0	S-adenosyl-L-methionine-dependent tRNA 4-demethylwyosine synthase, putative [Plasmodium falciparum 3D7]	5833.PFE1240w	0	Haemosporida	#N/A	4.1.3.44	ko:K15449	#N/A	#N/A	#N/A	#N/A	ko00000,ko01000,ko03016	#N/A	#N/A	Apicomplexa	C	Wyosine base formation
G1384.10	full-splice_match	mono-exon	G1384.10_ORF.1	MLSSSINNPIQKGHKKNNHHHNNKNNNHNNNNNNNNHNNNNNNNNTWENKKNEKYMKKSNCLSESYPSSGNLNNNGNSNMNGNHNRYNKKFVKNASSDNTNINNSMNSSMNSSMNTKVNNNFNSSMTNSINSNVSTNSQSNVHNHIHNKMHNHIHGTMNSNMNNKSYKKSSSYPNKIQAHLKNKEINEEHNNMNNLNFRKYLNNNGNMEHNTNATSNIMSSFNLAQVQTLCNQGNEASNSYNTMNDMIYKEGNMNGNMHGNMHGNMHSNMHSNMYGSMYGSMYGNMHENMSVFMNGNMNILMNVPMNEYMNAHMNTNINNNQFYNLNNPKSNEGLMNHYSSFSTKEPSTPMRMSSNSSKDFTSNNEENNFADTIEHMEITAQDSALKVIEDDTDKMNSS…	565	XP_001351806.1	100	565	0	zinc finger protein, putative	Plasmodium falciparum 3D7	ref|XP_001351806.1|	100	565	0	zinc finger protein, putative [Plasmodium falciparum 3D7]	5833.PFE1245w	4.9e-134	Haemosporida	#N/A	#N/A	#N/A	#N/A	#N/A	#N/A	#N/A	#N/A	#N/A	#N/A	Apicomplexa	S	zinc finger
G1389.1	full-splice_match	mono-exon	G1389.1_ORF.1	MALINFKEKIQILLKLKESLIPQIDGNFIGQWEMEALKYQNTSENIMIELKNVNFIETLVSAISSQLSYLRINLQNYAKMNEQEKDKFKRLYVLAALGLIAKLKLILFFSTYVNSRNETNNSKAFPIINENTYPSQLSPNMENNYDMTISLNMNNNNNNNNNNNNINNMNNNINCNNNNNHSENFINPKESQSINMYNNNVDEFYVHYQNNTEQYNDNFTKSITQNNMMNFNAPVNNVTSNNNINNLNINNMNVNNMNVNNMNINNVSNINNVNNNSKKNNKSSNNNNNNINCNNSGNNFSSHFTTNNTEDIQLNVLNNFVTTKNENLINAPLHTSKKRSLTIAQPQNNNKSINYIKNLQTINGTKNITNEHMINYNEHVINDDPQRFLQQNQYTKYTN…	481	XP_001351809.1	100	481	0	conserved protein, unknown function	Plasmodium falciparum 3D7	ref|XP_001351809.1|	100	481	0	conserved protein, unknown function [Plasmodium falciparum 3D7]	5833.PFE1260c	3.3e-139	Haemosporida	#N/A	#N/A	#N/A	#N/A	#N/A	#N/A	#N/A	#N/A	#N/A	#N/A	Apicomplexa	S	single fertilization
G1392.14	full-splice_match	alternative_3end5end	G1392.14_ORF.2	MIIHNFFVSSFRQKVHNLNIFKRRNTKILFYSTINCNIINNEITPKEDSLKPHWINMDNNKKLKNKCVDDETYKNEEANLQNNEYLYISKKSRMMKYIIRLRKKKNFRKKNNSFFVKDSNTILHLSKNKNIQFEAVLGTNKDILNNFKNKQCTKLYYINKDILNYIFSDTLNVRRQDKNDAVAIIKIPCLSNKINNIKFLLVLDRIRYAYNLGKILNVAYSFNIDCLYYTKHTADPYNPKVMEITKGTHLNIPHIFGNYQELEQLCKEHKLIPIVAHTKGQNIDTFFKKNKIKNNNINGICLILGSESTGPHTDVFKYAHPIQLPMHEMTNSLNVFVAASILIHYIKKCCL	351	XP_001351812.2	100	351	0	RNA methyltransferase, putative	Plasmodium falciparum 3D7	ref|XP_001351812.2|	100	351	0	RNA methyltransferase, putative [Plasmodium falciparum 3D7]	5833.PFE1275c	2.2e-201	Haemosporida	#N/A	#N/A	#N/A	#N/A	#N/A	#N/A	#N/A	#N/A	#N/A	#N/A	Apicomplexa	J	SpoU rRNA Methylase family
G1393.4	full-splice_match	mono-exon	G1393.4_ORF.1	MCSTNKNLACCKGDNVFDGQINGNESYPQVVNKQLPPKVLEPIIQNKIVEIPKEVYLEKIVEVPQIKTVERIVEQIRPVIKYKNVYKPKIVYVEKVKNVDKIIYQEKIVEVPQIKTVEKIVEVPVYVNRERIITVPRYMVVEKVIPVLKTSKRESIMEVPEVNCPHIDISKEVEDKEEIPINELKENQTISLADEKEIQILNDLTSQKVDSNATINMEGEQDTTVDTITQENFCGTVSCNFLPNYPNFSKIGNPLCKGGPEKEKRFSSISIYKSKDSGFPSIRIAKTPQMFQRNLYCSYA	300	XP_001351814.1	100	300	0	inner membrane complex protein 1g, putative	Plasmodium falciparum 3D7	ref|XP_001351814.1|	100	300	0	inner membrane complex protein 1g, putative [Plasmodium falciparum 3D7]	5833.PFE1285w	1.1e-103	Haemosporida	#N/A	#N/A	#N/A	#N/A	#N/A	#N/A	#N/A	#N/A	#N/A	#N/A	Apicomplexa	S	Inner membrane complex protein
G1395.69	full-splice_match	mono-exon	G1395.69_ORF.4	MKDTYTSIECDSLIFDIEFHPKVDMICAGSFDGNIILYKRKEDKKDFKKKHIIQNHDKAVKYVCFSKKGKEILAASSDNSCSITDISGVCIWNNICHKNSISSILYSSNHTFITADEVGYVKHWDIRDNTKKPIHKMKCFNDNITSMLMDHDEKSIIITCGGQLGFFDILYKKNITSNNISNEYNDEFLCSNLMVHNSKIVTTTLNGNISIFSKNPWGYMEGKIKASKDAISTFVKFDDYHIFFGTSDGFIKTAQIKPSKLGETFSKHNNKESIEKLSINKNKNLLAQISNDYSINFYQIEINNSIISNAIKKKKKKSFFHDL	323	XP_001351819.1	100	323	0	WD repeat-containing protein 55, putative	Plasmodium falciparum 3D7	ref|XP_001351819.1|	100	323	0	WD repeat-containing protein 55, putative [Plasmodium falciparum 3D7]	5833.PFE1310c	5.4e-186	Haemosporida	#N/A	#N/A	#N/A	#N/A	#N/A	#N/A	#N/A	#N/A	#N/A	#N/A	Apicomplexa	S	Anaphase-promoting complex subunit 4 WD40 domain
G1426.9	full-splice_match	alternative_3end5end	G1426.9_ORF.3	MTKNKNVEEKKKNMTDEESNVISMSEGKDSNDDKKKKKKKNKQKKGRKEENIKYSSDKSIINVTKGMKDNFKEDDDSTLDTSNNVMLERTNNHPKVERSFRLQNNKNKFVRLLPVFFIFIVLLGIYLIYIMYHCLPLIYKDYKKVYLKYDLKRGIIEMGVFHFCLIMYLINYILSIIVSPGSIPDTEEWSLNDFQENNNINMENILLEKKKSGERRHCKWCCKYKPDRTHHCRVCKSCILKMDHHCPWIYNCVGYNNHKYFMLSLIYCSITTVFVSITMFTSVRNAIKNGETPFNEMFLLLFGETLNSFLSLIVTCFLFFHIWLLINAMTTIEFCEKQTNYQNQSYSKYYNKGFYKNFKDVFGESPFLWFLPIDNRKGDGIYFMKGYIKEYSEKSVEEI…	406	XP_001351838.1	100	406	0	palmitoyltransferase DHHC7	Plasmodium falciparum 3D7	ref|XP_001351838.1|	100	406	0	palmitoyltransferase DHHC7 [Plasmodium falciparum 3D7]	5833.PFE1415w	6.6e-165	Haemosporida	#N/A	2.3.1.225	ko:K20028	#N/A	#N/A	#N/A	#N/A	ko00000,ko01000,ko04131	#N/A	#N/A	Apicomplexa	I	Belongs to the DHHC palmitoyltransferase family
G1429.2	full-splice_match	mono-exon	G1429.2_ORF.6	MVKLQKNSKRQTLKQKYAIIKKVAAHKKKLKKIIKKTNIHNRRSTKKSLKIPECIFKKNILENIKNLSLNKKKKKDVTNCAEIQINHHDDTTIKNIKYFIKNDISTIEGEENNTDIESIKENKKKKKNKDEHITDDFINNLQFSDYINLDFMDKMKIYEKIKECHYKDLNEKYIYVDNLLDVIKNSDVVFYVIDIRNPLIYLDKDIINFINSCKKQIIIILNKCDLLDNGIIEQWVVFFRTYFITIPFISFMNKSIQPSYLCTKNKSNERNYKINNNNYNNITMNHKMSNTKSCPIKNIIENLSKNNPITYGVIGHIYTGRNSFINTLLKEFNYINNLKNEQIDIKLTHNINLYVKPGLILKKELNNLQLIKKLHVLKHEEIITLLEEFLLTLTGKNLI…	537	XP_001351842.1	100	537	0	nucleolar preribosomal GTPase, putative	Plasmodium falciparum 3D7	ref|XP_001351842.1|	100	537	0	nucleolar preribosomal GTPase, putative [Plasmodium falciparum 3D7]	5833.PFE1435c	2.7e-299	Haemosporida	#N/A	#N/A	#N/A	#N/A	#N/A	#N/A	#N/A	#N/A	#N/A	#N/A	Apicomplexa	S	guanine nucleotide-binding protein-like
G1468.177	full-splice_match	alternative_3end	G1468.177_ORF.2	MRFTNSLYSIKNNSIFDMNYLKIDNSGNYNFGEEKNKNKNAKSCFKSLLSKPIVMIIAGILYIVILNVCMRERNFNYEVQFSNRYSRKLCERFIYYNPNVQGVYPDMFIASSSQTYSDGSEYDVMKYANKVIKDLKEHDLWNDHNKVPYTSVYMGVSVQDIDYILDKKIDNLDLYDENIIDSMKYIWNEVMDKEKKRFLGLKNVLRKYQEEFPINNTVINNYNKKKFDKCYERIDLGADIIENGLNKMLSKCIKKNVLDKNQYKVLVTANRFLWRKSLLDVQEECNVILQLPTEVSKLPKKKKLRNRRKSNPNNEISLRTYGQSTNPQVYRRPNYYPSNSAPHVIDYIYKVGYGDNADEDVDKHIEYLVERMAEEEAERIAELSVEPYIEALEASYDAI…	528	XP_001351872.1	100	528	0	lysine-rich membrane-associated PHISTb protein	Plasmodium falciparum 3D7	ref|XP_001351872.1|	100	528	0	lysine-rich membrane-associated PHISTb protein [Plasmodium falciparum 3D7]	5833.PF10_0378	2.1e-22	Haemosporida	#N/A	#N/A	#N/A	#N/A	#N/A	#N/A	#N/A	#N/A	#N/A	#N/A	Apicomplexa	O	DnaJ protein
G1493.1	full-splice_match	alternative_3end5end	G1493.1_ORF.2	MNFFHVIILDVGIVICLYLIIYKNSDIKWKKHINCCKYHFYFFSSKRCLLQHMVEEPFEKKDKSGVLLKDKNTEEGRKKERQKPMSIKSINKKKKKNNNNNNNNNVLKNLNNEEINKQRNMTNERIRNKNKNDKGVENISSNTQMEEKNIICKDINSNVILNQNEINDDQMVQKIKENFVKDLMKNENKEIFKQIETINSVGTMAKIKNSLYSIIFKGSNFWKGLGIYLGTLSGAVLGQLILAGILQFGTFSVMNFSIYFSAVPSFIAFSSFVGIILLSIIIVICLLVWLWPSRGKLMGKDKTENKSDT	309	XP_966002.1	100	309	0	exported protein family 4	Plasmodium falciparum 3D7	ref|XP_966002.1|	100	309	0	exported protein family 4 [Plasmodium falciparum 3D7]	#N/A	#N/A	#N/A	#N/A	#N/A	#N/A	#N/A	#N/A	#N/A	#N/A	#N/A	#N/A	#N/A	#N/A	#N/A	#N/A
G1521.3	full-splice_match	mono-exon	G1521.3_ORF.1	MLLPKTILSNEGRILCNTINHPLRTVKNKIENFFKFENIDNLKSEICIKQNFDDLNVPLTHPVRNIRDTFYLNENYIKNYNSILSTYYIPFDILNTFYKYYLSNKLLSHDKIILKRTHMTSHLNDLLKGSYTNVIYTGQVYRKDEIDKYHYPIFHQTDGFLIKPEMFNVEIELKQKLEQLIYYLFNKNNIEIKWESDTSFPFTHPSYELYIKRKQDNKWIEILGCGKIKNEVLAMSLYHNHINKIIENEITIYNKTLLNSFQQKFLSNEKETIRQSHLINHLCNKQLNHNIQIKINELLKSINYQGWAFGIGLERLCMLLYDINDIRLFWSNDKRFINQFKENQITTFRPFSNFPCIQKDISFYIKQYFNETSFFQICRDIANDNIEQIQKIDKYYDPK…	443	XP_966027.1	100	443	0	phenylalanine--tRNA ligase	Plasmodium falciparum 3D7	ref|XP_966027.1|	100	443	0	phenylalanine--tRNA ligase [Plasmodium falciparum 3D7]	5833.PFF0180w	4.5e-260	Haemosporida	#N/A	6.1.1.20	ko:K01889	ko00970,map00970	M00359,M00360	R03660	RC00055,RC00523	ko00000,ko00001,ko00002,ko01000,ko01007,ko03016	#N/A	#N/A	Apicomplexa	J	Ferredoxin-fold anticodon binding domain
G1538.3	full-splice_match	alternative_3end5end	G1538.3_ORF.2	MESGVYFSLYEDFFKDAKIFLNTIESKNKILDVSNSSTTSSSISSDEVDDISSNNDTEKYDDNYNSTGRYLDYYLNMENNKAICYNNIEESNTISHNNNNHNNHFSNILYNGSSKILLCYKNNYNICFSYKPYNENIYHDVPNINYSLSIFRKKGSLNTTSHIKGKRQIEPNWTKQQIREALDLEKGIKRRTRSREIYDNNYNDDNNYSDDNNYNDDNNYSDDNYYNDDNYYNEDNYYNDNKSVGGGIVKYLNIFSKLPFFYLFYPSSYKKKKRKKKFYHNQVRNDLNSSIFYSKHFKNEIKKKSDNSDFKKSAQKKNKKNEENILYNDKKDNIHINENNIYKNMKKQNHMLTKKEMYKSTSVNNLDIDTKKTEEDYFLKKKRKKENNKKGISYEYLLK…	607	XP_966045.1	100	607	0	cyclin dependent kinase binding protein, putative	Plasmodium falciparum 3D7	ref|XP_966045.1|	100	607	0	cyclin dependent kinase binding protein, putative [Plasmodium falciparum 3D7]	5833.PFF0270c	3e-230	Haemosporida	#N/A	#N/A	#N/A	#N/A	#N/A	#N/A	#N/A	#N/A	#N/A	#N/A	Apicomplexa	D	Cyclin dependent kinase binding
G1545.3	full-splice_match	mono-exon	G1545.3_ORF.1	MEKYRNFTLPSEEKITSYNFLKKHNSTFDSLEKLDMLLKSKYKSINNKYNNNNNNNNNNNNNLESENHIADDAMSISYSCPKENIKKNHFLKSFLSGEHNYKIGSVMSEIYNRNTDVDKSDESPLSEQNAEIDNHNVLINRSKKLIEISKKCLSGYSDVASNNMNDLYINKKGDRNNSIYDNICDSFKRQESVSKSLLFSDKNKQIEPIEISKNDDNNNNNNNKSNIDQLLNNLKTMDSSNGYDYVNHMDNVQYSYDTEEDEDDNDNDNCRGQKSKISDHGLNNDNVEQNICNLKMVNATNQNNNNNNNDNISKFKEEHIEKNGKKINTIFEAYDKKNITQGKENAYKYNNIYMNNTQGGDNNITGVVNSGHEKKKEIKIEDVCSLSKEEEDALINIDR…	713	XP_966050.1	100	713	0	conserved Plasmodium protein, unknown function	Plasmodium falciparum 3D7	ref|XP_966050.1|	100	713	0	conserved Plasmodium protein, unknown function [Plasmodium falciparum 3D7]	5833.PFF0295c	2.6e-305	Haemosporida	#N/A	#N/A	#N/A	#N/A	#N/A	#N/A	#N/A	#N/A	#N/A	#N/A	Apicomplexa	#N/A	#N/A
G1552.11	full-splice_match	mono-exon	G1552.11_ORF.2	MMHIFCKLFLFFSFVYISNIKCVEEVVNNKSKRLIDIYHAAVKELIQNEELIDLIDKHNVDYSVIESIENLPNLSDINVKDDIDDVLSEIIKKKEVKIGALKNKNWGIIGNYEQNPPVGFWPDVMYIIWETISKHIFNDEDAINITYNYYDNVFVALNDKDIHMTDNYFLSNSRLVDQSGNNLPKLTSGLPIIKHSNKIMILKEYNINNLEDLKSYISKNEGLKIACLTEANCNALKNIFLDKVTYDYKSFSSYIDLSKSVLSKSHIIGVISGIPFNFNEHKINVFDSFLKTGHSAYFK	299	XP_966058.1	100	299	0	VFT protein	Plasmodium falciparum 3D7	ref|XP_966058.1|	100	299	0	VFT protein [Plasmodium falciparum 3D7]	#N/A	#N/A	#N/A	#N/A	#N/A	#N/A	#N/A	#N/A	#N/A	#N/A	#N/A	#N/A	#N/A	#N/A	#N/A	#N/A
G1561.3	full-splice_match	alternative_3end5end	G1561.3_ORF.3	MINSLKYINEILLKKQLKSRHIFKKGLLNYSSYSITIVDRLENTKIKKVYGKVSKKERAQEKEKGNISEEADNPLIKRNFDLYKENKEKSIFYESERIIKCTSGSGGNGHMSFKKYKRKVFGSLGIPNGGKGGNGGSIYICYTNGKDNIKKKSKRNKIQTAYSNKDKYIYINNLNELSTSLYATDGENGKANQLRGRNGKSIFIYLNKICHVYELFSDDKDINNCDDNINMCDDNNNNCDDNNNNCDDNINMCDDNNNNCDDNINNCDDNINNCDDNINNCDDNINNCEDNINNCDDNINNCDDNINNCDDNINNCDDNINNCDDNINNCDDNINNCEDNINNCEDNINNCDDNINNCDDNINNRDDNNINCNTFNDVLKKNDCHIKKEYNYFSNYEKN…	674	XP_966068.1	100	674	0	GTP-binding protein, putative	Plasmodium falciparum 3D7	ref|XP_966068.1|	100	674	0	GTP-binding protein, putative [Plasmodium falciparum 3D7]	5833.PFF0385c	2.1e-280	Haemosporida	#N/A	#N/A	#N/A	#N/A	#N/A	#N/A	#N/A	#N/A	#N/A	#N/A	Apicomplexa	S	GTP1/OBG
G1561.8	full-splice_match	alternative_3end	G1561.8_ORF.3	MMKRYNLKYCCDDVSVFPSSTLINHDNNKFSEYFGLTAISTYQLKNKEPNEEPKKKGKIYLFGLNQNIKDDDNNNCEIDYYLEYKKNINFHNGVLQSNYIFTNDKLYLGSVCVNGFYLSDLKEETYEKLLETSKEKNNSGLSFEAFDNKPEKICISFSNGDMCLLVHGQQEKTWKAHEYHVWSCTFNGNENVITTGSDDCSFVIWDLRTTTISQQNKKSHTQGITAVKFENFSELLYTASYDNNIRIFDLRNIREPIQTVDVNSNIWRIKFLYKNNSVDNLLVAACDGGAKIFKKSNNDFIYDKGIFNNNELTYGIDVIDMLRPKNEKKKIYLSCSFYNKEVQLWD	346	XP_966070.1	100	345	0	diphthine methyltransferase, putative	Plasmodium falciparum 3D7	ref|XP_966070.1|	100	345	0	diphthine methyltransferase, putative [Plasmodium falciparum 3D7]	5833.PFF0395c	4.3e-205	Haemosporida	#N/A	3.1.1.97	ko:K17868	#N/A	#N/A	R11166	RC00460,RC00461	ko00000,ko01000,ko03012	#N/A	#N/A	Apicomplexa	E	WD domain, G-beta repeat
G1569.21	full-splice_match	alternative_3end5end	G1569.21_ORF.1	MDFVKELKSSQDYMNNELTYGAHNYDPIPVVLKRGKGVFVYDIEDRRYYDFLSAYSSVNQGHCHPDILNAMINQAKKLTICSRAFFSDSLGVCERYLTNLFGYDKVLMMNTGAEASETAYKLCRKWGYEVKKIPENSAKIIVCNNNFSGRTLGCVSASTDKKCKNNFGPFVPNFLKVPYDDLEALEKELQDPNVCAFIVEPVQGEAGVIVPSDSYFPGVASLCKKYNVLFVADEVQTGLGRTGKLLCTHHYGVKPDVILLGKALSGGHYPISAILANDDVMLVLKPGEHGSTYGGNPLAAAICVEALKVLINEKLCENADKLGAPFLQNLKEQLKDSKVVREVRGKGLLCAIEFKNDLVNVWDICLKFKENGLITRSVHDKTVRLTPPLCITKEQLDEC…	414	XP_966078.1	100	414	0	ornithine aminotransferase	Plasmodium falciparum 3D7	ref|XP_966078.1|	100	414	0	ornithine aminotransferase [Plasmodium falciparum 3D7]	5833.PFF0435w	3.2e-247	Haemosporida	#N/A	2.6.1.13	ko:K00819	ko00330,ko01100,ko01110,ko01130,map00330,map01100,map01110,map01130	#N/A	R00667	RC00006,RC00062	ko00000,ko00001,ko01000,ko01007	#N/A	#N/A	Apicomplexa	E	Belongs to the class-III pyridoxal-phosphate-dependent aminotransferase family
G1569.49	full-splice_match	alternative_3end5end	G1569.49_ORF.1	MMNEGEDMNNFMIKNKINLTKEKNESIKNMKRLILKHPDIFVKTSIVSRELKKNIEENEHIFDDIKKCYEYMKGIFESDEFVEYVKELKYVCDNKNVQNNNIENNNVDNNIDDNKYIDDNKYIDDNKYVYDNKYVYDNKYVDGMIGFFYNDSNNFIDDNDFINNNISFILNIPFVLYKNNEQNNFKGCIKYIKMSIYINMFLNKYYTYINYKDMGLLKYLKGYQKRVMKQVEKITENIYNVIMKSDVIETLKEYLLYLCVVYDYYKFYKKDNNMDCIKTVLNNNMCDYKSMYVNDEIYNFNCTEYNNEYIKNTFLMIKHYNIIKSVKEFINKHTSHINDYINVYDIINFFQTQINKLKNMYEFIFTGMDNYLYKHIIYIYYFSVCLINIKIKNNNFVTH…	967	XP_966079.1	100	967	0	conserved Plasmodium protein, unknown function	Plasmodium falciparum 3D7	ref|XP_966079.1|	100	967	0	conserved Plasmodium protein, unknown function [Plasmodium falciparum 3D7]	5833.PFF0440w	0	Haemosporida	#N/A	#N/A	#N/A	#N/A	#N/A	#N/A	#N/A	#N/A	#N/A	#N/A	Apicomplexa	#N/A	#N/A
G1582.4	full-splice_match	alternative_3end	G1582.4_ORF.1	MRPKYVQASQGQKEKKRGGSLFIFIVFFVLSFIYIGYTGIVLRSWFIPYRSGSFTIAVTFHIFFILFILSFIKCASTDPGKVPRNWGFYVGDDVKRRRYCKICNVWKPDRTHHCSACNRCVLNMDHHCPWINNCVGFFNRRFFIQLLFYGLVCLFIIAVQTFHYIFIDNINAYFDDGFQEKSSFVALEYTYASIVLFLTFVLIFALVPFTKFHLKLISKNSTTIENMDMYSQEYNIYNVGCEDNAKQVFGNNILCWLCPFQCVSNRPAGDGVRWRVSVAHENPV	284	XP_966088.1	100	284	0	palmitoyltransferase DHHC2, putative	Plasmodium falciparum 3D7	ref|XP_966088.1|	100	284	0	palmitoyltransferase DHHC2, putative [Plasmodium falciparum 3D7]	5833.PFF0485c	1.2e-144	Haemosporida	#N/A	2.3.1.225	ko:K20028	#N/A	#N/A	#N/A	#N/A	ko00000,ko01000,ko04131	#N/A	#N/A	Apicomplexa	I	Belongs to the DHHC palmitoyltransferase family
G1625.5	full-splice_match	alternative_5end	G1625.5_ORF.8	MITSSIIESFTIHFFLPFLNFVTFFLFFLFFKMEDLFFITSKKKKLVSEKLLETTENEKDNQKEEYFCTRSKNKLIKNKNNLSSIETFTSYMSHPKRCALNSIESDEKENILSIDLNNVLDTYKKTNTDTTGSDKITVLINKEKSNNKNGHSNNKDGHSNNIYNDNIHYNNEPLLKNNELKGALKIEFPFSTPINNEKKNFIYSNNIFYKYYINNYEEEQNGVHTNNNYNLHSNNTTNYAHEINPTIHHTHMNNINNNSNNISANIAKDVLRAWYNEQENQNDSADSKNSNTEYIRIQKVYETNDNDMNPFFYANKDFKNNKYNHNKIDDQCVEKYNDNKINDQCVEKYNDNKIDDQCVDKYNDNKINDQCVDKYNDNKIDDQCVEKYNDNKINDQCVE…	1034	XP_966123.1	100	1034	0	conserved Plasmodium protein, unknown function	Plasmodium falciparum 3D7	ref|XP_966123.1|	100	1034	0	conserved Plasmodium protein, unknown function [Plasmodium falciparum 3D7]	5833.PFF0660w	0	Haemosporida	#N/A	#N/A	#N/A	#N/A	#N/A	#N/A	#N/A	#N/A	#N/A	#N/A	Apicomplexa	#N/A	#N/A
G1631.23	full-splice_match	mono-exon	G1631.23_ORF.1	MNIGKSGKSLKKCVDYSLYLVTDDKFLKDKENVCGTFVNKIIQGVLGGVGLIQLRLKKSDDIYFYNTAVKMKNLLLPFNVPLIINNRLDICLSVNADGVHLGKSDLPLYHARNILGENKIIGATINFSDEKDIEMCINNKIDYIAHDHTLYESTTKKTIVSNEQGLKEQIQILENKIKYLYHKGKIIKSHNNTDDNFKNIIPPIILIGGINTNNIQNTMISFSNTCEGLAVVSCILDENSPSFVNTLKLKYIIDKYKKSDHVAFINMYSNCLNYLYYQHIEIEEQLNLPIIFHSTKKKNINTFLVTNMILDKNKSYFIPFKNNDYFDIISLNEFFKNNEKANLFLFHSSYDLFLNNNNKIDNNINGILNKEKHDDHIYENIKEQIIKRIIQLKHIKKEH…	538	XP_966127.2	100	538	0	thiamine-phosphate synthase, putative	Plasmodium falciparum 3D7	ref|XP_966127.2|	100	538	0	thiamine-phosphate synthase, putative [Plasmodium falciparum 3D7]	5833.PFF0680c	0	Haemosporida	#N/A	2.5.1.3	ko:K00788	ko00730,ko01100,map00730,map01100	M00127	R03223,R10712	RC00224,RC03255,RC03397	ko00000,ko00001,ko00002,ko01000	#N/A	#N/A	Apicomplexa	H	Thiamin-phosphate pyrophosphorylase
G1631.39	full-splice_match	mono-exon	G1631.39_ORF.8	MFSNLIKLENLNDYNNEAEKCIKPFLYKNSSIDDEENENFIQVERPNLINIKKIKKKNYNRKERGEISLTDCLACSGCVTNEETTFLKSQNCIEIINTVKKKKINIISLSLQSVTALSVYYKLPISTIQKKLCFFFKSLNFHYVYDSSLGELITLNEAKKEFLEYFFKNNETYENNNIYPGDDHVGNVNRQKKKNILIRKIFNDKNKKKKNPSYNDNNNDNNKNNDYDKNNDYDNYNDNDNYKNISSYSNNSSNKFSLQYKDKKIGPKTFPLICSHCSGAVIYGEKNFDDDLLNSFSKIKSSQDIQGIILKILHLHNSVLYTYPSLNKYIYNNFFRLYNYKFNWLNICRKHFLKNYRFNDNASKKKNNNFDNNNDNDMGVFKEMETLNIYDINHVYLLY…	910	XP_966128.2	100	910	0	cytosolic Fe-S cluster assembly factor NAR1, putative	Plasmodium falciparum 3D7	ref|XP_966128.2|	100	910	0	cytosolic Fe-S cluster assembly factor NAR1, putative [Plasmodium falciparum 3D7]	5833.PFF0685c	0	Haemosporida	#N/A	#N/A	#N/A	#N/A	#N/A	#N/A	#N/A	#N/A	#N/A	#N/A	Apicomplexa	Y	Belongs to the NARF family
G1657.1	full-splice_match	alternative_3end5end	G1657.1_ORF.1	MNNHSVYNKFNLTHSVFNNNTNLNNSIYVSGDKKNKSRTSLNNLSFYKPNASVYVKKVDKSDKKDNVKILIRYLGWKNYSGCITPNLFKNPSMTDLINIWNFIFKHVDPLIEVNKDNYGEVVLSFYKDIGYPYTISKSTLVAPTTGLQYNTHLSALAWLCQLLIFEVECFNDINEEKDLSLSYDFNELNEIKMDDFILHSYQSYINKEEKNLNDMLRTNLEKEIDRLDNDINNKIEDINEKKKKVEEIKNHMKENEELIKRNKVLCEENKKIKQLYTNSLDETEKLEKDIEICKISNQDEKNKTENILDEIKKVKDILQKQTLNKAQFVQMNENIDKNKEKIEHIKNEIQALNNEYPNLSEKLNNRNSDLKKIARNINEKFIEIVENINLYKNISTSQW…	591	XP_966148.1	100	591	0	kinetochore protein NDC80, putative	Plasmodium falciparum 3D7	ref|XP_966148.1|	100	591	0	kinetochore protein NDC80, putative [Plasmodium falciparum 3D7]	5833.PFF0785w	2.6e-162	Haemosporida	#N/A	#N/A	ko:K11547	#N/A	#N/A	#N/A	#N/A	ko00000,ko03036	#N/A	#N/A	Apicomplexa	W	HEC/Ndc80p family
G1659.8	full-splice_match	mono-exon	G1659.8_ORF.1	MQKEDLIKKDDLIKKDDLIKKDDLKKNVDNINSVNYLKNDDNINSVNYLKNVDNINSVNYLKNDDNINSVNYLKNDDNINNINHGSINIKKSIEDIIRGNDFFSSLDEETLKKLKKSKLLKKFFNDAHNPTYKLLTEKDYRLIFYIIMKYIHKHKIKYTYDILCNDKENNLNIKKKNKNRNKYYNKILYIYLYFLLTLKCYMNIYKMDQINFLIIIKIFLIMCDMTTFENFLLINKNKKLMDDNILYINSLINNYFFFDSYKNNIKEFNGKDNNIIFPMEKGICMDMYIMKDNNLLIYNINYYKLVKKFYNIFKNDKILKIYFFFDCRKISHTLLNLSSIFYNLQFLNNQQFVKYIYDKEGILLSPKNIYDISKFVIFYGNCMLKKSKIFEFLTSSFGK…	420	XP_966150.1	100	420	0	conserved Plasmodium protein, unknown function	Plasmodium falciparum 3D7	ref|XP_966150.1|	100	420	0	conserved Plasmodium protein, unknown function [Plasmodium falciparum 3D7]	5833.PFF0795w	2.8e-158	Haemosporida	#N/A	#N/A	#N/A	#N/A	#N/A	#N/A	#N/A	#N/A	#N/A	#N/A	Apicomplexa	#N/A	#N/A
G1667.7	full-splice_match	mono-exon	G1667.7_ORF.2	MEKKNFFFEIKKNKNVTYEDDLDVDDMYNYETINEMKNRILIKKNRNEEIKNLYEERNIEENVVDTNDLNIDNNYEDYDLYEDEKINQIVDNKMLVELKKQNDFLYDSKKKKKKKEEEEEENKRERVKDKDLCFKEDNINAYIKSNNNEPKEEEHVKNKEYSDDDLFSLSREKDKELYSLDNNNYYNDKNKLLFEKIQNAYKNKGVCNLEIIKMYEHIQNLFSEYKNKIQESNEIKELENSNQVEYNKYEIICKKGKKEIIICRVFLQFLQILINLICEKYEPVEDALNGLYKLESTFHLIYHNLKLYIYKEYYEKYKLTFINDYIFNSKYYKNLKEKKKKIQLQYLIDNNIIQNNGLNDNVTQINEYNILNEICDVKNMNNSEFYYMFDGFSSNYSTD…	903	XP_966155.1	100	903	0	conserved Plasmodium protein, unknown function	Plasmodium falciparum 3D7	ref|XP_966155.1|	100	903	0	conserved Plasmodium protein, unknown function [Plasmodium falciparum 3D7]	5833.PFF0820w	0	Haemosporida	#N/A	#N/A	#N/A	#N/A	#N/A	#N/A	#N/A	#N/A	#N/A	#N/A	Apicomplexa	#N/A	#N/A
G1709.2	full-splice_match	alternative_3end5end	G1709.2_ORF.1	MGNTISERKQRQFVLYKDIKNKIKKRNHLDIKNNLYISNLHEKKLITYNDEIFELYETYEEDGQKKEYMSDTENKKNYDIKINFKNDKKKNISLNKCDNQYDKQYDKHYYEKDIYEYNKMNTNSVKEKKNDKMFFEFDYGSFYNVEERSSTFEKDQKKPKNYSNIYEENKITKKKYELDKDSLDIKKKHINNLNYENEKKTEKKNSKSTMLKKKKKNSKSDNVDINNMVQNKTVIYNDNEKKIYTINDKDYNKMDQLNMQKNNNDNNNIIHNSSTYKSVHLRNISDYKCKIKCNNNIQNEHKHYIYNNEDTNNENKSVKKFFMLIKNNKNILQNILSFLNCSDLLNFQKTCSTTYICISDFLDYICLHIYSKFKNKYDNYFEPFNYFYKYEYLYTDNPS…	633	XP_966183.2	100	633	0	conserved protein, unknown function	Plasmodium falciparum 3D7	ref|XP_966183.2|	100	633	0	conserved protein, unknown function [Plasmodium falciparum 3D7]	5833.PFF0960c	0	Haemosporida	#N/A	#N/A	#N/A	#N/A	#N/A	#N/A	#N/A	#N/A	#N/A	#N/A	Apicomplexa	#N/A	#N/A
G1713.5	full-splice_match	mono-exon	G1713.5_ORF.1	MKKMDMKVSVERLKASCKIIINNLKHQNKYLIFVKKGKLINIKKKDNEEKHRRDHIFQNNSGYYKNNAHINSSINFSFFFLNSFIHDIKEHNKLYLLNKRYLSSNIFYTQRVKEYEGANNKRIGFEHIIRILKSLTNVKYNNKVNYSLEKKLILLLPHIYEECRMNYVHMSCILYNFHKLKNKISNEYKKGIYNEFNKIFVHHINQFSLKELIIILKCLLEEKYVQNDKIIHFCIFKFIYYMCMDILYNNRNENFSLNFLKILTNDPFKEYIKTFFVLNINKININDDINWFYNFLCNNSLNTDHNKNISDIVDKICTSKYINTFFTLHDVATFLNLLKTYNNIKGLQLYTFLSHIYISFNYINIVQPFYEHIEENFLSYERGEKLHFSKKGYMKSDIV…	819	XP_966189.1	100	819	0	conserved Plasmodium protein, unknown function	Plasmodium falciparum 3D7	ref|XP_966189.1|	100	819	0	conserved Plasmodium protein, unknown function [Plasmodium falciparum 3D7]	5833.PFF0990c	0	Haemosporida	#N/A	#N/A	#N/A	#N/A	#N/A	#N/A	#N/A	#N/A	#N/A	#N/A	Apicomplexa	#N/A	#N/A
G1716.8	full-splice_match	mono-exon	G1716.8_ORF.1	MYDIKNKKKIYNIDKHKGKVNCIKFHPFKNILFSGGDDCTIQIIDVNKIFKMKKQNYYMRKEFEETYQNISIQDKNPYISMYVHPCGDFLYASNRNENILKMYDLQTLTCFKSIDTYKYHTSTINDIHGTIDGTMYSSVSDDGHIKIWDGHNSKLVHTQFNAHNGYSIESVKFNKSGFYMLTAGLDGQSKIWDLRNFKSLFTFGNGLSCSSNKSIFMNNEYFIANIIQPNEYFKSQLYIYNAYFGNMEYNIQNIHNDKISDIVNAAGLFSVYTSGYDCLCKHIQIEQRYLSTLN	294	XP_966191.1	100	294	0	cleavage stimulation factor subunit 1, putative	Plasmodium falciparum 3D7	ref|XP_966191.1|	100	294	0	cleavage stimulation factor subunit 1, putative [Plasmodium falciparum 3D7]	5833.PFF1000w	6.3e-141	Haemosporida	#N/A	#N/A	ko:K14406	ko03015,map03015	#N/A	#N/A	#N/A	ko00000,ko00001,ko03019	#N/A	#N/A	Apicomplexa	A	Cleavage stimulation factor subunit 1-like protein
G1716.8	full-splice_match	mono-exon	G1716.8_ORF.6	MSTKLEQENCKLLENIEVISTWSSNNDSNMESFVEPSELDIKDDNEKCLNILNDNLIYDFEKEEDEKKKKNKKNEKSSSNIDLEYDTMKKYIKCIIHNKEKEEFYSFMKYICDSDLFLTFVQLFLDLIKNKDSNLNPHDYLINFFQINIEEENNTNSIKRKNLIKENNFYKKQNEELKKQINIIQVEIMDMKKKNMCNYITNFFFKDNKQEYDASKIFQKVNLYYENIRIEPPFYFTKDTFNLFINYLSDNKRNYIYNIITDMYNIYETNHTLFITKFYKKLTNFIEFYRSFDK	294	XP_966192.1	100	294	0	conserved Plasmodium protein, unknown function	Plasmodium falciparum 3D7	ref|XP_966192.1|	100	294	0	conserved Plasmodium protein, unknown function [Plasmodium falciparum 3D7]	5833.PFF1005w	2.6e-139	Haemosporida	#N/A	#N/A	#N/A	#N/A	#N/A	#N/A	#N/A	#N/A	#N/A	#N/A	Apicomplexa	#N/A	#N/A
G1720.6	full-splice_match	mono-exon	G1720.6_ORF.2	MTKKVGKWKSKKSKDKVYYNKNGLHNIKKGRDKVNDDDNNKNNIEKEKATNKYVKYEKKNKSQEKSIDRNGLKKNIIKGKNDIKKNNNKKNNNKNNNNKNNNNNNNKSSNMKKRNNNHDKYSIQIKYKNILNDENLSKSKKRKLIKEHRKKEMIENYDYYKKLKIHLNDLLKSKNDKEEKKRQVGILYNEIKKTDIDKFARTNLGYHIITSLIIYGNKDEIYNKLFKYFYDKCFNDICTYHFISLIFQCFYNHGNDDMKNDIYLWLLKNVKTYLSKFGCRLWHIVFKKSKSHLRLKMVNSLIMPNMNDLKNISSEIFKKPTKEMFESFSEQNQKALKKYMIEFIENIVEKEMLYNMVSHNIILVACEILDEEELINLMDIIHEGCEYLITTYIGNNALI…	793	XP_966197.1	100	793	0	mRNA-binding protein PUF3	Plasmodium falciparum 3D7	ref|XP_966197.1|	100	793	0	mRNA-binding protein PUF3 [Plasmodium falciparum 3D7]	5833.PFF1030w	0	Haemosporida	#N/A	#N/A	ko:K14844	#N/A	#N/A	#N/A	#N/A	ko00000,ko03009,ko03019	#N/A	#N/A	Apicomplexa	S	mRNA binding
G1720.8	full-splice_match	mono-exon	G1720.8_ORF.1	MKKRNNNHDKYSIQIKYKNILNDENLSKSKKRKLIKEHRKKEMIENYDYYKKLKIHLNDLLKSKNDKEEKKRQVGILYNEIKKTDIDKFARTNLGYHIITSLIIYGNKDEIYNKLFKYFYDKCFNDICTYHFISLIFQCFYNHGNDDMKNDIYLWLLKNVKTYLSKFGCRLWHIVFKKSKSHLRLKMVNSLIMPNMNDLKNISSEIFKKPTKEMFESFSEQNQKALKKYMIEFIENIVEKEMLYNMVSHNIILVACEILDEEELINLMDIIHEGCEYLITTYIGNNALIYLLGYSTNKHKKILIKILKNDITDLCKNSVNFLLIIRLLKITDDTKILNEFIVKKITANLEDILNDYYGFYVILEFFYNIEQMDKDKFLYVDWKHLIYSKAPKSVKDGEK…	683	XP_966197.1	100	683	0	mRNA-binding protein PUF3	Plasmodium falciparum 3D7	ref|XP_966197.1|	100	683	0	mRNA-binding protein PUF3 [Plasmodium falciparum 3D7]	5833.PFF1030w	0	Haemosporida	#N/A	#N/A	ko:K14844	#N/A	#N/A	#N/A	#N/A	ko00000,ko03009,ko03019	#N/A	#N/A	Apicomplexa	S	mRNA binding
G1733.3	full-splice_match	mono-exon	G1733.3_ORF.3	MNLILISSKIIYKNNEEYFFKTDNRQTSHLKNILNVTLNQIIKVGVINKGKGEGKVIEESKSYYIIKLLTPIHLEEKSDDNVLPIDVVLCIPRPKVLNKLLQQLSSLGVKKIIIVFSDFSNKCYESSKILKNEEIKLALQLGLEQAMCTRFPEIYIHYSFSSFFMNIEKYTDEHTLKICAHTNVKKKNMESIEYSILNMEKGKILLMLGCERGFSELELYLIKKLNFHFFNLTERILKCETALLIIIGQLLLLTENISLRKSGTKMRRFSPHKKEIINNNTCENITHMKNNNNNDIQNVFDNDKIQYEMQLINQVKKLLTEETFSSEQLINFIQNTLHVQEKKRICTSNNNLSLPDEKLDNNDDVNIIDILLRGISTLNGNEENNFENVYLSLQLKKIK…	434	XP_966208.1	100	434	0	RNA methyltransferase, putative	Plasmodium falciparum 3D7	ref|XP_966208.1|	100	434	0	RNA methyltransferase, putative [Plasmodium falciparum 3D7]	5833.PFF1085c	8.7e-240	Haemosporida	GO:0000154,GO:0001510,GO:0003674,GO:0003824,GO:0006139,GO:0006364,GO:0006396,GO:0006725,GO:0006807,GO:0008150,GO:0008152,GO:0008168,GO:0008170,GO:0008173,GO:0008649,GO:0008757,GO:0009451,GO:0009987,GO:0010467,GO:0016070,GO:0016072,GO:0016436,GO:0016740,GO:0016741,GO:0022613,GO:0031167,GO:0032259,GO:0034470,GO:0034641,GO:0034660,GO:0042254,GO:0043170,GO:0043412,GO:0043414,GO:0044085,GO:0044237,GO:…	#N/A	#N/A	#N/A	#N/A	#N/A	#N/A	#N/A	#N/A	#N/A	Apicomplexa	H	RNA methyltransferase
G1737.6	full-splice_match	mono-exon	G1737.6_ORF.1	MDLPCCDKDNYIINKKLKKNHKKNNDTNDTNDSNNNNNNNNISTEQRIPFCIGKQKEMFLKFFKTNMINGNIIQNKYKSSNDKSNNIKVIEDMNNIILDENMYNIAKNICLNNKMDVKNKEYVILSDENNIKRNNIINNNDNDDNNNNYDDDDDDDNIVYGSNKHINNKQRVKKKNNKMVTSCDLLNILSTKNDINDLFIINSENIRNKENLKAANNCLTELKKSIYIKNKNKNMNKIRYSNINDNFIELLNNENIMNNMKISKDKEEKKMEDDNMVNDQTNTLIKTKKKDDIEDSMLYAVYNRLFDLNNKELENDKNINIPNLSTNYDKGSCLLTQSSEELNKNLIDKNSCKKISNVSTCPSLGRNHLLCRDENLRSDNNMCSRSFSHVYKQKNYDIR…	830	XP_966211.2	100	830	0	AP2 domain transcription factor AP2Tel	Plasmodium falciparum 3D7	ref|XP_966211.2|	100	830	0	AP2 domain transcription factor AP2Tel [Plasmodium falciparum 3D7]	5833.PFF1100c	0	Haemosporida	#N/A	#N/A	#N/A	#N/A	#N/A	#N/A	#N/A	#N/A	#N/A	#N/A	Apicomplexa	S	Transcription factor with AP2 domain(s)
G1739.13	full-splice_match	alternative_3end5end	G1739.13_ORF.1	MLTKSKEEQKAYQTIITEKLRELLGEYEVDILTEYVWHMAGNAKSSNEFMCNELKDFLGDHTTVFVDWLMRLMGDIRKQKKSDTSFKNDKSNKSSSVREKQHDEYSKSNRSRDSKNRVSSAHNKKGGEDDFDKRNLSDTRRRSRSLASSKYSNEDMYFSKNRNKRRQKRGLSMRSVSSSSSTRKIHYDKNKSRNKRSDRGKDSDMFRLRDKYRRLGKSHSQSFSPSRVIYVENGQRKEKKNETHHDNVLNVKDITYKRISDSADEYNNSEKKNKAVLKPNPRFVGDNPNPFMQPPTMMNNQEMSSYNMNNMPNFYQGNYVVGSKNMMDNSNNFISNNMNNNFVNSRYQNNIQPKNGKFLQNINNTSVSSSVNFMNTNRFNNNVNNNNYGFQKNNMINNN…	786	XP_966213.1	100	786	0	nuclear polyadenylated RNA-binding protein NAB2, putative	Plasmodium falciparum 3D7	ref|XP_966213.1|	100	786	0	nuclear polyadenylated RNA-binding protein NAB2, putative [Plasmodium falciparum 3D7]	5833.PFF1110c	2.1e-255	Haemosporida	#N/A	#N/A	#N/A	#N/A	#N/A	#N/A	#N/A	#N/A	#N/A	#N/A	Apicomplexa	A	RNA-binding, Nab2-type zinc finger
G1739.3	full-splice_match	mono-exon	G1739.3_ORF.3	MSTYGTLLKVTSYGESHGKAIGCVIDGFLSNIEINFDLIQKQLDRRRPNQSKLTSNRNEKDKLVILSGFDENKTLGTPITFLIYNEDIKKEDYNSFINIPRPGHGDYTYFMKYHVKNKSGSSRFSGRETATRVAAGACIEQWLYKSYNCSIVSYVHSVGNIKIPEQVSKELENKNPPSRDLVDSYGTVRYNEKEKIFMDCFNRIYDMNASMLKTDEYNKNTLTIPSIDNTYINVKTNECNINQVDNNHNNYINDKDNTFNNSEKSDEWIYLQTRCPHPYTAVQICSYILKLKNKGDSVGGIATCIIQNPPIGIGEPIFDKLEAELAKMILSIPAVKGIEFGSGFNGTYMFGSMHNDIFIPVENMSTKKESDLLYDDKGECKNMSYHSTIQNNEDQILNS…	527	XP_966212.1	100	527	0	chorismate synthase	Plasmodium falciparum 3D7	ref|XP_966212.1|	100	527	0	chorismate synthase [Plasmodium falciparum 3D7]	5833.PFF1105c	3.7e-301	Haemosporida	#N/A	4.2.3.5	ko:K01736	ko00400,ko01100,ko01110,ko01130,ko01230,map00400,map01100,map01110,map01130,map01230	M00022	R01714	RC00586	ko00000,ko00001,ko00002,ko01000	#N/A	#N/A	Apicomplexa	E	Chorismate synthase
G1744.1	full-splice_match	alternative_3end5end	G1744.1_ORF.7	MLYKLYLSNYKMNLKILLCSSIFLFFLKPNVPKGAYGLKNVCKLNFLNFNGFLPLYKTNKYFSKHDENLYESWDVKPLWNAKPFSLMKLPFNPQDMSPFLSEEAIKYHYSKHHATYVKNLNNLSEQHKDLKSLTLEDIIKKYDGSIHNNAAQIFNHNFFWLGLKEQGGGMPYGEIKEKLDESFNSFENFKNEFIKQASGHFGSGWIWLIIKDRKLEIFQGHDADSPIKQNIGKPILTLDIWEHSYYVDYKNSRADYIKEWFNKINWDFANYNLSISS	277	XP_966217.2	100	266	0	superoxide dismutase [Fe]	Plasmodium falciparum 3D7	ref|XP_966217.2|	100	266	0	superoxide dismutase [Fe] [Plasmodium falciparum 3D7]	5833.PFF1130c	2.4e-158	Haemosporida	#N/A	1.15.1.1	ko:K04564	ko04013,ko04068,ko04146,ko04211,ko04212,ko04213,ko05016,map04013,map04068,map04146,map04211,map04212,map04213,map05016	#N/A	#N/A	#N/A	ko00000,ko00001,ko01000	#N/A	#N/A	Apicomplexa	P	Destroys radicals which are normally produced within the cells and which are toxic to biological systems
G1757.51	full-splice_match	mono-exon	G1757.51_ORF.5	MKNSLKNSSHLDKNTIKEKLKELNYVNSRSNSNTKNNMNTNIINNNNNNNNNQHTISAQENSLRFAKEIFKNGAFDKNGNFKLYANKGNLCNTNKDIVHLLKSNEQIENMNKNSGYSINDFNLDIFNIDKNIKCEDLEKKLLNLCASTNLMNKKNIQHDNNKKEDNKNYMLDSKNKNKQFLFKKDNTQQQEAFLSNISKAKKESSNSRKRVVEDVNVDYDIKKITNTSENSGPNKVQEYILYRRNTSSVMSNVINNNDKSKNVRNDDEDDDDDEDDDEEDDEDKNESSNYNNNKKKKTNTSSRNSSNNNSSNKNKNNKSGNDIHQASNLLYQNLLNNPQSLLQHLNLEDVKNFLKAADRSNNDNLPEIN	369	XP_966228.1	100	369	0	SNF2 helicase, putative	Plasmodium falciparum 3D7	ref|XP_966228.1|	100	369	0	SNF2 helicase, putative [Plasmodium falciparum 3D7]	5833.PFF1185w	1.1e-105	Haemosporida	GO:0000118,GO:0000228,GO:0000785,GO:0000790,GO:0001085,GO:0001103,GO:0003674,GO:0003676,GO:0003677,GO:0003678,GO:0003824,GO:0004003,GO:0004386,GO:0004407,GO:0005488,GO:0005515,GO:0005575,GO:0005622,GO:0005623,GO:0005634,GO:0005654,GO:0005694,GO:0005737,GO:0005813,GO:0005815,GO:0005856,GO:0006325,GO:0006355,GO:0006357,GO:0006464,GO:0006476,GO:0006807,GO:0006996,GO:0008026,GO:0008094,GO:0008134,GO:…	3.6.1.3	ko:K01509	ko00230,ko04742,map00230,map04742	#N/A	R00086	RC00002	ko00000,ko00001,ko01000	#N/A	#N/A	Apicomplexa	K	PHD-finger
G1761.7	full-splice_match	alternative_3end5end	G1761.7_ORF.1	MIEGNINANTTHQNTTNNKIEKNFIKEKDIINNDTIKILIEHNNSFNDESTNYITTFNDIKDKHYNHKDSYSDNKGKIKTLRSNFSDIQDEVIITNIGHYFEGQENIKKSVEIKNCPYKKKMLKIFLRRLVCATIIGIIGICIQCYFIILSDTYYKTGDEPLKDRLHEIFKEIPAFMNTPFVNGSIMFFLAITLLRFGLFCPLLLSITILIRIILMLSFIYCIRSFFIYVTTLPCPIPTCQPLKHKTLVENLYTFYLIITAQVYECTDLVISGHTAFTTLLTFFWFFYERNIYVKTTIFLYSIYIYIIIIISRFHYTVDVLMGYVFGGSVFLFYHYLVDVAARRYALNTSVFPQTYGFSGSFTDRFQVFQYFIRAITYLEALDHRMNFALSYDKEWNCF…	461	XP_966233.1	100	461	0	sphingomyelin synthase 1, putative	Plasmodium falciparum 3D7	ref|XP_966233.1|	100	461	0	sphingomyelin synthase 1, putative [Plasmodium falciparum 3D7]	5833.PFF1210w	4.6e-231	Haemosporida	#N/A	#N/A	#N/A	#N/A	#N/A	#N/A	#N/A	#N/A	#N/A	#N/A	Apicomplexa	S	PAP2 superfamily C-terminal
G1765.1	full-splice_match	mono-exon	G1765.1_ORF.2	MENGGGSFSFDMLDMINSNYTSKSGKKNNKKNKEDKDDNIHLRNIVKDMKDNLIEDIDDFNNNNSTIFGENKEVNKLYEKKKKKRKKNFDNSNENVNRKVSNKETKKEQNKINDNQNKLGYISYDKKNNIINDEDMSINSNSDSFLFLTDNEYQKINEKDNYNDNNKSILLYKENYDKNEISQKNDLSNNDDNLNYFLYNKKFSNYHDDNFINSKINEMDILDKQLISKTSFPPYECTNCNILLKEITTRNYLNFSTLNEYINQSEHNLLLLKNKKIDQLEKVNKNIMNKMKQLKKENTLLIDKLKYFQTNFNQLDINLNKLIEENKILKSINDDLEKKVHMNEALSSNDEQKNKIIRKKKKERAKGKGKELFENSIDKDIFSDT	385	XP_966235.1	100	385	0	conserved Plasmodium protein, unknown function	Plasmodium falciparum 3D7	ref|XP_966235.1|	100	385	0	conserved Plasmodium protein, unknown function [Plasmodium falciparum 3D7]	5833.PFF1220w	9.2e-108	Haemosporida	#N/A	#N/A	#N/A	#N/A	#N/A	#N/A	#N/A	#N/A	#N/A	#N/A	Apicomplexa	#N/A	#N/A
G1775.2	full-splice_match	mono-exon	G1775.2_ORF.1	MKKIKLNITRDDNNLENNIYYVCEKNILISNLTLTINYDENNIQDEQIIDENEFINQSSNNIDNNEVTEDNYKSDINNNKNKILNIKISFNDESLNNLYMNNIIYNLYDYIFENKINNVNINKNHKWNIFINIYVYEYTPYIYDHICNVINVHLSILLFPLCFYDFDSRWYRCIENFEELYKHLVCTNNKNGLNETLTQQRNNNNNNNNNNDDDVQINKCTNHSICNNDKVKTDDIYLLDKYEQNKNIIINQIENTNFDLFIQIKNNELVGFFKRLLINFIPIINTVNIEGQFIYLIKYLDYKHFFLNTKQNAHTNEYHNINNMHTFLNFKQYTSFQNVTQNDYNNDLDNNNNNNNNTHSEYNTNNINMNENYYILFNAATISFDEQNILTNSKDIIQF…	418	XP_966245.1	100	418	0	conserved Plasmodium protein, unknown function	Plasmodium falciparum 3D7	ref|XP_966245.1|	100	418	0	conserved Plasmodium protein, unknown function [Plasmodium falciparum 3D7]	5833.PFF1270c	8.6e-152	Haemosporida	#N/A	#N/A	#N/A	#N/A	#N/A	#N/A	#N/A	#N/A	#N/A	#N/A	Apicomplexa	#N/A	#N/A
G1786.15	full-splice_match	mono-exon	G1786.15_ORF.6	MNNSYFENNNTYMEWKLDEKIYKTIVGALGSCNSSNNSVQVEVTKVLKDLNENVADAALYLLHIFMNKQENNDVRQVGGLLLKNYINSKNKFLSNDILKIIKNEIFKLVEDEVKEIRNTSGSVITTILTKYEGIEQWPEALYNLLLLIERGNNDVVDGAFRAILIIIEDELMNRKNRDSLFFQFCKSQLLQKLFQFCSPQEKNIKKKYAAECLDLFITSSCFTTNGVFNDMFAQLWECLGYLASEEDPQILKIVVSCMTIITDTRYSSIFSNLDAIIQFMVNATNSNDRKVQLEALEFWPIFIKDRSYVAYASYNNPKSDINKSDSNYIDENVYKNINELRTEALKRLKNYLPYLCKILIDNTVYTKWDYLAMDESHFQNDNANVPDLIQDISPELYNN…	1147	XP_966260.1	100	1147	0	transportin	Plasmodium falciparum 3D7	ref|XP_966260.1|	100	1147	0	transportin [Plasmodium falciparum 3D7]	5833.PFF1345w	0	Haemosporida	#N/A	#N/A	ko:K18752	#N/A	#N/A	#N/A	#N/A	ko00000,ko03009,ko03019	1.I.1	#N/A	Apicomplexa	UY	Importin-beta N-terminal domain
G1786.4	full-splice_match	mono-exon	G1786.4_ORF.1	MHTPKKTKKKKKKKKTKKMKNYDENLKYMFNYLQNEEKSGDEEEKSIEKKNGEKNKIIDNEHIKDTKRTSFIQYPYYLDKKKERAYTLGAINGIGDIDLLKAPLMNPMNPEVVPPILQLPASTNLIKNVHLKVQRNINLDKSYKYRKQNSNKDIINDIKPLYSLPEKVMSYCMNVNVNADYKENNDDNNNNNNNENNNNNENNNNNENNNYMDDCHRRVKEELIKNYKEHNSNEKNYINTKGEFNLDYMTTSGNTFISKNNVEILPNENHEDILLKKDLSSNEEIINISNEKKENDKFDQLNNTHIKKNIYTKEYNNNMTIHKNAEKINSRNTKLIEQIKEETNEYNIFCKNRNLIRKNICTDNTYILKNNNPQEMKDINKINEQLKIFEQNQIMSPSL…	412	XP_966259.1	100	394	0	conserved Plasmodium protein, unknown function	Plasmodium falciparum 3D7	ref|XP_966259.1|	100	394	0	conserved Plasmodium protein, unknown function [Plasmodium falciparum 3D7]	5833.PFF1340w	2.2e-192	Haemosporida	#N/A	#N/A	#N/A	#N/A	#N/A	#N/A	#N/A	#N/A	#N/A	#N/A	Apicomplexa	#N/A	#N/A
G1789.6	full-splice_match	mono-exon	G1789.6_ORF.3	MNNLKSYGSLSKVDSVQINGMDIDTNIFLNMNSYPTKEIYDDENNKNDGNHNIKNFQAYKAMYEESINNPEAFWGNLAKNNLIWYKLFTKVFLGNFKKGNINWFVNGKINACENCVDRWVEKDPNKIALIWEQDCPDQYKKITYQKLLEKTCKVANLLKLIGVKKQDTVTIYLPMIPELIYSMLACVRIGAIHNVVFAGYSAASLSDRIIDSRSTVLITSDFGLRGGKLTKLKQIADVAMDMCGMIQTCIVFKNKTKMKDKNIQIKTPMENPIYNFTSFDSNSAQNFTINNSNDFIQIKSTHSHQSDHQNDFSLQQEDNNYTKNSNMSYTTSMYYHDNNLNHINTNKNNDHYNNNLNNKNYLNNNINDQSPMYVHTMNHNDNNDDNNNNNNNNNVDDDN…	997	XP_966261.1	100	997	0	acetyl-CoA synthetase, putative	Plasmodium falciparum 3D7	ref|XP_966261.1|	100	997	0	acetyl-CoA synthetase, putative [Plasmodium falciparum 3D7]	5833.PFF1350c	0	Haemosporida	#N/A	6.2.1.1	ko:K01895	ko00010,ko00620,ko00640,ko00680,ko00720,ko01100,ko01110,ko01120,ko01130,ko01200,map00010,map00620,map00640,map00680,map00720,map01100,map01110,map01120,map01130,map01200	M00357	R00235,R00236,R00316,R00926,R01354	RC00004,RC00012,RC00043,RC00070,RC02746,RC02816	ko00000,ko00001,ko00002,ko01000,ko01004	#N/A	#N/A	Apicomplexa	I	Acetyl-coenzyme A synthetase N-terminus
G1797.8	full-splice_match	alternative_3end5end	G1797.8_ORF.1	MGILFKLNKSVYSNCKSYVYKSGGNSLLDNLFDAFWNICVKFVPKSITPNLLTLLGFLCSTIAFVLTFVFDSQNKKYDYIYIYAGIFLFIYQTFDALDGKQARKTNTSSPLGQLFDHGCDSITTSFFVFIACKAAGFPKSLIYYILLAIVQIQGYMFSWMEYHTKVFNTSVGKIGTTESHVLVITMCILRGLKGAGVFQRTTLKDILPKSISSVLCKCVLSVTMNYVILIPVIFFIILSISRCTYIGMQNAKKKKSEAIMQLAVVYIFSLMQYYFYYTNVTPKTELICFSIIALYSCFYNLFINLSTILKIKMDLIPVPVIFYYLSILLIFLKRNTKYKFLKHPLLKDSYILYYILFFGIIYLLDYAHTIITNICKELNITFIFNKKYKKK	391	XP_966266.2	100	391	0	choline/ethanolaminephosphotransferase, putative	Plasmodium falciparum 3D7	ref|XP_966266.2|	100	391	0	choline/ethanolaminephosphotransferase, putative [Plasmodium falciparum 3D7]	5833.PFF1375c.1	2.5e-217	Haemosporida	#N/A	2.7.8.1	ko:K00993	ko00440,ko00564,ko00565,ko01100,ko01110,map00440,map00564,map00565,map01100,map01110	M00092	R02057,R04920,R06364,R07384	RC00002,RC00017,RC02894	ko00000,ko00001,ko00002,ko01000	#N/A	#N/A	Apicomplexa	I	Belongs to the CDP-alcohol phosphatidyltransferase class-I family
G1799.4	full-splice_match	alternative_3end	G1799.4_ORF.1	MSHIYDMLGINVEKLKTKKKQKEKISKKQLNFLKDNDNLFSLPTTSKIISLNNKNVSVWRLVKFRSKCRNDDLILTKWSKIGYKNDKKEFNEDKIEDDNTFEKFNKKINIIKYNDDLYYREIQPLNTGWTKEETDYLFNLCEKYDCHFIIVNDVYDIKYKRTIEEIKERFYTVTKKVMEDKFDQQIKLEEAKKIKNNNDILKLKEAKAKHPLIKFTYNMQADLERKNIIHKTYTVSKKDVMLEETTLENIKKFESKIKLELKKAADMKKLKKKFELTTEEIVPITKLPEEDKEDKNIYSARYYFQKLKIDISYFDKLDIYLKENNIEKPTIYTENICFLYGVLRTDVAILLNLRKKIEKLKQEREFWKGQMNNLEEEYLKKQQKT	385	XP_966268.1	100	385	0	DNA methyltransferase 1-associated protein 1, putative	Plasmodium falciparum 3D7	ref|XP_966268.1|	100	385	0	DNA methyltransferase 1-associated protein 1, putative [Plasmodium falciparum 3D7]	5833.PFF1385c	8.9e-212	Haemosporida	#N/A	#N/A	ko:K11324	#N/A	#N/A	#N/A	#N/A	ko00000,ko03036	#N/A	#N/A	Apicomplexa	BK	SANT/Myb-like domain of DAMP1
G1801.3	full-splice_match	mono-exon	G1801.3_ORF.1	MLGHVLHFYHIMIRYVIFTSFFMLIIQYHSFITCFNINHITNNNILLTPTNTCLLKKGRKNEYLNFYCDGMGQVKKHGYALRKNAVFFGDIRNKEIEENTVSYIDKNVKCKIGLEVHIQLSTKYKAFCNCFNISSLYGEKTYEKNHNDLIDFIRENIWKQKNDQLVNDQLVNDQLVNDQLVNDQLENDQLENDQLENDQLVNDQLVNDQLENDQLENDQLVNDQLENDQLENDQLENDQLENDQLVNDQLVNDQLENDQLVNDQLENDQLVNDQLVNDQLSNDQLSNDQLSNDKVNNEQLPNDHVHNDHVHDEQAHNDKAPHEHKNIRQSIFNNQTRIKKDLIKNNTSDDIVIKKYHNNENMEPNKYICNTCIGEVGSLNTLNSTAVLFSYLISTIFNC…	882	XP_966270.2	100	882	0	glutamyl-tRNA(Gln) amidotransferase subunit B	Plasmodium falciparum 3D7	ref|XP_966270.2|	100	882	0	glutamyl-tRNA(Gln) amidotransferase subunit B [Plasmodium falciparum 3D7]	5833.PFF1395c	0	Haemosporida	#N/A	#N/A	#N/A	#N/A	#N/A	#N/A	#N/A	#N/A	#N/A	#N/A	Apicomplexa	J	GatB/GatE catalytic domain
G1802.5	full-splice_match	alternative_3end5end	G1802.5_ORF.4	MFPETDENKNVCSIHDLSLIMLTYYNKEKGKKKEHTKYEEEQKQSKIKKNNIKQNNMKQNNIKQNNMKQNNIKQNDYVKEEPSITYNNFEDTNYHVNDNIISIIDHIKYLSAYKKMNLKYMLSYIKSKYDTNYDLKDIIYNNVLHLLYKKYEHNVNMKENKRIDKEEKEKEKKINNNNNNNNNIYYENITEDLQSLSELIKIYNTYLKYDIDILYYIYIKKYIEYCNIETIMNIFQAYIFVYNINNEDSKNYNYIISSNEMQHMKEKKKEDNNENENKNKNKNNNNNNNNNTYNKYYCDVRMNIRNNLTNLNNVVIQIISSKSLYRIYHMCNINQISHILYYLYQINNIIENNIYEELYINKLYNHIKNIALIRLKCFLNNQENKRNMDTFNVERNEEG…	1086	XP_966271.3	100	1086	0	RAP protein, putative	Plasmodium falciparum 3D7	ref|XP_966271.3|	100	1086	0	RAP protein, putative [Plasmodium falciparum 3D7]	5833.PFF1400w	0	Haemosporida	#N/A	#N/A	#N/A	#N/A	#N/A	#N/A	#N/A	#N/A	#N/A	#N/A	Apicomplexa	S	RAP
G1804.14	full-splice_match	mono-exon	G1804.14_ORF.5	MINRKVCLLFLAVFFVLTIFKKLLKWEIFIEAWYTQEETDDDYDRMKLYDVLGVDKNASSDDIKKSYRKLSKKYHPDKAKDKNSNNKFSEIAEAYEILGDEEKRKIYDRYGLEAAKNMESNKMDEDPSDHFNIYERFFGAGFKREEEIKKADSLILNIEINLEQLYNGEFFSVMYTRDVKCLRSDDCIERKKECSGKGYKTITQQVAPGFIMQNKIKDDECIDRGKAWNKKCTYCPNGMKEEKTIELTLEIEKGMKNNDKIVFEKKGKQEIGYENGDIIFIVQTKKHKIYERVNNDLHQIYEISLKDALIGFSKNLEHISGKPININKQNVTFHNEVLRVQNKGMPIKNSNKFGDLYIKFLIQFPKQLTDEQKKVLADLL	380	XP_966274.1	100	380	0	DnaJ protein, putative	Plasmodium falciparum 3D7	ref|XP_966274.1|	100	380	0	DnaJ protein, putative [Plasmodium falciparum 3D7]	5833.PFF1415c	4.1e-217	Haemosporida	#N/A	#N/A	#N/A	#N/A	#N/A	#N/A	#N/A	#N/A	#N/A	#N/A	Apicomplexa	O	DnaJ C terminal domain
G1810.4	full-splice_match	mono-exon	G1810.4_ORF.5	MNATSRNTLLDENKNMNNSYNTKTLWVGDLEKIKDEVVDENYILYCMFYEFAEDIIRIKLCKEKSNQKNSYAFIEFSTYEVAKYCFEKLNGKWIPGKAHRFKLNWAKYNMSDNITTNEKDLNIEIDDKGTYSIYVGSLPINTTKEEIENLFCNIYNSICFVKMIKNTQKSPHKIYCFIHFFNYDECLRALTEMNGYIFKGCKIKVSKSNGIKMNPSNINNNNNNNVNHNINHNVNNNNIVNNNNNMNAIYYNNKNFDGNMNNYHMNKNKGINTIRMNDDKKNGNKNYIYNGNNNNNNNNNNNINNNNNINNNNNNNNNIVNNNNNNVNNNNNNELSNHHSYELNFYDHMNSNVNTFPSHYSTHNGSTSSLLYGSNNFPTQLNHINQMNTMNQLNQMNTM…	780	XP_966276.1	100	780	0	polyadenylate-binding protein 3, putative	Plasmodium falciparum 3D7	ref|XP_966276.1|	100	780	0	polyadenylate-binding protein 3, putative [Plasmodium falciparum 3D7]	5833.PFF1425w	2.7e-175	Haemosporida	#N/A	#N/A	#N/A	#N/A	#N/A	#N/A	#N/A	#N/A	#N/A	#N/A	Apicomplexa	A	RNA recognition motif
G1827.3	full-splice_match	mono-exon	G1827.3_ORF.4	MNGVILNGHYVSEKIDEFVLEKIKYEDAKNIHSKGWKRKKKLFIIYSKNIVSYSYLYILLKKSIYLNSDVVFVLIRVNKKVSEEKLIKIIKRININENNDTSLIILSPLSYHINKCYISEFIQKEKDIDCSNYKTFLKLINIIEENSFWKSQPNNDMNNDKKMNYENVCTYDNCRVLLPALFPFWKIIQNFYMAYFDLFLKWCTHVKNGKMIADKKGNGFQIFCCNHLINNNEHMIVQSRKENVNKFYDMSFLCYKGKKKNIHNKNDNMKADQYNIIIYSHLKFNKECNNNQNDVLIFNYLKNVNYNLPCCIHSILLFIKYYKIEMRDKNVLILNNNINIFLTLFIFFMRNNISTIVYDPLNGQVLCRYEKTKKSHDNKNFYLNINGNQILIKNVEDFK…	657	XP_966289.1	100	657	0	bifunctional methylenetetrahydrofolate dehydrogenase/cyclohydrolase, putative	Plasmodium falciparum 3D7	ref|XP_966289.1|	100	657	0	bifunctional methylenetetrahydrofolate dehydrogenase/cyclohydrolase, putative [Plasmodium falciparum 3D7]	5833.PFF1490w	0	Haemosporida	#N/A	#N/A	#N/A	#N/A	#N/A	#N/A	#N/A	#N/A	#N/A	#N/A	Apicomplexa	F	Tetrahydrofolate dehydrogenase/cyclohydrolase, catalytic domain
G1831.7	full-splice_match	alternative_3end5end	G1831.7_ORF.1	MSQGTYFNWLLCKYICVNIIVIILIILIICSIDEYEKSEVLLRDTGARNLSERKISSSEESLYVKRAPFSCFYLFYLMISRRLPKIKRINSICKDNNEDIVFLDELRHVSDISDKKEIEKIFEKSYEMNECNIFTMNEEFFGELCDDEICKKYCLYPYDNINSDKYMNQEDGEIRKELDALIKYGCSDKMLMYTIWCTVMKNEEDKYYLLKEELHNFYENLRQSKFVPLDISNRLWCSCNDIIFINGINNVPYIDGIFEIWFNNTETNIREYKIFLDATKLSWRKLKEDVLNSCKEIMMDGVDKYMNTYVKLNGTLKSEEYIDDENNDIKVENIEEEEEKEKKEDEKGVKIKNEMKSDYEKEVQEDNNKIKYKGKVKNVDKDDQKLLSQKKKGLTINER…	466	XP_966293.1	100	466	0	Plasmodium exported protein (PHISTb), unknown function	Plasmodium falciparum 3D7	ref|XP_966293.1|	100	466	0	Plasmodium exported protein (PHISTb), unknown function [Plasmodium falciparum 3D7]	5833.MAL8P1.204	4.5e-16	Haemosporida	#N/A	#N/A	#N/A	#N/A	#N/A	#N/A	#N/A	#N/A	#N/A	#N/A	Apicomplexa	O	DnaJ protein
G1834.1	full-splice_match	mono-exon	G1834.1_ORF.2	MIIIVPFIFFNLIFTSDMMYEYIENTKVPIFVKLFFGKSIFIEDIFYYVGMIMKEMMEGQNIREEEVAELLKDRLDLYIDNEDEWEKLMENEISMLLKSSFSSFILESIGWTYENVSNIFLEEKANSGINKKDIYLKEANERMIRNSIVLRQCKSRFISIITNYYPFKEQNNPFIKQAQYVSSSNYVLDDIINNIDYSIDNIHRAIDNLYYEHILNLLEEEKNEILEEILRNILKIILCDVETTVRRSAQKVLQNAEGDTNLMLKRAKGLQSLGKMILQKVN	282	XP_001347707.1	100	282	0	exported protein family 1	Plasmodium falciparum 3D7	ref|XP_001347707.1|	100	282	0	exported protein family 1 [Plasmodium falciparum 3D7]	5833.PF11_0026	1.1e-134	Apicomplexa	#N/A	#N/A	#N/A	#N/A	#N/A	#N/A	#N/A	#N/A	#N/A	#N/A	Apicomplexa	O	Chromosome 6Conserved Plasmodium falciparum protein family
G1917.3	full-splice_match	mono-exon	G1917.3_ORF.1	MNKNICVDMYKNICVDMNKNICVDMNKNICVDMNKNICGDMNKNICVDMNKNICGDMNKNICGDMNKNICVDMNKNICVDMSKNLCAHINNTNNHITNLGLIKKVGEDEKKGKGEFFTNITYAERCDVISRYKEDTKNKDIIKINTTHLNINVKRDCIINSKTEIMSRIHCEKYTRKKKSSNNMMKDINIKNDLTNIIYVDDKDKIGLDEDKVCKMNEDFKEKHKIMEDVMKLVDFSKDNNEYKDVHCYEHKNGNYNEYKDVHCYEHKNGNYNEYNDVHYDEHKNGNYNEYKNVHYDEHKNGNYNEYNDVHYNRLLKREKQFIEYLKNCDDIKNNYDMITLIKDNTSNFVYKCYDKKRNRYVAIKCVNKEKQLSIMSYSTYVNIYKIIQRINNENVVKI…	859	XP_002808752.1	100	859	0	serine/threonine protein kinase, putative	Plasmodium falciparum 3D7	ref|XP_002808752.1|	100	859	0	serine/threonine protein kinase, putative [Plasmodium falciparum 3D7]	5833.MAL7P1.18	0	Haemosporida	#N/A	#N/A	#N/A	#N/A	#N/A	#N/A	#N/A	#N/A	#N/A	#N/A	Apicomplexa	T	Protein tyrosine kinase
G1920.7	full-splice_match	mono-exon	G1920.7_ORF.1	MNLKYNLFLTLSIFFLELLIMSIFVECRKNIRGLNKCLFLYKGVRNIRNRYNLCSYVNKDVENYSRYFKNSCSLILSSGTGGTEACDFCNMLYNMYIKYLCRIKNRKNIKYEVIDISKNEVGIKKVEIKIDGEYSFYNFVSEKGIHRLVRNSPFNAQNKKMTSFVKVDVIPTLNFNDLNVINFLNTAEGVGSSSSSKLTKESSDKKQNKNKHKQLKESDNNNNNMNNSYNGGNNKMNDFVINKSDLVIQTMRSGGKGGQNVNKVETAVRILHKPTNISVKASSERTQLLNKRNALKRIYEKLLYLQTEALKNKKYELANKSLTHFGEQIRNYVLYGNKMIKDTRTNVFSTDIDKVLYQGEIDIFIDAYQKNL	372	XP_001348982.2	100	372	0	peptide chain release factor 2	Plasmodium falciparum 3D7	ref|XP_001348982.2|	100	372	0	peptide chain release factor 2 [Plasmodium falciparum 3D7]	5833.MAL7P1.20	1.4e-158	Haemosporida	GO:0003674,GO:0003676,GO:0003723,GO:0003747,GO:0005488,GO:0005575,GO:0005622,GO:0005623,GO:0005737,GO:0005829,GO:0006412,GO:0006415,GO:0006518,GO:0006807,GO:0008079,GO:0008135,GO:0008150,GO:0008152,GO:0009058,GO:0009059,GO:0009987,GO:0010467,GO:0016043,GO:0016149,GO:0019538,GO:0022411,GO:0032984,GO:0034641,GO:0034645,GO:0043043,GO:0043170,GO:0043603,GO:0043604,GO:0043624,GO:0043933,GO:0044237,GO:…	#N/A	ko:K02836	#N/A	#N/A	#N/A	#N/A	ko00000,ko03012	#N/A	#N/A	Apicomplexa	J	Peptide chain release factor
G1950.40	full-splice_match	mono-exon	G1950.40_ORF.2	MNFPNLSKKINSTVSSNKPYSSSDEKGGEHITGNFDPTALERGAKALKELDQSSNSSKAFEVIKLQELTKQKEYEKQMEELSLQRAQHMSNRMRMENEEKRKTINYQQEQERITAEYKTKLEAESYQKKLLDQQKQNEEWLRNQHEQYLRQENIRKRNELELMNIKMKQIKEEKRLERENMKARIFEENKGLIERERKNLDIHLTTLRTKADEDRKTKIESINKYFEQFNNSLFLFLNDKQKLYRFALTITLTSIGIYTTKHTTKFIRTYAETKLGKPKLIRETSLWHINKFFDIFNFKKNFALIKNFIYPFKNKNNLYNNYKIFDQIVLNEELQEKLQWSINSLKNSNKYNLYLKNILLHGPPGTGKTLFAKTLSYHSNFDYIIINGGDVSALGIHAS…	663	XP_002808768.1	100	663	0	AAA family ATPase, putative	Plasmodium falciparum 3D7	ref|XP_002808768.1|	100	663	0	AAA family ATPase, putative [Plasmodium falciparum 3D7]	5833.MAL7P1.209	0	Haemosporida	#N/A	#N/A	ko:K17681	#N/A	#N/A	#N/A	#N/A	ko00000,ko03029	#N/A	#N/A	Apicomplexa	O	Domain of unknown function (DUF3523)
G1970.9	full-splice_match	alternative_3end5end	G1970.9_ORF.1	MKFASKKNNQKNSSKNDERYRELDNLVQEGNGSRLGGGSCLGKCAHVFKLIFKEIKDNIFIYILSIIYLSVCVMNKIFAKRTLNKIGNYSFVTSETHNFICMIMFFIVYSLFGNKKGNSKERHRSFNLQFFAISMLDACSVILAFIGLTRTTGNIQSFVLQLSIPINMFFCFLILRYRYHLYNYLGAVIIVVTIALVEMKLSFETQEENSIIFNLVLISALIPVCFSNMTREIVFKKYKIDILRLNAMVSFFQLFTSCLILPVYTLPFLKQLHLPYNEIWTNIKNGFACLFLGRNTVVENCGLGMAKLCDDCDGAWKTFALFSFFNICDNLITSYIIDKFSTMTYTIVSCIQGPAIAIAYYFKFLAGDVVREPRLLDFVTLFGYLFGSIIYRVGNIILE…	424	XP_001349004.1	100	424	0	chloroquine resistance transporter	Plasmodium falciparum 3D7	ref|XP_001349004.1|	100	424	0	chloroquine resistance transporter [Plasmodium falciparum 3D7]	5833.MAL7P1.27	3.6e-238	Haemosporida	GO:0005575,GO:0005622,GO:0005623,GO:0005737,GO:0005773,GO:0005774,GO:0016020,GO:0031090,GO:0043226,GO:0043227,GO:0043229,GO:0043231,GO:0044422,GO:0044424,GO:0044437,GO:0044444,GO:0044446,GO:0044464,GO:0098588,GO:0098805	#N/A	#N/A	#N/A	#N/A	#N/A	#N/A	#N/A	#N/A	#N/A	Apicomplexa	S	chloroquine resistance transporter
G1973.4	full-splice_match	mono-exon	G1973.4_ORF.2	MNKYIRAPNLIYICASLGIHSILFKKQKSPDNKNSYHIKDFIKLKNIIFLTSCEVTQDPKEGGGKKNYDRYHNELFNNKINQNKVHIDNNELVNYFDELYEQSKNENIITKGEGEEVEFNSSNLLLPFVEEHEHVKDKNDNDKCIKYEYVNDKCIKDEHGEFERVEENIKLSEDIINIIENILKKYNVVLFMKGTALNPYCKYSKQAIHILKLNKVKQIHTVNILDNQELRNALKIYSNWPTFPQLYVNQKFIGGIDKLQELHDQNKIKDII	272	XP_001349006.1	100	272	0	glutaredoxin-like protein	Plasmodium falciparum 3D7	ref|XP_001349006.1|	100	272	0	glutaredoxin-like protein [Plasmodium falciparum 3D7]	5833.PF07_0036	6.2e-143	Haemosporida	GO:0002026,GO:0003674,GO:0005080,GO:0005488,GO:0005515,GO:0005575,GO:0005622,GO:0005623,GO:0005634,GO:0005737,GO:0006790,GO:0006807,GO:0008016,GO:0008150,GO:0008152,GO:0009987,GO:0010467,GO:0010611,GO:0010614,GO:0014741,GO:0014743,GO:0016043,GO:0016226,GO:0019538,GO:0019899,GO:0019900,GO:0019901,GO:0022607,GO:0030016,GO:0030017,GO:0030018,GO:0030425,GO:0031163,GO:0031674,GO:0036477,GO:0042802,GO:…	#N/A	#N/A	#N/A	#N/A	#N/A	#N/A	#N/A	#N/A	#N/A	Apicomplexa	O	Glutaredoxin
G1973.5	full-splice_match	mono-exon	G1973.5_ORF.3	MNGDNKMNGDNKMNGDNKMNGDNKMNGDNKMNGDNKMNGDNKMNGDNKMNGDNKMNGDNKMNGDNKMNGDNKMNGDDNKINGDDNKNCDDNKNCDDNKNCDDNKNCDDNKINCDGEVCGEEYSRKLLILYKDNILKENCEINCSLNIIYKYIRIWLLRLKLQDVDVFFCILNEVINDKKKICEFSSLVFNSVLSYYEHLDFWLSKNTDVLCSPFIETQFTLREEKDVINDSINNVEKSDLFLKYKKNKNKEIKYNDKKFIEIIIPFIIKEKGEEKNLHMDNILKYNKNDIKIDYNDMNNSMDIIKNEDDKEYLSNYINNNIKNIKNIKNNNDVQNSNMNSNYKNIDINMLNALNCSVINYNNIKINYKIWRYMPCPFKIISYNKNKLDILKKNNDSIIL…	477	XP_001349007.1	100	477	0	Cg2 protein	Plasmodium falciparum 3D7	ref|XP_001349007.1|	100	477	0	Cg2 protein [Plasmodium falciparum 3D7]	5833.PF07_0037	2e-189	Eukaryota	#N/A	#N/A	ko:K10848	ko03420,ko03460,map03420,map03460	#N/A	#N/A	#N/A	ko00000,ko00001,ko01000,ko03032,ko03400	#N/A	#N/A	Eukaryota	E	Ribonuclease H protein
G20.1	full-splice_match	alternative_3end5end	G20.1_ORF.2	MNFFHVIILDVGIVICLYLIIYKNSDIKWKKHINCCKYHFYFFSSKRCLLQHMVEEPFEKKDKSGVLLKDKNTEEGRKKERQKPMSIKSINKKKKKNNNNNNNNNVLKNLNNEEINKQRNMTNERIRNKNKNDKGVENISSNTQMEEKNIICKDINSNVILNQNEINDDQMVQKIKENFVKDLMKNENKEIFKQIETINSVGTMAKIKNSLYSIIFKGSNFWKGLGIYLGTLSGATLGQLILAGILQFGTFSVMNFSIYFSAVPSFIAFSSFVGIILLSIIIVICLLVWLWPSRGKLMGKDKTENKSDT	309	XP_001350946.1	100	309	0	exported protein family 4	Plasmodium falciparum 3D7	ref|XP_001350946.1|	100	309	0	exported protein family 4 [Plasmodium falciparum 3D7]	#N/A	#N/A	#N/A	#N/A	#N/A	#N/A	#N/A	#N/A	#N/A	#N/A	#N/A	#N/A	#N/A	#N/A	#N/A	#N/A
G2030.12	full-splice_match	alternative_3end	G2030.12_ORF.3	MAKRHKLKITILSIFFFVIFTGIHTVFTAFNRKDWLKFYTSCFGTGEVKWELLALLTVVNMLLLLLNVNYKENINHLNNKKSETSDINDDLINVDMHEFSNNEKDESSDENEKEKKYNKLKIRYLYNVSNSIICYYSLWILCYYLIYFLCFLSFLYGIRKFNNNVINIYTLRTCKIDKLTNYILSENTFISLYWAIINFNVFMSKYTDSFYVVNYFKLNFEFSNRKKKTLFILNYMYQLLLLSYTIYKNITLYTKGEYNLNQIICALIFLCLILYTILEITYVLEINRPCYNVQTKLPFHYVWAIIYLFIIFTSSVIFYFSVFSYSIKDQFVNFQITLWLFFISLTYIKKNQLFIKI	357	XP_001349040.1	100	357	0	GPCR-like receptor SR25	Plasmodium falciparum 3D7	ref|XP_001349040.1|	100	357	0	GPCR-like receptor SR25 [Plasmodium falciparum 3D7]	5833.MAL7P1.64	8.6e-177	Haemosporida	#N/A	#N/A	#N/A	#N/A	#N/A	#N/A	#N/A	#N/A	#N/A	#N/A	Apicomplexa	#N/A	#N/A
G2030.13	full-splice_match	mono-exon	G2030.13_ORF.3	MLLLLLNVNYKENINHLNNKKSETSDINDDLINVDMHEFSNNEKDESSDENEKEKKYNKLKIRYLYNVSNSIICYYSLWILCYYLIYFLCFLSFLYGIRKFNNNVINIYTLRTCKIDKLTNYILSENTFISLYWAIINFNVFMSKYTDSFYVVNYFKLNFEFSNRKKKTLFILNYMYQLLLLSYTIYKNITLYTKGEYNLNQIICALIFLCLILYTILEITYVLEINRPCYNVQTKLPFHYVWAIIYLFIIFTSSVIFYFSVFSYSIKDQFVNFQITLWLFFISLTYIKKNQLFIKI	297	XP_001349040.1	100	297	0	GPCR-like receptor SR25	Plasmodium falciparum 3D7	ref|XP_001349040.1|	100	297	0	GPCR-like receptor SR25 [Plasmodium falciparum 3D7]	5833.MAL7P1.64	3.7e-141	Haemosporida	#N/A	#N/A	#N/A	#N/A	#N/A	#N/A	#N/A	#N/A	#N/A	#N/A	Apicomplexa	#N/A	#N/A
G2066.45	full-splice_match	alternative_3end5end	G2066.45_ORF.1	MLRGPRCLYIYLFFVFLPFSFCYIRNNDNRFVYIVKSIRKGPNIKLRLTKDEKPNIDNHIIDYFKNVREHFPFFKENKSLIYFDSAATTHKPSCVIEKMSEFYKKENSNIHRGIYKLSHNATNNYEKVRETIKEYINCEKNDNIIFTNGSTYGLNVVCKMMIEEIIKKEEDEIYLSYMEHHSNIIPWQEYINKEKKGRIKYVPLNKSGYINIKKLISNMNINTKVISICHASNVIGNIQNIEKIIKKIKNVYPHIIIIIDASQSFAHIKYDIKKMKKNKSCPDILITSGHKFCASLGTGFIFINKELSSKYKFKPLLYGSNIITNVSKYKSKFVTSLSELLETGTQNIPGILSMGISLEFFKKINWNYVYQYEMYLYDLFIYYMNKYMKNHFVQLPNLN…	546	XP_001349069.1	100	546	0	cysteine desulfurase	Plasmodium falciparum 3D7	ref|XP_001349069.1|	100	546	0	cysteine desulfurase [Plasmodium falciparum 3D7]	5833.PF07_0068	3e-306	Haemosporida	#N/A	2.8.1.7,4.4.1.16	ko:K11717	ko00450,ko01100,map00450,map01100	#N/A	R03599,R11528	RC00961,RC01789,RC02313	ko00000,ko00001,ko01000	#N/A	#N/A	Apicomplexa	E	Cysteine desulfurase
G2078.18	full-splice_match	mono-exon	G2078.18_ORF.2	MKDINRVIHELRKGPNKDYFSNYISSSDDSDMDDNEKIEYMDDDDDKNKSKVDCIYDNDKPCNRYKKKKIKDYRKNLKLINIKKNKRARINLIVIKKKYLNDDNNNNNNNNHNIYNSNNFCSGERVQKNTIILSPFFMPVGTKCCIKGLTLEDVNDICDYIILSNTYHLSNIYDMSIFEYNKDINNLIKFPNAMLTDSGGFQMVSLSKRIKILEEGILFNNIYNSEVIKKNIKACNVGDVVKKTYESVCSDMHNDNNNDNVVVRDNVVVRDNVVVRDNVVVRDNVVAHDIFDEINKNVCDETYNNTNEENSCKTKKYVDMGEDILLSPEISIRLQNFIGSDIIMALDDVRSSLEEDKNKIEEATHRTNRWLKRCIDIHKKKEEQSLFGIVQGGLHIDLR…	689	XP_001349077.1	100	689	0	queuine tRNA-ribosyltransferase, putative	Plasmodium falciparum 3D7	ref|XP_001349077.1|	100	689	0	queuine tRNA-ribosyltransferase, putative [Plasmodium falciparum 3D7]	5833.PF07_0071	0	Haemosporida	#N/A	2.4.2.29	ko:K00773	#N/A	#N/A	R03789,R10209	RC00063	ko00000,ko01000,ko03016	#N/A	#N/A	Apicomplexa	H	Queuine tRNA-ribosyltransferase
G2084.1	full-splice_match	mono-exon	G2084.1_ORF.1	MVLDINLFRKEKGGNPDKIKESERKRYHDENNVDKVIEYDDKWRKCIFELEELKKNINMINKEIGNKKKVDKNADVEDLKKKSLNIKEEIPKYQLKEKELLKERNKYISKIGNLLNIKVVCSDNEDNNKIVKTWGECKILPACEENDNSIHDNVVNSNNIKRETLNNEVDNKKKIKYYYHYDLLRKIGGANFKKGIQVAGHRGYYLTGAGFLLHNAILQYALNFLVNKKYIPVYPPFFMKKNIMEECAELDDFEETLYKIPSTSNSTLSSQQVSTSPTKISSQADIKDDTTCNSQKKTNIPSNEDLTRDDLFLIATSEQPLCALHKDETIESKRLPLKYAGFSSCFRKEAGAHGKDIRGILRVHQFDKVEQFCIALPQHSNKIHEEMIQTCEEFYQSLN…	539	XP_001349080.1	100	539	0	serine--tRNA ligase, putative	Plasmodium falciparum 3D7	ref|XP_001349080.1|	100	539	0	serine--tRNA ligase, putative [Plasmodium falciparum 3D7]	5833.PF07_0073	9E-311	Haemosporida	GO:0000166,GO:0003674,GO:0003824,GO:0004812,GO:0004828,GO:0005488,GO:0005524,GO:0005575,GO:0005622,GO:0005623,GO:0005737,GO:0005739,GO:0006082,GO:0006139,GO:0006399,GO:0006412,GO:0006418,GO:0006434,GO:0006518,GO:0006520,GO:0006725,GO:0006807,GO:0008144,GO:0008150,GO:0008152,GO:0009058,GO:0009059,GO:0009987,GO:0010467,GO:0016070,GO:0016874,GO:0016875,GO:0017076,GO:0019538,GO:0019752,GO:0030554,GO:…	6.1.1.11	ko:K01875	ko00970,map00970	M00359,M00360	R03662,R08218	RC00055,RC00523	ko00000,ko00001,ko00002,ko01000,ko01007,ko03016	#N/A	#N/A	Apicomplexa	J	seryl-tRNA synthetase
G2085.6	full-splice_match	alternative_3end5end	G2085.6_ORF.8	MNKINKLSKGNNIIFLNSKRCFYNFDGIYSKLEKCVMIKYPHKKRQPFEGNTLYNKYITTNTNTNTNTNNKNGNNKSSNKKLYLCSLLSIGLVGYIYFNWYEKKKKVTGFLKEMKEISDELFDNLDNIVLFVLDKNKLNEEKKKIEHIKNEIQKLNIKNLNYLYTYNEHTKDYSCFLYKGRRRRNITEDELVNEPIKDIVQPFFTPVSENYEQINQGNNTDKYPIYVTHDTFEKEIIEDSKNNKILVVLFEDTCFLCFLYKPFINTLHKLFKENNIKLKIKKYNIEKNDYAPNMIVSRGTPTFLLYHNGKGNKLAEYKPNDIINKIDEIIESPKNMKEQMLEKVELIHERMHLFGYLTMWMTESKMIENMLIKRHIKDLSPKKSDDENIYNDILTSLIE…	449	XP_001349082.1	100	449	0	thioredoxin-like protein	Plasmodium falciparum 3D7	ref|XP_001349082.1|	100	449	0	thioredoxin-like protein [Plasmodium falciparum 3D7]	5833.MAL7P1.88	5.5e-245	Haemosporida	#N/A	#N/A	#N/A	#N/A	#N/A	#N/A	#N/A	#N/A	#N/A	#N/A	Apicomplexa	S	Thioredoxin
G2147.1	full-splice_match	mono-exon	G2147.1_ORF.1	MIENKDMEKGIVKNDGNVEKVETSGVFNSPDFVDIDKNNIKRKADYIDGAFEGLTKRNISNSNIVSTNLLDKKQQKDHDKINMMNNISDLKKNETSSTKLLNENNTQYNSFKEDKTNNGKKICVLNNPDEEEKKKKKKKKEDKCDNKLKDKSNESSNINSKDKLINNINKKKDIKKDMNKGIYKDSQNNMPNLVHQKESVIYPKNINDKIGDKINDETNDKICDKICDKINDKICDKINDKICDKINDKTNDNINSNMNNIKEEGSNKHNHNIHNSNDQNKNTISKSSTLHHSSQKVNKINDYFTERKNNQKTTVFVGEKMQKIKADFKYGEDVTPKVQNKTVYESQNETISNTDAKSSERLIEKKQEKTVFTAQRCEKSNADARASEKLVERKPEKTI…	880	XP_001349134.1	100	880	0	conserved protein, unknown function	Plasmodium falciparum 3D7	ref|XP_001349134.1|	100	880	0	conserved protein, unknown function [Plasmodium falciparum 3D7]	5833.MAL7P1.125	5.6e-84	Haemosporida	#N/A	#N/A	#N/A	#N/A	#N/A	#N/A	#N/A	#N/A	#N/A	#N/A	Apicomplexa	S	QWRF family
G2163.31	full-splice_match	alternative_3end	G2163.31_ORF.1	MDVLSKDVSSDDNLKRIEFFNKESNNILEDIKKDKILKNEKSVLKSLALNDKNNINKINYTHNNTNTYKTSSNNNNNNNNNNNNSIYHFDSNELNNCDFYKNISIPDELHHYNKDVDNICNINKEKINENNNEVDIVYSYVINDSQKNIDSNNELISMNISIDEGENYVLKKRIKKLPFFRYGHFLCLTKNGCILAIGGTDGKKKYGLVEKYCMENKKWKQINIMHFSRSNFCGICTDNNDLFILGGEGDERILKSVEYFDSKINSWRSLPPLNCVRHSASAIFFQNMIFIIGGKDGIGEYGKVHKSVEMLNLKEKNMRWVMCKSLKQARLGLATIVFKGKIYAIGGSTGVKNLSSVEIYDFQINNWVDGPNMNLPRSNMVAFIWENHLVVYGGINKHK…	425	XP_024328891.1	100	425	0	kelch domain-containing protein, putative	Plasmodium falciparum 3D7	ref|XP_024328891.1|	100	425	0	kelch domain-containing protein, putative [Plasmodium falciparum 3D7]	5833.MAL7P1.137	4.7e-230	Haemosporida	#N/A	#N/A	#N/A	#N/A	#N/A	#N/A	#N/A	#N/A	#N/A	#N/A	Apicomplexa	T	Kelch motif
G2178.8	full-splice_match	alternative_3end5end	G2178.8_ORF.1	MVNKNDIVEKSNNIYFSNNEYIIDRKNKNNLLNIKITKCNTKQNNSTFLFVLISFACVILLFCNVYEAPFINNDHFLISYCMRTRSLYESEILHQESYHNDLLQYRNPHKKVQEKVSDTTFHKNNLLKSVGNHKNVNDSLSHVKNKVDNLNNTNEKLKNKKLESPKRIYSNAEKKIKEEKFQGHKNVSKGTHSSYDELSKTKKINKIENNLKEKRNSSNDTFYFYNNVNMDKGSKDMTTSTSSRIDNDKNINDYYNNNTNDYDNNTNDYYNNNPNYYDNNTNDYYNNNPNDYDNNNPNDYYNNNPNDYDNNNPNDYYNNNPNDYDNIMLKKNKQTYYDYYPLKRFASEEELENYLKKNGLRKDHFERYLERQFINGEENNKKHNDNDNNYNDIDLSIPD…	803	XP_001349159.1	100	803	0	Plasmodium exported protein, unknown function	Plasmodium falciparum 3D7	ref|XP_001349159.1|	100	803	0	Plasmodium exported protein, unknown function [Plasmodium falciparum 3D7]	#N/A	#N/A	#N/A	#N/A	#N/A	#N/A	#N/A	#N/A	#N/A	#N/A	#N/A	#N/A	#N/A	#N/A	#N/A	#N/A
G2190.3	full-splice_match	mono-exon	G2190.3_ORF.2	MKFLQIIKHLKLQNKKNALDNFVNCRTYEHISNINKLFLNNFSSTKEHSEHGQVKHENFLNSTLKYEENSQNGSTNNLKNGKYNMYVSEGNVNINEEKYKDNNISSNNTQYNNNSSNSGSLNDEGPLWKEHIDDVVNENKKKKMNRFYLDSQATTMIDPRVLDKMLPYMTYIYGNAHSRNHFFGWESEKAVEDARTNLLNLINGKNNKEIIFTSGATESNNLALIGICTYYNKLNKQKNHIITSQIEHKCILQTCRFLQTKGFEVTYLKPDTNGLVKLDDIKNSIKDNTIMASFIFVNNEIGVIQDIENIGNLCKEKNILFHTDASQAAGKVPIDVQKMNIDLMSMSGHKLYGPKGIGALYIKRKKPNIRLNALIHGGGQERGLRSGTLPTHLIVGFGE…	553	XP_001349169.1	100	553	0	cysteine desulfurase, putative	Plasmodium falciparum 3D7	ref|XP_001349169.1|	100	553	0	cysteine desulfurase, putative [Plasmodium falciparum 3D7]	5833.MAL7P1.150	1.4e-306	Haemosporida	GO:0001522,GO:0003674,GO:0003824,GO:0005488,GO:0005575,GO:0005622,GO:0005623,GO:0005737,GO:0005829,GO:0006139,GO:0006396,GO:0006399,GO:0006400,GO:0006725,GO:0006790,GO:0006807,GO:0008033,GO:0008144,GO:0008150,GO:0008152,GO:0009000,GO:0009058,GO:0009451,GO:0009987,GO:0010467,GO:0016043,GO:0016070,GO:0016226,GO:0016740,GO:0016782,GO:0016783,GO:0016829,GO:0016846,GO:0018130,GO:0018131,GO:0019842,GO:…	2.8.1.7	ko:K04487	ko00730,ko01100,ko04122,map00730,map01100,map04122	#N/A	R07460,R11528,R11529	RC01789,RC02313	ko00000,ko00001,ko01000,ko02048,ko03016,ko03029	#N/A	#N/A	Apicomplexa	E	Cysteine desulfurase
G2198.6	full-splice_match	mono-exon	G2198.6_ORF.3	MKSMKSSKVYIWMYLYVNFVFDFFYVNIKKNYRKINNYCLCFDECMHENSNVENVLGGSNNNNNNNDNNNNNNNNNNNNNNNNNNNNNNNNNDSSSNNNNNNNIKKKYIIVFNLSGLIDFINKKNNLEKKKICVMLKNYIDHVLFNECKELFVEELNVDEKKNKNDIDGDDYHKIKFSHPLEEWEKTNTKNSIDEKCKKKKNNLLDESINNSVISNNNITLDNRYLYNIKNDEEKIHSNVLLSSSKYYEIHKYYKGKIKISNFVNDYIYMFISYLTLMDMKLSLLLVEKYNLTIPNKYLDLSCYIYICQMNKQNSNIIFFISRFDIHRHILTNDVANKNLKENYKIYKNIECNNNIMNNVINGSNNNNNNNINSNNNINSNNNINSNNIKNSDINFKFL…	1358	XP_001349176.1	100	1358	0	conserved Plasmodium protein, unknown function	Plasmodium falciparum 3D7	ref|XP_001349176.1|	100	1358	0	conserved Plasmodium protein, unknown function [Plasmodium falciparum 3D7]	5833.PF07_0116	0	Haemosporida	#N/A	#N/A	#N/A	#N/A	#N/A	#N/A	#N/A	#N/A	#N/A	#N/A	Apicomplexa	#N/A	#N/A
G2201.4	full-splice_match	alternative_3end	G2201.4_ORF.1	MTEMRVKADLGDCRFYKKKFPEVDDLIMVKVNRIEDMGAYVSILEYNDMEGMILMSELSKRRFRSVNKLIRVGRHEVVLVLRVDSQKGYIDLSKRRVSPKDIIKCEEKFSKSKKVHQTVRHVAKEHGITVEELNEKAIWPLYERYGHALDALKEATMNPENVFKGLDISEEIKNSLLKDIKLRLTPQALKLRGRIDVWCFGYEGIDAVKEALKKGKEISNDKVSINIKLIAPPQYVIVTSCHDKDLGMAKIQEAMKVISDKIKEYKGGDFKQQGEILVIGGDEEKRLEELLDKHDGISSDDDDYNTSDEDDENSSEEDENTSEDEEEED	329	XP_001349177.1	100	329	0	eukaryotic translation initiation factor 2 subunit alpha	Plasmodium falciparum 3D7	ref|XP_001349177.1|	100	329	0	eukaryotic translation initiation factor 2 subunit alpha [Plasmodium falciparum 3D7]	5833.PF07_0117	6.3e-166	Haemosporida	GO:0001731,GO:0002181,GO:0002183,GO:0003674,GO:0003676,GO:0003723,GO:0003743,GO:0005488,GO:0005575,GO:0005622,GO:0005623,GO:0005737,GO:0005840,GO:0005850,GO:0005851,GO:0006412,GO:0006413,GO:0006518,GO:0006807,GO:0008135,GO:0008150,GO:0008152,GO:0009058,GO:0009059,GO:0009987,GO:0010467,GO:0010494,GO:0016043,GO:0019538,GO:0022607,GO:0022613,GO:0022618,GO:0032991,GO:0033290,GO:0034622,GO:0034641,GO:…	#N/A	ko:K03237	ko03013,ko04138,ko04140,ko04141,ko04210,ko04932,ko05160,ko05162,ko05164,ko05168,map03013,map04138,map04140,map04141,map04210,map04932,map05160,map05162,map05164,map05168	#N/A	#N/A	#N/A	ko00000,ko00001,ko03012	#N/A	#N/A	Apicomplexa	J	Eukaryotic translation initiation factor 2 alpha subunit
G221.4	full-splice_match	alternative_3end	G221.4_ORF.1	MVNKDNRKIHKAHISRYVGYRKREMNNTFFSKSYKLFFSNNKYEYSKDEEKKNIYPLSLKLLILTVFICILQFSNNNGYFEKYVNKNSGNDNEYYFNIKYNRSLAELKKRIGAIREMINNDSFGTVFKNHLPLPASITKGDSEAEAGGNDSRNTSEKAVSSSNDDNNTNDEGKDKRKLKGICKVKKLMGLSKICGNKSGKSNLQLQKALDILEIIFEQVSKALPFILPFVPPFMVYKYGYAKTYVMLYTFNLIHAMFKWAILLRNMLMKSKQRRNEALREQDDNLNIQNQ	290	XP_001349536.1	100	290	0	EMP1-trafficking protein	Plasmodium falciparum 3D7	ref|XP_001349536.1|	100	290	0	EMP1-trafficking protein [Plasmodium falciparum 3D7]	#N/A	#N/A	#N/A	#N/A	#N/A	#N/A	#N/A	#N/A	#N/A	#N/A	#N/A	#N/A	#N/A	#N/A	#N/A	#N/A
G2247.1	full-splice_match	alternative_3end5end	G2247.1_ORF.2	MNMYYLNMLLFTFLINTLVLPHYENYLNNHYNVGLIQNNTKRATINSRLLAQTKNHNPHYHNDPELKEIIDKMNEEAIKKYQQTHDPYKQLKDVVEKNGTKYTGGKDAEPMSTLEKELLETYEEMFGNESDMLKSGMSPNVDEKSSTCECTDINGVKLAKTKGRDKYLKHLKHRCIGGICSCTLGSALLTYIGTVAAKAAIIAKFAEVPKNCITSISILHMLTYDSMSSAIKSVGTAVCVADLAGEATTVSAIFVPCGIAALVLLILAVVLIILYIWLYRRRKNSWKHECKKHLCK	296	XP_001349211.1	100	296	0	stevor	Plasmodium falciparum 3D7	ref|XP_001349211.1|	100	296	0	stevor [Plasmodium falciparum 3D7]	#N/A	#N/A	#N/A	#N/A	#N/A	#N/A	#N/A	#N/A	#N/A	#N/A	#N/A	#N/A	#N/A	#N/A	#N/A	#N/A
G227.12	full-splice_match	alternative_3end	G227.12_ORF.1	MNMLKEGKHWIFYKFSHFIQIFYFFYLFSGCLIIYFETHFILDQYYRIPYIRFFCIFLFIFGITSFFLCSLSDPGKISLNGLDKHLEYYSYDEIIFYTNTKCKTCNIIKPARSKHCSYCSSCISRYDHHCFLLNNCIGGYNNMYYLVFLHIHIIITFYSTYITFLTLYSIIIYEHLLEATFINKENNEIIPFSYLTIVNYLFYKCSGTFSLFVISIFSFFCLFFYFLHIIYFSLFNNITQNELTKYRKLENNSGQINTEFYNKGFIKNVKDLLFYKKNIKNFIKKKL	287	XP_024329071.1	100	287	0	palmitoyltransferase DHHC12, putative	Plasmodium falciparum 3D7	ref|XP_024329071.1|	100	287	0	palmitoyltransferase DHHC12, putative [Plasmodium falciparum 3D7]	5833.PFB0140w	4.2e-97	Haemosporida	#N/A	2.3.1.225	ko:K20003	#N/A	#N/A	#N/A	#N/A	ko00000,ko01000,ko04131	#N/A	#N/A	Apicomplexa	S	Pfam:zf-DHHC
G2284.18	full-splice_match	alternative_3end5end	G2284.18_ORF.8	MIFVKSKILYFLKWPSVAIEENFSGSFKCLFKNKRNKYVRNNLSRFILSVSLILFFFHFVLCSTIENVEILKNDYNTLTESHNIINRRSRNLGANPESISLGYELSEKDEGNKNDLINSATDVSTELENLKERLFPELELYTNDQNSRNNTPNLRKGSLGFDSFKKLELGTLNQFDKDKMINLKDETNMNEFEGFLGRNSMASNVVTSELFDEPVDDSSSTTTSTGTKLQNVPSNDNNGELLKDEPIDDYINNNSKVESEDNYYAQQNMQSQSKDNYASEQNVADQSTDNYPTQHDVPVQLRDNYASEQEYFDRGEQLNDVSADNNTSNKLKDEPVDNNTSNKLKDEPVDNNTSNKLKDEPVDDNTSNKLKDEPVDNNTINKLKDEPVDDNTSNILKDE…	1219	XP_001349505.1	100	1219	0	Plasmodium exported protein (PHISTc), unknown function	Plasmodium falciparum 3D7	ref|XP_001349505.1|	100	1219	0	Plasmodium exported protein (PHISTc), unknown function [Plasmodium falciparum 3D7]	5833.PF08_0137	0	Haemosporida	#N/A	#N/A	#N/A	#N/A	#N/A	#N/A	#N/A	#N/A	#N/A	#N/A	Apicomplexa	S	Plasmodium RESA N-terminal
G2302.3	full-splice_match	alternative_5end	G2302.3_ORF.2	MKIFQTNVDNFNLNICEQNENIILKKKEIQENINETCGHVEYIKNDIQQNEDPCYNDNNTCFDDDIFLRSRKSVPSAFTHKISDDDMDKKRVPEQNDVDNKNDIKRDNNNNYSNDNNYSNNNNNNNNNNNIVNDDISMSPKKKKAKYNNTGKDKNEDDNSNNCNNCNNCNDGNDSCDDNSHHNPNNVNRLREEIKKELFNKLNIILDVNMNMNTDEEYYMKFLKKKKFRNYIMNTSKFIIILGKYLQLSFCTICIALYYMNKYNQKILKRKKNSISYLIAGACIFLAWKLREDFELLKKSRKLYDIPKVIFKLLNYFYKKKKLKKKIHSIELDIITNYKINHTFYNTQLFNHKTFSSFMEHMKKEDTYIDTKKESKNRKQSNGSQINNNLNNVQKNKSI…	714	XP_001349490.1	100	714	0	conserved Plasmodium protein, unknown function	Plasmodium falciparum 3D7	ref|XP_001349490.1|	100	714	0	conserved Plasmodium protein, unknown function [Plasmodium falciparum 3D7]	5833.MAL8P1.152	3e-311	Haemosporida	#N/A	#N/A	#N/A	#N/A	#N/A	#N/A	#N/A	#N/A	#N/A	#N/A	Apicomplexa	S	domain present in cyclins, TFIIB and Retinoblastoma
G2312.10	full-splice_match	alternative_3end5end	G2312.10_ORF.1	MYIYIYIDYHLCIVHYFIMFYNKENHNNNNKKKDPETFKKRDDSFLIYKESIKSFNNNHLSSCEEKKDNINNNKCNINSFVYTSEFEELYNKDKDFLGDINNTYNKQRKENSFYENSSNLSQNTEEYSSNNFVASHNINIEEKNLNKKKKSTKYKKKNKELNNVYIKNKSELYKVHKLYNKSNQQYIKEQEKEIQEKEEVDLDVEGEETEITRQVYQKNLEYKENKKEQKEQKKEDQEEEKEEEKGEEEEKEEKEKETYSKLYNFSYELENNFFEKNMNNSLNLTRNNIMNFCDYNKMNKPFSEKVNKNYVKMNMNNVSHVNSMDNINHAYNINKMNKFNNTSNTNHMDNTNHTNHMDNTNHINHMDNTNHINHMDNTNHINHMNHMGDVNHVNNMSNV…	746	XP_001349482.1	100	728	0	filament assembling protein, putative	Plasmodium falciparum 3D7	ref|XP_001349482.1|	100	728	0	filament assembling protein, putative [Plasmodium falciparum 3D7]	5833.MAL8P1.146	6.2e-44	Haemosporida	#N/A	#N/A	#N/A	#N/A	#N/A	#N/A	#N/A	#N/A	#N/A	#N/A	Apicomplexa	S	SF-assemblin/beta giardin
G2363.14	full-splice_match	alternative_3end5end	G2363.14_ORF.1	MKNMNDENGSTIEGDPNTEKAKNKNNNNNDDINENIIDDEKKKKEQQQDDEEDEEDDEDDDEEDDADNDLCDQNVLIIGDENLSFSNYIIEAYASSNIYIASTLTEFQVNLLLKDLEKKKVNKCLHEKREIDDVSTNYGPFDFTRKFKERHVSKNVHIIFNVNLFNLKSYFPKNFFKAVFLILPGLSFNINDIQLKYNDKVTTLRIYYFLILVTLEITYISMKNSNIHLFWTSEKLKNFVENEEEEENNKNEPDDTNDLTQNDISLNDNEIYSHGNDGFKKESIHDTINSLKNLMFNNVEHDHDDNMDSNADHNMDSNADHNMDSNADHNMDSNADHNMDSNEDHNMDSNTDHNIDSNTDHNMDSNADHNMDSNTDHNMDNVDGTINYEEDNNLNGQDE…	1334	XP_002808827.1	100	1334	0	conserved Plasmodium protein, unknown function	Plasmodium falciparum 3D7	ref|XP_002808827.1|	100	1334	0	conserved Plasmodium protein, unknown function [Plasmodium falciparum 3D7]	5833.MAL8P1.127	0	Haemosporida	#N/A	#N/A	#N/A	#N/A	#N/A	#N/A	#N/A	#N/A	#N/A	#N/A	Apicomplexa	#N/A	#N/A
G2376.5	full-splice_match	alternative_3end5end	G2376.5_ORF.2	MEGDSDEDKYAFMSDTTDITSSESEYEEMDINDIYVPGSPKYKTLIEVVLEPSGNNTTASGKNTPSDTQNDIQNDGIPSSKITDNEWNTLKHDFISNMLQNEPNTEPNILHDNLDNNTHPTMSRDNMEEKPFITSIHDRNLYTGEEYNYNVNMVNSMDDTKYVSNNVYSGIDLINDTLSGNKHIDIYDEVLKRKENELFGTNHVKQTSIHSVAKLTNSDPIHKQLDLLHTWLDRHRHMCEKWNNKEELLDKLKKEWNKENNTNSSLTHTSNIPSGENSIKNVLNTDVSIQIDMDNPKPKNEFTNMDTIPDKSTMDTILDDLEKYNEPYYYDFYKDDIYYDVNDDDKTSMDDIYVDHNNVTSNNMDVPTKMHIEMNIVNNKNEIFEEEYPISDIWNI	396	XP_001349437.1	100	396	0	erythrocyte membrane protein 1, PfEMP1	Plasmodium falciparum 3D7	ref|XP_001349437.1|	100	396	0	erythrocyte membrane protein 1, PfEMP1 [Plasmodium falciparum 3D7]	#N/A	#N/A	#N/A	#N/A	#N/A	#N/A	#N/A	#N/A	#N/A	#N/A	#N/A	#N/A	#N/A	#N/A	#N/A	#N/A
G2400.2	full-splice_match	mono-exon	G2400.2_ORF.2	MRVPFVIKKKKLHLFLLSNKKRYYMSHREIEKFKNNGKENNKHHLNIEKKNIGHLNREGCVSVHTTTPFEIFKWSNILNTKNEKVINDIINRQNQQEKVEKKGEKKKKKKNLTLLDINKIIHHYRLIINVNENDIFIEKEIQNVFYNIINDLSYYFDKCDTISMVLKNIIKNESLFFYLIYNNMKYIHALPFKIFWKYQNVEEFYKNKNINEYENDENEYIFKSVDLGHIDYLLKDEDALNNTSNNNETKITDVEHVTHNKEEKLKGEEGNTYPHFYDKKTIWNYNKYDFIEKNVKHIMDIPNKYNMTTLSYKHINHNKKRNISLKTKHMNGNIFKTWELFKREKKYFMSTLASSNNVYDKMERKHFNEEKNNNQKEEENRDKKINHKNNIIYNGTNQN…	940	XP_001349424.1	100	940	0	ABC1 family, putative	Plasmodium falciparum 3D7	ref|XP_001349424.1|	100	940	0	ABC1 family, putative [Plasmodium falciparum 3D7]	5833.PF08_0098	0	Haemosporida	#N/A	#N/A	ko:K08869	#N/A	#N/A	#N/A	#N/A	ko00000,ko01001	#N/A	#N/A	Apicomplexa	S	ABC1 family
G2406.9	full-splice_match	mono-exon	G2406.9_ORF.3	MTNMNYNNSNMNSGYNKNEEGNLYVRNNYATNTNDNITNTYNKGNVVAEDGSTNNFVYNQIRNSKREMNHMVSNSNNGSRNYSVEHVNPNNENVGLNDNNNNNNNNSNNSNNNNNNNNNNNNNNNSSSSNAGVVRNVDNNRSYMNYVDKNNNPENMKNNFGNNKYYDNQGNNENNMMHDQMKGGLNVGGMNSFNNNNVNNLNNMQMENNRLMFDNNNNNNNNNIKRNNNYMNNNNNNNINNNNGRMEKPRYKPPMLRNQGNFNNNRNNFNRMNFNKGLGNNNFNNNSNNNNNNNNNNAFPRNYTIPQTAWATRDNRRYYPEKEEEIYSNVKSEKGVNFDLYNSIPVEISGFNSENVAAIETFDDPSLNLNELLLSNIKKVNYDKTTPIQKYSLNIIMNR…	941	XP_001349420.1	100	941	0	ATP-dependent RNA helicase DBP1, putative	Plasmodium falciparum 3D7	ref|XP_001349420.1|	100	941	0	ATP-dependent RNA helicase DBP1, putative [Plasmodium falciparum 3D7]	5833.PF08_0096	0	Haemosporida	#N/A	3.6.4.13	ko:K11594	ko04622,ko05161,ko05203,map04622,map05161,map05203	#N/A	#N/A	#N/A	ko00000,ko00001,ko01000,ko03019,ko03036,ko03041	#N/A	#N/A	Apicomplexa	A	Helicase
G2410.5	full-splice_match	alternative_3end5end	G2410.5_ORF.1	MDIVNINFESGWKIIREEAIEKIEKYLENEHIEKNKNLFSATEYTRLYTVVYNMCAKKNPFCYSKEVYRKYGESLSMYTIDKIKPLLKNSDELNKTKILIDAWFKYSFYTKWMNKFLRYLDRYYVEYNSSLCLSAYTKNIFKITLFNELREDIKNIIYEIYNNLRLQEEIDQKELFCNIVELYKELDNESNEKMYEHDIEKKIVENVNNFYKKKAEEWINDYPFDDYIISIENAIEKEYEKNKSLNLNDDTCEKVTNIIVKILIYEKLNTLIDNKNNIFHLLKNNNLSSLRRTYILFSYFPEALTGLKKIIGEYIKMEGNELKDKYVQLSRKMHMSKNVNNMQNVDDNTMEDNDNYIDISNDDNNNNDNSNNNNIMNTEQNDDIILCDYIEQLIKLHNH…	829	XP_001349416.2	100	829	0	cullin-1, putative	Plasmodium falciparum 3D7	ref|XP_001349416.2|	100	829	0	cullin-1, putative [Plasmodium falciparum 3D7]	5833.PF08_0094	0	Haemosporida	#N/A	#N/A	ko:K03347	ko04110,ko04111,ko04114,ko04120,ko04141,ko04310,ko04340,ko04341,ko04350,ko04710,ko05168,ko05200,map04110,map04111,map04114,map04120,map04141,map04310,map04340,map04341,map04350,map04710,map05168,map05200	M00379,M00380,M00381,M00382,M00387,M00407,M00411	#N/A	#N/A	ko00000,ko00001,ko00002,ko04121	#N/A	#N/A	Apicomplexa	O	Belongs to the cullin family
G2416.15	full-splice_match	alternative_3end5end	G2416.15_ORF.2	MNENDKLKNILDQKEETLIDTKEDDNLIENNIKEYENISKKNFEILKFLNKDELILLIDKLNKEGNLSAIIDQEIKQDTLDILKNFENEQYDTIELEDKDEKAENEEDEEEECYYMNMCKYIPLRLTYEERLYLRLLESTLEVSEYTDKIDILHSGNKNKKIIKEIKTLCSILSGLVIANNYENGQKLIRDRDFIKNSHFFSFVFEIGRRYKILNPDRMRSSYGKLMYFLMDTRKEDIYDLLSFDCVSPIKTVYGLLKERKNGFDLLKDSLIKIATMQIDGKGNRNEIQKQIKQKEDAIKYLARKYSNDKNNKKNLFRINIPIFNSQTNTEEDTNNSEELPSLSSEEIERCLYSLCDYNTHIKMFCQPCEIMIQYLKSFYDPNDRNSPYSLSIETGKQG…	608	XP_002808839.1	100	608	0	conserved protein, unknown function	Plasmodium falciparum 3D7	ref|XP_002808839.1|	100	608	0	conserved protein, unknown function [Plasmodium falciparum 3D7]	5833.MAL8P1.103	0	Haemosporida	#N/A	#N/A	#N/A	#N/A	#N/A	#N/A	#N/A	#N/A	#N/A	#N/A	Apicomplexa	S	Protein of unknown function (DUF2009)
G2421.3	full-splice_match	alternative_3end	G2421.3_ORF.1	MLFTKIYLLFVFVLYLVSAFIKRQWVPNNYIYFKTDTYYKRRKKKMLEFRVKNHKDNDIDPYIPYIYKDIAPVLKEYADDEYSYKQLVNAYFPETIEREKKIKTEGKKYFTNLKKIEEQKKLLEDSKEKSDDASEKIDGAIKKSDKSINKSDKDNKKLNSIEDVEKAMHEKLIKNDVSNFEHISDIKDHKKKNKILDDTYDIIEDSLKDIYMNSNVNKEEDTNNINYIELAKKEKNMLYDKLINNHSIVSDSNTFDLFGVFYDNKNYKDEKKLVAEMDKIINLEPFKSNNDSNLLEIIDTILKKNKIPIHVRNFLIKYRDIAKKISDANEKKNKTQSTSEGNDYTDNDINIFNTNDKEKDEKYKEFLKDLNKVIMSIHNNLNNEKLLKREYNFLDELYE…	1176	XP_002808840.1	100	1176	0	RNA-binding protein, putative	Plasmodium falciparum 3D7	ref|XP_002808840.1|	100	1176	0	RNA-binding protein, putative [Plasmodium falciparum 3D7]	5833.MAL8P1.101	0	Haemosporida	#N/A	#N/A	#N/A	#N/A	#N/A	#N/A	#N/A	#N/A	#N/A	#N/A	Apicomplexa	J	S1 RNA binding domain
G2427.3	full-splice_match	mono-exon	G2427.3_ORF.1	MDRRIEARRKEFKKNCDDTRRKREDLVVQIRKQQRECQLESKRAMVMANIGFEENNTYNLNYAKGNQNDSTNDSIYNTSSNNSSNTLEMLKKIPTLAIGVRSNEYVTQLNSTRELRKLLSIEKGPPIQEVINSGVVPYIVEFLKYDDKTDLQFEAAWVITNIASGSQEQTKVVIDNNAVPHLVRLLSSEKEDVCEQAVWALGNIAGDSAECREYVLNQNSLPLLLKILRTSHKRTLIRNAAWTLSNLCRGKPAPKFEIVSKALPTLAALIYNDDEEILTDACWTLSYLSDGSNENINSVLDAGVAERVVELLSHCSFLVQTPALRTVGNIVTGDDLQTDVVVKLGAVQKLSCLLNSSKKSIKKEACWALSNITAGNISQIQAVIDNNVIPQLINILMKE…	545	XP_001349401.1	100	545	0	karyopherin alpha	Plasmodium falciparum 3D7	ref|XP_001349401.1|	100	545	0	karyopherin alpha [Plasmodium falciparum 3D7]	5833.PF08_0087	5.9e-201	Haemosporida	GO:0003674,GO:0005048,GO:0005215,GO:0005488,GO:0005515,GO:0005575,GO:0005622,GO:0005623,GO:0005634,GO:0005635,GO:0005643,GO:0005654,GO:0005737,GO:0005829,GO:0006605,GO:0006606,GO:0006607,GO:0006612,GO:0006810,GO:0006886,GO:0006913,GO:0008104,GO:0008139,GO:0008150,GO:0008565,GO:0012505,GO:0015031,GO:0015833,GO:0017038,GO:0019904,GO:0031074,GO:0031144,GO:0031503,GO:0031967,GO:0031974,GO:0031975,GO:…	#N/A	#N/A	#N/A	#N/A	#N/A	#N/A	#N/A	#N/A	#N/A	Apicomplexa	U	Belongs to the importin alpha family
G2433.4	full-splice_match	mono-exon	G2433.4_ORF.1	MSSATQLGISEREYEEALAVEKLFFLSSRERCNYCNYGKSTFVDTFNYEFLCDKCSYRSKHKKKIGEDSISYYDVQKLEKKFGDSAYYKQHSNNNKHHHHHHHHHNKKSSYSQEKKSKSKNRRSSTRKHIEVVTDSSDSEYDEKFKKKEKKKKKERDRDRDKDRDKDKDKDRDRTRDRTRDRTREKSYKDNKDSKYKKKKKYDDSDDDFDDEFSLNDYDPNTPGMIGIMNSNNMSNSDYKNNFDNNFNEFDGNHLNYNQMSEHNYHDFNAFNNNINNHIPFDNNNNPYSKNNFHLKYMNSPSSDLANINPICSDDFNPMYFNKMNYPNNFNVKLNEDSDINNKMKYNNKMSMVPYDPFDNSSNGESNRYSNAMDNANYYNTTNNMNNMSNMSNMSNLNN…	599	XP_001349396.1	100	599	0	conserved protein, unknown function	Plasmodium falciparum 3D7	ref|XP_001349396.1|	100	599	0	conserved protein, unknown function [Plasmodium falciparum 3D7]	5833.PF08_0083	2.6e-133	Haemosporida	#N/A	#N/A	#N/A	#N/A	#N/A	#N/A	#N/A	#N/A	#N/A	#N/A	Apicomplexa	#N/A	#N/A
G2449.2	full-splice_match	mono-exon	G2449.2_ORF.2	MRVALIFGITGQDGSYLSELLLEKNYHVHGVIRRCSSFNTKRIDHIFDKLILHYGDLLDSSNICSLICEIKPNEIYNLAAQSHVKVSFEMPEYTTEATALGTLRILEGIRISKVKNIKFYNASTSELFGKVQCPIQNENTPFYPVSPYAIAKLYAHYITINYRESYNMFCINGILFNHESPRRGETFVTRKITRGIAKIQKKLETSIILGNIDTYRDWGHAKDYVYAMYLMLQQNEADDFVICSNEQHSVREFCEISFSFVNIHIKWIGKGIQEIGVDQNNNVLIKKHEKYFRNCEVNTLLGDCSKAKNILKWEPTYTFTQLVYEMLKCDMQDYNLSMDDYDTCMKKYDTYKMGKKQ	357	XP_001349387.1	100	357	0	GDP-mannose 4,6-dehydratase	Plasmodium falciparum 3D7	ref|XP_001349387.1|	100	357	0	GDP-mannose 4,6-dehydratase [Plasmodium falciparum 3D7]	5833.PF08_0077	1.5e-200	Haemosporida	#N/A	4.2.1.47	ko:K01711	ko00051,ko00520,ko01100,map00051,map00520,map01100	#N/A	R00888	RC00402	ko00000,ko00001,ko01000	#N/A	#N/A	Apicomplexa	G	GDP-mannose 4,6 dehydratase
G248.31	full-splice_match	mono-exon	G248.31_ORF.2	MNWISNYVKNIKNIKNIKINKNIQIKEDEKINNMIEIKKENIMNHLHYKQEMFNDIKNDNLKYEEKKKIRTNNKMNNSTNYDITNVEEESFVIVGADADLLLQCLSLKNVHNIFIYTYQIFNVEINDNNMKKENYLMKNKVIKGDPIFKEDKNNVCKMNGAYKKYEDDIDSDNIQKDITRWSNHNDNINYNNDNINYNNDNINYNNDNINYNNDNINHNNDNINYNNDNINHNNDNINYNNDNINYNNDNINYNNICPTGDKNHIEKILLKTQSTNVQNVKKKKIKVLYNLKTFINLFLNKYPKWFHKIKADLLILFILKGNDYLPKIREGNFGIFFEAYFKMLENIKNRNNCEEKKKTDDFEINKYDDLGEREYSYNNTYEGLLDGNNYKINKKEFLL…	917	XP_001349557.2	100	917	0	5'-3' exonuclease, putative	Plasmodium falciparum 3D7	ref|XP_001349557.2|	100	917	0	5'-3' exonuclease, putative [Plasmodium falciparum 3D7]	5833.PFB0205c	0	Haemosporida	#N/A	#N/A	#N/A	#N/A	#N/A	#N/A	#N/A	#N/A	#N/A	#N/A	Apicomplexa	DL	XRN 5'-3' exonuclease N-terminus
G2489.27	full-splice_match	alternative_3end	G2489.27_ORF.5	MLKYTLLIYIIAGYFISEISNKLFDTLLPRNVFKKPKPFKKNEIKKGIDKDEKSIMKNVDSIDVMFEPRVKRFVPSRTRKTHVVGGLSQSIPDPGDVEKSKYEKAVRFFENIKNEMINMSSKINKQLDSQDISSLNNFKRASEVLKESLATMHSLDIIRNDGSVDFSKYTLDWYSKANMREKYSIEKSIQKIMNKLFKKARKKKKNMKKKKIDANIEQLEMDLLVQKFITENLNASKLLKLYDDSANDYVSPMHTDVCGQLGSIIFSYMFEKAYKSSINHDISYFQKYLPRLKYRIQNMIQKGTLLLLEKGLDDSLYTFKSKISDIMEKKFGFNDMCTDKCMDETIKADYDLSEYKNEFSPSKTAQRRADLVKLLMYYYRDKIYNIETSADVVLIMLLY…	1156	XP_002808854.1	100	1156	0	rhoptry neck protein 5	Plasmodium falciparum 3D7	ref|XP_002808854.1|	100	1156	0	rhoptry neck protein 5 [Plasmodium falciparum 3D7]	5833.MAL8P1.73	0	Haemosporida	#N/A	#N/A	#N/A	#N/A	#N/A	#N/A	#N/A	#N/A	#N/A	#N/A	Apicomplexa	#N/A	#N/A
G2497.5	full-splice_match	alternative_3end5end	G2497.5_ORF.2	MACTPLLSEEDLYRFRTKQCLRLAKGLCEFGLDRCQYSHSAEWIRRCPYYISLPSYLRYIPVACPYFIKNKNETEEDIEKRNMILKNCVHLTNKDGSVNNKFYKYIEETNINKCPLGVECPLAHSIDEIDYHPLVYKTKRCENYMHANCNKYYCNNLHGLAEQRKIKEYFIPYSNKIDIPAYPNVTIVSKIQYGSFKGQTQLSNNQKKMNTDFNLNSRNFNYPCKMINGKNYKHIDLKYNSINLPCQQRYTLQEQKMNQPKRYTTSNLMNMQPSHPNFSFSCENQLKNKKKNSIFSYLNNFDDKFTLYLHILKKFPYLFDLNISDMNNENSGSFIRTQELTDNSSKGNLIDLTNMTNMKNDDNIGISSKNNIQDIYEKEFSKNNSQSINDSQNKYNTFE…	538	XP_024328897.1	100	538	0	zinc finger protein, putative	Plasmodium falciparum 3D7	ref|XP_024328897.1|	100	538	0	zinc finger protein, putative [Plasmodium falciparum 3D7]	5833.MAL8P1.70	6e-291	Haemosporida	GO:0000165,GO:0000981,GO:0001775,GO:0002376,GO:0002520,GO:0002521,GO:0002682,GO:0002694,GO:0003674,GO:0003676,GO:0003700,GO:0003723,GO:0003729,GO:0003730,GO:0005488,GO:0005575,GO:0005622,GO:0005623,GO:0005634,GO:0005737,GO:0005829,GO:0006139,GO:0006355,GO:0006357,GO:0006401,GO:0006402,GO:0006417,GO:0006464,GO:0006468,GO:0006725,GO:0006793,GO:0006796,GO:0006807,GO:0006950,GO:0007154,GO:0007165,GO:…	#N/A	#N/A	#N/A	#N/A	#N/A	#N/A	#N/A	#N/A	#N/A	Apicomplexa	S	zinc finger
G2502.5	full-splice_match	alternative_5end	G2502.5_ORF.7	MRIIKYIFFAFIILALFVCALNTYIYLKQDSFVFSNEFPTVEEKNQTLGENYEIVTLTTKDNHKFTCWYIKTKDSENKPIMLYFQGNGGYLEKYMNLFNLIIERVDVNIFSCSNRGCGSNIAKPSEEYFYKDAHVYIEYVKTKNPKHLFIFGSSMGAAVAIDTALKQHDHISGLIVQNAFTSLKELSRYSHPFLNYFLFDYDMIIRSKMDNETKIKNITVPTLFTLSEMDEKVPTSHTRTLFQLSASTNKQLYLSKGGTHPNILKNDDGSYHKAMKKFIVTAISIREKNIQKAVERNPNTPN	302	XP_024329066.1	100	302	0	BEM46-like protein, putative	Plasmodium falciparum 3D7	ref|XP_024329066.1|	100	302	0	BEM46-like protein, putative [Plasmodium falciparum 3D7]	5850.PKH_051320	1.2e-81	Haemosporida	#N/A	#N/A	ko:K06889	#N/A	#N/A	#N/A	#N/A	ko00000	#N/A	#N/A	Apicomplexa	S	Serine aminopeptidase, S33
G2512.13	full-splice_match	alternative_3end5end	G2512.13_ORF.2	MYVTTGTNDILLTINDYVNKETASYQLTDISNNTLISEIIEKIKVLKNYTYSSTDLVLYFARVECKLSEKLSTYNKSNRKTIKLELYLSKLITINVRTLQSCGTGTSRCIPFWSFCFRQNIKIKIIDTCEVRVLKQKIYNLTDESTSIPVENIVLLYKGAPLNNFLTLKESELIDNCRIDYFVPLCYIYKKKKEESDEDEDENEEKLKEHTKSEDKKVDTQQNENVKSENVNNENVKNENVNNENVKNENVNNENVNNENVNIENVKNDNNDNAKKC	277	XP_001349329.1	100	277	0	conserved protein, unknown function	Plasmodium falciparum 3D7	ref|XP_001349329.1|	100	277	0	conserved protein, unknown function [Plasmodium falciparum 3D7]	5833.MAL8P1.62	2.3e-100	Haemosporida	#N/A	#N/A	#N/A	#N/A	#N/A	#N/A	#N/A	#N/A	#N/A	#N/A	Apicomplexa	S	Ubiquitin family
G2521.12	full-splice_match	mono-exon	G2521.12_ORF.3	MEEKLIQTHITLLFYLILLFYLKNFTISFIDVPKKLFNYIKVYYSFLILLTILGFFSKLLVLIRIFITHNINKIFRLLLRNNVNFECIKNHIRFNKSRKKVNYKDEKKLITNVVYNKSINSDNKNNSYNNNNNNNIQTSNNTGRKRFYLFINKNADQQNNAIFKKSNPDDLITTSIRERHQGDGSNNSTKQKRSKKRTKLLKKLKILKRDDNKQNEEHDEDKDIKDDNQNNDYCSDDHEGNENDDDNNNNNNNNIYMEENKNVNKNNLKCKKHANSSHENYTETLCEECDAMINLKNKIIKKNEINMNDQDSDETFEDNKDSLTELGFNKSINEKNFYLFSLLSNILYNNTSNCSNVKKKKDGVLYNNKNNDNIMNNDNIMNNNNYIDDGYMNSDISSD…	613	XP_001349322.1	100	613	0	conserved Plasmodium protein, unknown function	Plasmodium falciparum 3D7	ref|XP_001349322.1|	100	613	0	conserved Plasmodium protein, unknown function [Plasmodium falciparum 3D7]	5833.PF08_0047	9.7e-144	Haemosporida	#N/A	#N/A	#N/A	#N/A	#N/A	#N/A	#N/A	#N/A	#N/A	#N/A	Apicomplexa	#N/A	#N/A
G2536.12	full-splice_match	mono-exon	G2536.12_ORF.1	MANNGNTRLYHLKAYHELRIVTLEKSTKYNEKEECIKIRILSSKNIHHKSNERKNPTDNINYSAEIFGKELILDKDYTFGYNEKFSIYTYTGCYIQIKGITLQEYESKNNTMKEYVSLCYILDAYRKLAKKKKKIGPRILITGNNNSGKSSVSLLLLNYALKSGFKPLYIETDTKASSDKVELNRGPGVISCFKYDNMNNIVSMYPMASLNNINNNINNNNNNNNNNNNNSNNVELVNNNNTINVNNNMFDSYMKYSLEYFFGYYDIKEDLNLYYHLNECISSCIYLMFLNNINNESTDLRNYSNEQEHICSSGFILNVPSEADHEIVQNMIDIYNINIVIIIDNSFLHYSLKKYYHNINEDQQEYNNVEKENNLIKDRDKKSKQTNRLSEHNLLYDMN…	674	XP_001349309.1	100	674	0	polyribonucleotide 5'-hydroxyl-kinase Clp1, putative	Plasmodium falciparum 3D7	ref|XP_001349309.1|	100	674	0	polyribonucleotide 5'-hydroxyl-kinase Clp1, putative [Plasmodium falciparum 3D7]	5833.PF08_0040	0	Haemosporida	#N/A	2.7.1.78	ko:K14399	ko03015,map03015	#N/A	#N/A	#N/A	ko00000,ko00001,ko01000,ko03019	#N/A	#N/A	Apicomplexa	A	N-terminal beta-sandwich domain of polyadenylation factor
G2542.4	full-splice_match	alternative_3end5end	G2542.4_ORF.3	MTCSGDFIEKKKKNYEWEIERKEEEEEEEEEQDEECSENDIEVMNKEVACNINNDIKIKENNKINVDDDISVCDEYKFLFERPKHFAHIDDEPIIRRPGCIIDIKTLLRNNWSFPAVGFNSKLEIPIYKFEADENDDNIKYISVPNDIFGLPIRSDILHKCYYFYRTALAGYTERMQLYKWEWPGSTKKYRSQKKSGKARMNWRKTCGRYLGVKNHPIRPFDQKTNINRKFLWKGMKILLSAKFAQDQIKVVDNFLIKSHKTKYTVKYLRNILGKNCNSALLVHEGKTDVNDNFLWACANIASVKRENVEGVNIYNLLKYRYVVFTYKALKNIIYELKIYPYKMKWLPTYATPNNTQAPIPEKVKNWNFLWLEKKKRNNFSKFDKETLKKRIQEWKWSS…	518	XP_001349305.1	100	518	0	ribosomal protein L4, mitochondrial, putative	Plasmodium falciparum 3D7	ref|XP_001349305.1|	100	518	0	ribosomal protein L4, mitochondrial, putative [Plasmodium falciparum 3D7]	5833.PF08_0038	7.6e-291	Haemosporida	#N/A	#N/A	#N/A	#N/A	#N/A	#N/A	#N/A	#N/A	#N/A	#N/A	Apicomplexa	J	Ribosomal protein L4/L1 family
G2544.6	full-splice_match	alternative_3end5end	G2544.6_ORF.3	MMEKIKILFYIIYYILYINHFSCDKNQHDTFLRYFLFYTFQKKSTLFNIYPLLSKTQKWLPDEYKDNLLINYVVHTCCSFTKKKIQKDLKKYLIKLLISKKHKYYQYFIKLLNEEDKNIAYFKKDIFKNTHAINEYKNIHYNKNTKNEQIYNNFINNNYKVKYNHEIISSINKNSFVKDQRIYLYNKQILYYQQQFYNYVFYMFRTFYENLKLFLLPLLQNIYHNRLIYINVYMYLFMIRSYYYIQKKKKINIKNVKCEKCKIYKKCKKYQNNICYYYYYYYYYYRNNNYNNKLLINYSSEGQVLNIKDITCTKKSKERKQSIILKYYIINLCIHLYNYYLFMLKKNKVKKCNKMFLRKYLKLLLYIGRNILHICTHPQHYIPFLCKMINFVNMYIYKY…	839	XP_024328957.1	100	839	0	phosphorylated CTD interacting factor 1 WW domain-containing protein, putative	Plasmodium falciparum 3D7	ref|XP_024328957.1|	100	839	0	phosphorylated CTD interacting factor 1 WW domain-containing protein, putative [Plasmodium falciparum 3D7]	5833.MAL8P1.49	0	Haemosporida	#N/A	#N/A	ko:K17584	#N/A	#N/A	#N/A	#N/A	ko00000,ko01009	#N/A	#N/A	Apicomplexa	A	Phosphorylated CTD interacting factor 1 WW domain
G2550.8	full-splice_match	alternative_3end5end	G2550.8_ORF.2	MDIHAQENQTGIRFSWNLWPPTKAEAAKIEVPLGCLYTVLKRTDDSSVKLVEYEPLKCKTSNCILNPYCNIDFRNKTWTCPFSNIKNPFPLHYAEHISEKNLPADVMYSNIEYIQPSNVGDIPPPTFLFVIDTCLLEEELEQLKDSIQQCISLMPGDAYIGIITFGNMCYVHEIGFNDCLKSYVFKGNKEISAQDLQKQLNLGSRNDPRSSTTSASARRFLQPVSECEYNINMLLEDIQKDNWPTPPDQRAKRCTGVALSVAIGLLECCCNQLSGRVMMFIGGADTTSPGKIVDTPLSESLRHHLDLQKENSNARHVKKALKYYVSLANRAVASGHAIDIFACSLDQIGLYEMKVCCEKTNGFMVMADSFSMNVFKDSFKKIFETDSTEYIKHGYNAKL…	759	XP_001349299.1	100	759	0	protein transport protein SEC23	Plasmodium falciparum 3D7	ref|XP_001349299.1|	100	759	0	protein transport protein SEC23 [Plasmodium falciparum 3D7]	5833.PF08_0036	0	Haemosporida	GO:0003400,GO:0003674,GO:0005096,GO:0005575,GO:0005622,GO:0005623,GO:0005737,GO:0005798,GO:0006914,GO:0008047,GO:0008150,GO:0008152,GO:0009056,GO:0009987,GO:0012505,GO:0012506,GO:0012507,GO:0016020,GO:0016236,GO:0030117,GO:0030120,GO:0030127,GO:0030133,GO:0030134,GO:0030135,GO:0030234,GO:0030658,GO:0030659,GO:0030660,GO:0030662,GO:0030695,GO:0031090,GO:0031410,GO:0031982,GO:0032386,GO:0032879,GO:…	#N/A	ko:K14006	ko04141,map04141	M00404	#N/A	#N/A	ko00000,ko00001,ko00002,ko04131	#N/A	#N/A	Apicomplexa	U	Gelsolin repeat
G2552.13	full-splice_match	mono-exon	G2552.13_ORF.2	MEEKENIIEQLNEQQNEKLDEQLNEQPNENFDEQPNENFDEQPNENFDEQPNENFDEQPNENFDEQPNENFDEQPNENFDEQPNENFDEQPNENFDEQPNENFDEQPNENFDEQPNENFDEQPNENFDEQPNENFDEQPNENSDEQSNNTNKDEPNTSNYVNTENVIDQGKGNNSECGNIVEEQNNGDSLDERKEKNMKSAIRFMKESNYEDPHLNACLSDSNIDGVNINQNEEELKVKDILSNPFTTSSYNEENEKVSNMEMHSNNIENISNCIQKKKTQINLNNVLKELKFKSANNIKYGRDNNFDDITEKYINDGSDDLETYKKNSSINDEEPYHYTNFVKHYVTKVGIYNNMEKNKLNFNVPSQSYGINHLYNMNKNSYDTNSFQYNKSYSSTTN…	944	XP_001349295.1	100	944	0	conserved Plasmodium protein, unknown function	Plasmodium falciparum 3D7	ref|XP_001349295.1|	100	944	0	conserved Plasmodium protein, unknown function [Plasmodium falciparum 3D7]	5833.PF08_0035	1.1e-298	Eukaryota	#N/A	3.1.13.4	ko:K12603	ko03018,map03018	#N/A	#N/A	#N/A	ko00000,ko00001,ko01000,ko03019	#N/A	#N/A	Eukaryota	#N/A	#N/A
G2552.6	full-splice_match	mono-exon	G2552.6_ORF.1	MLGMKEKDTYLQNEICDIYWNYLKDDNTYDKYNFSIINYIKNIIKKMYRYLYIYKVFVLKQFYRIVYYNQGIRNFYYMLFSYIYNKGSIIYNYNQMYFKKHRKKQTIIRSKRFMNEHIKEEDVDYNIVKDEKDKSIQSTEQKSYLKNNTIQYFQCFLDKAMENKNAENELDKWIDPQSKSCYCSEEFAEPCTSEDLVDINNINQIMDNAFCEYNNNDNNNNDNNKNNNNNINNIINIYDNNILGDNVKNIFVALSEYKILQCNDKEKKDIIKKEQLYNYCKYGLNIWDNKNMYDYLNCLNVISYNKKDDKTCIRKCENIKKLCNIVAQFYSFEVCKKYYENNKHTEDIYINNFKYFSDHCKYIDPTNRGLVLCKHKNVECVYSQWSEWSTCSKTCIENE…	654	XP_002808870.1	100	654	0	thrombospondin-related protein 1, putative	Plasmodium falciparum 3D7	ref|XP_002808870.1|	100	654	0	thrombospondin-related protein 1, putative [Plasmodium falciparum 3D7]	5833.MAL8P1.45	0	Haemosporida	#N/A	#N/A	#N/A	#N/A	#N/A	#N/A	#N/A	#N/A	#N/A	#N/A	Apicomplexa	S	Thrombospondin type 1 repeats
G2553.2	full-splice_match	mono-exon	G2553.2_ORF.1	MALIKADTYVLERDENNEVEERKTGLFSPTMLINSHKGEVYSINFSSDGKYIASSSFDMTIMVHNVYNECETIGVLRGHKNAVLQAKWLQDDNYICSASADHKLFLWDVECESKLRSFKGHDNIVNGLDIINHNLFVSCSDDNTLKFWDIRSKWAVHIIKHDFPLLSVCSDKKGEFLFTSCVDNTIKKYDCKNYKLKDTFIGHKDYITGLDINKDETMLASISADESICFWDIQPFSCEEKLLFQLNSPKYNIDYNLIKLSFNNDNLLACGSGDNYLYIYDYKQKILKYSLPGHTSTINDVAFHPVEDIVASCSSDHTIFLGEI	324	XP_002808871.1	100	324	0	U5 small nuclear ribonucleoprotein 40 kDa protein, putative	Plasmodium falciparum 3D7	ref|XP_002808871.1|	100	324	0	U5 small nuclear ribonucleoprotein 40 kDa protein, putative [Plasmodium falciparum 3D7]	5833.MAL8P1.43	2.2e-179	Haemosporida	GO:0000003,GO:0000122,GO:0000429,GO:0000430,GO:0000433,GO:0000988,GO:0000989,GO:0001076,GO:0001191,GO:0001196,GO:0001198,GO:0003006,GO:0003674,GO:0005488,GO:0005515,GO:0005543,GO:0005575,GO:0005622,GO:0005623,GO:0005634,GO:0006323,GO:0006325,GO:0006333,GO:0006338,GO:0006355,GO:0006357,GO:0006996,GO:0007154,GO:0007530,GO:0007531,GO:0007532,GO:0007584,GO:0008150,GO:0008289,GO:0009605,GO:0009889,GO:…	#N/A	ko:K12857	ko03040,map03040	M00354,M00355	#N/A	#N/A	ko00000,ko00001,ko00002,ko03041	#N/A	#N/A	Apicomplexa	A	WD domain, G-beta repeat
G2572.2	full-splice_match	mono-exon	G2572.2_ORF.1	MHKKLKLIYKVALYAKRKSHVLYSSKRNITFATFKNELNHICDSILKPNVIHYNILQIRKKRLYLSFPYHSHSEKKNDILINDSAYEDNECIYVKGERGIYINKKETINEKKKLETINKNFNEDNHMDINNDNTNCNSNSNSNSEYFENYIKEKKKNPSFEDIYHKIITNNTQINVEHINSITYNSKDNNLYTEMFQGNIENDTSNSNESKLTLKCNKIKEKNEALMKFLTEENDNIMIRNEKRFCDFLWVTTKSGKGGNPNYKKQRSKKLKGEGYGGHGGNVILKSKKSIYDLIKIEQKVKANNGEDFKENSRGKDGKDKIIFVPVGTIVRKRISCKIKNENNRKIYKSIFWYQFLNENEELLVARGGKGGISYSHFKKHDYRLPEKSETTLLELELR…	773	XP_001349281.1	100	773	0	GTP-binding protein Obg2, putative	Plasmodium falciparum 3D7	ref|XP_001349281.1|	100	773	0	GTP-binding protein Obg2, putative [Plasmodium falciparum 3D7]	5833.MAL8P1.33	0	Haemosporida	#N/A	#N/A	#N/A	#N/A	#N/A	#N/A	#N/A	#N/A	#N/A	#N/A	Apicomplexa	S	GTP1/OBG
G2574.3	full-splice_match	alternative_5end	G2574.3_ORF.3	MIKRYLKIYPSIYFTKHVYTAPEIDGSKDLLKKDYVFNQYVNKKEIFLNNKLKKGNCENEIKRIYYFKLWNAMVEHNFTLFENIIQQYLNEGYKYDEVIYSIMTHAYILNHKKKNENAYLVIEEMKRAFMHPIIIKINERMINCFLELELIFCEPSKSLWINVCRFIWESSIKLNRERRRKLKEKLNLLEPNQVLKLTKEDVKKLVKKEYEETLLSMMDTLSLDGEDPYDHILIDRKENYMKIENQKDGNFFPSNGNELTCLNNNHIYNDHINYLKGNIENDTSENVNSFMFSILNEGKNKTTEQEINYQDDYNLNNNDYMTKITNINSDNNIMMNMENEHMYETDEKDEHYESFDDAEDFDIQLLKKYYNLK	373	XP_001349279.1	100	373	0	conserved protein, unknown function	Plasmodium falciparum 3D7	ref|XP_001349279.1|	100	373	0	conserved protein, unknown function [Plasmodium falciparum 3D7]	5833.PF08_0029	7.3e-211	Haemosporida	#N/A	#N/A	#N/A	#N/A	#N/A	#N/A	#N/A	#N/A	#N/A	#N/A	Apicomplexa	#N/A	#N/A
G2591.4	full-splice_match	mono-exon	G2591.4_ORF.1	MIPLKEETNNMNIILDEKNNKKKKKKKKKINVMTDMKENTQVDKKKHISISNETSSVTIYSTDMKENVNNNINRNEEDPTINNDDKVVCSDILLNKEQTSNNITKEKKKEKMKKGKETKVKQKNVLSKNTNEKCVNTSEKCVNTIEKCVNTNEKCVNTNEKCVNTNEKCVNTNEKCVNTNEKCVNTNEKCVNTNEKCVNTNEKCVNTNEKIVNTNKKFVNTNKKFVNTNEKCVNTNEKCVNSYNVLNNHENVTINNNFNEEEYFKEFEQIGIKNNIIIKKINTIEDINKFVNKYENSLGYCNIYAYNNLLYEIYDKFSNCDIKRVKKLIKNYNKLTKKNLQKKIKCFESFYEICPTKYNEVLTCLFIQSVDILKAEDISNTFYFDNILNINKEENEHEN…	1016	XP_001349265.1	100	1016	0	conserved Plasmodium protein, unknown function	Plasmodium falciparum 3D7	ref|XP_001349265.1|	100	1016	0	conserved Plasmodium protein, unknown function [Plasmodium falciparum 3D7]	5833.MAL8P1.24	4.5e-303	Haemosporida	#N/A	#N/A	#N/A	#N/A	#N/A	#N/A	#N/A	#N/A	#N/A	#N/A	Apicomplexa	S	vestibular reflex
G260.4	full-splice_match	mono-exon	G260.4_ORF.1	MGFVKAEEFINHYMRVNKEIKELSNRKNEEFKFNIFIFYYNNIDSICTEHILHFHKNLKREINVFSYGVEKKEDLIKFFNKHNDIYSKNKDYYRDYFFQVILIGICSHINTDTSIYEDIEKFFSNLLSKTYLGYLKFFVIDNKRPFHEIFFNNDKWELVLNELEHNEIMTIYNNKKNNDKKKLYSKFYDNYYIVKEENKCLSLMVYPFIQCAGEDDASAIIFISSISLMSYLKTEQITYDYYNKEIKNLHNDSLNISNGHFLSFDSERGLLPMLSFISLNEALEIDERIYIYDHKNVKNTFNQIRTMCHIEIKDFTGNFRQLDLKKQNEILIKLKNFIKIIKPMNTLAWKRRTYVLYNSDSFYFLIILIHIYINRIKKMDTYLYNCLKTSDFLYNIYKD…	635	XP_001349566.1	100	635	0	conserved Plasmodium protein, unknown function	Plasmodium falciparum 3D7	ref|XP_001349566.1|	100	635	0	conserved Plasmodium protein, unknown function [Plasmodium falciparum 3D7]	5833.PFB0250w	0	Haemosporida	#N/A	#N/A	#N/A	#N/A	#N/A	#N/A	#N/A	#N/A	#N/A	#N/A	Apicomplexa	S	Encoded by
G2609.4	full-splice_match	alternative_3end5end	G2609.4_ORF.1	MTYQQNIYKHNKNEEKIDEIKEKLGLQFQLNKDSQDLMYIKEENKKKKLKKITDFKIEDEVNGTVKFINEEGAYIDIGCKTLAFLNLGHYNKDPNNFLNNRKKKKIEINDYIKNLKIRKIDILNNRIEVSVYDMQGEACLRILNQQETLREQNKYIPCSSFITHNYHMINYIKKYNELKKKKKNVYNLFEKNKQLDELRNVKDLKKEDFKSFILKYNELSSPNSNYQEMLEQNANNEQFLKEIGTDVTNNENNQFNVDFLRKKNKELKNEIQIFRDNLYTPMNNNNNNNNNNNKQCTNQTFDNHYMNNDKCHNDQDQNEYSISERYIYDQQDKYNTDEESINKMKEKLKYYDSLNIDNDMHNIEANEQNQSSLLYLKKNIHKIRRDVLEECNQNSHSED…	1347	XP_024328894.1	100	1347	0	conserved Plasmodium protein, unknown function	Plasmodium falciparum 3D7	ref|XP_024328894.1|	100	1347	0	conserved Plasmodium protein, unknown function [Plasmodium falciparum 3D7]	5833.MAL8P1.18	0	Haemosporida	#N/A	#N/A	#N/A	#N/A	#N/A	#N/A	#N/A	#N/A	#N/A	#N/A	Apicomplexa	J	Ribosomal protein S1-like RNA-binding domain
G2613.12	full-splice_match	alternative_3end5end	G2613.12_ORF.1	MNRKYFSSLFLFLISFVFESFVRSHGDLFNHFVTDIHDGELDKFITKNDIVLVMFYAPWCGHCKRLIPEYNEAANMLNEKKSEIKLVSIDATSENALAQEYGITGYPTLILFNKKNKINYGGGRTAQSIVDWLLQMTGPVFSHVEGNIEDVLKEKKINVAFYLEYTSEDNDLYKKFNEVGDKNREIAKYFVKKNDKHNKLFCFRTDEKKVEYDEKTPLEEFVTSESFPLFGEINTENYRFYAESPKELVWVCATYEQYNEIKEHVRLAAQELRKKTHFVLLNIPEYAEHAKASLGLTEFPGLAFQSNEGRYLLKNPKESLLNHNAIINFFKDVEAGKIEKSLKSEPIPEDDKNAPVKIVVGNSFVDVVLKSGKDVLIEIYAPWCGHCKKLEPVYEDLGR…	483	XP_002808883.1	100	483	0	protein disulfide isomerase	Plasmodium falciparum 3D7	ref|XP_002808883.1|	100	483	0	protein disulfide isomerase [Plasmodium falciparum 3D7]	5833.MAL8P1.17	2e-285	Haemosporida	#N/A	5.3.4.1	ko:K01829,ko:K09580	ko04141,map04141	#N/A	#N/A	#N/A	ko00000,ko00001,ko01000,ko03110,ko04131,ko04147	#N/A	#N/A	Apicomplexa	O	Protein disulfide isomerase
G2649.7	full-splice_match	alternative_3end5end	G2649.7_ORF.3	MFDYYKNKYKKGCLPYFLVIEIFSVIILGFIYVTFLDTRPYIGNSFIATDFFDRWGRYLYATERFNEIFGIPSKDVLRSRSKIERYEEDDVILINRFVDEDEYNAFLYIKKLMKDLKKYKLWNNYSVIPHVNEYNIVNKNEIDERIDNEIDTIKIFSKSNKNIMYDLWFKVMNNEKMKYYSLINILKNTYKELKIIYKIPRNLRKRRRNKCKNIIYMYGDFMELMLNEMFEDWFNEGDFFLDEFKLLINSNRIAWKALMNHIQCTCKNIMTEGLEEVIRKKNEKRSSNNIKKSSEKRKRRNRNENTKCAEKKNIDNYKEKVFLLKYNQYLSFNYKDSVDTELNMDEKEKRFKVKRRKHKKGKLRGTHMENENMKECMKQKEKNLNETLLNNPDLYKSES…	961	XP_002808892.1	100	961	0	DnaJ protein, putative	Plasmodium falciparum 3D7	ref|XP_002808892.1|	100	961	0	DnaJ protein, putative [Plasmodium falciparum 3D7]	5833.MAL8P1.204	0	Haemosporida	#N/A	#N/A	#N/A	#N/A	#N/A	#N/A	#N/A	#N/A	#N/A	#N/A	Apicomplexa	O	DnaJ protein
G2661.2	full-splice_match	alternative_3end5end	G2661.2_ORF.1	MLLFAFLFNKFLLSQNINCQNTLPNKTLINNYTQRKTLKSRCLAELENSYNTHCHNDPELKKIIDQLNQGELNTYQQSNDTCNQLHELLEKNETKTKSRNSEQVLSKIEKKFLKTYEKFLTDKNRIMIISDIYTNEYYKSNDKNNKSCECANNKKSSNKLSLSNKVNDNYLDNLKTRCVGSVGACALSSAATEFAGNVAAASAVKSFIQGAISKTFISKVYEALAGINLLSESNIVSATSSISAFSAPESFFAASFANSAFFSYGISAVFLILISVIFVLLYIWMRKRRKRSWKHEYKKHLCT	303	XP_002808742.1	100	303	0	stevor	Plasmodium falciparum 3D7	ref|XP_002808742.1|	100	303	0	stevor [Plasmodium falciparum 3D7]	#N/A	#N/A	#N/A	#N/A	#N/A	#N/A	#N/A	#N/A	#N/A	#N/A	#N/A	#N/A	#N/A	#N/A	#N/A	#N/A
G2664.9	full-splice_match	alternative_3end5end	G2664.9_ORF.1	MKFHCVEYYSEENHIQNTTNVRLIRRKFLNLLSITGILLVVVLNNIIICDKSETNDAGVFNIYRRNLSETESVEHSGLSNTSEDVELENGLEENNNNNNISCDLEGSNSEDEVKYNDVTTKRKCDNINYNDLSKQLTLEELHSVLDDLEKSTTKEDLYNIWNQVLGIAKDGFDGMLTELSYYVEEYLHEYEYERYHYFGGRKPVSMKNVRETWYKSMHDIGEALSSTDVKNTLDFYSFVKSGASIDEMKNFIYEFIKYYDTLKNDLFNTHKKIFTEWMKELQGLEK	286	XP_002808740.1	100	286	0	Plasmodium exported protein (PHISTa-like), unknown function	Plasmodium falciparum 3D7	ref|XP_002808740.1|	100	286	0	Plasmodium exported protein (PHISTa-like), unknown function [Plasmodium falciparum 3D7]	5833.PF10_0015	7.8e-11	Eukaryota	GO:0005575,GO:0005622,GO:0005623,GO:0005737,GO:0005829,GO:0006139,GO:0006163,GO:0006637,GO:0006725,GO:0006732,GO:0006753,GO:0006790,GO:0006793,GO:0006796,GO:0006807,GO:0008150,GO:0008152,GO:0009117,GO:0009150,GO:0009259,GO:0009987,GO:0019637,GO:0019693,GO:0033865,GO:0033875,GO:0034032,GO:0034641,GO:0035383,GO:0043603,GO:0044237,GO:0044238,GO:0044281,GO:0044424,GO:0044444,GO:0044464,GO:0046483,GO:…	#N/A	#N/A	#N/A	#N/A	#N/A	#N/A	#N/A	#N/A	#N/A	Eukaryota	I	acyl-coa-binding protein
G2665.1	full-splice_match	alternative_3end5end	G2665.1_ORF.1	MEIFYNKNLKTYKYNLYSTDINVKRMKCGITCRSFIFMSLSLCVISLFYISLLNIHEGNIVPSTKNIEIISRNLCEIENGNNEKRQNIMNRLDQTNESSKNSNNNKQITLENKPYNDMSKNLTEKELYDILNSLEECPPKEDLINIWHHALRAGKGFDNVVNELKALIQKYLDNDFYNTCCCTKKELVYRSIWEKNCFEFYTDVAYELVKYSNGFFELINGKHTLDDILEYIYSFLEQFKILKKELYEKYKKILLKKMN	259	XP_002808739.1	100	259	0	Plasmodium exported protein (PHISTa-like), unknown function	Plasmodium falciparum 3D7	ref|XP_002808739.1|	100	259	0	Plasmodium exported protein (PHISTa-like), unknown function [Plasmodium falciparum 3D7]	5833.PF10_0015	2e-34	Eukaryota	GO:0005575,GO:0005622,GO:0005623,GO:0005737,GO:0005829,GO:0006139,GO:0006163,GO:0006637,GO:0006725,GO:0006732,GO:0006753,GO:0006790,GO:0006793,GO:0006796,GO:0006807,GO:0008150,GO:0008152,GO:0009117,GO:0009150,GO:0009259,GO:0009987,GO:0019637,GO:0019693,GO:0033865,GO:0033875,GO:0034032,GO:0034641,GO:0035383,GO:0043603,GO:0044237,GO:0044238,GO:0044281,GO:0044424,GO:0044444,GO:0044464,GO:0046483,GO:…	#N/A	#N/A	#N/A	#N/A	#N/A	#N/A	#N/A	#N/A	#N/A	Eukaryota	I	acyl-coa-binding protein
G2669.1	full-splice_match	alternative_3end5end	G2669.1_ORF.1	MISYNFKLFIFSIILGTLSLIYNNDYERLYKNKKYKNILYVPTNFRSLAEVSLERRTNHIQQNYEFREHGNTNETKYKKNKYPKDDAKTKQKILKVTEKENTGTPNYRKYKKGTYDKEKEEKSNRSPHSLKYLELQRKLYNNFYVKSEMDFHNLSDKSNDNFYECAYENKLYDTLYLSNKVHDNYLDNLKSGCAGGIGVCALSFTVTKIAGSTAAANALITNVYTSVALNQLSQTLVGLNLFFESVIQTAITSGKISIINSSMATKAATDVSGAFGPYGIAIYVIIAIIVVLIILYIWLRKTRKNSWKHECKKYLCK	317	XP_002808736.1	100	317	0	stevor	Plasmodium falciparum 3D7	ref|XP_002808736.1|	100	317	0	stevor [Plasmodium falciparum 3D7]	#N/A	#N/A	#N/A	#N/A	#N/A	#N/A	#N/A	#N/A	#N/A	#N/A	#N/A	#N/A	#N/A	#N/A	#N/A	#N/A
G268.67	full-splice_match	alternative_3end5end	G268.67_ORF.2	MNGHTHILNLNNKNENFLVVRRLMNDEKGEGGFTSKNKENGNNNRNNENELKEEGSLPTKMNEKNSNSSDKQPNDISHDESKSNSNNSQNIQKEPEEKENSNPNLDSSENSSESATRSVDISEHNSNNPETKEENGEEPLDLEINENAEIGQEPPNRLHFDNVDDEVPHYSALRYNKVEKNVTDEMLLYNMMSDQNRKSCAINNGGCSDDQICININNIGVKCICKDGYLLGTKCIILNSYSCHPFFSILIYITLFLLLFV	261	XP_002585389.1	100	261	0	merozoite surface protein 5	Plasmodium falciparum 3D7	ref|XP_002585389.1|	100	261	0	merozoite surface protein 5 [Plasmodium falciparum 3D7]	5833.PFB0305c.1	1.7e-68	Haemosporida	#N/A	#N/A	ko:K13842	ko05144,map05144	#N/A	#N/A	#N/A	ko00000,ko00001	#N/A	#N/A	Apicomplexa	S	Merozoite surface protein 5
G269.5	full-splice_match	mono-exon	G269.5_ORF.2	MDVHVNQLKNISPIDGRYKRSCQEVSEYFSEYALIKYRIIVEIKWLLFLNDKEYFFPKVSEKSLSNITSIMELINDNDILRVKKIEEETNHDVKAVEYFIREKLESLKNEEITKVIPYVHYLCTSEDINNIAYGLCLYNCIHNIIIPNIQNIIDKLKEFSFNYSDVSLLSKTHGQPASPTTFGKEMSNYYYRLYKHINKLKNIEIYVKFNGAVGNFNAHKVCDPNIDWIDNIKYFIETYFNLHFSLYCTQIQDHDYICEISDTLARLNYTLIDLSVDMWLYISSNVLKLKVIQKEIGSSTMPHKVNPIDFENAEGNLHLANSLFKLFSSKLPISRLQRDLSDSTVLRNLGSSFAYSLISYKSLLRGLNKIDVDQNVMNEQLNQNWCTLAEPIQIIMKKY…	471	XP_001349577.1	100	471	0	adenylosuccinate lyase	Plasmodium falciparum 3D7	ref|XP_001349577.1|	100	471	0	adenylosuccinate lyase [Plasmodium falciparum 3D7]	5833.PFB0295w	3.4e-274	Haemosporida	#N/A	4.3.2.2	ko:K01756	ko00230,ko00250,ko01100,ko01110,ko01130,map00230,map00250,map01100,map01110,map01130	M00048,M00049	R01083,R04559	RC00379,RC00444,RC00445	ko00000,ko00001,ko00002,ko01000	#N/A	#N/A	Apicomplexa	F	Belongs to the lyase 1 family. Adenylosuccinate lyase subfamily
G2704.1	full-splice_match	alternative_3end5end	G2704.1_ORF.1	MKMYNLKMLLFTFLINTLALPHYDNYQNSHYNINLIQYRAQRTTINSRLLAQTKNHNPHYHNDPELKEIIDKMNEEAIKKYQQTHDPYKQLKEVVEKNGTKYTGGNDAEPMSTLEKELLETYEEVFGNDNHMLKSGMHPNDDDISDTSSSCECTDIDNAKLAKTKGRDKYLKHLKGRCTRGIYFCSVGSALLTTIGVCATKAALIAKFAEVPKNCIYTISILDMLTYESMSSALKALSIQACASDLAGTAASAAMGIFYPCGIAALVLLILAVVLIILYIWLYRRRKNSWKHECKKHLCK	300	XP_001351884.2	100	300	0	stevor	Plasmodium falciparum 3D7	ref|XP_001351884.2|	100	300	0	stevor [Plasmodium falciparum 3D7]	#N/A	#N/A	#N/A	#N/A	#N/A	#N/A	#N/A	#N/A	#N/A	#N/A	#N/A	#N/A	#N/A	#N/A	#N/A	#N/A
G2716.19	full-splice_match	alternative_3end	G2716.19_ORF.5	MSFYNCSDYNFNKDQLCNKNVYSEIKIIAPFHKNVEESKKINYNLKTWLSRCLIIAQTIILVYTYLFHLNVLSCNINSDSISCKGIIRNLSEPCKVNEKSHETFIDRVFYGTKKKKDGSNKNKKLFNWELCKYHISNRLGKAKEYSIGGVNYEKWDLYSIKNENYNESGGRNHEMFSTVISSKSGFRKKKVKLFIKKVPLNSWIELYNKMDIYHGEFLDGAENFVMEAMVSLFLNKYHPGITPKFYNLLYESENDYSELKGLNELMFCDIDIFKNELIKIRNRNKKGYVVMIWEFFGQNLKEFLHSEKENLVITKERKKILFECLKLINKLHKAGLTHLDISPENILIGENYEMRLCDFGKTTPLYVLNNIDEHNKGHLQRFRSYIPYVGKTKYAPPEC…	521	XP_001351895.1	100	521	0	serine/threonine protein kinase, FIKK family	Plasmodium falciparum 3D7	ref|XP_001351895.1|	100	521	0	serine/threonine protein kinase, FIKK family [Plasmodium falciparum 3D7]	5833.PFI0100c	0	Haemosporida	#N/A	#N/A	#N/A	#N/A	#N/A	#N/A	#N/A	#N/A	#N/A	#N/A	Apicomplexa	T	Serine Threonine protein kinase, FIKK family
G2716.4	full-splice_match	alternative_3end5end	G2716.4_ORF.1	MSVLDVVENTSGTNFSINSDNFFPYFQRINKLNTEENRDLIFSELLKKKCIKEYYDLNYINDIFDYINLLWFERYFLEHLCNSQLGVLFYTYADESCKNDDNINVFEMHISEDTCNNFIKYHNEEDNKNDESCLSKKKRKDTFINNFSWNKYMKNILKLYEKDITKYYKHKRLFYIKYNCNVFDIKMLMNSKICFIKGYNEPNICSYYNTFDNMFEFKNEYRYIYENKSDNFRYEFIEEDENEINEQGKNNFNDDDNCYCNDNEYNEYKDNNTNKYSIVCNELNKYYNFLDMEEYLSNKKYYSLYCSTCKDYFCDISTDETDDDEIFYPALSELESDEEYYIADQNINPNLDTSLIKHINNNNVTKLLDKHNHVNINKSTDINKIDIFHFISPIIFFLL…	411	XP_024328907.1	100	411	0	probable protein, unknown function	Plasmodium falciparum 3D7	ref|XP_024328907.1|	100	411	0	probable protein, unknown function [Plasmodium falciparum 3D7]	#N/A	#N/A	#N/A	#N/A	#N/A	#N/A	#N/A	#N/A	#N/A	#N/A	#N/A	#N/A	#N/A	#N/A	#N/A	#N/A
G2723.2	full-splice_match	alternative_3end5end	G2723.2_ORF.2	MVSIMLILYFYLIILFIIKSNIFSELYTYNITLRHLNEYSLEDEKYGENFFSRIVNKIHKGKKSKDAITKYIKEIIYKNKLCKKINFCKDFSSDEKDDEITNVRKEEKNIKEIKNCSFLPNYISDNFEKGISYKNKLEEEYMSVENVFNWELGKESLKKRLGCTNNFQINGVYYENWILKNINFRNSSNSHYSPKNVYKGIIPMNNNYNVDEVYVFIKKIPINKWLNQYEKMELYNGEYILKGENYVMEAVVSAFLSEYHPGISPHFYTLLYEPLDYNENGNENGNENGNGDENGNENGNENGNENGNENGNENGNENGNGNGVENGNENGVENGNENGNAIRSYENNIPNLNVFNDILKEQNKHKSIGNIVMVFEFFGEDLDCFMNRMCIKGYSTLGR…	621	XP_024329008.1	100	617	0	serine/threonine protein kinase, FIKK family	Plasmodium falciparum 3D7	ref|XP_024329008.1|	100	617	0	serine/threonine protein kinase, FIKK family [Plasmodium falciparum 3D7]	5833.PFI0125c.2	0	Haemosporida	#N/A	#N/A	#N/A	#N/A	#N/A	#N/A	#N/A	#N/A	#N/A	#N/A	Apicomplexa	T	Serine Threonine protein kinase, FIKK family
G2736.9	full-splice_match	mono-exon	G2736.9_ORF.9	MKNNSFFGSSINTQNDLNKNNMNNNNNNNNNSNSFFGSAFGKTNELNKGSNPFFGNTTTVNNDLTKSTGLFGTTTNSTTIGGINNNATSNAFNPNLFSAAKKEVFPGFSTGIIGNNTSNNSNIFKKSTLGSSIALGSQLNEGRATESGLFSKEQLEAAKQIFANSSSSLSSFNNKMGTGTTSNTAINTNTTTNTTTTNNNNNNNKLTFSGGFSSSSSTFAKSNVNPFQTMALQATTQNDKSSSFLKSNNNNNNVFHSSSDPNKLNTTPSPFGLSSIGNLNTNNKLNSFPDFSQANKTFLQNDSLFSQKNNNSIFGNTANNTATSTGVAKPLVTNFNSPFSAFGKTNTSDIFKTNTTASTTNATATATPAPFGSAFGAQKNNDSLFGNNAFKLSTEVKSN…	1271	XP_001351909.1	100	1271	0	nucleoporin NUP138, putative	Plasmodium falciparum 3D7	ref|XP_001351909.1|	100	1271	0	nucleoporin NUP138, putative [Plasmodium falciparum 3D7]	5833.PFI0170w	0	Haemosporida	#N/A	#N/A	#N/A	#N/A	#N/A	#N/A	#N/A	#N/A	#N/A	#N/A	Apicomplexa	#N/A	#N/A
G2738.3	full-splice_match	alternative_5end	G2738.3_ORF.1	MGDMEKQYMIHIKEFIQTFCFAKNVEIIMDESNLKTNVKTHKENNCKVINIYSCYAIWLCMNEIYPSWFDISIHPAQFETEIDAYECLLKYLNEYHEKKYEKITKQILDKLSALTINEFIDIYSLVILAALVSDDKQKHINNILSVSHETQKYIHNVVEHLDKEESDNEEKGLSEQNSKDNTVINESLRTEIKQLKEKVKYFEMENDNLNNCITEKNKIIEEDKEKMNNLQKQINAACEKTKNQYMNQIEEHEKKINELQNNLEKQMKDKLHIENDLKNKIKELEDEQNILKQENANIDILQNKINTYKEKLESMMTIQNINKELEDKLKENTQKMVDMEGEMEKLKIETTNIKIYKDKCADLDADLVNVKTENEKLKQELSEKNKIVQQLKNDLDMKT…	760	XP_024329010.1	100	760	0	conserved protein, unknown function	Plasmodium falciparum 3D7	ref|XP_024329010.1|	100	760	0	conserved protein, unknown function [Plasmodium falciparum 3D7]	5833.PFI0175w.1	3e-163	Haemosporida	#N/A	#N/A	ko:K16536	#N/A	#N/A	#N/A	#N/A	ko00000,ko03036,ko04812	#N/A	#N/A	Apicomplexa	Z	microtubule binding
G2807.1	full-splice_match	alternative_3end5end	G2807.1_ORF.2	MKFIIVLLLFFFFKVIDRVICVTPQKLICLKEDVYLGDFFFFLKRKKYIMYDVNIGEGFNLQKEIFYRLSLVIYNLNKKDKINIYYLVLPPWCYVTHWNIRKGNNLRWEFFFNTDIMKKVIPIIEYEEYEKLYGNYSDIMINSKYILDNYKEKSFLILPFEECNINVNRFKQFCKKCEHKYNVLYSGYCTTINTKQSECYSYNMISNYFITSILENLFLYNITSVLIKQSTNILVPFVNELYQSNLEDILLFNNKLLSYGNNYISNILKTNHYISSHLRYTDFKYISRYNVPPIHIALLKLLYIMFINNCRIIFIASDEKVEIQKVINKDFHQYKKHFYFYNNQNNLHEGEFSIIEQWICTRSYIFIGNIFSRFTMNINWERHLINKGQINQNIDLCSY…	469	XP_001351964.1	100	469	0	GDP-fucose protein O-fucosyltransferase 2	Plasmodium falciparum 3D7	ref|XP_001351964.1|	100	469	0	GDP-fucose protein O-fucosyltransferase 2 [Plasmodium falciparum 3D7]	5833.PFI0445c	1.9e-269	Haemosporida	#N/A	2.4.1.221	ko:K03691	ko00514,map00514	#N/A	R09295	#N/A	ko00000,ko00001,ko01000,ko01003	#N/A	GT65,GT68	Apicomplexa	G	GDP-fucose protein O-fucosyltransferase
G2808.13	full-splice_match	mono-exon	G2808.13_ORF.1	MVPEETTYWDSNVITPGTEFMHELSIALKYFIEHKITNDEKWKNVVVIFSDSNVCGEGEHKIFNFIKSQRAQPGYDPNTRHVIHGMDADLIMLSLASHEPYFYILREIIDLDPKSEEKEKTKKKEYVGMLKSYDDLHFCTRYAKKEKKLFNKYNDPNYANVTISKNASLNYEYWNELQILDLTILREYLLKDLFFDTSFNMERCLDDFIFICFFCGNDFLPHLPSISIAGGSIDQLILLYQKVLPTLGDYLINEGSINLKSFTKYISFIAEVERETFVSQYDFKKKREKRELQQKDSLKRAKCVDDPTDQVLQYLEKSDVNNKTNKAQQGEINTHKEPNSMLPNKSENITTPATSLVSKKMLYESKIQSMQPMRNIKYKDKKGEKSINFLVRPVSNVEK…	1147	XP_001351966.1	100	1147	0	exoribonuclease, putative	Plasmodium falciparum 3D7	ref|XP_001351966.1|	100	1147	0	exoribonuclease, putative [Plasmodium falciparum 3D7]	5833.PFI0455w	0	Haemosporida	#N/A	#N/A	ko:K12619	ko03008,ko03018,map03008,map03018	#N/A	#N/A	#N/A	ko00000,ko00001,ko01000,ko03009,ko03016,ko03019,ko03021	#N/A	#N/A	Apicomplexa	AL	XRN 5'-3' exonuclease N-terminus
G2811.4	full-splice_match	mono-exon	G2811.4_ORF.4	MEVITEKPKVQFNFYDEQNNSYNNSTDYPEFSKDSNIDYQPYVYTNRKFPLDKNSELRRKESPSRKPGLCVDEICTCGFHRCPRIIKSIPFEGESNYRSEFGPKALPELPPQIYMKPPKPLPFEGQTNYRSEFGPKPLPELPPQIYMKPPKSLPFEGETNYRSEFGPKPLPELPPRIETKLVKPLPFEGESNYRSEFGPKPLPELPPQIYMKPPKSLPFEGETNYRSEFGPKPLPELPPQIYMKPPKSLPFEGETNYRSEFGPKPLPELPPRIETKLVKPLPFEGESNYRSEFGPKPLPELPPQIYMKPPKSLPFEGETNYRSEFGPKPLPELPPQIYMKPPKQLPFEGESNYRSDYGPKPLPELPPRIEMKLPKSLPFEGESNYRSEFGPKPLPELPP…	489	XP_001351967.1	100	489	0	subpellicular microtubule protein 1, putative	Plasmodium falciparum 3D7	ref|XP_001351967.1|	100	489	0	subpellicular microtubule protein 1, putative [Plasmodium falciparum 3D7]	5833.PFI0460w	6.1e-64	Haemosporida	#N/A	#N/A	#N/A	#N/A	#N/A	#N/A	#N/A	#N/A	#N/A	#N/A	Apicomplexa	S	Microtubule associated protein SPM1
G2813.2	full-splice_match	alternative_3end5end	G2813.2_ORF.1	MFRDLSFYVLTIILFFFNMTKWIGIDGNLNISNDKIENTYISIDKNNINEFINVKENQFFFNMNCKTSMMFNNMKNYMLNKVYTSLDIFRSEDVSSSDIETIEDIIERTWERENKEFIFTTKRLIKQYTDSNLFILQIGLNSVAPLILDKPDNGIFIEEDIEICKNYFLHKPNKCFLYLEGVEFYCKKKTITNNKNEGSSNIFKSKKEDIFDTLDLISKIYQKKNNEVIDVLIVNHKYPVALLYYIYPYLDSSTLVILMDNLNHQMKTAIFEYYDFIGEADFSKSFEKKFFNLYKSEQKKKKEQSSNNIKKVEKQKNYNVDNDGNTTNNDHKNENENYHILNEYYNEKTKKYEANEKIYIYNKMKQSPFYVITLNPKSIMNPPQNRYKIYISNEYTSSY…	604	XP_001351968.1	100	604	0	conserved protein, unknown function	Plasmodium falciparum 3D7	ref|XP_001351968.1|	100	604	0	conserved protein, unknown function [Plasmodium falciparum 3D7]	5833.PFI0465c	5.2e-307	Haemosporida	#N/A	#N/A	#N/A	#N/A	#N/A	#N/A	#N/A	#N/A	#N/A	#N/A	Apicomplexa	#N/A	#N/A
G2820.17	full-splice_match	alternative_3end5end	G2820.17_ORF.4	MSESELQQLQVLCEAMYCGNKEEQNQAHTILLPLVNNVMNVSKLKNILGSTNHVHTLIFTTSGLLQLITNEWNKIDQKEKDELKEFVISYLYNKGVDLLNLSTNILGNFVRLYVRIVKLSWLENTNYSLITKQVEYFLNSVTSHWIIGLYIYAALIEDMHPQCGVNSAKSRRCAISFRDYVLKDIFKVGIETLEEFVKGSIRIELRIEENRLLIKVLELIYNSLSFDFMGTMINDESSDENISLMIPQSWDIFNEKNIPKLFFDMYELCMSEEDDIRNCCGKYCLRSLILLGSLRKTFFTNEKQKVHYMNEFLGGINKIIEKKIGLNDEDCFHEMCRLIGKIDTSVRLQELSTYSNFLSWCHNIYLFTMDGMKNWKYLCNSKHYLLGIWSNMLNIIPPK…	1198	XP_002808926.1	100	1198	0	exportin-7, putative	Plasmodium falciparum 3D7	ref|XP_002808926.1|	100	1198	0	exportin-7, putative [Plasmodium falciparum 3D7]	5833.PFI0490c	0	Haemosporida	#N/A	#N/A	ko:K18460	#N/A	#N/A	#N/A	#N/A	ko00000	#N/A	#N/A	Apicomplexa	UY	nuclear export signal receptor activity
G2846.6	full-splice_match	alternative_3end	G2846.6_ORF.6	MSNYQNLKCSELKDLLAKRGLPSHGKKNELLERLLKHEEKDNINSLSSSYILDNSNINNDDNKNNNFSFQNNASNNSLNLQSSSNLIFEKKTVDSFGKVDDNNKKTIPSVNNKEDSNNKIGLNKMKNYIRNILTINSNTPNSTYDKNNGTNDHKNNPNKDSNDQKSKIVIQEITFNDVSSSSQNTLQRNIISTDDNDSYLSEEKKRELRRKRFGVVNTDDALESRAKRFSIVTHKMEEENKRKRAERFGLNVVKMNDFEKKKKRAERFGLLQDSEKLKARALRFGITQ	288	XP_002808931.1	100	288	0	SAP domain-containing protein, putative	Plasmodium falciparum 3D7	ref|XP_002808931.1|	100	288	0	SAP domain-containing protein, putative [Plasmodium falciparum 3D7]	5833.PFI0610w	1.7e-82	Haemosporida	#N/A	#N/A	ko:K18732	#N/A	#N/A	#N/A	#N/A	ko00000,ko03019	#N/A	#N/A	Apicomplexa	S	Putative DNA-binding (bihelical) motif predicted to be involved in chromosomal organisation
G2877.6	full-splice_match	alternative_3end	G2877.6_ORF.2	MILYYIMLNIRRKILNNVLRNHTEIFYFTLINKKDVSYDTLAGIPWMSHSRITKITERVCEEGPYDKITWEKLSERIYKISNSFNMKEIGRILYAYSKVRYRDIRIIYKLIEHIKNKEISNIDLLSCAHVCHALNNLNYVDKNLFEIFLNKIKNIKIIDINSVINSIVTKSNTCSNYSFPIVLILSAYTKHCNDSHMRKYSLELLIYFLEHFNKYKKECTPQGLAMLLNSFSQIMKPSPEFFREEQEELKKISVHEYKKDHLYMNDDDNTVNKPFIKNKLIHINYKNNYVRSEDCIKMDKAKKNLQEGTFGVGEYVKVVSQEITDKKNNNMSNNNNNNNNDSYNNNNSYNNNNSYNNNDSYSYNNNNSYNNILNTCVKDPNYNSTHDENICSETHNYID…	727	XP_001352025.1	100	721	0	heptatricopeptide repeat-containing protein, putative	Plasmodium falciparum 3D7	ref|XP_001352025.1|	100	721	0	heptatricopeptide repeat-containing protein, putative [Plasmodium falciparum 3D7]	5833.PFI0750c	2.5e-308	Haemosporida	#N/A	#N/A	#N/A	#N/A	#N/A	#N/A	#N/A	#N/A	#N/A	#N/A	Apicomplexa	#N/A	#N/A
G2879.6	full-splice_match	mono-exon	G2879.6_ORF.2	MYNNFNTNTHDELVEKYYVESMFQVDQNKDDIYYPYKLPIYMSGLVICCKDFSIYKTFVKMINQNKLIRKYRCLINNPFVFVKNEMDNSIINNNNNNCEVKKKKYTYEKGNYYNNINKEIYNQTSNTYLLNKDSLYAQKNISDLFPFHNFFDNNSYSSTYWNYLTELKLNELNDIEKGKKKTIYNNNHNNIKNYKYQSNKLTDRKFKYLNDHRKREEIKREYFISTLFKKSEPIKCLNHFYNTFFKNNNKENILNLKTNTQIKQRDNKIINNNENLLDELTHKIILHNSKDMLKNNKITYPLNILFNEGSFFFFHDTIDKYSFPFSIIYNIVNYKHYLENKKSQYFKNDININNYLETFKDIYLVDFILLDNPKPDLIRFFFSEINTPIINDNIFQINV…	565	XP_001352027.1	100	565	0	conserved Plasmodium protein, unknown function	Plasmodium falciparum 3D7	ref|XP_001352027.1|	100	565	0	conserved Plasmodium protein, unknown function [Plasmodium falciparum 3D7]	5833.PFI0760w	2.4e-242	Haemosporida	#N/A	#N/A	#N/A	#N/A	#N/A	#N/A	#N/A	#N/A	#N/A	#N/A	Apicomplexa	#N/A	#N/A
G2895.3	full-splice_match	mono-exon	G2895.3_ORF.1	MTSEENINYNSNNSNENSVQDKKSVEEHNIDDKSLRDEDNKSIKEGNNNNNTNTNTDNNNNNNNNSSNISIKGDEEEHDEKSLGEDNKSVKDDESEAEKLRRLIAPLSKEQLIDILATSALIHEDIREKCNEAVASSPSTRRLMVRNIPFSTRDEQFLKYFESFGEIEDGIIVREKEGRSKGYGFVTFKYVESVQKCLKSSHTLDNKELQVRLVADPFTDHYQNKLFVRNLSQKTNVSTLRSIFEKYGKLEECVIIHDNEGKSKGYGFLTFSSPREAFKVMQQPERIIDNRVVFLHFAVSQNLKKYQNNQNYVKKNQNFNYYQKNNLNNRNNFVRRTPMYHHENEAPNTFNYPVSFVPNVYTNVPHGYQLNYPGNLDSFNAFYNNPRY	388	XP_001352039.1	100	388	0	RNA-binding protein musashi, putative	Plasmodium falciparum 3D7	ref|XP_001352039.1|	100	388	0	RNA-binding protein musashi, putative [Plasmodium falciparum 3D7]	5833.PFI0820c	5.3e-180	Haemosporida	#N/A	#N/A	#N/A	#N/A	#N/A	#N/A	#N/A	#N/A	#N/A	#N/A	Apicomplexa	A	RNA recognition motif
G2903.64	full-splice_match	alternative_3end5end	G2903.64_ORF.1	MKQIRPYILLLIVSLLKFISAVDSNIEGPVIGIDLGTTYSCVGVFKNGRVEILNNELGNRITPSYVSFVDGERKVGEAAKLEATLHPTQTVFDVKRLIGRKFDDQEVVKDRSLLPYEIVNNQGKPNIKVQIKDKDTTFAPEQISAMVLEKMKEIAQSFLGKPVKNAVVTVPAYFNDAQRQATKDAGTIAGLNIVRIINEPTAAALAYGLDKKEETSILVYDLGGGTFDVSILVIDNGVFEVYATAGNTHLGGEDFDQRVMDYFIKMFKKKNNIDLRTDKRAIQKLRKEVEIAKRNLSVVHSTQIEIEDIVEGHNFSETLTRAKFEELNDDLFRETLEPVKKVLDDAKYEKSKIDEIVLVGGSTRIPKIQQIIKEFFNGKEPNRGINPDEAVAYGAAIQA…	652	XP_001352050.1	100	652	0	heat shock protein 70	Plasmodium falciparum 3D7	ref|XP_001352050.1|	100	652	0	heat shock protein 70 [Plasmodium falciparum 3D7]	5833.PFI0875w	0	Haemosporida	GO:0000003,GO:0000082,GO:0000166,GO:0000278,GO:0000323,GO:0000974,GO:0001655,GO:0001664,GO:0001822,GO:0001910,GO:0001912,GO:0001914,GO:0001916,GO:0001917,GO:0002682,GO:0002684,GO:0002697,GO:0002699,GO:0002703,GO:0002705,GO:0002706,GO:0002708,GO:0002709,GO:0002711,GO:0002819,GO:0002821,GO:0002822,GO:0002824,GO:0003008,GO:0003674,GO:0003676,GO:0003723,GO:0003824,GO:0005102,GO:0005488,GO:0005504,GO:…	#N/A	ko:K09490	ko03060,ko04141,ko04918,ko05020,map03060,map04141,map04918,map05020	#N/A	#N/A	#N/A	ko00000,ko00001,ko03110,ko04131,ko04147	1.A.33	#N/A	Apicomplexa	O	Belongs to the heat shock protein 70 family
G2905.34	full-splice_match	alternative_3end5end	G2905.34_ORF.1	MSINRYNYKTMNSLLKDKIPQHFDILPHTTIKCIIHPSVIFTILDAYLRRDEDQTHVIGTLMGSVIDTNLVEISDCFVDKHSLNEGGFLQIIKDHHETMYELKQKIRPRDQVVGWFCSGSELSELSCAVHGWFKEHNSISKFYPHTPLNEPIHLLVDASLESGFLNIKAYVQLPISLVKDYFVHFHEIQTELLPCNVERADVSLVKGNIHAHKDNHTNNLEHNHNNNQIDMNELSLKKLLIMLKQCKSYVQDVIDQKKKGNISVGRYLHKVLSNDTFLTLEKFDSINESVLQDNLMISYLSNLANLQFLIAEKLNSSSLQ	320	XP_001352054.1	100	320	0	eukaryotic translation initiation factor 3 subunit F, putative	Plasmodium falciparum 3D7	ref|XP_001352054.1|	100	320	0	eukaryotic translation initiation factor 3 subunit F, putative [Plasmodium falciparum 3D7]	5833.PFI0895c	3.6e-182	Haemosporida	#N/A	#N/A	#N/A	#N/A	#N/A	#N/A	#N/A	#N/A	#N/A	#N/A	Apicomplexa	J	Belongs to the eIF-3 subunit F family
G2909.14	full-splice_match	mono-exon	G2909.14_ORF.6	MNEDAMKILNKCSGEKKKGEDLNSCNLLEYYKTKYSSIDIEKAKLILKEQFLIPDFREKQLECLNSIKRFEHVLNIMPTGGGKSLIYQVLPLIIEGISIVISPLISLIQDQIISLRNKKIVAETINSSLNKKENERILDILKSQDLGNLKVLYITPETATSGYFIDILYELYINKKISLISIDEVHCISTWGSDFRKSYRNLNKILDICPYVRTYCCTATATKFVEKDIIRNLNFYIFNKDCDNNINNNNINNNNNIHNNNKYDDHNNNCKVLNIVRTSFNRPNLKYIIIYSDLIKDEKKNSVCDIINEKRNKGKIGIIYCFKRNTCDEISKYLREKGIQALSYHAGLTNNTRKRIQQKWISGKTNILVATIAFGMGIDRKDVSFIIHYNLPKSIENYY…	728	XP_001352057.1	100	728	0	ATP-dependent DNA helicase Q1	Plasmodium falciparum 3D7	ref|XP_001352057.1|	100	728	0	ATP-dependent DNA helicase Q1 [Plasmodium falciparum 3D7]	5833.PFI0910w	0	Haemosporida	#N/A	3.6.4.12	ko:K10901	ko03440,ko03460,map03440,map03460	M00295,M00414	#N/A	#N/A	ko00000,ko00001,ko00002,ko01000,ko03032,ko03400	#N/A	#N/A	Apicomplexa	L	DNA helicase
G2910.3	full-splice_match	alternative_3end5end	G2910.3_ORF.7	MEYVPGEKEALNTYKLSKFKIGENKIMEDISEGNKKNEIIANEKGGNENTKKKNKNTTSLFKRFKIFGKTKNAPKGEVSDLKKNDENNSIEVVNLLDLSKDDENKSINMNSNDYSNDNDINNENNNNNDHNNENNNNNDHNNDHNNDHNNDNNNNNNNNDHNNNSDNSNDNNNVNHKLLSEFLKNSNNTHVNNDDDNIENSRMNKIKNSISIGNGSKINDKSVTSINTDESTTKVQAESNIISSKRTTRDSALINSDMLGKNFEKDINKKRESVKIDSDNMSIDIEKSVIPRISEKRDSLLNHIVKMPLKYAYKNGLSPRNSTARSEDKDDKNNDNTKDDNIKDDNIKDDNIKDDNIKDDNIKDDNIKDDNIKDDNTKDDNIKDDNIKDDNTKDDNIKD…	737	XP_001352058.1	100	737	0	conserved Plasmodium protein, unknown function	Plasmodium falciparum 3D7	ref|XP_001352058.1|	100	737	0	conserved Plasmodium protein, unknown function [Plasmodium falciparum 3D7]	5833.PFI0915w	1.1e-170	Haemosporida	#N/A	#N/A	#N/A	#N/A	#N/A	#N/A	#N/A	#N/A	#N/A	#N/A	Apicomplexa	#N/A	#N/A
G2911.5	full-splice_match	mono-exon	G2911.5_ORF.1	MQIKFPFLYVIIYILLIIIKLNHGNSKLNYNKTYTHGRVYNNLVHTVNQYNKKRSKKEIENKYIRNKNIILPSSNTEGRNIYISYLNKQYNNNNNNNNNCYYKNNTKKRYIKKKNYKNFYYYIYCFNTSTNSTFLQKKINIQNYIYKKILKCSNMSILSEKSIENVISPCEKKYKLEDIISNGINYDYRKINEKSTTPFIQVAPMINVTNRHFRAMVRIITKRAQLWTEMIVDNTLLYNLNNLEEHLGFDNNEHPIVCQLGGCDMNSMSEAAILVEQAGYDEININVGCPSTKVANKGAFGASLMKNPEQVRNIVYEIKKKVQIPVTVKIRTGVDNYDSFDFLKTFIETVSSVGCNHFIVHARKAWLKGLDPKQNRKIPPLEYYKVYDLCKLYPHLKFT…	577	XP_001352059.1	100	577	0	dihydrouridine synthase, putative	Plasmodium falciparum 3D7	ref|XP_001352059.1|	100	577	0	dihydrouridine synthase, putative [Plasmodium falciparum 3D7]	5833.PFI0920c	7.1e-306	Haemosporida	#N/A	#N/A	ko:K05539	#N/A	#N/A	#N/A	#N/A	ko00000,ko01000,ko03016	#N/A	#N/A	Apicomplexa	J	Dihydrouridine synthase (Dus)
G2917.6	full-splice_match	alternative_3end5end	G2917.6_ORF.2	MNIFLHTYTLDVPFFLKNVRHTGIEVFGNEYTFSMDGIITCKPKKSSIGQYCKSYELSDVKLTYIQFTEILNVLGKIYRPNTYNFIYKNCNHFCDDLFELLSGKRLFHRFMLYSRIGKLFGKFRNVALCGYINSMEITRDDKILYIYALNLSKSLLQKNEQLKNSNEVIYLKDINYECYKNYNEHASSFYVVPYQSYAHNYCNTQKIHYNDNVLNNAIKCLSDEIKNNLPKPEPLTSVYSFSTSGTYSFG	250	XP_001352063.1	100	250	0	PPPDE peptidase, putative	Plasmodium falciparum 3D7	ref|XP_001352063.1|	100	250	0	PPPDE peptidase, putative [Plasmodium falciparum 3D7]	5833.PFI0940c	1.5e-143	Haemosporida	#N/A	#N/A	#N/A	#N/A	#N/A	#N/A	#N/A	#N/A	#N/A	#N/A	Apicomplexa	S	PPPDE putative peptidase domain
G2918.24	full-splice_match	mono-exon	G2918.24_ORF.3	MLYITKIISNACLAMLNCGMCITATNMARKFIVQEYEICPMDHRGCDKEKWYFACFSFVLYMSALFGCFLCLFFKSLNRRKFMLLINYLFMFGSLLTIYNKPHIIIFLFTQAFFGLAIGCSFVIVCFYVLEYSTKTYQNFYGFYLQTFFALGMFISYLFGGAYENIKFDNLRRTHICLYTLYKIHFLLPTLFSLISVLLFHFVYKMDTPLHLYEKKSYKKYETLKSKINMEQLDEVTEYHRNKTNKEVRFLMSDMLFIDFWNNKKLFNTSLITSLICYLYSFSGCFIFFTKPFLFYKSFSTNMANTFICVGFILWYIICTIISTIISQYYKKRDLLIIGLVLQVIASTAMVASYFVTLTNITNKIIITISIFLYFLGLSFGFGHIIWTHVFETFPNECR…	476	XP_001352066.1	100	476	0	major facilitator superfamily domain-containing protein, putative	Plasmodium falciparum 3D7	ref|XP_001352066.1|	100	476	0	major facilitator superfamily domain-containing protein, putative [Plasmodium falciparum 3D7]	5833.PFI0955w	8e-263	Haemosporida	#N/A	#N/A	#N/A	#N/A	#N/A	#N/A	#N/A	#N/A	#N/A	#N/A	Apicomplexa	P	Sugar (and other) transporter
G2922.4	full-splice_match	alternative_3end	G2922.4_ORF.6	MDENKTKNKIKVLNVFQNEELVKSKEKSQHFNKFEFEKGIIRNAIVSTPSNKSTKVDEKKEKEKKNCIIFREQCEYCLTNFSISGHLILTKESLLFEPDLRDKNVITDGFGTYQIFIDLYDIYECAHIVVPTKDTYLCNNEDTCGFIQVLLKSIYTRISDDQTHKKGNQISNYITNDGNDHSSNNNNNNNNNYNDENKQKSISYYKYISKSLSYVFNLAQPLVTTNTTFKENKNDKVQNLEDIISDVSFKGGGSTYNFSGTQNNINNVNNVNNINNVNNINNANDTNNANDTNNDLFKNNINKYNTTICEHQKNNNINNIALQNDEHKLNNMLSFDMSTSYNNNHNNNIVDHLHDSDLKIYQKINEINYSTVIPSYPDITYKNSLNLANSQSSLKDDLS…	1078	XP_001352069.1	100	1078	0	TLD domain-containing protein	Plasmodium falciparum 3D7	ref|XP_001352069.1|	100	1078	0	TLD domain-containing protein [Plasmodium falciparum 3D7]	5833.PFI0970c	0	Haemosporida	#N/A	#N/A	#N/A	#N/A	#N/A	#N/A	#N/A	#N/A	#N/A	#N/A	Apicomplexa	L	domain in TBC and LysM domain containing proteins
G2934.2	full-splice_match	mono-exon	G2934.2_ORF.2	MSDNESYISAENNKSDDGKKSNVNLDNFLNYDIDYYMNEKNKSNYVGVDILQRIDYYNIKSANNEYIMNGNLSNNNNNSHYHHNILLYNRKKEQVDIFYKLKKELYNIAYTNEDNKINNVVTTNNNITVQKNSKKTSSFNTKILKKNFNLFHSKNKDKTNNKKSYDLLNNDLCITLGNKIEDTYKDIKNSVNWLGNFFSNNDNQEEKKYVNVYYADLYFFNDITLIRFLDTYNYNMLKTLNKIIKFIVWRQMHIQDFNNKWDTLKLSEQLTKENDNNNNDNNDNNNNDNNNDNNNNDDDKDKDNNCNIFLNPSNIKDTLIKSNIFRCGYDMYSRPILYVKIQEKLDMSEDDLFLMLVYHVDMCINSVDYKKCYPDAFTSEKDNINNDNDNNDNNNNNNN…	593	XP_001352078.1	100	593	0	CRAL/TRIO domain-containing protein, putative	Plasmodium falciparum 3D7	ref|XP_001352078.1|	100	593	0	CRAL/TRIO domain-containing protein, putative [Plasmodium falciparum 3D7]	5833.PFI1015w	3.5e-255	Haemosporida	#N/A	#N/A	#N/A	#N/A	#N/A	#N/A	#N/A	#N/A	#N/A	#N/A	Apicomplexa	S	CRAL/TRIO domain
G2956.22	full-splice_match	mono-exon	G2956.22_ORF.3	MTTYNDNTNKHQINITKLTKDELYFTLYNSNSGIANALRRIMLSEIPTLAIDVVNVYENTSAFHDEFIAHRLGLIPIDSRNVNNYEFREKCKCKETCSKCTIQYIIEVKCNHSNKIDVSHYDIESLEHEPNVPMPIPHGNKNSVSENAIPIVTLSKNQTLHMKLIATKGIGKMHAKWIPANVSYRIDHKVLIKHNLIDKLSNEHKLLLANNLNKDCYILNKDTHDDDNNNNNNIQLKLKENMSVVMAESSIDLLSELGYKDIIKIVYDETMFHFHVESVGSIPPEQIVQMAIDILENKLKVLEPQIKSSFYSIDEVAKQLKEQGVSLYGIQLDLE	335	XP_001352101.1	100	335	0	DNA-directed RNA polymerase II subunit RPB3, putative	Plasmodium falciparum 3D7	ref|XP_001352101.1|	100	335	0	DNA-directed RNA polymerase II subunit RPB3, putative [Plasmodium falciparum 3D7]	5833.PFI1130c	3.9e-179	Haemosporida	#N/A	#N/A	ko:K03011	ko00230,ko00240,ko01100,ko03020,ko05016,ko05169,map00230,map00240,map01100,map03020,map05016,map05169	M00180	R00435,R00441,R00442,R00443	RC02795	br01611,ko00000,ko00001,ko00002,ko03021,ko03400	#N/A	#N/A	Apicomplexa	K	Dna-directed rna polymerase II
G2960.14	full-splice_match	mono-exon	G2960.14_ORF.1	MYNKENKEYEQEKETFDQRNYYRNKSNYHHEYDKFEKYNYREKGNERDYELYDEDYKAYKNRKQYDNKYDYYKGDYYKDDYYKDDYYHKEDYHHKDDYHHKEDYHHKEDYHHKEDYHHKEDYHHKEDYHHKDGYYHKDGYYPKEDYHYKNVHHYDNNHHDDDKDEYYSYHSSDHESEETENKKVEHVQVNNKIIINIDEDTNEKYWIDSNTSSDNDNNNNNNDNHSNEEKYICLKFRDSHVRKFVLNNQLDNKKVEYNSTTNMDNIIEKNEKHISDDNNNNNNIINDNLLCLIKKGHDNAFNKEEQDVTEKNKGIDNIHIYRYISKNEKMYLSKELEENILLDEDPCEKYKKLNDTIQTKDNYEHFDNLYQNKIKNSEINLKKKNIYYSNNYITNNNNS…	662	XP_001352105.1	100	662	0	conserved Plasmodium protein, unknown function	Plasmodium falciparum 3D7	ref|XP_001352105.1|	100	662	0	conserved Plasmodium protein, unknown function [Plasmodium falciparum 3D7]	5833.PFI1150w	4.8e-221	Haemosporida	#N/A	#N/A	#N/A	#N/A	#N/A	#N/A	#N/A	#N/A	#N/A	#N/A	Apicomplexa	#N/A	#N/A
G2967.15	full-splice_match	alternative_3end5end	G2967.15_ORF.5	MSIKEVNNSKLILNSNTLYKNRILLKEDSDGLALSRSLESSDIKSEKTCNNHDTWKHNYSNSNHYFNSNINLDDEQKNLNEPQQAISNNVHNYENKNSSCATIDTCMKEEYILSKTILENEFINKPINNNINKDYMQNNGEVEFIGKKNHHILSKNNIKNNDNETIASFFVSNNDLNSTGEKSKKKKKIINNNNDDHNNTMDFQDSLVVHKGDKNDLLVLREEKKKKDNINKNDMNDYNTCDDNCDVNDDDDDDDDDDDDDDELEDQDDICINRVLGNEIDGGDILDKEKIKKKKKNNKDTVSIEKKGTVLTDNWENENMLIEKTYENGNLSNKYIDINEYRNINLLNEEYTIINSVQFKNMYFHDGSLKSDIPAHNLNQILSVKYKIVSQVNPHVFPF…	530	XP_001352111.1	100	530	0	patatin-like phospholipase, putative	Plasmodium falciparum 3D7	ref|XP_001352111.1|	100	530	0	patatin-like phospholipase, putative [Plasmodium falciparum 3D7]	5833.PFI1180w	2e-217	Haemosporida	#N/A	#N/A	#N/A	#N/A	#N/A	#N/A	#N/A	#N/A	#N/A	#N/A	Apicomplexa	S	Domain of unknown function (DUF3336)
G2979.2	full-splice_match	alternative_3end	G2979.2_ORF.3	MLIKIIILIGLFHHVILSLKLVNLKKKRSNVFFVNNKILKRNVPKKKYRILSNKNQSYIGSNYIFNRIFNDNIKSNGDKTSELLQRANYIRDVNGIYNILPLGFRVINKIIDFLNKHLEKLNSHAMSLSILQAKKLWNISDRSKLYSDEFLYVYKQKQSKNDKSSEESLKKKIEDDGYILSPTCEESSLSLINQIYNENITIKCLPLLIHQYNYKFRNEKRFEKSLFKSKEFLMKDGYSFHSNEKCLNETYEKYKECYKNIFEELKLSFNIIKKRKKDKMNALESHEFQVLSRDGKYKEAAHIFKLGDYYSNKLDIKYLDKKNEKKNILMGSYGIGIYRLLYFLIENFYDEEGIKLPQQVAPFSVYLIQTNQKSKYSATKISKILNMYKDSMEKKGNIS…	579	XP_001352123.1	100	579	0	proline--tRNA ligase, putative	Plasmodium falciparum 3D7	ref|XP_001352123.1|	100	579	0	proline--tRNA ligase, putative [Plasmodium falciparum 3D7]	5833.PFI1240c	8.2e-302	Haemosporida	#N/A	6.1.1.15	ko:K01881	ko00970,map00970	M00359,M00360	R03661	RC00055,RC00523	ko00000,ko00001,ko00002,ko01000,ko01007,ko03016	#N/A	#N/A	Apicomplexa	J	prolyl-t-RNA synthase
G3011.17	full-splice_match	alternative_3end5end	G3011.17_ORF.1	MYFYNIQGTHLSKYNLKENKITKKQNKNDHKFVTYYNHDESICTHDIPMKDNTYNVTYDMIFLNICLQYNIHINNSLMLFFTKYHIHFYKNKIDSSLIPFQCFCFLTDGKNEHLFFKTLQSFSSLLNTHIVQQTSPGLRHILKNLQQNITTPRFTIEQLSKIISALNFLDIEKWIRHMFTYIKRYNYMGLPKVGDHIKICDDIKTYDGIKTYDDIKTYDGIKTYDHIKTYDGIKTYDGIKTYDDIKTYDDIKTYDDIKTHDDIKTHDEITKRTTFEPPHSCNHKEQIFKSEHKLKPTYKEETKQNQPFNKHIINANMKVINFLFFFNIVKNINRYFLFPFYDKYDLYELLKDEVFPEYKIKYQDGDITFSCLVHTDYKLVNQYEDVKLFYKKDVDNDIC…	936	XP_001352157.1	100	936	0	conserved Plasmodium protein, unknown function	Plasmodium falciparum 3D7	ref|XP_001352157.1|	100	936	0	conserved Plasmodium protein, unknown function [Plasmodium falciparum 3D7]	5833.PFI1410c	0	Haemosporida	#N/A	#N/A	#N/A	#N/A	#N/A	#N/A	#N/A	#N/A	#N/A	#N/A	Apicomplexa	#N/A	#N/A
G3017.12	full-splice_match	mono-exon	G3017.12_ORF.3	MYLYIYIYIYINTYIYLYLYLYIFISFGYSFERMEKIQEIIHEFVNIRSRLRRHKNKKKNEEDRVFIYSNEGNYYYEKRNLYNLYIIIKCYYYLLTHSIKHEKWKIKYKEEKQQKCEKKKLVVEEEKEILLKKRIQKQYVHKIKNYIIMNRHIHAFKFLLEKYVYMNKYNDPINEKKIEIKIKKRRQKQNKRKRNIRISIDKNVLFNKFISYIQQFIYDMLVTNDITYHMCSNNIFFSFFQKIQMNKYELSNDGNNMKNSSQLTIITKNEKKTKRKKKKKRKKKEITNLLYKNNNHMFYNDLNSQYYYNSFMLKTIDPNLLYLIDNDFDLIKILFFFQVPHLFIMYVYIITCDKNKNNSNYYHNMYHKFYMSLLFKIINAFYSSFILTYNKLVSNKDLI…	747	XP_001352163.1	100	714	0	conserved Plasmodium protein, unknown function	Plasmodium falciparum 3D7	ref|XP_001352163.1|	100	714	0	conserved Plasmodium protein, unknown function [Plasmodium falciparum 3D7]	5833.PFI1440w	3.8e-283	Haemosporida	#N/A	#N/A	#N/A	#N/A	#N/A	#N/A	#N/A	#N/A	#N/A	#N/A	Apicomplexa	#N/A	#N/A
G3028.22	full-splice_match	alternative_3end	G3028.22_ORF.1	MGKHKHSKDKLYILQSEYRRDAEIKKKKLKSRGSSFLPFNYCCISLRPFSEPYCDEDGRLYDKKSVLEEMSKDEKDRRIKHSIDIKKLIKANFYKHNNEYICPITRKYFNKHTKIILNRKTGNVYSSEIYKLFHNKNEMFDPITHDKISKEDFIVLQDPLNNKTSYVASHLNDRDQEDNEKKKKNIFAPSIQDNGAIMSILKEMEEAKKEKRKKEQEEEEEKKKKVYGILQDYNSDSNESEHSNEKKKMLKNKKDEYNKNIHSTNYDSDSSENEIKIKCTNYSDNKLAQSVTSTISNVTYENSFIYLSENQVHDIIYEKIKTNKKNSYIRLITDVGMLNIELYTHIYPKLCHNFLYLCEYKYYNKSDIFKKQDDKNIVYFGSSKKNVHAAASGFYWRKK…	609	XP_001352173.1	100	609	0	peptidyl-prolyl cis-trans isomerase	Plasmodium falciparum 3D7	ref|XP_001352173.1|	100	609	0	peptidyl-prolyl cis-trans isomerase [Plasmodium falciparum 3D7]	5833.PFI1490c.1	0	Haemosporida	GO:0000209,GO:0000413,GO:0002376,GO:0003674,GO:0003755,GO:0003824,GO:0004842,GO:0005575,GO:0005622,GO:0005623,GO:0005634,GO:0005654,GO:0005737,GO:0005794,GO:0005796,GO:0005886,GO:0006464,GO:0006807,GO:0006928,GO:0008104,GO:0008150,GO:0008152,GO:0009987,GO:0012505,GO:0016020,GO:0016477,GO:0016567,GO:0016740,GO:0016853,GO:0016859,GO:0018193,GO:0018208,GO:0019538,GO:0019787,GO:0031974,GO:0031981,GO:…	5.2.1.8	ko:K10598	ko04120,map04120	#N/A	#N/A	#N/A	ko00000,ko00001,ko01000,ko03041,ko03110,ko04121	#N/A	#N/A	Apicomplexa	O	Cyclophilin type peptidyl-prolyl cis-trans isomerase/CLD
G3028.7	full-splice_match	alternative_3end5end	G3028.7_ORF.1	MNDHGSDINEDCYFSATGFEGESIYHNVYYDHNNKNSNDLHMTTNISDNLCGYYGDTKKKKLKYIVKGDNNNGDSTMVSVPSNNKKKKNNNNNNNKTTITTTTTTTITNNNDNNNDNNNDNNNDNNNDNNNDNNHNDNHNNNHNNNHNNNNNTNSSHNNSSIIINNEDLHNMTDKKNEGLNKINNIEEFNKGEMCMFEKQCNILENINKDYKLLNTGYDEKSHIDDETFFDSCDKSKDDIQCTHSNLILKELSEETNLEKDNEEDNKYSLESCISTTPISILPLGTGNDLSISLGWGSEYNNDIFFYLNKLKHCKNELVDVWNMKGYDSNNNLILNNSFINYFDIGIIARLALHFDNIRKKYPHFFNSRIGNKILYGEVGFRDFCFNTYKYKLNKNIKI…	683	XP_001352172.2	100	683	0	diacylglycerol kinase, putative	Plasmodium falciparum 3D7	ref|XP_001352172.2|	100	683	0	diacylglycerol kinase, putative [Plasmodium falciparum 3D7]	5833.PFI1485c	0	Haemosporida	#N/A	2.7.1.107	ko:K00901	ko00561,ko00564,ko01100,ko01110,ko04070,ko04072,ko05231,map00561,map00564,map01100,map01110,map04070,map04072,map05231	#N/A	R02240	RC00002,RC00017	ko00000,ko00001,ko01000	#N/A	#N/A	Apicomplexa	I	Diacylglycerol kinase
G303.22	full-splice_match	alternative_3end	G303.22_ORF.1	MASMDHNAQDELVDYEDDENILDSKDVKGNLGNNILNNNNKGGAMRGSYATVHTGGFKDFFLKPELLRAISESGFEHPSEVQQETIPAAITGTDILCQAKSGMGKTAVFVLSILQQLDTNENQDMQDTKEMNNDNNNNGDNKFVRCLGLAHTRELAYQIKNEFDRFSKYLKNVRCEVVYGGISMNKHIKLFKEDNIPHIIIGTPGRILALIREKYLITDKIQHFVLDECDKCLEKLDMRSDVQKIFISTPLKKQVMFFSATMAKEMRDVCKKFLQNPVEIFIDDEAKLKLHGLLQHYVKLQEKDKTRKLIEILDALEFNQVIIFVKSVTRAITLDKLLTECNFPSIAIHGGLEQQERIERYDKFKKFENRILVSTDLFGRGIDIERVNIVINYDMPENS…	457	XP_001349607.1	100	457	0	ATP-dependent RNA helicase UAP56	Plasmodium falciparum 3D7	ref|XP_001349607.1|	100	457	0	ATP-dependent RNA helicase UAP56 [Plasmodium falciparum 3D7]	5833.PFB0445c	8.9e-243	Haemosporida	GO:0000245,GO:0000346,GO:0000375,GO:0000377,GO:0000398,GO:0003674,GO:0003676,GO:0003723,GO:0003724,GO:0003824,GO:0004004,GO:0004386,GO:0005488,GO:0005515,GO:0005575,GO:0005622,GO:0005623,GO:0005634,GO:0005654,GO:0005681,GO:0005730,GO:0005737,GO:0006139,GO:0006355,GO:0006396,GO:0006397,GO:0006403,GO:0006405,GO:0006406,GO:0006611,GO:0006725,GO:0006807,GO:0006810,GO:0006886,GO:0006913,GO:0008026,GO:…	3.6.4.13	ko:K12812	ko03013,ko03015,ko03040,ko05164,map03013,map03015,map03040,map05164	M00406,M00430	#N/A	#N/A	ko00000,ko00001,ko00002,ko01000,ko03019,ko03041	#N/A	#N/A	Apicomplexa	A	helicase superfamily c-terminal domain
G303.3	full-splice_match	mono-exon	G303.3_ORF.5	MKFGKNIRREMHNHSGMHYINYKVLKKLIKYINNSITEKELENGIELNKRFEEVLLHDLNIIEETFVKLFKEIMNIKKEIEKNYSTVEIVDNNDSMKISKECISFDTLLNILKEENVSKEFFNFCVQLSILSNKCKIIRTYVIYNYIGLIKILKKKNKHCGNIFRNIQITDILSRYTWCLSDELPKLISSVNIISDEFMQKYTNTNVTIEKYICPICLSLIHEPVTLNSCFHSFCWKCLATAIQKYSIDNCPSCRTKIVYDKNSFKIDGILNQFLEKHFLSSHDKEKNRPFKGGHQKGENGMQTMDTEAFKRENIKRYNGGGENIDRYNGGGENIDRYNGGGENIDRYNIEGENIDRYNVEGENIDRYNIEGENIDRYNVEKNHLIKKTNKNINISNNN…	568	XP_001349606.2	100	568	0	RING zinc finger protein, putative	Plasmodium falciparum 3D7	ref|XP_001349606.2|	100	568	0	RING zinc finger protein, putative [Plasmodium falciparum 3D7]	5833.PFB0440c	2.7e-257	Haemosporida	#N/A	2.3.2.27	ko:K10695	#N/A	#N/A	#N/A	#N/A	ko00000,ko01000,ko03036,ko04121	#N/A	#N/A	Apicomplexa	O	Zinc finger, C3HC4 type (RING finger)
G3040.2	full-splice_match	alternative_3end	G3040.2_ORF.1	MDEENKLVEQLVEMGYSKEISQKVIQKSGAKTIEDAISWIELLDETENMTDEELKDVNTKDEEKGDSFKNKEKLKSENDMDENNITSCEKMSKLSPEEAQKKALELQKKIREKKLLKEKEEELEKEKKRIAMTKEMQKRKEQLEEYERKKYIESLEREKNEHKKEKEKQLELLKREYEAKFGIEYKIGNEKKKLQDLTENEKRDEIAILFNNLKKNYKDTKKQELLASLNILRTYFSNIYDNILEKKYQKIKKENKIFVEKIKIFEEMLHIFLLVGFEDTGDFYVIKNYPNTYLLSSAIKYIDLIKKTLS	310	XP_002808976.1	100	310	0	PUB domain-containing protein, putative	Plasmodium falciparum 3D7	ref|XP_002808976.1|	100	310	0	PUB domain-containing protein, putative [Plasmodium falciparum 3D7]	5833.PFI1525w	1.6e-110	Apicomplexa	#N/A	#N/A	#N/A	#N/A	#N/A	#N/A	#N/A	#N/A	#N/A	#N/A	Apicomplexa	S	PUB domain
G3047.3	full-splice_match	mono-exon	G3047.3_ORF.1	MDKKAREYAQDALKFIQRSGSNFLACKNLKERLENNGFINLSEGETWNLNKNEGYVLCKENRNICGFFVGKNFNIDTGSILISIGHIDSCALKISPNNNVIKKKIHQINVECYGSGLWHTWFDRSLGLSGQVLYKKGNKLVEKLIQINKSVLFLPSLAIHLQNRTRYDFSVKINYENHIKPIISTTLFNQLNKCKRNNVHHDTILTTDTKFSHKENSQNKRDDQMCHSFNDKDVSNHNLDKNTIEHLTNQQNEEKNKHTKDNPNSKDIVEHINTDNSYPLLYLLSKELNCKEEDILDFELCLMDTQEPCFTGVYEEFIEGARFDNLLGSFCVFEGFIELVNSIKNHTSNENTNHTNNITNDINDNIHNNLYISIGYDHEEIGSLSEVGARSYCTKNFID…	570	XP_001352189.1	100	570	0	M18 aspartyl aminopeptidase	Plasmodium falciparum 3D7	ref|XP_001352189.1|	100	570	0	M18 aspartyl aminopeptidase [Plasmodium falciparum 3D7]	5833.PFI1570c	0	Haemosporida	#N/A	3.4.11.21	ko:K01267	#N/A	#N/A	#N/A	#N/A	ko00000,ko01000,ko01002,ko04131	#N/A	#N/A	Apicomplexa	E	Belongs to the peptidase M18 family
G3061.10	full-splice_match	mono-exon	G3061.10_ORF.1	MPLLFFILLIIYFHLIVCIKVDIERKHKFLFLNTKLLKKDNIKRCCRKINKKRIFTVQYVKGIRNFINPTNYEKREYLFNIWKKIAENFSFSFYDLPILESYDLFRKSPINESYDFIKNNKHLILRPEITPQLIRYLYINDNLLQDYREQEKKIKTKQKNNNNNDGYGDYHHYHGGDYDDYDDCSIKQWDSINKVKTKYTHIYHTNKYNENFSVHHKQNKSDMYSFNFKNSFHNNYEHTSDFINNMYKKKKKKIFKYENFNKIFKMCTIGQCFRYEQTSRLRKREHYQWNLDILGIENIYAEVELLSMLITFFNKVHMDEKHIVIKLNHKYIIEYILYSIFQKDMDNLFSYNKMKQEIQNILHILDKFYKVNNSSFKLLLYKKFQYLQKENIRYLYNIL…	642	XP_001352205.1	100	642	0	histidine--tRNA ligase, putative	Plasmodium falciparum 3D7	ref|XP_001352205.1|	100	642	0	histidine--tRNA ligase, putative [Plasmodium falciparum 3D7]	5833.PFI1645c	0	Haemosporida	#N/A	6.1.1.21	ko:K01892	ko00970,map00970	M00359,M00360	R03655	RC00055,RC00523	ko00000,ko00001,ko00002,ko01000,ko01007,ko03016	#N/A	#N/A	Apicomplexa	J	Histidyl-tRNA synthetase
G3067.2	full-splice_match	alternative_3end5end	G3067.2_ORF.5	MNEFIKLFMDITKEDDEKKASSFLESYNWNVEEAITRYFIATKQKTSTEDVTTSNENNENNQVLEKKNKKKEKKNKKKEKKNKKKEKNKKEESNKKEEKNNIHINDAAIRNEYLHKNDEDNKDISDFSSISSDEGNIEEGNTLNNYEINEEEHVGRTNFLYFLNHIGKMVFPIFKNLYNVMSSFFKILSTYIISSTTTSTAASASESPSTSTSTSTSPSSSEPYTSSYDNGFTKYYENKYSKVHTDFFRGSLKEAINKSRREEKLLLVYLHIEYDDVSYFCEHVFNNLEMKSFFDENCILYAHDISKGDIKELSTTLNVFMLPQISIILTCYVTDMMELSIIYGQPSITHIMNTISHCIEKMDMKREKMEMLKNKNYRDRLIREEQDREYQEALRKDRL…	531	XP_001352212.1	100	531	0	UBX domain-containing protein, putative	Plasmodium falciparum 3D7	ref|XP_001352212.1|	100	531	0	UBX domain-containing protein, putative [Plasmodium falciparum 3D7]	5833.PFI1680w	4.1e-207	Haemosporida	#N/A	#N/A	ko:K18726	#N/A	#N/A	#N/A	#N/A	ko00000,ko03019	#N/A	#N/A	Apicomplexa	T	Domain present in ubiquitin-regulatory proteins
G3103.3	full-splice_match	alternative_3end	G3103.3_ORF.1	MAVSTYNNTRRNGLRYVLKRRTILSVFAVICMLSLNLSIFENNNNNYGFHCNKRHFKSLAEASPEEHNNLRSHSTSDPKKNEEKSLSDEINKCDMKKYTAEEINEMINSSNEFINRNDMNIIFSYVHESEREKFKKVEENIFKFIQSIVETYKIPDEYKMRKFKFAHFEMQGYALKQEKFLLEYAFLSLNGKLCERKKFKEVLEYVKREWIEFRKSMFDVWKEKLASEFREHGEMLNQKRKLKQHELDRRAQREKMLEEHSRGIFAKGYLGEVESETIKKKTEHHENVNEDNVEKPKLQQHKVQPPKVQQQKVQPPKSQQQKVQPPKSQQQKVQPPKVQQQKVQPPKVQKPKLQNQKGQKQVSPKAKGNNQAKPTKGNKLKKN	383	XP_001352232.1	100	383	0	Plasmodium exported protein (PHISTc), unknown function	Plasmodium falciparum 3D7	ref|XP_001352232.1|	100	383	0	Plasmodium exported protein (PHISTc), unknown function [Plasmodium falciparum 3D7]	5833.PFI1780w	1.9e-158	Haemosporida	#N/A	#N/A	#N/A	#N/A	#N/A	#N/A	#N/A	#N/A	#N/A	#N/A	Apicomplexa	S	Plasmodium RESA N-terminal
G3114.2	full-splice_match	alternative_3end5end	G3114.2_ORF.3	MKIHYTNILLFPLKLNILVNTHKKPSITARHIQTTRLLCECELFSPQNYDNDPEMKRVMQQFHDRTTQRFHEYDERMKTTRQECKEQCDKEIQKIILKDKMEKQMAEKLSTLETKINTDDIPTCVCEKSMADKTEKFCLNCGKNMAAIAPWWGLVCGSGYAGWLHSAMAAAIDKAIAEGAAAGIKAGHLAGTNAVIEQLRTLGIYFVGNKQLETIIDVTNYMNVSFIYDKVYSHYITLCTPRPVNGHLVSNFNFSDRFCKLFHQKDLVSLDIKSVKAIIKKNVEEAVAGAEQAAKAEVSNVTATKTTEFTTKNIAEVEAATTSYYTPIIASIVAIVIIVLIMVIIYKILRYRRKKKMKKKLQYIKLLEE	369	XP_001352239.1	100	369	0	rifin	Plasmodium falciparum 3D7	ref|XP_001352239.1|	100	369	0	rifin [Plasmodium falciparum 3D7]	#N/A	#N/A	#N/A	#N/A	#N/A	#N/A	#N/A	#N/A	#N/A	#N/A	#N/A	#N/A	#N/A	#N/A	#N/A	#N/A
G315.2	full-splice_match	mono-exon	G315.2_ORF.2	MIDLFDHLKSLGIKKNKGNAKNMIQWFIFKKDKIIDNTVDLNEETILNIDNEKKSDLRIYVDKVDSIKMEIKKIQKNVDEISCLKNKINISITVEQENELSIELNKLIKDTNDLINIIKIDIRNLRKKYVLRSKESFYIKKAIYDNVINIFKKSLHTYQDVQNIYHDGMKDKITRHIKIMYPNYSDEDISTFLNYDDINTQNLVKWKLQGHQDLKNALTDVETKYKDVKTLEKSVCDLHQTIIELSALIEMNDEIIDNIYDHVNDAQYFTEKANVDLIEARNIQKKTSKWMFYLTVTIIILILIIFFPIITKII	314	XP_001349614.1	100	314	0	syntaxin, Qa-SNARE family	Plasmodium falciparum 3D7	ref|XP_001349614.1|	100	314	0	syntaxin, Qa-SNARE family [Plasmodium falciparum 3D7]	5833.PFB0480w	2.7e-150	Haemosporida	GO:0000149,GO:0001505,GO:0001956,GO:0003674,GO:0005484,GO:0005488,GO:0005515,GO:0005575,GO:0005622,GO:0005623,GO:0005737,GO:0005856,GO:0005886,GO:0006810,GO:0006836,GO:0006886,GO:0006887,GO:0006904,GO:0006906,GO:0006996,GO:0007154,GO:0007267,GO:0007268,GO:0007269,GO:0008021,GO:0008092,GO:0008104,GO:0008150,GO:0009628,GO:0009629,GO:0009966,GO:0009987,GO:0010646,GO:0010647,GO:0010701,GO:0012505,GO:…	#N/A	ko:K08486	ko04130,ko04721,map04130,map04721	#N/A	#N/A	#N/A	ko00000,ko00001,ko04131,ko04147	#N/A	#N/A	Apicomplexa	U	Syntaxin
G3157.49	full-splice_match	mono-exon	G3157.49_ORF.1	MNMRKRSINYKCIYIVLFYFTIKLIIILGNNKNSNLKNIHTNNYQWKKKSVQKRSYKSKKYKLMHFIYYNNLYKKVDVNDREYKINDDLKNIILLFGRIAEPYYPKAVEQFNHFKEPYSKYIYTNNRSNYNNNNNNNYYNININSSSNINSSSNDPSAKWKFIFRDIKKMDKNMFHERICQLKFKWPINKDENITEYDFYNYIIERCLYNINIMRSNIQKLKYLLTKIVGNNKNKENVFLSSLSKEVEKEYMTHHVDTKKNNNHNEHHINDNNNNNNIVIIPKDKINNEPNDNKNDNNDNNDSNNNDNNNNQHDSNFITSTSQLNSNNKIKILEKLENFNLNSIFKQHNRSYSRLLVNEVFNKEYPSKKITDIFLNLIFQKNVDEFTYESFIKHLNILG…	553	XP_001347315.1	100	553	0	conserved Plasmodium protein, unknown function	Plasmodium falciparum 3D7	ref|XP_001347315.1|	100	553	0	conserved Plasmodium protein, unknown function [Plasmodium falciparum 3D7]	5833.PF10_0030	3.2e-194	Haemosporida	#N/A	#N/A	#N/A	#N/A	#N/A	#N/A	#N/A	#N/A	#N/A	#N/A	Apicomplexa	#N/A	#N/A
G316.2	full-splice_match	mono-exon	G316.2_ORF.2	MKISFLFKLVCIYIVIIFLFQDVRCIKTKKIVRCFNPFVRTKTIKKKVQPNFLKRVALNLKIPQTINLIRGKYNLLHEIYVNKKKHIFNVIYKDIISNNKKRFLNMLKNIVKKQRSINIPLFFNKTMHSFHSNFIYYYTYFYILRTDLYLRTLKKFHNVLIGKFKINILSKVINSLSAFDKMFLWNDGRISKILHKYILKCERKLNRVADECFLNSPLCNNNTSPVKRKKRTWFCSNDNVITYNDFNDQVETKKEKFYISAFKVLPLFFYNVFNINFYLKTIKKIRNSINTNIRLYLLKDYINDQDSIKAIFYTYKTFFQLSLEKNIVSLFRVFQDKMSIEQKFETTLINNMEKQLKIKLPNIGLTNITNLSLILFKLFANKITQVVFYLILVYIKQFL…	415	XP_001349615.1	100	415	0	conserved Plasmodium protein, unknown function	Plasmodium falciparum 3D7	ref|XP_001349615.1|	100	415	0	conserved Plasmodium protein, unknown function [Plasmodium falciparum 3D7]	5833.PFB0485c	9.6e-228	Haemosporida	#N/A	#N/A	#N/A	#N/A	#N/A	#N/A	#N/A	#N/A	#N/A	#N/A	Apicomplexa	#N/A	#N/A
G3163.8	full-splice_match	mono-exon	G3163.8_ORF.2	MQNEITNEQIKDISKKKKKKKKKNCTVYPINKTNNNNNNDIYNNNNNNNNNNNDDDIYNNNGDILSYDEDKNIVSNTYIEEQNYTTFITEDVNPYNSDDSVKLKNIKIDKNMLLSEESELYEIKKKVLGKRYEEEKYNNNNNKSKNSIIFKKSKSAICIGDTKINKTSHNNFSNNKYFSNNKYFSNSKYSSNSKCIQNNKYHTSSKNFSNNNSNSVTSKTFLSNYIHKTSNLDIKNSNNTASYSNINKRINMNTRQTYDILDKIIELDISNQTKKKQKKHKRKDLSLYSNKKKIYFSSKKNGYRYKYLFMNNPKVQMLFMSLPKCLQNFFDVSKKVLFDLKKKKILMQNATWKSKIFIPERNPLGIFKNPKIEKWYISWMDEFNKNIICKTYYIHIYLI…	605	XP_001347319.2	100	605	0	conserved protein, unknown function	Plasmodium falciparum 3D7	ref|XP_001347319.2|	100	605	0	conserved protein, unknown function [Plasmodium falciparum 3D7]	5833.PF10_0034	2.6e-234	Haemosporida	#N/A	#N/A	#N/A	#N/A	#N/A	#N/A	#N/A	#N/A	#N/A	#N/A	Apicomplexa	#N/A	#N/A
G3189.27	full-splice_match	alternative_3end5end	G3189.27_ORF.4	MEIYYLKKKKKIKYKELFITTFLTHGGSNIISKLIISPLERIVLIKQIQPILFKNVLIEPSYTYRNIINSIRTNQGYTSFWWGYNASICNFLSFSFLRLLFHDQIKYNLSIENRKNYFMTNFSLLYFSSCLAASIAYPFDTVRNYMSLNHEIIKDKKKYARSVFLFIYDQIVRGKIRNLYCGYSLCLLNFIPYLLITSKLNEVFTKYFIDDNYEKNNYMSHDGSKRNNIKEEYNKLFKKTTNFFSYIALGVITGYVAQMVTYPLETYRRKYQYHVMYEQKFPNTLMHKRYLKNNTTTQHQHIFKKVCNLYRGFTLHSFKLIPEYFIFSCFFYYVKNNIPI	340	XP_001347336.1	100	340	0	ADP/ATP carrier protein, putative	Plasmodium falciparum 3D7	ref|XP_001347336.1|	100	340	0	ADP/ATP carrier protein, putative [Plasmodium falciparum 3D7]	5833.PF10_0051	8.2e-193	Aconoidasida	#N/A	#N/A	#N/A	#N/A	#N/A	#N/A	#N/A	#N/A	#N/A	#N/A	Apicomplexa	C	Belongs to the mitochondrial carrier (TC 2.A.29) family
G3191.7	full-splice_match	alternative_5end	G3191.7_ORF.1	MGREQNYKKKTFKNESHEKKIVNKKIIFFNMIYLMVLFVVCFIGGILLGFLTTSYTSEINIIQNEDNVFQFLLKNEKIIIGGKLNIKFRVDNKTMLSYVFNSESVKYFYYPVGQNSNCLLYNGGLEEKSANQEPLKYKSEISTPLYNDENIFPTKLTINVDYNILHSSSKVHTLPLHIGYEISQDYKNEVQPMYNDCKRFHKIYFSVKLDQLYMSNELRKIYNDKSYEFVFYCNCYMDDKVHAYFNAKPVYKNVILKNLRNNPKLLN	267	XP_001347335.2	100	267	0	conserved protein, unknown function	Plasmodium falciparum 3D7	ref|XP_001347335.2|	100	267	0	conserved protein, unknown function [Plasmodium falciparum 3D7]	5833.PF10_0050	1.7e-132	Haemosporida	#N/A	#N/A	#N/A	#N/A	#N/A	#N/A	#N/A	#N/A	#N/A	#N/A	Apicomplexa	#N/A	#N/A
G3193.6	full-splice_match	mono-exon	G3193.6_ORF.1	MIYDENSSDDYDMNNENNNLTNDMRKDKNIKKKKKNKHYNNNNNNNNNKKKKLYEYDFLSSIEILLIDQIDIILMQNLLTLKNVLKFINKPLLRWGSANINRIPKYVINGFLKNYRQTIISSSIIDTNFISLIHSSINYRSFLKLFIKNDDKSILLDLRNSLNINQYFKKIECDNILNIEESILNFFSTNVMDILTNIKQLIIFIPTYIEYLRIHELLKKNDISFKGVNEYTNEKKILQIRKLFKYKRINILLVTGRLIYYERCTFKGANHIIFFSPPKFVFMYSELIKNLSKDPNSSSICYYTKYHTYELERIVGQARTKQLIQEKNGKITLFK	335	XP_001347339.1	100	335	0	uncharacterized protein PF3D7_1005100	Plasmodium falciparum 3D7	ref|XP_001347339.1|	100	335	0	uncharacterized protein PF3D7_1005100 [Plasmodium falciparum 3D7]	5833.PF10_0054	2.4e-152	Haemosporida	#N/A	#N/A	#N/A	#N/A	#N/A	#N/A	#N/A	#N/A	#N/A	#N/A	Apicomplexa	K	Utp25, U3 small nucleolar RNA-associated SSU processome protein 25
G3199.6	full-splice_match	mono-exon	G3199.6_ORF.1	MEKEILLEDHDVDNEEINDEPNKNNKKKCENINSSNEDEKEHEEPINFCSLNHPSDSSDYYPYYYYNHHSNYSRREKNKKHNKGSEKKHMNVCCDDNKMKDCQNNNNPNKYVDDENMIDGKDNKKYEKKGKQNDVYKEDEKGSYINNSNINDELRKIKDWDLKKWQPVIEDRFFLEWLVNIPSNEEAERKGKLSTSYNVNKLEELWKNKKDVYIDELNFEILNDEPNKVELKYEDAHHYQSIFSPLVQLEADYDKSIKEGQKQGNVSVRWDIGLNKKRYAHFIYIKEESELRLVAGDELKISYTYPDGSVWCCEGHISRLHNTEEISLELRTSCTSNGPWVDNITTGFTVEFIWKSTAYDRMQLALNEFALNSYSLSGFLYHKLLGHDISEDSLEYNKN…	1190	XP_024329085.1	100	1190	0	regulator of nonsense transcripts 1, putative	Plasmodium falciparum 3D7	ref|XP_024329085.1|	100	1190	0	regulator of nonsense transcripts 1, putative [Plasmodium falciparum 3D7]	5833.PF10_0057	0	Haemosporida	#N/A	#N/A	ko:K14326	ko03013,ko03015,map03013,map03015	M00430	#N/A	#N/A	ko00000,ko00001,ko00002,ko01000,ko03019	#N/A	#N/A	Apicomplexa	A	Regulator of nonsense transcripts
G3201.3	full-splice_match	mono-exon	G3201.3_ORF.1	MNNIKGCHKNGNNHKKKREDNMNSSDKNNTQQDYLNNKNNGDDNKNNGDDNNKNNGDDNKNNGDDNKNNGDDNKNNGDNNYNGDDNNFYFIKAPHFGNSSTCGKEIDEFYEYWSNFTTVKKVDYSYEYIKTYEYENRNFRRNLKKVSEKRSIKEKKEYNENIRSLVNHIKKYDIRYINRIVELIEEKRKKVELRELKKKEEILKRKLLFEENKKKEYYEEMEEQYISSSSSSSLNVHKYNNECKDINYPFETNKNSLPNYTKDKQNVDITEPKTQHINQKKKHFTDDDNISSVHDVKRNNNDDQHSMDSHNEDENNERVINKIIYRCEVCRKNFKSLKQYASHEKSKKHMNNFLKNACKYAMDNMFGDENREDHINDPKCRDNKNKKNNDDDDDDNDES…	648	XP_002585399.1	100	648	0	DnaJ protein, putative	Plasmodium falciparum 3D7	ref|XP_002585399.1|	100	648	0	DnaJ protein, putative [Plasmodium falciparum 3D7]	5833.PF10_0057a	5.8e-131	Haemosporida	#N/A	#N/A	ko:K09506	#N/A	#N/A	#N/A	#N/A	ko00000,ko03009,ko03110	#N/A	#N/A	Apicomplexa	O	Zinc-finger double-stranded RNA-binding
G3220.13	full-splice_match	mono-exon	G3220.13_ORF.4	METLVNERDINIKNENSKDNNKEMMIGMSHMNHDDQDLIYEKKDDIESLRLHYTDQEKLDVPSLVEICKQQLIVILKDMCSDCSTTDEKTSFLYHLNRLRSAVTVVDLHNYIAVFGPCLSYNKLPSTWNISVCDYLKQQLNILRAADSQQNANNNNNNNNNNNNSNNNNNNNNNNNNNNNNNNNNNNNNNYLNYYDINNEYDEIMSDKKFLGINNFTHVNLSNNANGNYNNITNHANANANPTTSHSNIKGNSHLSNANNAMNYLYSDQDNVVDDYYDCLMRTKLTEETPNSLKYMINLKNETLSNAEFESVLSYLKKYEMKSSKGMNKNHLEDDNGMVKYNNNNNNNNSNNNNNNNNNISNNISNNKDCDEYDYQEEYLKDKALYDSDMDENTNQLHN…	1597	XP_001347360.1	100	1597	0	AP2 domain transcription factor AP2-I	Plasmodium falciparum 3D7	ref|XP_001347360.1|	100	1597	0	AP2 domain transcription factor AP2-I [Plasmodium falciparum 3D7]	5833.PF10_0075	0	Haemosporida	#N/A	#N/A	#N/A	#N/A	#N/A	#N/A	#N/A	#N/A	#N/A	#N/A	Apicomplexa	S	DNA binding domain with preference for A/T rich regions
G3222.2	full-splice_match	mono-exon	G3222.2_ORF.1	MNKENYPMFNQPTEKNIEQEKINVHKDDEIFGDKKNCEHFGDDEIYEDKKNCEHFGDDEIYEDKKNCEHFGNHKIYEDKKNCEHFGDHKIYEDKKNCEHFGDDDNSNIIYISQDKMNKNIDCQDSTNYTLKDREKKNLHTVEQEINQKDNNDENVYVEKLDKNIYEEMNNKYVKIDKDTYEINEKDKDKNLWYNNQFIDDVNLIQSIDVEKKCPIIYSEETKQKNNKMLRNDKEEIPDIVNKNISNHDEPYNIESNNFVNYNMKYIKEEKYKERKKKKKYKKEKNKKGKKIRPVQKDSNTIFLRTNNNESRKYNIIQNMLLYNDKHFNKIFDKTVKEFEVKIDKLNEEELKNKITQMFVKELVSEKYNDILLEEEKGTLKKVLTIKYKNIFLKKQKKYQ…	679	XP_001347361.2	100	679	0	conserved Plasmodium protein, unknown function	Plasmodium falciparum 3D7	ref|XP_001347361.2|	100	679	0	conserved Plasmodium protein, unknown function [Plasmodium falciparum 3D7]	5833.PF10_0076	4.8e-261	Haemosporida	#N/A	#N/A	#N/A	#N/A	#N/A	#N/A	#N/A	#N/A	#N/A	#N/A	Apicomplexa	#N/A	#N/A
G3223.5	full-splice_match	mono-exon	G3223.5_ORF.1	MSSFNLVGVINNRTWGPDSKNEELVNYCMPDIKKYQFEPSMKFERIGKVCDFTMNSYQKNTKDINKNSNDVNAFEEELQFQTVDLRTGQKQKGSIFNKKKIHNKQNTTQAFTQKQQEEDNLYSSRIKTAEQKKQKLLQQAKTARINARHRIFTEWSIEPTPLWTVECEIMFNELPKKIIKIDNLKVEDLFFKGKSLFYDKKIENINVKNPPLLFHHTKEGINLIPKTKEDHNLINILNNENKNKIISNEEDPNNINNIIVISTDQILSCLMSCVQSKYSWHLLIKKKGNQIIIDKDDDSIIDLLTVNENSIDAPTQDNENKINSLQALGIEAVKINQRFRKQVILKNDIAEEFEPGNFNIKNIKINDILYRYRKFQIPPLVQSNNKKTYTLITRGEIHS…	543	XP_001347362.1	100	543	0	eukaryotic translation initiation factor 3 subunit D, putative	Plasmodium falciparum 3D7	ref|XP_001347362.1|	100	543	0	eukaryotic translation initiation factor 3 subunit D, putative [Plasmodium falciparum 3D7]	5833.PF10_0077	0	Haemosporida	#N/A	#N/A	ko:K03251	ko03013,map03013	#N/A	#N/A	#N/A	ko00000,ko00001,ko03012	#N/A	#N/A	Apicomplexa	J	mRNA cap-binding component of the eukaryotic translation initiation factor 3 (eIF-3) complex, which is involved in protein synthesis of a specialized repertoire of mRNAs and, together with other initiation factors, stimulates binding of mRNA and methionyl-tRNAi to the 40S ribosome. The eIF-3 complex specifically targets and initiates translation of a subset of mRNAs involved in cell proliferation…
G3230.3	full-splice_match	mono-exon	G3230.3_ORF.3	MTIKGLVRFINKKIPSTIKKIDDINSFKGKKFIIDGTFFIYKFMYVAWKHIINDKNRDLKYKANELATHILIRQYIIKKSIELLKNQHEYFKSLKINTLYIIEDIGARCELQPVDYKCKKHVWKERETIRKKKNLFDILNVDSSKNNILKSNDNINVNDTNTINNTFKKNNIVNNFLCDQKNNISNICEKKNLKKKNQMEIIVDEDGIHDLFKKNIFIKINSKTANDIYNYLLLENIPIFITKNDAEKECAIQCSHERDIVVSDDTDALAFGAPNLIRFITNKKKRHIINKEELLNELNINYEQFIDFCILSGCDYSAKIPGIGPVKAHEIIKKYKTIETFLESNAFNKYKNSKLFNQKLNGTSMSLNDYILNEFTYEQARKVFFNSY	388	XP_001347365.1	100	388	0	endonuclease, putative	Plasmodium falciparum 3D7	ref|XP_001347365.1|	100	388	0	endonuclease, putative [Plasmodium falciparum 3D7]	5833.PF10_0080	2.4e-209	Haemosporida	GO:0000723,GO:0000724,GO:0000725,GO:0003674,GO:0003676,GO:0003677,GO:0003684,GO:0003690,GO:0003824,GO:0004518,GO:0004519,GO:0004520,GO:0004521,GO:0004523,GO:0004527,GO:0004529,GO:0004536,GO:0004540,GO:0005488,GO:0005575,GO:0005622,GO:0005623,GO:0005634,GO:0005654,GO:0005730,GO:0005737,GO:0005739,GO:0006139,GO:0006259,GO:0006260,GO:0006261,GO:0006271,GO:0006273,GO:0006281,GO:0006302,GO:0006310,GO:…	#N/A	#N/A	#N/A	#N/A	#N/A	#N/A	#N/A	#N/A	#N/A	Apicomplexa	L	Helix-hairpin-helix class 2 (Pol1 family) motifs
G3250.1	full-splice_match	mono-exon	G3250.1_ORF.1	MIYTRVYCIFIILLLNNMLITHNRECSKSVQGLVVEKFNKKMNYLLKKEDFYIYRQNFNFFPKELEVQLRKKKNKIQNETGVIDGVIDRISSISTQQNKGDNTNVDERYINVDNSNKIKGNNMNNMNNMNNVNNVNNMNNMNNMNNMNNMNNMNNMNNMNNMNNMNNMNNMNNHYNKDNNKNVGKNRCNNGKKSYTTTNDHKLGIKTTYAFIKNSIPFNFFHMVNNIYVTNKFKTNQWFSLNNKKEFGTNKEKPNFLTNYKIIKHPDKLESEDCCLNDQGFIAVADGVGSWIKYGINPRKYPEKFLQLLQKKINENENIQIEELLNYAYINNDKEGSTTICLIIFNKNDNTVSTANIGDSQFLIIRNNQIIYRSKPQQYEFNFPYQLGSNAVSKPNDAD…	488	XP_024329088.1	100	488	0	protein phosphatase PPM10, putative	Plasmodium falciparum 3D7	ref|XP_024329088.1|	100	488	0	protein phosphatase PPM10, putative [Plasmodium falciparum 3D7]	5833.PF10_0093	9.1e-137	Haemosporida	#N/A	3.1.3.16	ko:K17508	#N/A	#N/A	#N/A	#N/A	ko00000,ko01000,ko01009	#N/A	#N/A	Apicomplexa	T	phosphatase 2C
G3252.4	full-splice_match	alternative_5end	G3252.4_ORF.2	MILHHYSFINYTNVHFYNNVWLQIKDKLHDMDCKELALIIYSMGKIKYTNKDMIVFFEKEIQKWLLKFSGRDCSLILKGLQNIPCNNINNKIYDLIYEHILNIIDNLNILDICIILNTHSKCINNNKNINNTSNINSIHSNNINIRLFEALLNKSLTFYTQLNEQCIGSLLWSISHAEIKAEKYFSLLARRLRIVMYTKLIADGKIVNEDTKEDNKTKEDNKKKEDNKTKEDNKKKEDNKKDEDNKKEEDNKKDEDNKKEEDNKTKEDNLHNGNVQTHIDLPQCYNNNNILDNIYTNNYEHDNYQLHNDSYNTPSDNPNDHCNPLNNHNTCHHENVIPSIIYSYGKQRVYMKHHIDIDKNIYNHIINSYPVYDNIHNKPVEKIYMFDFSKKFLRDQNIF…	687	XP_001347381.1	100	687	0	heptatricopeptide repeat-containing protein, putative	Plasmodium falciparum 3D7	ref|XP_001347381.1|	100	687	0	heptatricopeptide repeat-containing protein, putative [Plasmodium falciparum 3D7]	5833.PF10_0096	3e-287	Haemosporida	#N/A	#N/A	#N/A	#N/A	#N/A	#N/A	#N/A	#N/A	#N/A	#N/A	Apicomplexa	#N/A	#N/A
G3271.3	full-splice_match	alternative_3end	G3271.3_ORF.1	MICIKCGSSNSNLYTVYNKNNIRLNECNRCNKICDEYVEKNRFIIFLNILFLKPEIYRHIVFNRIKYHDKFINNFFLKMIIIFLIINAYLHPNFERENIKNTGILSNIFFMENNFEEYIQGTDKYKNDCSSYTLFIYKYDDKHKLYGLYNIFNNYNMSNLVNIHKNKYLTCIVNNKFSDYNLCIVNRQFKAEDDYDKELINIFINNNGKYIKKYNTTVSTNSKLHKDHINKNNINNDNNNNNINNNINNDNNNNNINNNINNDNIYTSYKDNRNNKNIWYETNFFKKISGSQILYYILHFINKSISKIKYILKYDSIFYFKKNNTLLKNNIINLKNPEEYNDLFQIINILVYYNIHNYKIVLEPKEKENLNIDFIFKFIKNIFFYNQFIQKKNYIQSQT…	644	XP_001347395.2	100	644	0	protein ARV1, putative	Plasmodium falciparum 3D7	ref|XP_001347395.2|	100	644	0	protein ARV1, putative [Plasmodium falciparum 3D7]	5833.PF10_0110	2.2e-279	Haemosporida	#N/A	#N/A	ko:K21848	#N/A	#N/A	#N/A	#N/A	ko00000,ko04131	9.A.19.1	#N/A	Apicomplexa	S	Arv1-like family
G3276.4	full-splice_match	mono-exon	G3276.4_ORF.6	MKIKVRTLQNNEEEINVDPDDSILDLKKKVEVVLADMPSDKQKLIFSGKILKDEDKATDILKDNDTVIVMVTRRIINKNNQKEDINKESLSKIENNNNNNNNKSDDNINVTTSNTEEQKENKENKNDNTNDNIYNSFNNAESMLLTGDKLKESIDNICAMGFEKEQVKKAMILAYNNPNRAIDYLTNGFPNENVNVNVNENINNESNFSNLLNSENNPLLEENSSHPLSSNEETFRNSTFFNAIRDMALSNPQRLPELLQMIGRTDPSFLEYIRQNQTEFLAALQNYGNNINDHEEHSDDNLDNADDENAIQNDSFLQDVGQQVLSDPNNENINIPITPLNENEMESIKKLESLGFPKHVALEAFIACDKNEEMAANYLFENMNDFTSE	389	XP_001347399.1	100	389	0	DNA repair protein RAD23, putative	Plasmodium falciparum 3D7	ref|XP_001347399.1|	100	389	0	DNA repair protein RAD23, putative [Plasmodium falciparum 3D7]	5833.PF10_0114	3e-167	Haemosporida	GO:0002020,GO:0003674,GO:0003676,GO:0003677,GO:0003697,GO:0005488,GO:0005515,GO:0005575,GO:0005622,GO:0005623,GO:0005634,GO:0005654,GO:0005737,GO:0005815,GO:0005829,GO:0005856,GO:0006139,GO:0006259,GO:0006281,GO:0006289,GO:0006464,GO:0006508,GO:0006725,GO:0006807,GO:0006950,GO:0006974,GO:0008150,GO:0008152,GO:0009893,GO:0009894,GO:0009896,GO:0009987,GO:0010604,GO:0015630,GO:0016579,GO:0019222,GO:…	#N/A	ko:K10839	ko03420,ko04141,map03420,map04141	#N/A	#N/A	#N/A	ko00000,ko00001,ko03051,ko03400	#N/A	#N/A	Apicomplexa	L	DNA repair protein RAD23
G3287.14	full-splice_match	mono-exon	G3287.14_ORF.3	MIKISSLRRKADPLLIVSKRLPSYIKKEKINLTRNSNVNKKNVKYYQIPQFVQELIKFTRKNKLWKEQNSENIMDINNNNNNNNNDHPYIHNIINKNKIHYVNNLLDEIPKHKNLLTSFLICEIYGCLYKLNYLKLDIIFLLFSILINNTINFFNLSGYVNCNFKELINITKYIYHFQNVCNSNIQNILHKKPNLTKLKIVERYLKENNKEIKSKQGYYNYIYNYIQKYDHVDNIDILIYSLIKSKKDEKGYIHEKTKKNDIILDDENDITTKIRNMSNMSNISNMSNISNMSNISNMSNISNMSNISNMSNISNMSNISNMSNISNMSNISNMSNISNMSNISNMSNISNMSNISNMSNISNMSNISNMSNISNMSNISNMSNISNMSNISNMSNISN…	864	XP_001347410.1	100	864	0	conserved Plasmodium protein, unknown function	Plasmodium falciparum 3D7	ref|XP_001347410.1|	100	864	0	conserved Plasmodium protein, unknown function [Plasmodium falciparum 3D7]	5833.PF10_0125	2.5e-310	Haemosporida	#N/A	#N/A	#N/A	#N/A	#N/A	#N/A	#N/A	#N/A	#N/A	#N/A	Apicomplexa	#N/A	#N/A
G3291.6	full-splice_match	alternative_3end5end	G3291.6_ORF.1	MVSLRLDNNRYISFNQDYGCLCMANEKGFKIYNTNPFTQTYSRDLTDRNKNGLYLAEMLYRCNILAITGNKNDKKGKWAKNVLIIWDDRQMREIAKLTFSSNIIGVRLLREIIVVILEYKLCIYRLKDIILLETLNTSKNVSGLCCLSNIDKNIIIAYLSPIKGRVNIHIFEINSSENIHEELPYINFKTNLSIYAHDNSIGCINLSNDGKLLVTSSTKGTIIRLFNTFDGTLLNEFRRGTKNAKILSLNISEDNNWLCLTSSRNTVHVFSIYKKKRPLRKVDIICKGKNVSPPALLNYEKESKNKKSSLKCLLPCHPYLNSEWSFASYKLPGKKISSICAFVNDQNCIIVICSNGIIYKLRFNEHIGGDMFKISSHSFD	380	XP_001347411.1	100	380	0	autophagy-related protein 18	Plasmodium falciparum 3D7	ref|XP_001347411.1|	100	380	0	autophagy-related protein 18 [Plasmodium falciparum 3D7]	5833.PF10_0126	1.1e-219	Haemosporida	#N/A	#N/A	#N/A	#N/A	#N/A	#N/A	#N/A	#N/A	#N/A	#N/A	Apicomplexa	S	WD40 repeats
G3295.14	full-splice_match	mono-exon	G3295.14_ORF.2	MGSTAKFRLVEDQQEKYLFLKNMKKNIIFEIIKIAMFALLKVNLNDNNIYTLNPEEKKKNEFISKDMNSIKYTKREEYNNNNHNNNSNKINDNQNNDKTKGDDNYNTTNNNTNYHVNFHNNKSNRNNYYAYYFYSKKPNNIENNEESNCDNNSVNKENSNGVKDASKEDETISDIKQNCNVSLKSNETNENHTNNYNSMITIKISPACENENISYPYSHYDNSKINISRRLEEKDDILNQGVTVPEILDFVKEKYEKYYENVKQYIVTTLNIYCALNIFKLIRRGRYTICKYENFDIFKMKYFKKYYKFFYSLKGEEEILMNVKNYLKSFYYDRNKKKKRRRRSSTGIFGTKKRLLGDKRGSTYCLKEMDALTGTKNTIRRRRSSTKKLGRKGLSAVKK…	896	XP_001347414.1	100	896	0	conserved Plasmodium protein, unknown function	Plasmodium falciparum 3D7	ref|XP_001347414.1|	100	896	0	conserved Plasmodium protein, unknown function [Plasmodium falciparum 3D7]	5833.PF10_0129	2.3e-255	Haemosporida	#N/A	#N/A	#N/A	#N/A	#N/A	#N/A	#N/A	#N/A	#N/A	#N/A	Apicomplexa	#N/A	#N/A
G3316.7	full-splice_match	alternative_3end5end	G3316.7_ORF.2	MDNANKLPKWNQPSKEGKKITNLFVNNSLTHSKVEFIPQEGNKIKWYACGPTVYDAAHLGHARTYVSFDIIRRILVNYFKYDVFMVINITDIDDKIIKRSVEEKIGFTELARKWEYEFWEDMKSLNVLLPTAITRVSEYVGDIVKYIEKIIENKYAYVSEEGSVYFDIDEFKKSEKHFYARMEPLSVKDENKILEGEGDLGVISKKKKNAYDFALWKSSKPNEPHWDSPWGKGRPGWHIECSTMASNILGDVLDIHSGGIDLRFPHHDNELAQSEAFFDHSQWVNYFLHSGHLHIEGLKMSKSLKNFITIKNMLTKYTSNQIRILFLLNKWDNFMNYSPNGESMVQCIEIDKSFTNFFAIILMKIKNFDLNSCNLYWSDADNKLNLLFRQTKNKIHEHF…	593	XP_024329093.1	100	593	0	cysteine--tRNA ligase	Plasmodium falciparum 3D7	ref|XP_024329093.1|	100	593	0	cysteine--tRNA ligase [Plasmodium falciparum 3D7]	5833.PF10_0149	0	Haemosporida	GO:0000166,GO:0003674,GO:0003824,GO:0004812,GO:0004817,GO:0005488,GO:0005524,GO:0005575,GO:0005622,GO:0005623,GO:0005737,GO:0005829,GO:0006082,GO:0006139,GO:0006399,GO:0006412,GO:0006418,GO:0006423,GO:0006518,GO:0006520,GO:0006725,GO:0006807,GO:0008144,GO:0008150,GO:0008152,GO:0008270,GO:0009058,GO:0009059,GO:0009987,GO:0010467,GO:0016070,GO:0016874,GO:0016875,GO:0017076,GO:0019538,GO:0019752,GO:…	6.1.1.16	ko:K01883	ko00970,map00970	M00359,M00360	R03650	RC00055,RC00523	ko00000,ko00001,ko00002,ko01000,ko01007,ko03016	#N/A	#N/A	Apicomplexa	J	tRNA synthetases class I (C) catalytic domain
G3321.55	full-splice_match	mono-exon	G3321.55_ORF.4	MKNKSIRKERQSGETLEDNIEEINYCIKVIPKDKINSKGNGAIRLSNLDMNRSNNGNYYNQNNNVENINDFETECRNYIEDILKIDEYVKLPNSINNEQDKIKWKKAHSLRNRMKEYDLITRTRLYQSNSVNNKAKLNRERYIILNKIPRYREAFPSIMNNTSTDKIKEDIIRTYLKTHAAYFLSQNKKNSNLSLKNMGRNTYFSFRKKSDDRNNSLINYNKHMNDKSKSVEHNNCPNLKKKDRSYNLWKRITVDDIKNTHFTPTEKQYLKDYNIFLNDAFNNFKINQNNNKRQLNVKNQKNIPNYDMINNKIYGHIKNNANNNLYINNQKREDAYIINPSQNNIITSPNEEQYPYFNNYSYSDKNKNLSTYNTEGKRNIYTNDVKSNTNYQHSNNSNY…	453	XP_001347441.1	100	453	0	conserved Plasmodium protein, unknown function	Plasmodium falciparum 3D7	ref|XP_001347441.1|	100	453	0	conserved Plasmodium protein, unknown function [Plasmodium falciparum 3D7]	5833.PF10_0156	1e-222	Haemosporida	#N/A	#N/A	#N/A	#N/A	#N/A	#N/A	#N/A	#N/A	#N/A	#N/A	Apicomplexa	#N/A	#N/A
G3325.5	full-splice_match	mono-exon	G3325.5_ORF.3	MSKNDFNNRILNNYEKQKVLEESNNYLKILSHNKNVSSNNKNNINLRKDEEEVGMTFIEEKICFDEKIEVEEVFTLEILIKILSKIFLKGNYSLTKDDINITNCKVMIFESKYHLNNTNDEVEDFINMLFYFQNKNYLIFIIYCLNKKNIVYLNFFNPLLSEKETIEAFNLFFMNNFFPHIILGLNNGRILLYNHEGIMCMYNKFVEYKLKNIFIENQKDYILFLYENNIIVNSNIHLIKRALETNSKTLPYDYMFTINKNISLSHIILRCDNSYDLLKKELYTMYNKEDLMRYINDNINTNPNTYSGNINYIITSKTITLSILNIIKPNTPNDFLSRKENFSTSEKLSSKINNFIKNIFTKKNENAPPSSASSALPSSVLINQVDYNMNSNNTSTNDI…	560	XP_001347443.1	100	560	0	Rab3 GTPase-activating protein non-catalytic subunit, putative	Plasmodium falciparum 3D7	ref|XP_001347443.1|	100	560	0	Rab3 GTPase-activating protein non-catalytic subunit, putative [Plasmodium falciparum 3D7]	5833.PF10_0158	0	Haemosporida	#N/A	#N/A	#N/A	#N/A	#N/A	#N/A	#N/A	#N/A	#N/A	#N/A	Apicomplexa	S	Rab3 GTPase-activating protein regulatory subunit N-terminus
G3331.3	full-splice_match	alternative_3end	G3331.3_ORF.1	MEICKNILFLNFKNLSIIKGKKRKEKITCQFPKYIGTDNNKRCIINLMLYKIFKGYILLLLWVIIILKNEYIYEDSYIKLVSQYNHIFTRILSEINLKGEHNDKRKNSNINTGMNRPHIKTKNMDNINIKSSNMNNINANATSSNNIMLNNFPKFNEIENNNKNDIHNNMFYSFYNNKNDNNEINDGNNILSFNDYIWKKHVQMNKTNLNSDLDIITKKLESFTLKDDKQFGDTTINYDYCFDNRFSTSSKGDESNNMNYERNDHFVEYQNVGVDEMACGTTQGTDDLRHHNSNTTDYSGYSTDELDEETSDENCEGYKKIEKYKRYNRYKRNKERKRTSENTTNNKNISNRNDRMGNKNISHRNDRMGNENISHRNDRMGNEKISHRNDRMGNENISH…	767	XP_001347446.2	100	767	0	Plasmodium exported protein (PHISTc), unknown function	Plasmodium falciparum 3D7	ref|XP_001347446.2|	100	767	0	Plasmodium exported protein (PHISTc), unknown function [Plasmodium falciparum 3D7]	5833.PF10_0162	2.6e-13	Apicomplexa	#N/A	#N/A	#N/A	#N/A	#N/A	#N/A	#N/A	#N/A	#N/A	#N/A	Apicomplexa	S	Plasmodium RESA N-terminal
G3335.30	full-splice_match	mono-exon	G3335.30_ORF.1	MKRVYTCLCFICLFFLCILKGVYNVKTQKNEGIIIDKEGKENDNGNSDRNTPNNNNRLNRMTLNKEMYEKHNKMNNEEDNNKNINYDLSNLKDGMKKKHFGSNSSEDKTNKKSSINSVLEKYQHTKHEEKNLQNLNKNMMTHENDDSMKSIFISEESFESAKNVCQFIVMQNDYFKNFCNITSLVYDIEKLKKNNHKIYEEILSNSYENNNGSKFKLLKEINHTKVFKEMDNTNPKFSILFLYDKFCYGGIPLACSNLMKYDNVFDINEQSETTNKPDDNVNMEEMENYIINQTGMENGFEENVSDLTQE	310	XP_001347451.1	100	310	0	rhoptry neck protein 12	Plasmodium falciparum 3D7	ref|XP_001347451.1|	100	310	0	rhoptry neck protein 12 [Plasmodium falciparum 3D7]	5833.PF10_0166	6.4e-136	Haemosporida	#N/A	#N/A	#N/A	#N/A	#N/A	#N/A	#N/A	#N/A	#N/A	#N/A	Apicomplexa	#N/A	#N/A
G3335.5	full-splice_match	alternative_3end5end	G3335.5_ORF.4	MKTKNKIQNKKKNGYNLVHWNIEKRRRMSFFLICTFFNLIFLVSLLVLYKETDTKGYNNYVQQKERKIKGRVLTEVILKNLEKYIEENYGNCVEERCYYLKEPKVNNPYECEEKKKCLREEFEKCEPCQNPKEEEKELGVDEGENKNNIRPFEVLTEEEFNKRINILRGGIFLYEVYGLWNYLNQREKRKYTTIKQELWKVCEDLSVKYNVPHECTMKEWKKVRKYMKEELLKKKEDEKDFQYFVEDNIYTRWEYIAFITDKKESWKVFRHMIKEKWKDMLLENFEKYMEEMFDKKMEKHRKKCKEVYKSREGL	314	XP_001347448.1	100	314	0	Plasmodium exported protein (PHISTc), unknown function	Plasmodium falciparum 3D7	ref|XP_001347448.1|	100	314	0	Plasmodium exported protein (PHISTc), unknown function [Plasmodium falciparum 3D7]	5833.PF10_0163	5.8e-161	Haemosporida	#N/A	#N/A	#N/A	#N/A	#N/A	#N/A	#N/A	#N/A	#N/A	#N/A	Apicomplexa	S	Plasmodium RESA N-terminal
G3340.4	full-splice_match	mono-exon	G3340.4_ORF.1	MEELKTCPFTNVIPYGLLYDKLKKEKNNDVPENYVIEEFDKLLKNYERPNVYDEIGNATFKNDEDLITFQIDLDYTVENIFKNMIYNESGSNNSILNDIYMPYRILLSKDKNYVSVPIIRIYSLRKDGCSVLINVHNFFPYFYVEKPDDFDNEDLIKLEMLMNENLNLNSQYKIYEKKILKIEIVKTESLMYFKKNGKKDFLKITVLLPKMVPSLKKYFEGIVHVNNKSIGGIVYEANLPFILRYIIDHKITGSSWINCKKGHYYIRNKNKKISNCTFEIDISYEHVEPITLENEYQQIPKLRILSFDIECIKLDGKGFPEAKNDPIIQISSILYFQGEPIDNCTKFIFTLLECASIPGSNVIWFNDEKTLLEAWNEFIIRIDPDFLTGYNIINFDLPY…	1094	XP_001347450.1	100	1094	0	DNA polymerase delta catalytic subunit	Plasmodium falciparum 3D7	ref|XP_001347450.1|	100	1094	0	DNA polymerase delta catalytic subunit [Plasmodium falciparum 3D7]	5833.PF10_0165	0	Haemosporida	#N/A	2.7.7.7	ko:K02327	ko00230,ko00240,ko01100,ko03030,ko03410,ko03420,ko03430,ko03440,ko05166,map00230,map00240,map01100,map03030,map03410,map03420,map03430,map03440,map05166	M00262	R00375,R00376,R00377,R00378	RC02795	ko00000,ko00001,ko00002,ko01000,ko03032,ko03400	#N/A	#N/A	Apicomplexa	L	DNA polymerase
G3342.1	full-splice_match	alternative_3end5end	G3342.1_ORF.1	MLFKLKYLRKHNKIYDMIQLSKCKNGYVIKRSVRTSIFKDDDIYLNPQDIHNESLPKINYLNSGKLDEYVYNRNNIGMDTIIINSKYMNIKMINKLYKKLCDSEVNYTKRFIFLTSLYNNIFNYSYNLYDLLKILELYQKSKDIHYLNLFKKILQNTNDLAYLIFSYKKPIISYCNGKIKGSAGFLSFLANNSASFNHSSYTYNNLNYSFLPYGGISFILANLRANLGFYFALTGQVIQSSDLVWCGLTKRWISDESLELMEISSESQLEVSEQDAHILLEEHFLKIPEKYTLKNYEQVIHEHFKHNNLLTILKCLDQSRNSSDQNIKKWADETYQKIITLPPLATHLTFEILNILRNYKMELLKKAQVNKRLWNEMIKNSYKVPTTKEQISMNELKYT…	530	XP_001347452.2	100	530	0	enoyl-CoA hydratase-related protein, putative	Plasmodium falciparum 3D7	ref|XP_001347452.2|	100	530	0	enoyl-CoA hydratase-related protein, putative [Plasmodium falciparum 3D7]	5833.PF10_0167	1.2e-302	Haemosporida	#N/A	#N/A	#N/A	#N/A	#N/A	#N/A	#N/A	#N/A	#N/A	#N/A	Apicomplexa	I	Belongs to the enoyl-CoA hydratase isomerase family
G3354.5	full-splice_match	alternative_3end5end	G3354.5_ORF.1	MNDNLYDNVAKDRYNYFEHDKKQPINNEEDINKNNNNNDNMNCNTHISYSNINKFVTNNKEYFMNNKNNENDKKMFPSYKEQKNSTNINKSLPHFGKKEDIQDNVINKELHIEHIIEDKIERIKKLVKIYREKYITDHRLNTLNQDIAFKIFTMFYKVCYGKKKHTYTSFFEKFQICTYNDILLLCDEVAKLFKMENSLENVTLPCKVFGDVHGNLFDLLDFFNLYNWPMHNNKNLLLTESDLRKFEYIHNDKDIHIDKNKDMQYNDNDIKYVFLGNLINRGNYSLEVICLLFSLKILFPKHIYLLRGNHEDRLFNYIYGFYKDIEIKMKTNMEYMGIINYQEQVISAHSYELFNRINDVFEFFPLCVLLDKNILCIHGGIGDSVMTISDYQHIRKPIL…	1132	XP_002585406.1	100	1132	0	serine/threonine protein phosphatase 8, putative	Plasmodium falciparum 3D7	ref|XP_002585406.1|	100	1132	0	serine/threonine protein phosphatase 8, putative [Plasmodium falciparum 3D7]	5833.PF10_0177a	0	Haemosporida	#N/A	#N/A	#N/A	#N/A	#N/A	#N/A	#N/A	#N/A	#N/A	#N/A	Apicomplexa	T	Serine threonine-protein phosphatase
G3369.1	full-splice_match	mono-exon	G3369.1_ORF.3	MKYLLNLFKKTFSNNIKKMMPLNNQNKCYKHIFLNTNKIKNRKNTQNENYHMDIKTIKCINKSGQKNIYIQNKNNLVSTITQNVINKSGENTKYIHNETKSVNVKASDCLNDSGENNKKKNTKGENIPDVCIKQNDSLKLISLGNKKNIEYDTKIEISMNNIKCEEIRRFYLNNNNSFVNSDGLKCNILSAIHCDEKNVLFYSLVFSFTNINNNYIELIKIHIKNEKTHETVVKNVEFIIVNNKCTEENERTFSNIKVAMKIQENNEISRYAKKNTFIQDISLDNIFYIIEYRKWDSYIDCIAGANSNALNNSHYKRDQ	319	XP_001347470.2	100	319	0	conserved Plasmodium protein, unknown function	Plasmodium falciparum 3D7	ref|XP_001347470.2|	100	319	0	conserved Plasmodium protein, unknown function [Plasmodium falciparum 3D7]	5833.PF10_0185	1.4e-141	Haemosporida	#N/A	#N/A	#N/A	#N/A	#N/A	#N/A	#N/A	#N/A	#N/A	#N/A	Apicomplexa	#N/A	#N/A
G341.14	full-splice_match	mono-exon	G341.14_ORF.7	MQENYEYENTWTVHCDASFICRLLYEGFIPVASKQKLYKIENYETVMYKECLLIPKIHFIRSCMHPSEIHISKKVKKKCKHFYITIDKNFEGVMEGIVEKHGQNWLYPFVQEEFKKIFYKHVTYKNVELHSVELWFGKELVAGEIGNTVGSIYTSLTGFQRKSCAGTIQLCALAKLLEIQKFELWDLGMLLPYKKDIGSKEITMKEFFRKHRLFKHQPAEFKTPFMDKLNCSVLIKGTDPQTLKEQE	247	XP_001349635.1	100	247	0	arginyl-tRNA--protein transferase	Plasmodium falciparum 3D7	ref|XP_001349635.1|	100	247	0	arginyl-tRNA--protein transferase [Plasmodium falciparum 3D7]	5833.PFB0585w	1.5e-132	Haemosporida	#N/A	2.3.2.8	ko:K21419	#N/A	#N/A	R03862	RC00055,RC00064	ko00000,ko01000	#N/A	#N/A	Apicomplexa	H	Leu Phe-tRNA protein transferase
G3421.4	full-splice_match	mono-exon	G3421.4_ORF.4	MILWKNYIVMFGGFFDNGKSIEYFNDLYIYIINSNIWINLTNVYMDSLFKRLTENNSSNNDNNLSISSEKKKDLNKGKNSQILKSKFFKNFDLDSFMPSKRSSVCLFTDMKYQKIYIYGGYSQIKNTTRNAIGFYFNDMWILNINLINEDNISVNFKKLKKSIFQPCKRTGFSTCIYKNSLILFGGVFDKKVENNSKKIDNPNNNNNMLEESLNLKSLFFNDLYLFDMNKEHWSYLNIKDKEETKELNKTSKANKKNHEKLEENKIGTNIKKDKFQQMEREIYYEENNNNNNNNNNNKTQSKYEETSDGHVSSCFSDDNDEDYYSNVFVYFDENGKRQIIKIEKEEKNKSSYNEKKDFDDVLKVEENNDYLNHSLDEEKNINIDKLIDNHSVFLQTKDI…	694	XP_001347503.1	100	694	0	kelch protein K10	Plasmodium falciparum 3D7	ref|XP_001347503.1|	100	694	0	kelch protein K10 [Plasmodium falciparum 3D7]	5833.PF10_0219	0	Haemosporida	#N/A	#N/A	#N/A	#N/A	#N/A	#N/A	#N/A	#N/A	#N/A	#N/A	Apicomplexa	S	Kelch motif
G3437.1	full-splice_match	mono-exon	G3437.1_ORF.3	MKIGNNKICTWNICKRRISFFGVLPFELEKKGNIRKIERRTFSGWNERKFLFFSLSSDINKCVNMSEMIIRRGNITTTKKNSGKNKSEKNESDVDNNSTSNNNNNNNNLKGSSKIVVYIKSNKLYLTYNGFLLFFFSIFAYCITKLLIMFFEEPPAVKLVKESVLKDKKLIEEYEEVLFSRFWSGFLNDNDARIIINIKSKKQNKKGRIVSNLIKKNDQWIIKTLTYYNTKKTDNLKTDDLKNLQKNQQISLCPINTDSFSKKK	264	XP_001347522.1	100	264	0	conserved Plasmodium protein, unknown function	Plasmodium falciparum 3D7	ref|XP_001347522.1|	100	264	0	conserved Plasmodium protein, unknown function [Plasmodium falciparum 3D7]	5833.PF10_0238	8.2e-116	Haemosporida	#N/A	#N/A	#N/A	#N/A	#N/A	#N/A	#N/A	#N/A	#N/A	#N/A	Apicomplexa	#N/A	#N/A
G3441.40	full-splice_match	mono-exon	G3441.40_ORF.1	MKSSNYEQAKKNYFCDKIKEIMEDLEKLLDDLKHKYCPVDDNNNDNNNNHDDNHDDDNHDDDNHDDDDHDDNLPTERPVATFYNYLTDKSNYKKINPHVLGEIAGITKHLRCEDFPNISDRCVNNISIHHKYGGWFEFGGAIHLKNMNYVEPTYEQHDDIMKETFEEVILAQANCKCQSIGLWRDIPEKDMSEYRYPLNVFVLENPKYNLLNLQDIHPYLVVDILNKGLHAMKAYASGKMYNIVTPKDISNNNDEEDNMSNENNTTYAYLNDYHSDSTHVPDEDNEAQDEEDEKQEIEDDEEEKEDDEEEKEEETTSQPKDVDDNGPNDPFYDGTFNVLNKENVQTTSQPKDVDDNGPNDPFYDGTFNVLNKENVQTTSQPKDVDDNGPNDPFYDGTFN…	647	XP_001347526.2	100	647	0	exported protein 3	Plasmodium falciparum 3D7	ref|XP_001347526.2|	100	647	0	exported protein 3 [Plasmodium falciparum 3D7]	5833.PF10_0242	2.5e-190	Haemosporida	#N/A	#N/A	#N/A	#N/A	#N/A	#N/A	#N/A	#N/A	#N/A	#N/A	Apicomplexa	S	Methylmalonic aciduria and homocystinuria type C family
G345.2	full-splice_match	alternative_3end	G345.2_ORF.1	MGKDYYSILGVSRDCTTNDLKKAYRKLAMMWHPDKHNDEKSKKEAEEKFKNIAEAYDVLADEEKRKIYDTYGEEGLKGSIPTGGNTYVYSGVDPSELFSRIFGSDGQFSFTSTFDEDFSPFSTFVNMTSRKSRPSTTTNINTNNYNKPATYEVPLSLSLEELYSGCKKKLKITRKRFMGTKSYEDDNYVTIDVKAGWKDGTKITFYGEGDQLSPMAQPGDLVFKVKTKTHDRFLRDANHLIYKCPVPLDKALTGFQFIVKSLDNRDINVRVDDIVTPKSRKIVAKEGMPSSKYPSMKGDLIVEFDIVFPKSLTSEKKKIIRETLANTF	328	XP_001349637.1	100	328	0	protein SIS1	Plasmodium falciparum 3D7	ref|XP_001349637.1|	100	328	0	protein SIS1 [Plasmodium falciparum 3D7]	5833.PFB0595w	3.8e-187	Haemosporida	GO:0000122,GO:0001671,GO:0003674,GO:0003712,GO:0003714,GO:0005488,GO:0005515,GO:0005575,GO:0005622,GO:0005623,GO:0005634,GO:0005654,GO:0005737,GO:0005829,GO:0006355,GO:0006357,GO:0006457,GO:0006458,GO:0006950,GO:0006986,GO:0008047,GO:0008150,GO:0009889,GO:0009890,GO:0009892,GO:0009987,GO:0010033,GO:0010468,GO:0010556,GO:0010558,GO:0010605,GO:0010629,GO:0019219,GO:0019222,GO:0019899,GO:0030234,GO:…	#N/A	ko:K09510	#N/A	#N/A	#N/A	#N/A	ko00000,ko03110	#N/A	#N/A	Apicomplexa	O	heat shock
G3476.4	full-splice_match	mono-exon	G3476.4_ORF.6	MKKTILNLYLINILFALSDVKGISTHDTCDEWSEWSACTHGISTRKCLSDSSIKDETLVCTKCDKWGEWSECKDGRMHRKVLNCPFIKEEQECDVNNEMAEDTHMNNSYIYFNADDGDNEYEDHDDKNDDDKNYDNENDDDKNDDDKNDDDKNDDDKNDDDKNDDEENYNDTEEKVKNNDIHNSSANSNNEVTNFIQIKDKIMIKHKTTNIHPVNFIQEKYTRNNKYRSDNFSKILNNMNHINNNNYNSRSSSTSSKNARGYRGGSSNMYPHVPNYTSSSVHNSTNNERKSDEDLDNIEGDNITKEERIVPINNKNYDNHDEHSNIHEHDTSRNVDNEKYNSNDDLPNLSTYDYDMNNDSYKKNHMKKPMDSIKEEQTKQENNQNNEKVSSSEKQNDDI…	498	XP_001347565.1	100	498	0	merozoite TRAP-like protein	Plasmodium falciparum 3D7	ref|XP_001347565.1|	100	498	0	merozoite TRAP-like protein [Plasmodium falciparum 3D7]	5833.PF10_0281	2.9e-154	Haemosporida	#N/A	#N/A	#N/A	#N/A	#N/A	#N/A	#N/A	#N/A	#N/A	#N/A	Apicomplexa	#N/A	#N/A
G3507.9	full-splice_match	mono-exon	G3507.9_ORF.1	MTYDKLNNNILSINIFDALYSLSCLLIDEKETPIKAMIRYKNDLKVCKNYLNQYESKIDKINSLSINSNAEQKIQSTEEHEQNGETLQTDSVGKKNLLQVRIRAKSSIQHGEENLNVVKKNDEVEKNDEVEKNDEVEKNDEVEKNDEVEKNDEVEKNDEVEKNDEVEKNDEVERNDEVERNDMAERNDMSERNDMAERNDMAEKNNDDVKVPENNLIEAPMDKEHIMINNSEEESIGNNKKSEEQKNYNLYNDDDEKKNIVHNERLEELENLKQMYQKITLDYKTIERRFNNLIDLTQKLTNEYKNVYFLTKREFEALCKKLEEYKENVDIHWQLKWMNGVDNNVYGPYNYYDIYNFITTGLVTVLNPILLRRINNKNEVLENIWQMYDAVNYLIFVTN…	521	XP_001347594.1	100	521	0	conserved Plasmodium protein, unknown function	Plasmodium falciparum 3D7	ref|XP_001347594.1|	100	521	0	conserved Plasmodium protein, unknown function [Plasmodium falciparum 3D7]	5833.PF10_0310	1.4e-138	Haemosporida	#N/A	#N/A	ko:K13099	#N/A	M00354	#N/A	#N/A	ko00000,ko00002,ko01009,ko03041	#N/A	#N/A	Apicomplexa	#N/A	#N/A
G3510.7	full-splice_match	mono-exon	G3510.7_ORF.5	MKLLREKICFKMLKSIDIYITEIIMKSCFVTVYKMKDDELKWKRADIEGFLYIVKRSIKPYYRLIITNKKNEKHLLQDIDTNMNLSTDQNYIFYRIINEETNVRNIYSLWFYSTEEKEQIYKVLKNIVEKAYQEKVGITQDNTNNVSNMNNICNVNNNRNSILTNIGSMKNGSVTMEEKLEIISEQMRKMSLRPENKESHKIIQNEHIEDNNHNEANIYNNNHNEANIYNNNHNDDNIYNNNHNEANIYNNNHNEANIYNNNHNNDNIYNNNHNNDNIYNNNHIGSSNFLKKSSLETNLISPNLINNSTIINQINNMTSLKNMKYNKMLPLKPDYNVGNDKEHILELIKNKNDIESIKRKIMSAADNTFPDAYLNNYHVGIINNMNNMNNMNNINNVNN…	900	XP_001347598.1	100	900	0	mRNA-decapping enzyme subunit 1, putative	Plasmodium falciparum 3D7	ref|XP_001347598.1|	100	900	0	mRNA-decapping enzyme subunit 1, putative [Plasmodium falciparum 3D7]	5833.PF10_0314	4.8e-248	Haemosporida	#N/A	#N/A	ko:K12611	ko03018,map03018	M00395	#N/A	#N/A	ko00000,ko00001,ko00002,ko01000,ko03019	#N/A	#N/A	Apicomplexa	AK	Dcp1-like decapping family
G3513.4	full-splice_match	mono-exon	G3513.4_ORF.1	MTFYKKGYRKLFIHFNNNVIIKHNFSTLDINRGSLKKKQTKEKFEEVWKNIIRKKYIKKIVDIFEIEEEKKKKKKKDYYVNVDLYDKHKKCNNHNKYRKIDENVKGIHLVDGSKKNIQNDEYTCDDNQIVDPPRTCYFVVGSEGVGKKFIIEKAKEIFVNSPHNVQYGDCHNSEMKKNKKKKKNIFFEYDFKEMNDIINFSMKIYTLEYCLRYTLLKELNDDIIHNYINLKDIYDNMIYKDNINKSYNMLSRWRDFFIHIYENPQLYDYFNEKDLKEINNYQIMIKENKYNYETWYAFLEILLKKLKVKAFCNYFNHFSAYLYFFKMLGDYEEYDYYKKNTNNILINYTNGKFIYTYFLYILGNLQHIYNYNFFFLFYNFHLFLLSTQPIKDFNFFVNF…	871	XP_001347599.1	100	871	0	conserved protein, unknown function	Plasmodium falciparum 3D7	ref|XP_001347599.1|	100	871	0	conserved protein, unknown function [Plasmodium falciparum 3D7]	5833.PF10_0315	0	Haemosporida	#N/A	#N/A	#N/A	#N/A	#N/A	#N/A	#N/A	#N/A	#N/A	#N/A	Apicomplexa	#N/A	#N/A
G3516.7	full-splice_match	alternative_3end5end	G3516.7_ORF.1	MISIFYMQYSYISTSFHLYTNYFTYFKKKKKKMASYNVLGELTTFNEDETIITHQYSRIKKIENIEKCKKLKTLKLISNCIEKLENLENNVQLEHLELYENMIKKIENISMLINLKVLDLSFNKIKIIENLETLVNLEELYLSSNKISKIENLQNCKKLRLLELGYNKIRMIENIEHLTNLEELWLGKNKIEQINLPYLPKLKKLSVQHNRLTDICEKSIKNILCVEELYISYNKINHIIDTFKDLKHLKVFDLSYNEINNISICSYLKSLEELWLNNNNIDNLEMIKKLSTIENLKTLYLEKNKIQDNLKENYRKTIIHILPQLKQLDALPIPSSPTLQK	341	XP_002585418.1	100	309	0	leucine-rich repeat protein	Plasmodium falciparum 3D7	ref|XP_002585418.1|	100	309	0	leucine-rich repeat protein [Plasmodium falciparum 3D7]	5833.PF10_0320a	8e-63	Haemosporida	#N/A	#N/A	ko:K17550	#N/A	#N/A	#N/A	#N/A	ko00000,ko01009	#N/A	#N/A	Apicomplexa	T	occurring C-terminal to leucine-rich repeats
G3540.213	full-splice_match	mono-exon	G3540.213_ORF.6	MRNLFHITICLVTLNLFILEINAKTNTSENRNKRIGGPKLRGNVTSNIKFPSDNKGKIIRGSNDKLNKNSEDVLEQSEKSLVSENVPSGLDIDDIPKESIFIQEDQEGQTHSELNPETSEHSKDLNNNDSKNESSDIISVNNKSNKVQNHFESLSDLELLENSSQDNLDKDTISTEPFPNQKHKDLQQDLNDEPLEPFPTQIHKDYKEKNLINEEDSEPFPRQKHKKVDNHNEEKNVFHENGSANGNQGSLKLKSFDEHLKDEKIENEPLVHENLSIPNDPIEQILNQPEQETNIQEQLYNEKQNVEEKQNSQIPSLDLKEPTNEDILPNHNPLENIKQSESEINHVQDHALPKENIIDKLDNQKEHIDQSQHNINVLQENNINNHQLEPQEKPNIESF…	1233	XP_001347628.1	100	1233	0	glutamate-rich protein GLURP	Plasmodium falciparum 3D7	ref|XP_001347628.1|	100	1233	0	glutamate-rich protein GLURP [Plasmodium falciparum 3D7]	#N/A	#N/A	#N/A	#N/A	#N/A	#N/A	#N/A	#N/A	#N/A	#N/A	#N/A	#N/A	#N/A	#N/A	#N/A	#N/A
G3540.237	full-splice_match	mono-exon	G3540.237_ORF.1	MKKIVNIIFYILYLYIYKRNLVQNENVNKSNLRKGLSTNNSENGIKSLKDEDEHINIIGDDFSAFSYGGYPIYETTGSLGTGVESVKAIDGESGTSMDSKPKENKISTEPGADQVSIGLVNESDSSLENDKKKKENVKKEMLGTEKEGSPDSHDSSKEKLNLNDNSKWSDFLKNIVTFGGFGPTVVHDVSDTLSDISKDEVTQKTTKDIGSTLLDFFLPLPTKNTNTYEKKNENKNVSNVDSKTKSNEKGRPPTYSPILDDGIEFSGGLYFNEKKSTEENKQKNVLESVNLTSWDKEDIVKENEDVKDEKDEDDEEEEEKYENEIIKQPEDILDEEEVLEEEILEENKNDTVDTSDLEKKNIPDLSNDNNYYSLIYKNYKDNDKSEKTAQTLITALISL…	424	XP_001347631.1	100	424	0	merozoite surface protein	Plasmodium falciparum 3D7	ref|XP_001347631.1|	100	424	0	merozoite surface protein [Plasmodium falciparum 3D7]	#N/A	#N/A	#N/A	#N/A	#N/A	#N/A	#N/A	#N/A	#N/A	#N/A	#N/A	#N/A	#N/A	#N/A	#N/A	#N/A
G3562.3	full-splice_match	mono-exon	G3562.3_ORF.1	MNSLGNQNRVQLNYPELIKNAKAGQIILLDDGNLKMKILENNYDTSNIQNSYIKVQVLTGGKLYSKKGFCIPNMIMPIDVLSEKDIKDILFCINEEVDFLGYSFVQTEYDLIFLRNIINDYYESDFYNNIKRKDRINFDQNNLQMKTFDDENDFYIKEVNDYYNNYYLKNVQKYKQIYDVYKNQDLYINDNIQNHYNKNIVTNIGDDKNIIDEQHIHNNNNNNIDNIMKNYSNLYNINKDHNKIAIISKIEKPSAIKNIENIIKLSDGIMIARGDLGIETNLSNLPILQKKLINLCRIKYNKPVIVATQMMESMRFLPSPTRAEVTDVATALYDGSDCVMLSAETATGQYPILTVSTQNKIIKDVENDYYYYEYTQRKNDKLKMLDHKNNCCHENKDIQ…	547	XP_001347647.1	100	547	0	pyruvate kinase 2	Plasmodium falciparum 3D7	ref|XP_001347647.1|	100	547	0	pyruvate kinase 2 [Plasmodium falciparum 3D7]	5833.PF10_0363	7.8e-286	Haemosporida	#N/A	2.7.1.40	ko:K00873	ko00010,ko00230,ko00620,ko01100,ko01110,ko01120,ko01130,ko01200,ko01230,ko04922,ko04930,ko05165,ko05203,ko05230,map00010,map00230,map00620,map01100,map01110,map01120,map01130,map01200,map01230,map04922,map04930,map05165,map05203,map05230	M00001,M00002,M00049,M00050	R00200,R00430,R01138,R01858,R02320	RC00002,RC00015	ko00000,ko00001,ko00002,ko01000,ko04131,ko04147	#N/A	#N/A	Apicomplexa	G	Pyruvate kinase
G3581.10	full-splice_match	alternative_3end	G3581.10_ORF.2	MGNFCKYNYMETNRLLYMKCFKCNNSPMYTISKKDEYKKKESWNFVNSLLSRNLILFTLTFLFLNILNCVNYNQYDYPSQHIINNSIRHLSDYSSSNDNLSDEQEYFTTSDDSEEEKKHNEKINKKRKKCKKYKKRRGKLREKKKGKSNLYHNGKNKKNVSNCKKHNINLKNNLNNNNDLLNNNYNISNDCYICEQMTSQNKTKVPYGYYEEIDYIDDDDDDDDDSFRNKISNEKIELVNGNSKDKGIYYKNNLGNEKKNDYRTEDQTHLGIELIEEEFKGRNGNLDEENIDYNKERIRENIYHGLEKIEEEIKERMEELIDDGREIENEENREYNNNDIKKRRFDGDQENITSSFERTQKSVKYDSDESEELSEAESNGGIPEQNGYDNEDVVSGSDE…	913	XP_001347664.1	100	913	0	serine/threonine protein kinase, FIKK family	Plasmodium falciparum 3D7	ref|XP_001347664.1|	100	913	0	serine/threonine protein kinase, FIKK family [Plasmodium falciparum 3D7]	5833.PF10_0380	0	Haemosporida	#N/A	#N/A	#N/A	#N/A	#N/A	#N/A	#N/A	#N/A	#N/A	#N/A	Apicomplexa	T	Serine Threonine protein kinase, FIKK family
G3590.1	full-splice_match	alternative_3end5end	G3590.1_ORF.2	MNFFHVIILDVGIVICLYLIIYKNSDIKWKKHINCCKYHFYFFSSKRCLLQHMVEEPFEKKDKSGVLLKDKNTEEGRKKERQKPMCIKSINKKKKKNNNNNNNNVLKNLNNEEINKQRNMTNERIRNKNKNDKGVENISSNTQMEEKNIICKDINSNVILNQNEINDDQMVQKIKENFVKDLMKNENKEIFKQIETINSVGTMAKIKNSLYSIIFKGSNFWKGLGIYLGTLSGAALGQLILAGILQFGTFSVMNFSIYFSAVPSFIAFSSFVGIILLSIIIVICLLVWLWPSRGKLMGKDKTENKSDT	308	XP_001347676.1	100	308	0	exported protein family 4	Plasmodium falciparum 3D7	ref|XP_001347676.1|	100	308	0	exported protein family 4 [Plasmodium falciparum 3D7]	#N/A	#N/A	#N/A	#N/A	#N/A	#N/A	#N/A	#N/A	#N/A	#N/A	#N/A	#N/A	#N/A	#N/A	#N/A	#N/A
[truncated: 6,452 more rows]

## Sheet: S5C
associated isoform	structural_category	subcategory	query_sequence_id	query_sequence	length_query_sequence	search_sequence_id(BLASTp_NCBI_NR)	length_search_sequence	%_identity	length_match	E-value	search_title	search_organism	seed eggNOG ortholog	seed ortholog evalue	Predicted taxonomic group	Gene Ontology terms	EC number	KEGG_ko	KEGG_Pathway	KEGG_Module	KEGG_Reaction	KEGG_rclass	BRITE	KEGG_TC	CAZy	tax_scope	COG Functional Category	description
[truncated: 424 more rows]
