# Supplementary material for: Transcriptomic complexity of the human malaria parasite Plasmodium falciparum revealed by long-read sequencing
Source: PLoS One. 2022 Nov 4;17(11):e0276956. doi: 10.1371/journal.pone.0276956 (PMC9635732; doi:10.1371/journal.pone.0276956)
Supplement: S6 Table — P-values and Holm-Bonferroni adjusted P-values are shown from two-sample two-sided Kolmogorov-Smirnov tests comparing distributions of log2 translational efficiency (TE) and log2 ribosome release score (RRS) among open reading frames in Plasmodium falciparum 3D7 reference transcripts, intergenic and antisense isoforms (Fig 8B). TE and RRS metrics were determined from ribo-seq data of ring, early trophozoite, late trophozoite and schizont sampled stages of development [10]. Pairwise comparisons were made among isoform groups for each metric and stage of development as indicated in columns 1–4. Unadjusted P-values shown as 2.20E-16 represent the minimum P-value that can be reported in R [95]. (XLSX) [file pone.0276956.s013.xlsx]

## Sheet: S6Table
stage	metric	group1_isoforms	group2_isoforms	P-value	Holm-Bonferoni_adjusted_P-value
early_trophozoite	log2_TE	reference	intergenic	5.56e-14	8.34e-13
early_trophozoite	log2_TE	reference	antisense	2.2e-16	5.28e-15
early_trophozoite	log2_TE	intergenic	antisense	0.7838	1
early_trophozoite	log2_RRS	reference	intergenic	2.67e-15	4.54e-14
early_trophozoite	log2_RRS	reference	antisense	2.2e-16	5.28e-15
early_trophozoite	log2_RRS	intergenic	antisense	0.4246	1
late_trophozoite	log2_TE	reference	intergenic	0.009485	0.085365
late_trophozoite	log2_TE	reference	antisense	1.75e-05	0.000175
late_trophozoite	log2_TE	intergenic	antisense	0.9889	1
late_trophozoite	log2_RRS	reference	intergenic	1.55e-15	2.79e-14
late_trophozoite	log2_RRS	reference	antisense	2.2e-16	5.28e-15
late_trophozoite	log2_RRS	intergenic	antisense	0.9396	1
ring	log2_TE	reference	intergenic	2.1e-10	2.52e-09
ring	log2_TE	reference	antisense	8.99e-09	9.89e-08
ring	log2_TE	intergenic	antisense	0.2122	1
ring	log2_RRS	reference	intergenic	2.2e-16	5.28e-15
ring	log2_RRS	reference	antisense	2.2e-16	5.28e-15
ring	log2_RRS	intergenic	antisense	0.6824	1
schizont	log2_TE	reference	intergenic	3.5e-13	4.9e-12
schizont	log2_TE	reference	antisense	5.77e-15	9.23e-14
schizont	log2_TE	intergenic	antisense	0.0803	0.6424
schizont	log2_RRS	reference	intergenic	6.14e-13	7.98e-12
schizont	log2_RRS	reference	antisense	2.2e-16	5.28e-15
schizont	log2_RRS	intergenic	antisense	0.296	1
