# Supplementary material for: Transcriptomic complexity of the human malaria parasite Plasmodium falciparum revealed by long-read sequencing
Source: PLoS One. 2022 Nov 4;17(11):e0276956. doi: 10.1371/journal.pone.0276956 (PMC9635732; doi:10.1371/journal.pone.0276956)
Supplement: S7 Table — Novel isoforms completely spanning two or more annotated Plasmodium falciparum 3D7 genes were identified with BEDTools [92]. The isoforms were assigned to 114 non-overlapping genomic regions indicated in column 1. Isoform identifier (S1 Dataset and S2B Table) is shown in column 2. Information of annotated genes overlapping the isoform is shown in columns 3–15. Column 16 indicates whether polycistronic mRNA was reported previously from the same genomic region in Shaw et al [12]. (XLSX) [file pone.0276956.s014.xlsx]

## Sheet: S7Table
Genomic_region	Isoform_ID	gene1	Product Description	Gene Name or Symbol	Gene Strand	gene2	Product Description	Gene Name or Symbol	Gene Strand	gene3	Product Description	Gene Name or Symbol	Gene Strand	gene1_vs_gene2_strandedness	Previous report of polycistronic mRNA among corresponding genes in Shaw et al 2016?	notes
1	G66.19	PF3D7_0105300	cyclase-associated protein	CAP	reverse	PF3D7_0105400	conserved Plasmodium protein, unknown function	N/A	reverse	NA	NA	NA	NA	same	No	polycistronic, complete ORFs for both annotated proteins
2	G66.23	PF3D7_0105400	conserved Plasmodium protein, unknown function	N/A	reverse	PF3D7_0105500	conserved protein, unknown function	N/A	reverse	NA	NA	NA	NA	same	No	polycistronic, but missing first 2 residues of Pf3D7_0105400 owing to splicing event
2	G66.27	PF3D7_0105400	conserved Plasmodium protein, unknown function	N/A	reverse	PF3D7_0105500	conserved protein, unknown function	N/A	reverse	NA	NA	NA	NA	same	No	polycistronic, but missing first 2 residues of Pf3D7_0105400 owing to splicing event
3	G117.33	PF3D7_0109850	phosphatidate cytidylyltransferase, putative	N/A	forward	PF3D7_0109950	respiratory chain complex 2 associated protein 3	C2AP3	forward	NA	NA	NA	NA	same	No	polycistronic, complete ORFs for both annotated proteins
3	G117.34	PF3D7_0109850	phosphatidate cytidylyltransferase, putative	N/A	forward	PF3D7_0109950	respiratory chain complex 2 associated protein 3	C2AP3	forward	NA	NA	NA	NA	same	No	polycistronic, complete ORFs for both annotated proteins
4	G117.42	PF3D7_0109950	respiratory chain complex 2 associated protein 3	C2AP3	forward	PF3D7_0110000	conserved Plasmodium protein, unknown function	N/A	forward	NA	NA	NA	NA	same	No	polycistronic, but N-terminal truncation of Pf3D7_0110000 owing to splicing event
4	G117.44	PF3D7_0109950	respiratory chain complex 2 associated protein 3	C2AP3	forward	PF3D7_0110000	conserved Plasmodium protein, unknown function	N/A	forward	NA	NA	NA	NA	same	No	polycistronic, but N-terminal truncation of Pf3D7_0110000 owing to splicing event
4	G117.45	PF3D7_0109950	respiratory chain complex 2 associated protein 3	C2AP3	forward	PF3D7_0110000	conserved Plasmodium protein, unknown function	N/A	forward	NA	NA	NA	NA	same	No	polycistronic, but N-terminal truncation of Pf3D7_0110000 owing to splicing event (different from other polycistronic transcripts)
5	G135.4	PF3D7_0111600	conserved Plasmodium protein, unknown function	N/A	reverse	PF3D7_0111700	conserved protein, unknown function	N/A	reverse	NA	NA	NA	NA	same	No	polycistronic, complete ORFs for both annotated proteins
6	G137.5	PF3D7_0111900	conserved protein, unknown function	N/A	reverse	PF3D7_0112000	TatD-like deoxyribonuclease	TatD	reverse	NA	NA	NA	NA	same	Yes	polycistronic, complete ORFs for both annotated proteins
6	G137.8	PF3D7_0111900	conserved protein, unknown function	N/A	reverse	PF3D7_0112000	TatD-like deoxyribonuclease	TatD	reverse	NA	NA	NA	NA	same	Yes	polycistronic, complete ORFs for both annotated proteins
7	G248.6	PF3D7_0204300	conserved Plasmodium protein, unknown function	N/A	reverse	PF3D7_0204400	dynein light chain, putative	N/A	reverse	PF3D7_0204500	aspartate transaminase	AspAT	reverse	same	Yes	polycistronic complete ORFs for all 3 genes
8	G248.10	PF3D7_0204400	dynein light chain, putative	N/A	reverse	PF3D7_0204500	aspartate transaminase	AspAT	reverse	NA	NA	NA	NA	same	No	polycistronic, but intron 2 and 3 retention for PF3D7_0204400
8	G248.18	PF3D7_0204400	dynein light chain, putative	N/A	reverse	PF3D7_0204500	aspartate transaminase	AspAT	reverse	NA	NA	NA	NA	same	No	polycistronic, but A3SS for PF3D7_0204400
8	G248.19	PF3D7_0204400	dynein light chain, putative	N/A	reverse	PF3D7_0204500	aspartate transaminase	AspAT	reverse	NA	NA	NA	NA	same	No	polycistronic, but intron 3 retention for PF3D7_0204400
8	G248.20	PF3D7_0204400	dynein light chain, putative	N/A	reverse	PF3D7_0204500	aspartate transaminase	AspAT	reverse	NA	NA	NA	NA	same	No	polycistronic, but intron 2 and 3 retention for PF3D7_0204400
8	G248.8	PF3D7_0204400	dynein light chain, putative	N/A	reverse	PF3D7_0204500	aspartate transaminase	AspAT	reverse	NA	NA	NA	NA	same	No	polycistronic, complete ORFs for both annotated proteins
8	G248.9	PF3D7_0204400	dynein light chain, putative	N/A	reverse	PF3D7_0204500	aspartate transaminase	AspAT	reverse	NA	NA	NA	NA	same	No	polycistronic, but intron 3 retention for PF3D7_0204400
9	G268.14	PF3D7_0206700	adenylosuccinate lyase	ADSL	forward	PF3D7_0206800	merozoite surface protein 2	MSP2	reverse	NA	NA	NA	NA	opposite	No	Tail-to-tail opposite orientation (PF3D7_0206700 AS transcript)
10	G268.68	PF3D7_0206900	merozoite surface protein 5	MSP5	reverse	PF3D7_0207000	merozoite surface protein 4	MSP4	reverse	NA	NA	NA	NA	same	No	polycistronic, but all introns retained
11	G345.14	PF3D7_0213200	mitochondrial respiratory chain complex II subunit, putative	N/A	reverse	PF3D7_0213300	conserved protein, unknown function	N/A	reverse	PF3D7_0213400	protein kinase 7	PK7	forward	same	No	Head-to-head opposite orientation (PF3D7_ 0213200 and PF3D7_0213300 AS transcript)
11	G345.15	PF3D7_0213200	mitochondrial respiratory chain complex II subunit, putative	N/A	reverse	PF3D7_0213300	conserved protein, unknown function	N/A	reverse	NA	NA	NA	NA	same	No	polycistronic antisense to PF3D7_0213200 and PF3D7_0213300
11	G346.6	PF3D7_0213200	mitochondrial respiratory chain complex II subunit, putative	N/A	reverse	PF3D7_0213300	conserved protein, unknown function	N/A	reverse	NA	NA	NA	NA	same	No	polycistronic, but intron2 retention for PF3D7_0213300)
11	G346.8	PF3D7_0213200	mitochondrial respiratory chain complex II subunit, putative	N/A	reverse	PF3D7_0213300	conserved protein, unknown function	N/A	reverse	NA	NA	NA	NA	same	No	polycistronic, complete ORFs for both annotated proteins
12	G583.17	PF3D7_0308700	conserved protein, unknown function	N/A	forward	PF3D7_0308800	conserved protein, unknown function	N/A	forward	NA	NA	NA	NA	same	No	polycistronic, but all introns retained
12	G583.18	PF3D7_0308700	conserved protein, unknown function	N/A	forward	PF3D7_0308800	conserved protein, unknown function	N/A	forward	NA	NA	NA	NA	same	No	polycistronic, complete ORFs for both annotated proteins
12	G583.22	PF3D7_0308700	conserved protein, unknown function	N/A	forward	PF3D7_0308800	conserved protein, unknown function	N/A	forward	NA	NA	NA	NA	same	No	polycistronic, but intron1 PF3D7_0308800 retained
13	G608.8	PF3D7_0310700	trafficking protein particle complex subunit 4, putative	TRAPPC4	forward	PF3D7_0310800	conserved Plasmodium protein, unknown function	N/A	forward	NA	NA	NA	NA	same	No	polycistronic, but makes truncated PF3D7_0310700 protein owing to novel splicing event; residues 1+2 N-terminal truncation of PF3D7_0310800
14	G637.1	PF3D7_0313200	conserved protein, unknown function	N/A	reverse	PF3D7_0313300	YGGT family protein, putative	N/A	reverse	NA	NA	NA	NA	same	No	polycistronic, but makes truncated PF3D7_0313300 protein owing to novel exon-skipping splicing event
14	G637.10	PF3D7_0313200	conserved protein, unknown function	N/A	reverse	PF3D7_0313300	YGGT family protein, putative	N/A	reverse	NA	NA	NA	NA	same	No	polycistronic, but intron2 and 4 retention for PF3D7_0313300
14	G637.12	PF3D7_0313200	conserved protein, unknown function	N/A	reverse	PF3D7_0313300	YGGT family protein, putative	N/A	reverse	NA	NA	NA	NA	same	No	polycistronic, complete ORFs for both annotated proteins
14	G637.13	PF3D7_0313200	conserved protein, unknown function	N/A	reverse	PF3D7_0313300	YGGT family protein, putative	N/A	reverse	NA	NA	NA	NA	same	No	polycistronic, but intron2 retention for PF3D7_0313300
14	G637.4	PF3D7_0313200	conserved protein, unknown function	N/A	reverse	PF3D7_0313300	YGGT family protein, putative	N/A	reverse	NA	NA	NA	NA	same	No	polycistronic, but novel splicing event leads to residues 1-9 N-terminal truncation of PF3D7_0313200
14	G637.5	PF3D7_0313200	conserved protein, unknown function	N/A	reverse	PF3D7_0313300	YGGT family protein, putative	N/A	reverse	NA	NA	NA	NA	same	No	polycistronic, but novel splicing event leads to residues 1-9 N-terminal truncation of PF3D7_0313200
14	G637.7	PF3D7_0313200	conserved protein, unknown function	N/A	reverse	PF3D7_0313300	YGGT family protein, putative	N/A	reverse	NA	NA	NA	NA	same	No	polycistronic, but intron3 retention for PF3D7_0313300
14	G637.9	PF3D7_0313200	conserved protein, unknown function	N/A	reverse	PF3D7_0313300	YGGT family protein, putative	N/A	reverse	NA	NA	NA	NA	same	No	polycistronic, but intron1 and 2 retention, exon 4 skipping for PF3D7_0313300
15	G640.2	PF3D7_0313600	conserved Plasmodium protein, unknown function	N/A	reverse	PF3D7_0313700	conserved Plasmodium protein, unknown function	N/A	reverse	NA	NA	NA	NA	same	Yes	polycistronic, but intron1 retention for PF3D7_0315000
16	G653.14	PF3D7_0314900	conserved Plasmodium membrane protein, unknown function	N/A	forward	PF3D7_0315000	zinc finger protein, putative	N/A	forward	NA	NA	NA	NA	same	No	polycistronic, complete ORFs for both annotated proteins
17	G841.21	PF3D7_0404900	6-cysteine protein P41	P41	reverse	PF3D7_0405000	ATP-dependent RNA helicase DDX51, putative	DDX51	reverse	NA	NA	NA	NA	same	Yes	polycistronic, but missing first 8 residues of PF3D7_0404900 owing to novel splicing event
18	G1008.4	PF3D7_0419100	conserved Plasmodium protein, unknown function	N/A	forward	PF3D7_0419200	protein transport protein GOT1, putative	GOT1	forward	NA	NA	NA	NA	same	Yes	polycistronic, but C-terminus of PF3D7_0419100 different owing to novel splicing event
19	G1051.11	PF3D7_0422900	methyltransferase, putative	N/A	forward	PF3D7_0423000	conserved Plasmodium protein, unknown function	N/A	forward	NA	NA	NA	NA	same	No	polycistronic, but PF3D7_0422900 variant protein owing to intron 1 retention event
20	G1079.1	PF3D7_0425050	Plasmodium exported protein, unknown function, pseudogene	N/A	reverse	PF3D7_0425100	Plasmodium exported protein (hyp6), unknown function	N/A	reverse	NA	NA	NA	NA	same	No	polycistronic, but PF3D7_0425050 variant protein owing to intron 1 retention event
21	G1188.3	PF3D7_0507900	conserved Plasmodium protein, unknown function	N/A	forward	PF3D7_0508000	6-cysteine protein	P38	reverse	NA	NA	NA	NA	opposite	No	Tail-to-tail opposite orientation (PF3D7_0507900 AS transcript)
21	G1233.8	PF3D7_0511900	conserved Plasmodium protein, unknown function	N/A	forward	PF3D7_0512000	prefoldin subunit 6	PFD6	forward	NA	NA	NA	NA	same	No	polycistronic, complete ORFs for both annotated proteins
23	G1247.1	PF3D7_0512900	AKAP-like protein	AKAL	forward	PF3D7_0513000	conserved protein, unknown function	N/A	forward	NA	NA	NA	NA	same	No	polycistronic, but PF3D7_0513000 has very short 3UTR
23	G1247.3	PF3D7_0512900	AKAP-like protein	AKAL	forward	PF3D7_0513000	conserved protein, unknown function	N/A	forward	NA	NA	NA	NA	same	No	polycistronic, complete ORFs for both annotated proteins
24	G1337.4	PF3D7_0520500	phosphomethylpyrimidine kinase, putative	N/A	reverse	PF3D7_0520600	bis(5'-nucleosyl)-tetraphosphatase [asymmetrical]	Ap4AH	reverse	NA	NA	NA	NA	same	No	polycistronic, complete ORFs for both annotated proteins
25	G1392.12	PF3D7_0525600	RNA methyltransferase, putative	N/A	reverse	PF3D7_0525700	conserved protein, unknown function	N/A	forward	NA	NA	NA	NA	opposite	No	Head-to-head opposite orientation (PF3D7_0525700 AS transcript); variant protein owing to intron 1 retention in PF3D7_0525600
26	G1426.25	PF3D7_0528500	F-actin-capping protein subunit alpha, putative	CPalpha	forward	PF3D7_0528600	conserved Plasmodium protein, unknown function	N/A	reverse	NA	NA	NA	NA	opposite	No	Tail-to-tail opposite orientation (PF3D7_0528600 AS transcript)
26	G1426.27	PF3D7_0528500	F-actin-capping protein subunit alpha, putative	CPalpha	forward	PF3D7_0528600	conserved Plasmodium protein, unknown function	N/A	reverse	NA	NA	NA	NA	opposite	No	Tail-to-tail opposite orientation (PF3D7_0528600 AS transcript)
26	G1426.40	PF3D7_0528500	F-actin-capping protein subunit alpha, putative	CPalpha	forward	PF3D7_0528600	conserved Plasmodium protein, unknown function	N/A	reverse	NA	NA	NA	NA	opposite	No	Tail-to-tail opposite orientation (PF3D7_0528600 AS transcript)
26	G1426.44	PF3D7_0528500	F-actin-capping protein subunit alpha, putative	CPalpha	forward	PF3D7_0528600	conserved Plasmodium protein, unknown function	N/A	reverse	NA	NA	NA	NA	opposite	No	Tail-to-tail opposite orientation (PF3D7_0528600 AS transcript)
27	G1447.6	PF3D7_0529900	RING zinc finger protein, putative	N/A	reverse	PF3D7_0530000	conserved Plasmodium protein, unknown function	N/A	reverse	NA	NA	NA	NA	same	No	polycistronic, complete ORFs for both annotated proteins
28	G1538.2	PF3D7_0605400	calcium-binding protein, putative	N/A	reverse	PF3D7_0605500	cyclin dependent kinase binding protein, putative	N/A	reverse	NA	NA	NA	NA	same	No	polycistronic, complete ORFs for both annotated proteins
28	G1538.3	PF3D7_0605400	calcium-binding protein, putative	N/A	reverse	PF3D7_0605500	cyclin dependent kinase binding protein, putative	N/A	reverse	NA	NA	NA	NA	same	No	polycistronic, complete ORFs for both annotated proteins
29	G1547.10	PF3D7_0606200	ubiquitin-conjugating enzyme E2 PEX4, putative	PEX4	reverse	PF3D7_0606300	conserved Plasmodium protein, unknown function	N/A	forward	NA	NA	NA	NA	opposite	No	Head-to-head opposite orientation (PF3D7_0606300 AS transcript); variant proteins owing to intron 1 retention in PF3D7_0606200
30	G1610.6	PF3D7_0612000	conserved Plasmodium protein, unknown function	N/A	reverse	PF3D7_0612100	eukaryotic translation initiation factor 3 subunit L, putative	EIF3L	reverse	NA	NA	NA	NA	same	No	polycistronic, but exon 1 skipped for PF3D7_0612000
30	G1610.8	PF3D7_0612000	conserved Plasmodium protein, unknown function	N/A	reverse	PF3D7_0612100	eukaryotic translation initiation factor 3 subunit L, putative	EIF3L	reverse	NA	NA	NA	NA	same	No	polycistronic, but exon 1 skipped for PF3D7_0612000
30	G1610.9	PF3D7_0612000	conserved Plasmodium protein, unknown function	N/A	reverse	PF3D7_0612100	eukaryotic translation initiation factor 3 subunit L, putative	EIF3L	reverse	NA	NA	NA	NA	same	No	polycistronic, but exon 1 & 2 skipped for PF3D7_0612000
31	G1613.1	PF3D7_0612300	transmembrane protein 234, putative	TMEM234	forward	PF3D7_0612400	conserved Plasmodium protein, unknown function	N/A	forward	NA	NA	NA	NA	same	No	polycistronic, complete ORFs for both annotated proteins
32	G1614.1	PF3D7_0612500	conserved Plasmodium protein, unknown function	N/A	reverse	PF3D7_0612600	cytoplasmic tRNA 2-thiolation protein 1, putative	NCS6	reverse	NA	NA	NA	NA	same	No	polycistronic, splicing boundary immediately adjacent to ATG of PF3D7_0612500
32	G1614.2	PF3D7_0612500	conserved Plasmodium protein, unknown function	N/A	reverse	PF3D7_0612600	cytoplasmic tRNA 2-thiolation protein 1, putative	NCS6	reverse	NA	NA	NA	NA	same	No	polycistronic, but exon skipping removes part of PF3D7_0612600 and retains PF3D7_0612500 ORF
33	G1733.3	PF3D7_0622400	conserved protein, unknown function	N/A	forward	PF3D7_0622500	RNA methyltransferase, putative	N/A	reverse	NA	NA	NA	NA	opposite	No	Tail-to-tail opposite orientation (PF3D7_0622400 AS transcript)
34	G1799.4	PF3D7_0628500	conserved Plasmodium protein, unknown function	N/A	reverse	PF3D7_0628600	DNA methyltransferase 1-associated protein 1, putative	N/A	reverse	NA	NA	NA	NA	same	No	polycistronic, complete ORFs for both annotated proteins
35	G1835.1	PF3D7_0631400	Pfmc-2TM Maurer's cleft two transmembrane protein	MC-2TM	reverse	PF3D7_0631500	exported protein family 3	EPF3	reverse	NA	NA	NA	NA	same	No	polycistronic, complete ORFs for both annotated proteins
36	G1935.26	PF3D7_0706300	conserved Plasmodium protein, unknown function	N/A	forward	PF3D7_0706400	60S ribosomal protein L37	RPL37	reverse	NA	NA	NA	NA	opposite	No	Tail-to-tail opposite orientation (PF3D7_0706300 AS transcript)
37	G2056.3	PF3D7_0715400	secreted ookinete protein, putative	PSOP20	reverse	PF3D7_0715500	ATP synthase subunit epsilon, mitochondrial, putative	N/A	reverse	NA	NA	NA	NA	same	No	polycistronic, complete ORFs for both annotated proteins
37	G2056.4	PF3D7_0715400	secreted ookinete protein, putative	PSOP20	reverse	PF3D7_0715500	ATP synthase subunit epsilon, mitochondrial, putative	N/A	reverse	NA	NA	NA	NA	same	No	polycistronic, complete ORFs for both annotated proteins
38	G2066.29	PF3D7_0716400	transcription initiation factor IIA subunit 1, putative	N/A	forward	PF3D7_0716500	conserved Plasmodium protein, unknown function	N/A	forward	NA	NA	NA	NA	same	No	polycistronic, but exon 3 skipping for PF3D7_0715500
39	G2120.23	PF3D7_0720800	Ham1-like protein, putative	N/A	forward	PF3D7_0720900	tetratricopeptide repeat protein, putative	N/A	forward	NA	NA	NA	NA	same	No	polycistronic, complete ORFs for both annotated proteins
40	G2185.1	PF3D7_0726700	conserved Plasmodium protein, unknown function	N/A	reverse	PF3D7_0726800	dolichyl-diphosphooligosaccharide--protein glycosyltransferase subunit OST2, putative	OST2	reverse	NA	NA	NA	NA	same	No	polycistronic, complete ORFs for both annotated proteins
40	G2185.3	PF3D7_0726700	conserved Plasmodium protein, unknown function	N/A	reverse	PF3D7_0726800	dolichyl-diphosphooligosaccharide--protein glycosyltransferase subunit OST2, putative	OST2	reverse	NA	NA	NA	NA	same	No	polycistronic, complete ORFs for both annotated proteins
40	G2185.4	PF3D7_0726700	conserved Plasmodium protein, unknown function	N/A	reverse	PF3D7_0726800	dolichyl-diphosphooligosaccharide--protein glycosyltransferase subunit OST2, putative	OST2	reverse	NA	NA	NA	NA	same	No	polycistronic, but exon 2 skipping PF3D7_0726800
41	G2202.5	PF3D7_0728200	actin-like protein, putative	ALP3	forward	PF3D7_0728300	conserved protein, unknown function	N/A	reverse	NA	NA	NA	NA	opposite	No	Tail-to-tail opposite orientation (PF3D7_0728300 AS transcript)
42	G2368.26	PF3D7_0808300	ubiquitin regulatory protein, putative	N/A	forward	PF3D7_0808400	coatomer subunit epsilon, putative	SEC28	forward	NA	NA	NA	NA	same	No	polycistronic, but exon skipping removes first exon of PF3D7_0808400 creating N-terminally truncated protein
43	G2425.27	PF3D7_0812220	GTP-binding protein YihA3	YihA3	reverse	PF3D7_0812200	trypsin-like serine protease, putative	N/A	reverse	NA	NA	NA	NA	same	No	polycistronic, complete ORFs for both annotated proteins
43	G2425.30	PF3D7_0812220	GTP-binding protein YihA3	YihA3	reverse	PF3D7_0812200	trypsin-like serine protease, putative	N/A	reverse	NA	NA	NA	NA	same	No	polycistronic intron1 retention PF3D7_0812220
43	G2425.33	PF3D7_0812220	GTP-binding protein YihA3	YihA3	reverse	PF3D7_0812200	trypsin-like serine protease, putative	N/A	reverse	NA	NA	NA	NA	same	No	polycistronic intron7 retention PF3D7_0812220
44	G2660.6	PF3D7_0831900	Plasmodium exported protein (PHIST), unknown function, pseudogene	N/A	forward	PF3D7_0832000	stevor	N/A	reverse	NA	NA	NA	NA	opposite	No	Tail-to-tail opposite orientation (PF3D7_0832000 AS transcript)
45	G2979.2	PF3D7_0925300	proline--tRNA ligase, putative	aPRS	reverse	PF3D7_0925400	protein phosphatase-beta	N/A	reverse	NA	NA	NA	NA	same	No	polycistronic, complete ORFs for both annotated proteins
46	G3013.11	PF3D7_0928900	guanylate kinase	GK	forward	PF3D7_0929000	transcription initiation factor TFIID subunit 7, putative	TAF7	forward	NA	NA	NA	NA	same	Yes	polycistronic, but exon skipping removes first exon of PF3D7_0929000 creating N-terminally truncated protein
47	G3022.2	PF3D7_0929700	conserved Plasmodium protein, unknown function	N/A	reverse	PF3D7_0929800	conserved Plasmodium protein, unknown function	N/A	reverse	NA	NA	NA	NA	same	No	polycistronic, complete ORFs for both annotated proteins
48	G3047.8	PF3D7_0932300	M18 aspartyl aminopeptidase	M18AAP	reverse	PF3D7_0932400	peptide chain release factor 1	RF1	reverse	NA	NA	NA	NA	same	No	polycistronic, complete ORFs for both annotated proteins
49	G3047.16	PF3D7_0932400	peptide chain release factor 1	RF1	reverse	PF3D7_0932500	palmitoyltransferase DHHC6, putative	DHHC6	reverse	NA	NA	NA	NA	same	No	polycistronic, complete ORFs for both annotated proteins
50	G3063.3	PF3D7_0934200	conserved protein, unknown function	N/A	reverse	PF3D7_0934300	ATP synthase-associated protein, putative	ATP8	forward	NA	NA	NA	NA	opposite	No	Tail-to-tail opposite orientation (PF3D7_0934300 AS transcript)
51	G3063.12	PF3D7_0934400	AP2 domain transcription factor, putative	ApiAP2	forward	PF3D7_0934500	V-type proton ATPase subunit E, putative	N/A	reverse	NA	NA	NA	NA	opposite	No	Tail-to-tail opposite orientation (PF3D7_0934400 AS transcript)
52	G3271.3	PF3D7_1011200	BET1-like protein, putative	BET1	forward	PF3D7_1011300	protein ARV1, putative	ARV1	forward	NA	NA	NA	NA	same	No	polycistronic, complete ORFs for both annotated proteins
53	G3319.12	PF3D7_1015600	heat shock protein 60	HSP60	reverse	PF3D7_1015700	tubulin binding cofactor c, putative	N/A	reverse	NA	NA	NA	NA	same	Yes	polycistronic, but intron3 retention for PF3D7_1015700
53	G3319.15	PF3D7_1015600	heat shock protein 60	HSP60	reverse	PF3D7_1015700	tubulin binding cofactor c, putative	N/A	reverse	NA	NA	NA	NA	same	Yes	polycistronic, but intron3 & 4 retention for PF3D7_1015700
53	G3319.16	PF3D7_1015600	heat shock protein 60	HSP60	reverse	PF3D7_1015700	tubulin binding cofactor c, putative	N/A	reverse	NA	NA	NA	NA	same	Yes	polycistronic, but intron5 retention for PF3D7_1015700
53	G3319.18	PF3D7_1015600	heat shock protein 60	HSP60	reverse	PF3D7_1015700	tubulin binding cofactor c, putative	N/A	reverse	NA	NA	NA	NA	same	Yes	polycistronic, exon skipping matching reference alternative transcript
53	G3319.21	PF3D7_1015600	heat shock protein 60	HSP60	reverse	PF3D7_1015700	tubulin binding cofactor c, putative	N/A	reverse	NA	NA	NA	NA	same	Yes	polycistronic, but intron4 retention for PF3D7_1015700
53	G3319.9	PF3D7_1015600	heat shock protein 60	HSP60	reverse	PF3D7_1015700	tubulin binding cofactor c, putative	N/A	reverse	NA	NA	NA	NA	same	Yes	polycistronic, complete ORFs for both annotated proteins
54	G3426.13	PF3D7_1023400	HORMA domain protein, putative	N/A	forward	PF3D7_1023500	conserved Plasmodium protein, unknown function	N/A	reverse	NA	NA	NA	NA	opposite	No	Tail-to-tail opposite orientation (PF3D7_1023500 AS transcript), but non-coding for PF3D7 1023400 owing to intron 2 retention
55	G3497.12	PF3D7_1030800	calmodulin, putative	N/A	forward	PF3D7_1030900	ookinete surface protein P28	P28	reverse	NA	NA	NA	NA	opposite	No	Tail-to-tail opposite orientation (PF3D7_1030900 AS transcript)
55	G3497.17	PF3D7_1030800	calmodulin, putative	N/A	forward	PF3D7_1030900	ookinete surface protein P28	P28	reverse	NA	NA	NA	NA	opposite	No	Tail-to-tail opposite orientation (PF3D7_1030900 AS transcript)
55	G3497.18	PF3D7_1030800	calmodulin, putative	N/A	forward	PF3D7_1030900	ookinete surface protein P28	P28	reverse	NA	NA	NA	NA	opposite	No	Tail-to-tail opposite orientation (PF3D7_1030900 AS transcript)
55	G3497.5	PF3D7_1030800	calmodulin, putative	N/A	forward	PF3D7_1030900	ookinete surface protein P28	P28	reverse	NA	NA	NA	NA	opposite	No	Tail-to-tail opposite orientation (PF3D7_1030900 AS transcript)
56	G3662.39	PF3D7_1103900	RIIa domain-containing protein, putative	N/A	forward	PF3D7_1104000	phenylalanine--tRNA ligase beta subunit	N/A	reverse	NA	NA	NA	NA	opposite	No	Tail-to-tail opposite orientation (PF3D7_1104000 AS transcript)
56	G3665.1	PF3D7_1103900	RIIa domain-containing protein, putative	N/A	forward	PF3D7_1104000	phenylalanine--tRNA ligase beta subunit	N/A	reverse	NA	NA	NA	NA	opposite	No	Tail-to-tail opposite orientation (PF3D7_1103900 AS transcript)
56	G3665.2	PF3D7_1103900	RIIa domain-containing protein, putative	N/A	forward	PF3D7_1104000	phenylalanine--tRNA ligase beta subunit	N/A	reverse	NA	NA	NA	NA	opposite	No	Tail-to-tail opposite orientation (PF3D7_1103900 AS transcript)
56	G3665.3	PF3D7_1103900	RIIa domain-containing protein, putative	N/A	forward	PF3D7_1104000	phenylalanine--tRNA ligase beta subunit	N/A	reverse	NA	NA	NA	NA	opposite	No	Tail-to-tail opposite orientation (PF3D7_1103900 AS transcript)
56	G3665.4	PF3D7_1103900	RIIa domain-containing protein, putative	N/A	forward	PF3D7_1104000	phenylalanine--tRNA ligase beta subunit	N/A	reverse	NA	NA	NA	NA	opposite	No	Tail-to-tail opposite orientation (PF3D7_1103900 AS transcript)
57	G3689.4	PF3D7_1105900	conserved Plasmodium membrane protein, unknown function	N/A	forward	PF3D7_1106000	RuvB-like helicase 2	RUVB2	reverse	NA	NA	NA	NA	opposite	No	Tail-to-tail opposite orientation (PF3D7_1105900 AS transcript)
58	G3713.1	PF3D7_1108200	D-tyrosyl-tRNA(Tyr) deacylase	DTD	forward	PF3D7_1108300	pterin-4a-carbinolamine dehydratase	PCD	forward	NA	NA	NA	NA	same	No	polycistronic, complete ORFs for both annotated proteins
58	G3713.6	PF3D7_1108200	D-tyrosyl-tRNA(Tyr) deacylase	DTD	forward	PF3D7_1108300	pterin-4a-carbinolamine dehydratase	PCD	forward	NA	NA	NA	NA	same	No	polycistronic, complete ORFs for both annotated proteins
59	G3740.24	PF3D7_1111400	conserved Plasmodium protein, unknown function	N/A	reverse	PF3D7_1111500	acylphosphatase, putative	N/A	reverse	NA	NA	NA	NA	same	Yes	polycistronic, but missing first 15 residues of PF3D7_1111500 owing to novel splicing event
59	G3740.27	PF3D7_1111400	conserved Plasmodium protein, unknown function	N/A	reverse	PF3D7_1111500	acylphosphatase, putative	N/A	reverse	NA	NA	NA	NA	same	Yes	polycistronic, complete ORFs for both annotated proteins
59	G3740.31	PF3D7_1111400	conserved Plasmodium protein, unknown function	N/A	reverse	PF3D7_1111500	acylphosphatase, putative	N/A	reverse	NA	NA	NA	NA	same	Yes	polycistronic, but intron1 retention and novel splicing event for PF3D7_1111500
59	G3740.34	PF3D7_1111400	conserved Plasmodium protein, unknown function	N/A	reverse	PF3D7_1111500	acylphosphatase, putative	N/A	reverse	NA	NA	NA	NA	same	Yes	polycistronic, complete ORFs for both annotated proteins
59	G3740.35	PF3D7_1111400	conserved Plasmodium protein, unknown function	N/A	reverse	PF3D7_1111500	acylphosphatase, putative	N/A	reverse	NA	NA	NA	NA	same	Yes	polycistronic, but missing first 15 residues of PF3D7_1111500 owing to novel splicing event and novel splicing event removes part of PF3D7_1111400
59	G3740.36	PF3D7_1111400	conserved Plasmodium protein, unknown function	N/A	reverse	PF3D7_1111500	acylphosphatase, putative	N/A	reverse	NA	NA	NA	NA	same	Yes	polycistronic, but intron1 retention for PF3D7_1111500
59	G3740.37	PF3D7_1111400	conserved Plasmodium protein, unknown function	N/A	reverse	PF3D7_1111500	acylphosphatase, putative	N/A	reverse	NA	NA	NA	NA	same	Yes	polycistronic, but missing first 15 residues of PF3D7_1111500 owing to novel splicing event
60	G3789.8	PF3D7_1116300	peptidyl-prolyl cis-trans isomerase	CYP19C	forward	PF3D7_1116400	guanine nucleotide-exchange factor SEC12	SEC12	reverse	NA	NA	NA	NA	opposite	No	Tail-to-tail opposite orientation (PF3D7_1116400 AS transcript)
61	G3846.2	PF3D7_1120800	conserved Plasmodium protein, unknown function	N/A	forward	PF3D7_1120900	heat shock factor-binding protein 1	HSBP	forward	NA	NA	NA	NA	same	Yes	polycistronic, but ORFs only 4 bp apart!
62	G3857.7	PF3D7_1122000	conserved protein, unknown function	N/A	reverse	PF3D7_1122100	GPI transamidase component GPI16, putative	GPI16	reverse	NA	NA	NA	NA	same	No	polycistronic, complete ORFs for both annotated proteins
63	G3920.4	PF3D7_1127300	tRNA (guanine-N(7)-)-methyltransferase, putative	N/A	reverse	PF3D7_1127400	conserved Plasmodium protein, unknown function	N/A	forward	NA	NA	NA	NA	opposite	No	Head-to-head opposite orientation (PF3D7_1127400 AS transcript)
64	G4018.5	PF3D7_1135800	conserved Plasmodium protein, unknown function	N/A	forward	PF3D7_1135900	3-oxo-5-alpha-steroid 4-dehydrogenase, putative	N/A	reverse	NA	NA	NA	NA	opposite	No	Tail-to-tail opposite orientation (PF3D7_1135800 AS transcript)
65	G4046.5	PF3D7_1138300	conserved protein, unknown function	N/A	reverse	PF3D7_1138350	conserved protein, unknown function	N/A	reverse	NA	NA	NA	NA	same	No	polycistronic, but intron1 retention for PF3D7_1138350
65	G4046.6	PF3D7_1138300	conserved protein, unknown function	N/A	reverse	PF3D7_1138350	conserved protein, unknown function	N/A	reverse	NA	NA	NA	NA	same	No	polycistronic, but ORFs only 2 bp apart!
66	G4116.2	PF3D7_1144100	mitochondrial large subunit ribosomal protein, putative	N/A	reverse	PF3D7_1144200	conserved Plasmodium protein, unknown function	N/A	reverse	NA	NA	NA	NA	same	No	polycistronic, but intron 2 retention for PF3D7_1144100 coding region
67	G4224.2	PF3D7_1201700	conserved Plasmodium membrane protein, unknown function	N/A	reverse	PF3D7_1201800	cytochrome c oxidase assembly protein COX19, putative	COX19	reverse	NA	NA	NA	NA	same	No	polycistronic, complete ORFs for both annotated proteins
68	G4250.4	PF3D7_1204200	conserved Plasmodium protein, unknown function	N/A	forward	PF3D7_1204300	eukaryotic translation initiation factor 5A	EIF5A	reverse	NA	NA	NA	NA	opposite	No	Tail-to-tail opposite orientation (PF3D7_1204300 AS transcript)
69	G4300.21	PF3D7_1209700	conserved protein, unknown function	N/A	forward	PF3D7_1209800	ATP synthase mitochondrial F1 complex assembly factor 1, putative	ATP11	reverse	NA	NA	NA	NA	opposite	No	Tail-to-tail opposite orientation (PF3D7_1209800 AS transcript)
69	G4300.27	PF3D7_1209700	conserved protein, unknown function	N/A	forward	PF3D7_1209800	ATP synthase mitochondrial F1 complex assembly factor 1, putative	ATP11	reverse	NA	NA	NA	NA	opposite	No	Tail-to-tail opposite orientation (PF3D7_1209800 AS transcript)
69	G4300.29	PF3D7_1209700	conserved protein, unknown function	N/A	forward	PF3D7_1209800	ATP synthase mitochondrial F1 complex assembly factor 1, putative	ATP11	reverse	NA	NA	NA	NA	opposite	No	Tail-to-tail opposite orientation (PF3D7_1209800 AS transcript)
69	G4300.32	PF3D7_1209700	conserved protein, unknown function	N/A	forward	PF3D7_1209800	ATP synthase mitochondrial F1 complex assembly factor 1, putative	ATP11	reverse	NA	NA	NA	NA	opposite	No	Tail-to-tail opposite orientation (PF3D7_1209800 AS transcript)
70	G4360.2	PF3D7_1215500	conserved Plasmodium protein, unknown function	N/A	reverse	PF3D7_1215600	conserved protein, unknown function	N/A	forward	NA	NA	NA	NA	opposite	No	Head-to-head opposite orientation (PF3D7_1215500 AS transcript)
71	G4381.3	PF3D7_1217700	conserved Plasmodium protein, unknown function	N/A	reverse	PF3D7_1217800	diphthamide biosynthesis protein 3, putative	DPH3	reverse	NA	NA	NA	NA	same	No	polycistronic, but only 24 bp separating ORFs owing to novel splicing event
71	G4381.4	PF3D7_1217700	conserved Plasmodium protein, unknown function	N/A	reverse	PF3D7_1217800	diphthamide biosynthesis protein 3, putative	DPH3	reverse	NA	NA	NA	NA	same	No	polycistronic, complete ORFs for both annotated proteins
72	G4557.12	PF3D7_1232800	conserved Plasmodium protein, unknown function	N/A	reverse	PF3D7_1232900	nucleotidyltransferase, putative	N/A	reverse	NA	NA	NA	NA	same	No	polycistronic, but exon3 skipping for PF3D7_1232900
72	G4557.13	PF3D7_1232800	conserved Plasmodium protein, unknown function	N/A	reverse	PF3D7_1232900	nucleotidyltransferase, putative	N/A	reverse	NA	NA	NA	NA	same	No	polycistronic, complete ORFs for both annotated proteins
72	G4557.8	PF3D7_1232800	conserved Plasmodium protein, unknown function	N/A	reverse	PF3D7_1232900	nucleotidyltransferase, putative	N/A	reverse	NA	NA	NA	NA	same	No	polycistronic, but intron1 retention for PF3D7_1232900
73	G4558.2	PF3D7_1233050	dolichyl-diphosphooligosaccharide--protein glycosyltransferase subunit OST4, putative	OST4	forward	PF3D7_1233100	conserved protein, unknown function	N/A	forward	NA	NA	NA	NA	same	No	polycistronic, complete ORFs for both annotated proteins
74	G4558.3	PF3D7_1233050	dolichyl-diphosphooligosaccharide--protein glycosyltransferase subunit OST4, putative	OST4	forward	PF3D7_1233100	conserved protein, unknown function	N/A	forward	NA	NA	NA	NA	same	No	polycistronic, complete ORFs for both annotated proteins
74	G4558.6	PF3D7_1233050	dolichyl-diphosphooligosaccharide--protein glycosyltransferase subunit OST4, putative	OST4	forward	PF3D7_1233100	conserved protein, unknown function	N/A	forward	NA	NA	NA	NA	same	No	polycistronic, but intron1 retention for PF3D7_1233050
74	G4558.7	PF3D7_1233050	dolichyl-diphosphooligosaccharide--protein glycosyltransferase subunit OST4, putative	OST4	forward	PF3D7_1233100	conserved protein, unknown function	N/A	forward	NA	NA	NA	NA	same	No	polycistronic, complete ORFs for both annotated proteins
75	G4578.26	PF3D7_1234900	CHCH domain-containing protein, putative	N/A	forward	PF3D7_1235000	PIH1 domain-containing protein, putative	PIH1	forward	NA	NA	NA	NA	same	No	polycistronic, complete ORFs for both annotated proteins
75	G4578.29	PF3D7_1234900	CHCH domain-containing protein, putative	N/A	forward	PF3D7_1235000	PIH1 domain-containing protein, putative	PIH1	forward	NA	NA	NA	NA	same	No	polycistronic; PF3D7_1234900 C-terminal extension of 3 residues owing to novel splicing event before stop codon
75	G4578.30	PF3D7_1234900	CHCH domain-containing protein, putative	N/A	forward	PF3D7_1235000	PIH1 domain-containing protein, putative	PIH1	forward	NA	NA	NA	NA	same	No	polycistronic, complete ORFs for both annotated proteins
76	G4600.3	PF3D7_1236800	protein-S-isoprenylcysteine O-methyltransferase	ICMT	forward	PF3D7_1236900	conserved Plasmodium protein, unknown function	N/A	reverse	NA	NA	NA	NA	opposite	No	Tail-to-tail opposite orientation (PF3D7_1236800 AS transcript)
76	G4600.7	PF3D7_1236800	protein-S-isoprenylcysteine O-methyltransferase	ICMT	forward	PF3D7_1236900	conserved Plasmodium protein, unknown function	N/A	reverse	NA	NA	NA	NA	opposite	No	Tail-to-tail opposite orientation (PF3D7_1236800 AS transcript)
77	G4678.5	PF3D7_1243700	ubiquitin-conjugating enzyme E2, putative	N/A	forward	PF3D7_1243800	WD repeat-containing protein 82, putative	WDR82	reverse	NA	NA	NA	NA	opposite	No	Tail-to-tail opposite orientation (PF3D7_1243800 AS transcript)
77	G4678.6	PF3D7_1243700	ubiquitin-conjugating enzyme E2, putative	N/A	forward	PF3D7_1243800	WD repeat-containing protein 82, putative	WDR82	reverse	NA	NA	NA	NA	opposite	No	Tail-to-tail opposite orientation (PF3D7_1243800 AS transcript)
78	G4713.23	PF3D7_1247100	conserved protein, unknown function	N/A	forward	PF3D7_1247200	conserved protein, unknown function	N/A	reverse	NA	NA	NA	NA	opposite	No	Tail-to-tail opposite orientation (PF3D7_1247200 AS transcript)
78	G4713.25	PF3D7_1247100	conserved protein, unknown function	N/A	forward	PF3D7_1247200	conserved protein, unknown function	N/A	reverse	NA	NA	NA	NA	opposite	No	Tail-to-tail opposite orientation (PF3D7_1247200 AS transcript); PF3D7_1247100 intron1 retention
79	G4718.1	PF3D7_1247500	serine/threonine protein kinase, putative	N/A	forward	PF3D7_1247600	uroporphyrinogen-III synthase, putative	N/A	reverse	NA	NA	NA	NA	opposite	No	Tail-to-tail opposite orientation (PF3D7_1247600 AS transcript)
80	G4852.9	PF3D7_1302900	conserved protein, unknown function	N/A	forward	PF3D7_1303000	ATP synthase-associated protein, putative	ATPTG13	forward	NA	NA	NA	NA	same	No	polycistronic, but intron 1 & 2 retained for PF3D7_1303000
81	G4852.13	PF3D7_1303000	ATP synthase-associated protein, putative	ATPTG13	forward	PF3D7_1303100	methyltransferase, putative	N/A	forward	NA	NA	NA	NA	same	Yes	polycistronic, but intron 1 retained for PF3D7_1303000
82	G4895.10	PF3D7_1307500	conserved Plasmodium protein, unknown function	N/A	reverse	PF3D7_1307600	DNA-directed RNA polymerase subunit alpha, putative	rpoA	reverse	NA	NA	NA	NA	same	No	polycistronic; intron 1 & 2 retained in annotated 5UTR region for PF3D7_1307500
83	G4976.3	PF3D7_1314300	MACRO domain-containing protein, putative	N/A	reverse	PF3D7_1314400	conserved protein, unknown function	N/A	reverse	NA	NA	NA	NA	same	No	polycistronic, complete ORFs for both annotated proteins
84	G4976.5	PF3D7_1314400	conserved protein, unknown function	N/A	reverse	PF3D7_1314500	transmembrane emp24 domain-containing protein, putative	N/A	reverse	NA	NA	NA	NA	same	No	polycistronic, complete ORFs for both annotated proteins
85	G5021.11	PF3D7_1318500	conserved Plasmodium protein, unknown function	N/A	forward	PF3D7_1318600	thioredoxin, putative	N/A	forward	NA	NA	NA	NA	same	No	polycistronic; intron 1, 2, 3, 4, 5 & 6 retained for PF3D7_1318500
85	G5021.13	PF3D7_1318500	conserved Plasmodium protein, unknown function	N/A	forward	PF3D7_1318600	thioredoxin, putative	N/A	forward	NA	NA	NA	NA	same	No	polycistronic; intron 1, 3, 4, & 5 retained for PF3D7_1318500
85	G5021.7	PF3D7_1318500	conserved Plasmodium protein, unknown function	N/A	forward	PF3D7_1318600	thioredoxin, putative	N/A	forward	NA	NA	NA	NA	same	No	polycistronic; intron 1, 2, 3 & 5 retained for PF3D7_1318500
86	G5104.19	PF3D7_1325500	conserved Plasmodium protein, unknown function	N/A	forward	PF3D7_1325600	mitochondrial fission 1 protein	FIS1	forward	NA	NA	NA	NA	same	Yes	polycistronic, complete ORFs for both annotated proteins
86	G5104.23	PF3D7_1325500	conserved Plasmodium protein, unknown function	N/A	forward	PF3D7_1325600	mitochondrial fission 1 protein	FIS1	forward	NA	NA	NA	NA	same	Yes	polycistronic, exon 1 skipped for PF3D7_1325700
86	G5104.25	PF3D7_1325500	conserved Plasmodium protein, unknown function	N/A	forward	PF3D7_1325600	mitochondrial fission 1 protein	FIS1	forward	NA	NA	NA	NA	same	Yes	polycistronic, complete ORFs for both annotated proteins
87	G5105.6	PF3D7_1325600	mitochondrial fission 1 protein	FIS1	forward	PF3D7_1325700	conserved Plasmodium protein, unknown function	N/A	reverse	NA	NA	NA	NA	opposite	No	Tail-to-tail opposite orientation (PF3D7_1325600 AS transcript)
88	G5152.13	PF3D7_1330000	PITH domain-containing protein, putative	N/A	forward	PF3D7_1330100	conserved Plasmodium protein, unknown function	N/A	forward	PF3D7_1330200	conserved Plasmodium protein, unknown function	N/A	forward	same	Yes	polycistronic, complete ORFs for all 3 annotated proteins
89	G5152.26	PF3D7_1330100	conserved Plasmodium protein, unknown function	N/A	forward	PF3D7_1330200	conserved Plasmodium protein, unknown function	N/A	forward	NA	NA	NA	NA	same	Yes	polycistronic, complete ORFs for both annotated proteins
89	G5152.27	PF3D7_1330100	conserved Plasmodium protein, unknown function	N/A	forward	PF3D7_1330200	conserved Plasmodium protein, unknown function	N/A	forward	NA	NA	NA	NA	same	Yes	polycistronic, complete ORFs for both annotated proteins
90	G5155.9	PF3D7_1330300	DnaJ protein, putative	N/A	reverse	PF3D7_1330400	ER lumen protein retaining receptor 1, putative	N/A	reverse	NA	NA	NA	NA	same	No	polycistronic, but novel splicing event makes fusion protein between PF3D7_1330300 and PF3D7_1330400, but is C-terminally truncated such that last exon is not coding
91	G5177.1	PF3D7_1332300	trafficking protein particle complex subunit 2, putative	TRAPPC2	forward	PF3D7_1332400	nucleotidyltransferase, putative	N/A	reverse	NA	NA	NA	NA	opposite	No	Tail-to-tail opposite orientation (PF3D7_1332300 AS transcript)
92	G5249.10	PF3D7_1339400	cytochrome c oxidase subunit ApiCOX14, putative	ApiCOX14	reverse	PF3D7_1339500	ribosomal protein L49, mitochondrial, putative	N/A	reverse	NA	NA	NA	NA	same	Yes	polycistronic, but novel splicing event removes N-terminal 22 residues from PF3D7_1339400 (possibly including signal peptide)
92	G5249.2	PF3D7_1339400	cytochrome c oxidase subunit ApiCOX14, putative	ApiCOX14	reverse	PF3D7_1339500	ribosomal protein L49, mitochondrial, putative	N/A	reverse	NA	NA	NA	NA	same	Yes	polycistronic, but novel splicing event removes N-terminal 22 residues from PF3D7_1339400 (possibly including signal peptide)
93	G5253.7	PF3D7_1340100	exosome complex component RRP42, putative	RRP42	reverse	PF3D7_1340200	conserved Plasmodium protein, unknown function	N/A	reverse	NA	NA	NA	NA	same	No	polycistronic, complete ORFs for both annotated proteins
93	G5253.9	PF3D7_1340100	exosome complex component RRP42, putative	RRP42	reverse	PF3D7_1340200	conserved Plasmodium protein, unknown function	N/A	reverse	NA	NA	NA	NA	same	No	polycistronic, complete ORFs for both annotated proteins
94	G5326.32	PF3D7_1346500	conserved Plasmodium protein, unknown function	N/A	forward	PF3D7_1346600	respiratory chain complex 2 associated protein 4	C2AP4	reverse	NA	NA	NA	NA	opposite	No	Tail-to-tail opposite orientation (PF3D7_1346600 AS transcript)
95	G5364.1	PF3D7_1349800	GPN-loop GTPase, putative	N/A	forward	PF3D7_1349900	conserved Plasmodium protein, unknown function	N/A	reverse	NA	NA	NA	NA	opposite	No	Tail-to-tail opposite orientation (PF3D7_1349800 AS transcript)
96	G5466.38	PF3D7_1359100	riboflavin kinase, putative	N/A	reverse	PF3D7_1359200	high mobility group protein B4, putative	HMGB4	reverse	NA	NA	NA	NA	same	No	polycistronic, but exon skipping 4&5 for PF3D7_1359200
96	G5466.41	PF3D7_1359100	riboflavin kinase, putative	N/A	reverse	PF3D7_1359200	high mobility group protein B4, putative	HMGB4	reverse	NA	NA	NA	NA	same	No	polycistronic, complete ORFs for both annotated proteins
96	G5466.43	PF3D7_1359100	riboflavin kinase, putative	N/A	reverse	PF3D7_1359200	high mobility group protein B4, putative	HMGB4	reverse	NA	NA	NA	NA	same	No	polycistronic, but exon 5 skipping and intron 10 retention for PF3D7_1359200
96	G5466.45	PF3D7_1359100	riboflavin kinase, putative	N/A	reverse	PF3D7_1359200	high mobility group protein B4, putative	HMGB4	reverse	NA	NA	NA	NA	same	No	polycistronic, complete ORFs for both annotated proteins
96	G5466.48	PF3D7_1359100	riboflavin kinase, putative	N/A	reverse	PF3D7_1359200	high mobility group protein B4, putative	HMGB4	reverse	NA	NA	NA	NA	same	No	polycistronic, but intron 6 retention for PF3D7_1359200
97	G5500.10	PF3D7_1361400	actin-depolymerizing factor 2	ADF2	reverse	PF3D7_1361500	PH domain-containing protein, putative	N/A	reverse	NA	NA	NA	NA	same	Yes	polycistronic, but exon 11 skipping for PF3D7_1361500 C-terminal truncated protein
97	G5500.14	PF3D7_1361400	actin-depolymerizing factor 2	ADF2	reverse	PF3D7_1361500	PH domain-containing protein, putative	N/A	reverse	NA	NA	NA	NA	same	Yes	polycistronic, but exon 11 A3SS event for PF3D7_1361500 C-terminal truncated protein
97	G5500.15	PF3D7_1361400	actin-depolymerizing factor 2	ADF2	reverse	PF3D7_1361500	PH domain-containing protein, putative	N/A	reverse	NA	NA	NA	NA	same	Yes	polycistronic, but exon4 skipping, exon3 A5SS, A3SS exon 11 events for PF3D7_1361500 C-terminal truncated protein
97	G5500.16	PF3D7_1361400	actin-depolymerizing factor 2	ADF2	reverse	PF3D7_1361500	PH domain-containing protein, putative	N/A	reverse	NA	NA	NA	NA	same	Yes	polycistronic, but exon12 A3SS event for PF3D7_1361500 C-terminal truncated protein
97	G5500.19	PF3D7_1361400	actin-depolymerizing factor 2	ADF2	reverse	PF3D7_1361500	PH domain-containing protein, putative	N/A	reverse	NA	NA	NA	NA	same	Yes	polycistronic, complete ORFs for both annotated proteins
97	G5500.20	PF3D7_1361400	actin-depolymerizing factor 2	ADF2	reverse	PF3D7_1361500	PH domain-containing protein, putative	N/A	reverse	NA	NA	NA	NA	same	Yes	polycistronic, but intron4 retention event for PF3D7_1361500 C-terminal truncated protein
97	G5500.21	PF3D7_1361400	actin-depolymerizing factor 2	ADF2	reverse	PF3D7_1361500	PH domain-containing protein, putative	N/A	reverse	NA	NA	NA	NA	same	Yes	polycistronic, but intron1 & 4 retention for PF3D7_1361500 C-terminal truncated protein
97	G5500.23	PF3D7_1361400	actin-depolymerizing factor 2	ADF2	reverse	PF3D7_1361500	PH domain-containing protein, putative	N/A	reverse	NA	NA	NA	NA	same	Yes	polycistronic, but intron4 retention event for PF3D7_1361500 C-terminal truncated protein
97	G5500.24	PF3D7_1361400	actin-depolymerizing factor 2	ADF2	reverse	PF3D7_1361500	PH domain-containing protein, putative	N/A	reverse	NA	NA	NA	NA	same	Yes	polycistronic, complete ORFs for both annotated proteins
97	G5500.26	PF3D7_1361400	actin-depolymerizing factor 2	ADF2	reverse	PF3D7_1361500	PH domain-containing protein, putative	N/A	reverse	NA	NA	NA	NA	same	Yes	polycistronic, but intron3 retention event for PF3D7_1361500 C-terminal truncated protein
97	G5500.27	PF3D7_1361400	actin-depolymerizing factor 2	ADF2	reverse	PF3D7_1361500	PH domain-containing protein, putative	N/A	reverse	NA	NA	NA	NA	same	Yes	polycistronic, but exon6 A5SS event for PF3D7_1361500 C-terminal truncated protein
97	G5500.3	PF3D7_1361400	actin-depolymerizing factor 2	ADF2	reverse	PF3D7_1361500	PH domain-containing protein, putative	N/A	reverse	NA	NA	NA	NA	same	Yes	polycistronic, but A3SS AS event makes C-terminal truncation for PF3D7_1361500
97	G5500.30	PF3D7_1361400	actin-depolymerizing factor 2	ADF2	reverse	PF3D7_1361500	PH domain-containing protein, putative	N/A	reverse	NA	NA	NA	NA	same	Yes	polycistronic, complete ORFs for both annotated proteins
97	G5500.31	PF3D7_1361400	actin-depolymerizing factor 2	ADF2	reverse	PF3D7_1361500	PH domain-containing protein, putative	N/A	reverse	NA	NA	NA	NA	same	Yes	polycistronic, but intron4 retention event for PF3D7_1361500 C-terminal truncated protein
97	G5500.6	PF3D7_1361400	actin-depolymerizing factor 2	ADF2	reverse	PF3D7_1361500	PH domain-containing protein, putative	N/A	reverse	NA	NA	NA	NA	same	Yes	polycistronic, but intron7 retention event makes C-terminal truncation for PF3D7_1361500
97	G5500.7	PF3D7_1361400	actin-depolymerizing factor 2	ADF2	reverse	PF3D7_1361500	PH domain-containing protein, putative	N/A	reverse	NA	NA	NA	NA	same	Yes	polycistronic, but exon 8 skipping for PF3D7_1361500, C-terminal truncated protein
98	G5554.18	PF3D7_1367000	suppressor of kinetochore protein 1, putative	SKP1	reverse	PF3D7_1367100	U1 small nuclear ribonucleoprotein 70 kDa homolog, putative	SNP1	forward	NA	NA	NA	NA	opposite	No	Head-to-head opposite orientation (PF3D7_1367000 AS transcript)
99	G5563.10	PF3D7_1368000	conserved protein, unknown function	N/A	reverse	PF3D7_1368100	26S proteasome regulatory subunit RPN11, putative	RPN11	reverse	NA	NA	NA	NA	same	No	polycistronic, but exon1 skipping for PF3D7_1368000
100	G5693.3	PF3D7_1405200	trafficking protein particle complex subunit 1, putative	BET5	forward	PF3D7_1405300	conserved Plasmodium protein, unknown function	N/A	forward	NA	NA	NA	NA	same	No	polycistronic, but exon3 A5Ss makes C-terminal variant of PF3D7_1405200 and N-terminal truncated PF3D7_1405300
101	G5852.10	PF3D7_1418200	conserved Plasmodium protein, unknown function	N/A	forward	PF3D7_1418300	calmodulin, putative	N/A	forward	NA	NA	NA	NA	same	No	polycistronic, but exon2 A5SS for PF3D7_1418200 C-terminal truncation
101	G5852.5	PF3D7_1418200	conserved Plasmodium protein, unknown function	N/A	forward	PF3D7_1418300	calmodulin, putative	N/A	forward	NA	NA	NA	NA	same	No	polycistronic, complete ORFs for both annotated proteins
101	G5852.6	PF3D7_1418200	conserved Plasmodium protein, unknown function	N/A	forward	PF3D7_1418300	calmodulin, putative	N/A	forward	NA	NA	NA	NA	same	No	polycistronic, but intron1 retention for PF3D7_1418200
102	G5888.1	PF3D7_1421500	mitochondrial import inner membrane translocase subunit TIM8, putative	TIM8	forward	PF3D7_1421600	conserved Plasmodium protein, unknown function	N/A	forward	NA	NA	NA	NA	same	No	polycistronic, complete ORFs for both annotated proteins
102	G6026.6	PF3D7_1434800	mitochondrial acidic protein MAM33, putative	N/A	forward	PF3D7_1434900	conserved Plasmodium protein, unknown function	N/A	forward	NA	NA	NA	NA	same	No	polycistronic, complete ORFs for both annotated proteins
103	G6103.11	PF3D7_1440900	conserved Plasmodium protein, unknown function	N/A	forward	PF3D7_1441000	cytoplasmic tRNA 2-thiolation protein 2, putative	NCS2	reverse	NA	NA	NA	NA	opposite	No	Tail-to-tail opposite orientation (PF3D7_1441000 AS transcript)
103	G6103.29	PF3D7_1440900	conserved Plasmodium protein, unknown function	N/A	forward	PF3D7_1441000	cytoplasmic tRNA 2-thiolation protein 2, putative	NCS2	reverse	NA	NA	NA	NA	opposite	No	Tail-to-tail opposite orientation (PF3D7_1441000 AS transcript) PF3D7_1440900 intron 1,2 & 3 retention
104	G6112.6	PF3D7_1441900	RNA polymerase II transcription factor B subunit 5, putative	TFB5	forward	PF3D7_1442000	ADP-ribosylation factor, putative	N/A	reverse	NA	NA	NA	NA	opposite	No	Tail-to-tail opposite orientation (PFD7_1442000 AS transcript)
105	G6113.14	PF3D7_1442000	ADP-ribosylation factor, putative	N/A	reverse	PF3D7_1442100	replication factor A protein 3, putative	RPA3	reverse	NA	NA	NA	NA	same	No	polycistronic, complete ORFs for both annotated proteins
105	G6113.16	PF3D7_1442000	ADP-ribosylation factor, putative	N/A	reverse	PF3D7_1442100	replication factor A protein 3, putative	RPA3	reverse	NA	NA	NA	NA	same	No	polycistronic, but intron1 retention for PF3D7_1442000
106	G6170.8	PF3D7_1447200	conserved protein, unknown function	N/A	forward	PF3D7_1447300	ribosomal protein S14, mitochondrial, putative	N/A	forward	NA	NA	NA	NA	same	No	polycistronic, complete ORFs for both annotated proteins
107	G6185.4	PF3D7_1448800	Appr-1-p processing domain protein	N/A	reverse	PF3D7_1448900	mitochondrial respiratory chain complex II subunit, putative	SDHC	reverse	NA	NA	NA	NA	same	No	polycistronic, complete ORFs for both annotated proteins
108	G6205.2	PF3D7_1450200	conserved Plasmodium protein, unknown function	N/A	forward	PF3D7_1450300	NADPH--cytochrome P450 reductase, putative	CPR	forward	NA	NA	NA	NA	same	No	polycistronic, complete ORFs for both annotated proteins
109	G6232.29	PF3D7_1452700	U1 snRNP-associated protein, putative	N/A	forward	PF3D7_1452800	conserved Plasmodium protein, unknown function	N/A	forward	NA	NA	NA	NA	same	No	polycistronic, but intron1 retention for PF3D7_1452800
109	G6232.31	PF3D7_1452700	U1 snRNP-associated protein, putative	N/A	forward	PF3D7_1452800	conserved Plasmodium protein, unknown function	N/A	forward	NA	NA	NA	NA	same	No	polycistronic, complete ORFs for both annotated proteins
109	G6232.34	PF3D7_1452700	U1 snRNP-associated protein, putative	N/A	forward	PF3D7_1452800	conserved Plasmodium protein, unknown function	N/A	forward	NA	NA	NA	NA	same	No	polycistronic, complete ORFs for both annotated proteins
109	G6232.38	PF3D7_1452700	U1 snRNP-associated protein, putative	N/A	forward	PF3D7_1452800	conserved Plasmodium protein, unknown function	N/A	forward	NA	NA	NA	NA	same	No	polycistronic, but intron6 retention for PF3D7_1452700
110	G6298.1	PF3D7_1458100	protein PET117, putative	PET117	forward	PF3D7_1458200	conserved Plasmodium protein, unknown function	N/A	forward	NA	NA	NA	NA	same	No	polycistronic, complete ORFs for both annotated proteins
110	G6298.4	PF3D7_1458100	protein PET117, putative	PET117	forward	PF3D7_1458200	conserved Plasmodium protein, unknown function	N/A	forward	NA	NA	NA	NA	same	No	polycistronic, but intron1 retention for PF3D7_1458200
110	G6298.5	PF3D7_1458100	protein PET117, putative	PET117	forward	PF3D7_1458200	conserved Plasmodium protein, unknown function	N/A	forward	NA	NA	NA	NA	same	No	polycistronic, complete ORFs for both annotated proteins
111	G6398.4	PF3D7_1467700	conserved Plasmodium protein, unknown function	N/A	forward	PF3D7_1467800	conserved Plasmodium protein, unknown function	N/A	forward	NA	NA	NA	NA	same	No	polycistronic, complete ORFs for both annotated proteins
111	G6398.5	PF3D7_1467700	conserved Plasmodium protein, unknown function	N/A	forward	PF3D7_1467800	conserved Plasmodium protein, unknown function	N/A	forward	NA	NA	NA	NA	same	No	polycistronic, but intron1 retention for PF3D7_1467800
112	G6403.15	PF3D7_1468200	telomere length and silencing protein 1, putative	TLS1	forward	PF3D7_1468300	leucine-rich repeat protein	LRR14.1	forward	NA	NA	NA	NA	same	No	polycistronic, but intron1 & 2 retention for PF3D7_1468300
113	G6420.11	PF3D7_1469800	conserved Plasmodium protein, unknown function	N/A	reverse	PF3D7_1469900	protein MGET	MGET	forward	PF3D7_1470000	autophagy-related protein 12, putative	ATG12	reverse	opposite	Yes	polycistronic splicing events over PF3D7_1469900 AS transcript
113	G6420.18	PF3D7_1469800	conserved Plasmodium protein, unknown function	N/A	reverse	PF3D7_1469900	protein MGET	MGET	forward	PF3D7_1470000	autophagy-related protein 12, putative	ATG12	reverse	opposite	Yes	polycistronic splicing events over PF3D7_1469900 AS transcript
113	G6420.19	PF3D7_1469800	conserved Plasmodium protein, unknown function	N/A	reverse	PF3D7_1469900	protein MGET	MGET	forward	NA	NA	NA	NA	opposite	Yes	Head-to-head opposite orientation (PF3D7_1469900 AS transcript)
113	G6420.22	PF3D7_1469800	conserved Plasmodium protein, unknown function	N/A	reverse	PF3D7_1469900	protein MGET	MGET	forward	PF3D7_1470000	autophagy-related protein 12, putative	ATG12	reverse	opposite	Yes	polycistronic splicing events over PF3D7_1469900 AS transcript
113	G6420.26	PF3D7_1469800	conserved Plasmodium protein, unknown function	N/A	reverse	PF3D7_1469900	protein MGET	MGET	forward	PF3D7_1470000	autophagy-related protein 12, putative	ATG12	reverse	opposite	Yes	polycistronic splicing events over PF3D7_1469900 AS transcript
113	G6420.29	PF3D7_1469800	conserved Plasmodium protein, unknown function	N/A	reverse	PF3D7_1469900	protein MGET	MGET	forward	PF3D7_1470000	autophagy-related protein 12, putative	ATG12	reverse	opposite	Yes	polycistronic splicing events over PF3D7_1469900 AS transcript
113	G6420.30	PF3D7_1469800	conserved Plasmodium protein, unknown function	N/A	reverse	PF3D7_1469900	protein MGET	MGET	forward	PF3D7_1470000	autophagy-related protein 12, putative	ATG12	reverse	opposite	Yes	polycistronic splicing events over PF3D7_1469900 AS transcript
113	G6420.6	PF3D7_1469800	conserved Plasmodium protein, unknown function	N/A	reverse	PF3D7_1469900	protein MGET	MGET	forward	PF3D7_1470000	autophagy-related protein 12, putative	ATG12	reverse	opposite	Yes	polycistronic splicing events over PF3D7_1469900 AS transcript
113	G6420.7	PF3D7_1469800	conserved Plasmodium protein, unknown function	N/A	reverse	PF3D7_1469900	protein MGET	MGET	forward	PF3D7_1470000	autophagy-related protein 12, putative	ATG12	reverse	opposite	Yes	polycistronic splicing events over PF3D7_1469900 AS transcript
113	G6420.8	PF3D7_1469800	conserved Plasmodium protein, unknown function	N/A	reverse	PF3D7_1469900	protein MGET	MGET	forward	PF3D7_1470000	autophagy-related protein 12, putative	ATG12	reverse	opposite	Yes	polycistronic splicing events over PF3D7_1469900 AS transcript
114	G6424.1	PF3D7_1470300	conserved Plasmodium protein, unknown function	N/A	forward	PF3D7_1470400	mitochondrial pyruvate carrier protein 2, putative	MPC2	reverse	NA	NA	NA	NA	opposite	No	Tail-to-tail opposite orientation (PFD7_1470400 AS transcript)
