# Supplementary material for: Transcriptomic complexity of the human malaria parasite Plasmodium falciparum revealed by long-read sequencing
Source: PLoS One. 2022 Nov 4;17(11):e0276956. doi: 10.1371/journal.pone.0276956 (PMC9635732; doi:10.1371/journal.pone.0276956)
Supplement: S8 Table — Nearest annotated Plasmodium falciparum 3D7 features to novel isoforms classified as intergenic were identified with BEDTools [92]. Genomic annotations of the isoform and the nearest genomic feature are shown in columns 1−5 and 6−11, respectively. The distance (nt) from the isoform to the nearest genomic feature (irrespective of strand) is shown in column 12. Description of the nearest feature is shown in columns 13−15. (XLSX) [file pone.0276956.s015.xlsx]

## Sheet: S8Table
chr	start	end	strand	transcript_id	chr	Nearest_feature	start	end	strand	annotation	distance_to_novel_isoform	Nearest_Gene_ID	Product Description	Gene Type
Pf3D7_08_v3	1278983	1280634	-	gene_id "novelGene_591"; transcript_id "G2635.1";	Pf3D7_08_v3	gene	1280004	1280114	+	ID=PF3D7_0830000;previous_systematic_id=MAL8a_5.8s,MAL8a_5.8s:rRNA	0	PF3D7_0830000	5.8S ribosomal RNA	ncRNA gene
Pf3D7_09_v3	1393090	1394697	-	gene_id "novelGene_706"; transcript_id "G3082.3";	Pf3D7_09_v3	gene	1376975	1381482	-	ID=PF3D7_0935390	-11608	PF3D7_0935390	gdv1 antisense RNA	ncRNA gene
Pf3D7_13_v3	1523878	1524926	-	gene_id "novelGene_1192"; transcript_id "G5226.1";	Pf3D7_13_v3	gene	1524111	1524192	-	ID=PF3D7_1337600;previous_systematic_id=MAL13_tRNA_Ser1,MAL13_tRNA_Ser1:tRNA	0	PF3D7_1337600	tRNA Serine	ncRNA gene
Pf3D7_13_v3	1574906	1576826	-	gene_id "novelGene_1196"; transcript_id "G5242.1";	Pf3D7_13_v3	gene	1575356	1575427	+	ID=PF3D7_1339100;previous_systematic_id=MAL13_tRNA_Met1,MAL13_tRNA_Met1:tRNA	0	PF3D7_1339100	tRNA Methionine	ncRNA gene
Pf3D7_13_v3	2784417	2785733	-	gene_id "novelGene_1271"; transcript_id "G5593.6";	Pf3D7_13_v3	gene	2783766	2783836	+	ID=PF3D7_1370200;previous_systematic_id=MAL13_tRNA_Gly1,MAL13_tRNA_Gly1:tRNA	-581	PF3D7_1370200	tRNA Glycine	ncRNA gene
Pf3D7_05_v3	1152052	1153118	-	gene_id "novelGene_297"; transcript_id "G1418.1";	Pf3D7_05_v3	gene	1151227	1151309	-	ID=PF3D7_0527800;previous_systematic_id=MAL5_tRNA_Leu2,MAL5_tRNA_Leu2:tRNA	-743	PF3D7_0527800	tRNA Leucine	ncRNA gene
Pf3D7_12_v3	666670	667788	-	gene_id "novelGene_1019"; transcript_id "G4372.5";	Pf3D7_12_v3	gene	666884	666955	+	ID=PF3D7_1216800;previous_systematic_id=MAL12_tRNA_Pro1,MAL12_tRNA_Pro1:tRNA,2277.pre-tRNA-Pro-1	0	PF3D7_1216800	tRNA Proline	ncRNA gene
Pf3D7_13_v3	2781301	2782629	+	gene_id "novelGene_1262"; transcript_id "G5590.3";	Pf3D7_13_v3	gene	2781622	2781695	+	ID=PF3D7_1370000;previous_systematic_id=MAL13_tRNA_Arg3,MAL13_tRNA_Arg3:tRNA	0	PF3D7_1370000	tRNA Arginine	ncRNA gene
Pf3D7_14_v3	1543795	1545804	+	gene_id "novelGene_1363"; transcript_id "G6065.3";	Pf3D7_14_v3	gene	1545146	1545235	-	ID=PF3D7_1438200;previous_systematic_id=MAL14_tRNA.SelCys1,MAL14_tRNA.SelCys1:tRNA	0	PF3D7_1438200	tRNA Selenocysteine	ncRNA gene
Pf3D7_03_v3	532279	533354	-	gene_id "novelGene_104"; transcript_id "G630.3";	Pf3D7_03_v3	gene	531898	531973	-	ID=PF3D7_0312700;previous_systematic_id=MAL3_tRNA_Ile1,MAL3_tRNA_Ile1:tRNA	-306	PF3D7_0312700	tRNA Isoleucine	ncRNA gene
Pf3D7_11_v3	394875	396098	-	gene_id "novelGene_883"; transcript_id "G3726.1";	Pf3D7_11_v3	gene	395252	395336	-	ID=PF3D7_1109800;previous_systematic_id=PF11_0544,PF11_0544.1	0	PF3D7_1109800	small nucleolar RNA snoR12	ncRNA gene
Pf3D7_11_v3	1574544	1575950	+	gene_id "novelGene_945"; transcript_id "G4064.2";	Pf3D7_11_v3	gene	1569604	1573189	+	ID=PF3D7_1139400;previous_systematic_id=PF11TR008,PF11TR008:ncRNA	-1355	PF3D7_1139400	non-coding RNA	ncRNA gene
Pf3D7_03_v3	110446	111936	+	gene_id "novelGene_84"; transcript_id "G498.9";	Pf3D7_03_v3	gene	107622	110309	-	ID=PF3D7_0302000;Name=PRP46;previous_systematic_id=PFC0100c,MAL3P8.18	-137	PF3D7_0302000	pre-mRNA-splicing factor PRP46, putative	protein coding gene
Pf3D7_03_v3	684571	685943	+	gene_id "novelGene_107"; transcript_id "G673.4";	Pf3D7_03_v3	gene	682236	684432	-	ID=PF3D7_0317000;previous_systematic_id=PFC0745c,MAL3P6.31	-139	PF3D7_0317000	proteasome subunit alpha type-3, putative	protein coding gene
Pf3D7_04_v3	94903	95922	+	gene_id "novelGene_137"; transcript_id "G799.1";	Pf3D7_04_v3	gene	92418	94121	-	ID=PF3D7_0401600;Name=RIF;previous_systematic_id=PFD0070c	-782	PF3D7_0401600	rifin	protein coding gene
Pf3D7_04_v3	94903	96367	-	gene_id "novelGene_138"; transcript_id "G798.14";	Pf3D7_04_v3	gene	92418	94121	-	ID=PF3D7_0401600;Name=RIF;previous_systematic_id=PFD0070c	-782	PF3D7_0401600	rifin	protein coding gene
Pf3D7_04_v3	94903	96871	+	gene_id "novelGene_139"; transcript_id "G799.2";	Pf3D7_04_v3	gene	92418	94121	-	ID=PF3D7_0401600;Name=RIF;previous_systematic_id=PFD0070c	-782	PF3D7_0401600	rifin	protein coding gene
Pf3D7_04_v3	95138	96545	+	gene_id "novelGene_140"; transcript_id "G799.4";	Pf3D7_04_v3	gene	92418	94121	-	ID=PF3D7_0401600;Name=RIF;previous_systematic_id=PFD0070c	-1017	PF3D7_0401600	rifin	protein coding gene
Pf3D7_04_v3	149479	151778	+	gene_id "novelGene_153"; transcript_id "G813.3";	Pf3D7_04_v3	gene	146710	149188	-	ID=PF3D7_0402400;Name=GEXP18;previous_systematic_id=PFD0115c,MAL4P1.23;synonym=PfGEXP18%3Bcurrent%3Dfalse	-291	PF3D7_0402400	Plasmodium exported protein, unknown function	protein coding gene
Pf3D7_04_v3	242724	244191	-	gene_id "novelGene_161"; transcript_id "G836.21";	Pf3D7_04_v3	gene	240911	242347	-	ID=PF3D7_0404500;Name=P52;previous_systematic_id=PFD0215c,MAL4P1.43;synonym=P36p	-377	PF3D7_0404500	6-cysteine protein P52	protein coding gene
Pf3D7_05_v3	479412	481045	+	gene_id "novelGene_261"; transcript_id "G1225.2";	Pf3D7_05_v3	gene	474407	478999	-	ID=PF3D7_0511300;previous_systematic_id=PFE0560c,MAL5P1.113	-413	PF3D7_0511300	MORN repeat protein, putative	protein coding gene
Pf3D7_06_v3	1154907	1156399	+	gene_id "novelGene_373"; transcript_id "G1793.1";	Pf3D7_06_v3	gene	1122322	1154481	-	ID=PF3D7_0628100;Name=HECT1;previous_systematic_id=PFF1365c,MAL6P1.147	-426	PF3D7_0628100	HECT domain-containing protein 1, putative	protein coding gene
Pf3D7_06_v3	1156828	1158532	-	gene_id "novelGene_378"; transcript_id "G1794.3";	Pf3D7_06_v3	gene	1122322	1154481	-	ID=PF3D7_0628100;Name=HECT1;previous_systematic_id=PFF1365c,MAL6P1.147	-2347	PF3D7_0628100	HECT domain-containing protein 1, putative	protein coding gene
Pf3D7_08_v3	837250	838991	+	gene_id "novelGene_565"; transcript_id "G2501.1";	Pf3D7_08_v3	gene	835358	837041	-	ID=PF3D7_0818400;Name=FCF1;previous_systematic_id=MAL8P1.67	-209	PF3D7_0818400	rRNA-processing protein FCF1, putative	protein coding gene
Pf3D7_08_v3	837355	839365	-	gene_id "novelGene_566"; transcript_id "G2500.8";	Pf3D7_08_v3	gene	835358	837041	-	ID=PF3D7_0818400;Name=FCF1;previous_systematic_id=MAL8P1.67	-314	PF3D7_0818400	rRNA-processing protein FCF1, putative	protein coding gene
Pf3D7_09_v3	323990	326282	-	gene_id "novelGene_641"; transcript_id "G2774.15";	Pf3D7_09_v3	gene	319627	323568	-	ID=PF3D7_0906600;previous_systematic_id=PFI0325c	-422	PF3D7_0906600	zinc finger protein, putative	protein coding gene
Pf3D7_09_v3	324435	326534	-	gene_id "novelGene_643"; transcript_id "G2774.16";	Pf3D7_09_v3	gene	319627	323568	-	ID=PF3D7_0906600;previous_systematic_id=PFI0325c	-867	PF3D7_0906600	zinc finger protein, putative	protein coding gene
Pf3D7_09_v3	326502	327948	-	gene_id "novelGene_645"; transcript_id "G2774.18";	Pf3D7_09_v3	gene	319627	323568	-	ID=PF3D7_0906600;previous_systematic_id=PFI0325c	-2934	PF3D7_0906600	zinc finger protein, putative	protein coding gene
Pf3D7_09_v3	327667	329385	-	gene_id "novelGene_651"; transcript_id "G2774.24";	Pf3D7_09_v3	gene	319627	323568	-	ID=PF3D7_0906600;previous_systematic_id=PFI0325c	-4099	PF3D7_0906600	zinc finger protein, putative	protein coding gene
Pf3D7_10_v3	83097	85086	+	gene_id "novelGene_754"; transcript_id "G3143.5";	Pf3D7_10_v3	gene	80302	82576	-	ID=PF3D7_1001500;Name=ETRAMP10;previous_systematic_id=PF10_0019;synonym=PfSEP10,ETRAMP10.1	-521	PF3D7_1001500	early transcribed membrane protein 10.1	protein coding gene
Pf3D7_11_v3	43400	44867	+	gene_id "novelGene_839"; transcript_id "G3612.7";	Pf3D7_11_v3	gene	32666	42386	-	ID=PF3D7_1100200;Name=VAR;previous_systematic_id=PF11_0008	-1014	PF3D7_1100200	erythrocyte membrane protein 1, PfEMP1	protein coding gene
Pf3D7_11_v3	338027	339734	+	gene_id "novelGene_863"; transcript_id "G3707.1";	Pf3D7_11_v3	gene	328877	336810	-	ID=PF3D7_1107800;Name=ApiAP2;previous_systematic_id=PF11_0091	-1217	PF3D7_1107800	AP2 domain transcription factor, putative	protein coding gene
Pf3D7_11_v3	338086	340404	-	gene_id "novelGene_864"; transcript_id "G3708.1";	Pf3D7_11_v3	gene	328877	336810	-	ID=PF3D7_1107800;Name=ApiAP2;previous_systematic_id=PF11_0091	-1276	PF3D7_1107800	AP2 domain transcription factor, putative	protein coding gene
Pf3D7_11_v3	338906	340342	-	gene_id "novelGene_866"; transcript_id "G3708.2";	Pf3D7_11_v3	gene	328877	336810	-	ID=PF3D7_1107800;Name=ApiAP2;previous_systematic_id=PF11_0091	-2096	PF3D7_1107800	AP2 domain transcription factor, putative	protein coding gene
Pf3D7_11_v3	339044	341800	+	gene_id "novelGene_869"; transcript_id "G3707.4";	Pf3D7_11_v3	gene	328877	336810	-	ID=PF3D7_1107800;Name=ApiAP2;previous_systematic_id=PF11_0091	-2234	PF3D7_1107800	AP2 domain transcription factor, putative	protein coding gene
Pf3D7_11_v3	339393	340887	-	gene_id "novelGene_870"; transcript_id "G3708.4";	Pf3D7_11_v3	gene	328877	336810	-	ID=PF3D7_1107800;Name=ApiAP2;previous_systematic_id=PF11_0091	-2583	PF3D7_1107800	AP2 domain transcription factor, putative	protein coding gene
Pf3D7_11_v3	342136	343447	+	gene_id "novelGene_878"; transcript_id "G3707.10";	Pf3D7_11_v3	gene	328877	336810	-	ID=PF3D7_1107800;Name=ApiAP2;previous_systematic_id=PF11_0091	-5326	PF3D7_1107800	AP2 domain transcription factor, putative	protein coding gene
Pf3D7_11_v3	1987924	1989779	+	gene_id "novelGene_965"; transcript_id "G4183.2";	Pf3D7_11_v3	gene	1985056	1987411	-	ID=PF3D7_1149400;previous_systematic_id=PF11_0511	-513	PF3D7_1149400	Plasmodium exported protein, unknown function	protein coding gene
Pf3D7_11_v3	1988018	1990411	+	gene_id "novelGene_966"; transcript_id "G4183.3";	Pf3D7_11_v3	gene	1985056	1987411	-	ID=PF3D7_1149400;previous_systematic_id=PF11_0511	-607	PF3D7_1149400	Plasmodium exported protein, unknown function	protein coding gene
Pf3D7_12_v3	1929619	1930841	-	gene_id "novelGene_1092"; transcript_id "G4708.1";	Pf3D7_12_v3	gene	1925058	1929618	+	ID=PF3D7_1246300;Name=KIC4;previous_systematic_id=PFL2220w,MAL12P1.443,2277.t00444	-1	PF3D7_1246300	protein KIC4	protein coding gene
Pf3D7_13_v3	94609	95880	+	gene_id "novelGene_1121"; transcript_id "G4831.1";	Pf3D7_13_v3	gene	88139	93987	-	ID=PF3D7_1301600;Name=EBA140;previous_systematic_id=MAL13P1.60;synonym=BAEBL,EBP2	-622	PF3D7_1301600	erythrocyte binding antigen-140	protein coding gene
Pf3D7_13_v3	421042	422527	-	gene_id "novelGene_1136"; transcript_id "G4914.1";	Pf3D7_13_v3	gene	417668	420588	+	ID=PF3D7_1309100;previous_systematic_id=PF13_0049	-454	PF3D7_1309100	60S ribosomal protein L24, putative	protein coding gene
Pf3D7_13_v3	421482	422917	+	gene_id "novelGene_1138"; transcript_id "G4915.2";	Pf3D7_13_v3	gene	417668	420588	+	ID=PF3D7_1309100;previous_systematic_id=PF13_0049	-894	PF3D7_1309100	60S ribosomal protein L24, putative	protein coding gene
Pf3D7_13_v3	421735	422612	+	gene_id "novelGene_1139"; transcript_id "G4915.4";	Pf3D7_13_v3	gene	417668	420588	+	ID=PF3D7_1309100;previous_systematic_id=PF13_0049	-1147	PF3D7_1309100	60S ribosomal protein L24, putative	protein coding gene
Pf3D7_13_v3	672197	672971	+	gene_id "novelGene_1149"; transcript_id "G4994.2";	Pf3D7_13_v3	gene	668118	670953	-	ID=PF3D7_1316000;previous_systematic_id=MAL13P1.84	-1244	PF3D7_1316000	protein kinase, putative	protein coding gene
Pf3D7_13_v3	1248330	1249777	+	gene_id "novelGene_1178"; transcript_id "G5148.2";	Pf3D7_13_v3	gene	1242635	1247339	+	ID=PF3D7_1329400;Name=AMPD;previous_systematic_id=MAL13P1.146	-991	PF3D7_1329400	AMP deaminase	protein coding gene
Pf3D7_13_v3	2049900	2051075	-	gene_id "novelGene_1221"; transcript_id "G5378.4";	Pf3D7_13_v3	gene	2048381	2049656	-	ID=PF3D7_1351300;previous_systematic_id=MAL13P1.259	-244	PF3D7_1351300	conserved Plasmodium membrane protein, unknown function	protein coding gene
Pf3D7_13_v3	2172226	2173722	+	gene_id "novelGene_1234"; transcript_id "G5416.2";	Pf3D7_13_v3	gene	2169202	2172008	-	ID=PF3D7_1354400;previous_systematic_id=MAL13P1.271	-218	PF3D7_1354400	V-type proton ATPase 21 kDa proteolipid subunit, putative	protein coding gene
Pf3D7_13_v3	2472626	2473237	+	gene_id "novelGene_1245"; transcript_id "G5503.9";	Pf3D7_13_v3	gene	2470306	2472405	+	ID=PF3D7_1361700;Name=COX2A;previous_systematic_id=PF13_0327	-221	PF3D7_1361700	cytochrome c oxidase subunit 2A, putative	protein coding gene
Pf3D7_14_v3	2006173	2007651	-	gene_id "novelGene_1383"; transcript_id "G6185.16";	Pf3D7_14_v3	gene	2004406	2005456	-	ID=PF3D7_1449000;Name=GEST;previous_systematic_id=PF14_0467	-717	PF3D7_1449000	gamete egress and sporozoite traversal protein, putative	protein coding gene
Pf3D7_14_v3	2648379	2649392	+	gene_id "novelGene_1408"; transcript_id "G6375.2";	Pf3D7_14_v3	gene	2646364	2648126	-	ID=PF3D7_1465400;previous_systematic_id=PF14_0621	-253	PF3D7_1465400	conserved protein, unknown function	protein coding gene
Pf3D7_14_v3	3218249	3219916	+	gene_id "novelGene_1437"; transcript_id "G6521.1";	Pf3D7_14_v3	gene	3216275	3217794	-	ID=PF3D7_1478100;previous_systematic_id=PF14_0753	-455	PF3D7_1478100	Plasmodium exported protein (hyp13), unknown function	protein coding gene
Pf3D7_04_v3	494349	495766	-	gene_id "novelGene_170"; transcript_id "G905.1";	Pf3D7_04_v3	gene	490388	494260	-	ID=PF3D7_0410900;previous_systematic_id=PFD0540c,MAL4P2.43	-89	PF3D7_0410900	conserved Plasmodium protein, unknown function	protein coding gene
Pf3D7_04_v3	494659	495770	-	gene_id "novelGene_171"; transcript_id "G905.2";	Pf3D7_04_v3	gene	490388	494260	-	ID=PF3D7_0410900;previous_systematic_id=PFD0540c,MAL4P2.43	-399	PF3D7_0410900	conserved Plasmodium protein, unknown function	protein coding gene
Pf3D7_04_v3	912182	913471	-	gene_id "novelGene_195"; transcript_id "G1022.1";	Pf3D7_04_v3	gene	909409	912119	+	ID=PF3D7_0420200;Name=ACPS;previous_systematic_id=PFD0980w,MAL4P1.191	-63	PF3D7_0420200	holo-[acyl-carrier-protein] synthase, putative	protein coding gene
Pf3D7_04_v3	912652	915071	-	gene_id "novelGene_197"; transcript_id "G1022.2";	Pf3D7_04_v3	gene	909409	912119	+	ID=PF3D7_0420200;Name=ACPS;previous_systematic_id=PFD0980w,MAL4P1.191	-533	PF3D7_0420200	holo-[acyl-carrier-protein] synthase, putative	protein coding gene
Pf3D7_04_v3	913674	915591	+	gene_id "novelGene_200"; transcript_id "G1021.13";	Pf3D7_04_v3	gene	909409	912119	+	ID=PF3D7_0420200;Name=ACPS;previous_systematic_id=PFD0980w,MAL4P1.191	-1555	PF3D7_0420200	holo-[acyl-carrier-protein] synthase, putative	protein coding gene
Pf3D7_05_v3	449091	449745	-	gene_id "novelGene_247"; transcript_id "G1213.5";	Pf3D7_05_v3	gene	445554	448872	-	ID=PF3D7_0510500;Name=TopoI;previous_systematic_id=PFE0520c,MAL5P1.106	-219	PF3D7_0510500	topoisomerase I	protein coding gene
Pf3D7_05_v3	728180	729789	+	gene_id "novelGene_274"; transcript_id "G1296.2";	Pf3D7_05_v3	gene	723233	727755	-	ID=PF3D7_0517300;Name=SR1;previous_systematic_id=PFE0865c,MAL5P1.173	-425	PF3D7_0517300	serine/arginine-rich splicing factor 1	protein coding gene
Pf3D7_05_v3	1025247	1026470	-	gene_id "novelGene_287"; transcript_id "G1380.10";	Pf3D7_05_v3	gene	1020924	1024781	-	ID=PF3D7_0524800;Name=UFD1;previous_systematic_id=PFE1235c,MAL5P1.247	-466	PF3D7_0524800	ubiquitin fusion degradation protein 1, putative	protein coding gene
Pf3D7_06_v3	933679	935227	+	gene_id "novelGene_365"; transcript_id "G1738.1";	Pf3D7_06_v3	gene	924060	932959	-	ID=PF3D7_0622900;Name=AP2Tel;previous_systematic_id=PFF1100c,MAL6P1.200;synonym=ApiAP2	-720	PF3D7_0622900	AP2 domain transcription factor AP2Tel	protein coding gene
Pf3D7_07_v3	316863	318771	+	gene_id "novelGene_416"; transcript_id "G1940.1";	Pf3D7_07_v3	gene	309725	316861	-	ID=PF3D7_0706500;previous_systematic_id=MAL7P1.204	-2	PF3D7_0706500	conserved Plasmodium protein, unknown function	protein coding gene
Pf3D7_07_v3	1290451	1292446	-	gene_id "novelGene_473"; transcript_id "G2223.14";	Pf3D7_07_v3	gene	1286026	1290117	-	ID=PF3D7_0730200;previous_systematic_id=MAL7P1.164	-334	PF3D7_0730200	AP-4 complex subunit beta, putative	protein coding gene
Pf3D7_07_v3	1293479	1294900	+	gene_id "novelGene_479"; transcript_id "G2225.3";	Pf3D7_07_v3	gene	1286026	1290117	-	ID=PF3D7_0730200;previous_systematic_id=MAL7P1.164	-3362	PF3D7_0730200	AP-4 complex subunit beta, putative	protein coding gene
Pf3D7_08_v3	945731	947459	-	gene_id "novelGene_574"; transcript_id "G2530.1";	Pf3D7_08_v3	gene	939305	944689	-	ID=PF3D7_0820900;previous_systematic_id=MAL8P1.54	-1042	PF3D7_0820900	conserved Plasmodium protein, unknown function	protein coding gene
Pf3D7_08_v3	946329	947459	-	gene_id "novelGene_576"; transcript_id "G2530.3";	Pf3D7_08_v3	gene	939305	944689	-	ID=PF3D7_0820900;previous_systematic_id=MAL8P1.54	-1640	PF3D7_0820900	conserved Plasmodium protein, unknown function	protein coding gene
Pf3D7_09_v3	964037	965438	+	gene_id "novelGene_671"; transcript_id "G2966.1";	Pf3D7_09_v3	gene	961633	963872	-	ID=PF3D7_0923800;Name=TRXR;previous_systematic_id=PFI1170c;synonym=TR	-165	PF3D7_0923800	thioredoxin reductase	protein coding gene
Pf3D7_10_v3	679185	680734	+	gene_id "novelGene_780"; transcript_id "G3337.2";	Pf3D7_10_v3	gene	674416	678495	-	ID=PF3D7_1016800;previous_systematic_id=PF10_0163	-690	PF3D7_1016800	Plasmodium exported protein (PHISTc), unknown function	protein coding gene
Pf3D7_11_v3	227171	227711	+	gene_id "novelGene_859"; transcript_id "G3682.17";	Pf3D7_11_v3	gene	225227	226943	+	ID=PF3D7_1105100;Name=H2B;previous_systematic_id=PF11_0062	-228	PF3D7_1105100	histone H2B	protein coding gene
Pf3D7_11_v3	1437875	1439536	+	gene_id "novelGene_917"; transcript_id "G4029.1";	Pf3D7_11_v3	gene	1431881	1435170	-	ID=PF3D7_1136500;Name=CK1;previous_systematic_id=PF11_0377	-2705	PF3D7_1136500	casein kinase 1	protein coding gene
Pf3D7_11_v3	1725896	1727208	+	gene_id "novelGene_947"; transcript_id "G4106.1";	Pf3D7_11_v3	gene	1718938	1725224	-	ID=PF3D7_1143100;Name=AP2-O;previous_systematic_id=PF11_0442;synonym=ApiAP2	-672	PF3D7_1143100	AP2 domain transcription factor AP2-O	protein coding gene
Pf3D7_12_v3	237142	238801	+	gene_id "novelGene_992"; transcript_id "G4260.1";	Pf3D7_12_v3	gene	232330	236562	-	ID=PF3D7_1205400;previous_systematic_id=PFL0270c,MAL12P1.54,2277.t00055	-580	PF3D7_1205400	kelch domain-containing protein, putative	protein coding gene
Pf3D7_12_v3	237397	239041	-	gene_id "novelGene_993"; transcript_id "G4258.11";	Pf3D7_12_v3	gene	232330	236562	-	ID=PF3D7_1205400;previous_systematic_id=PFL0270c,MAL12P1.54,2277.t00055	-835	PF3D7_1205400	kelch domain-containing protein, putative	protein coding gene
Pf3D7_12_v3	238889	240217	+	gene_id "novelGene_996"; transcript_id "G4260.3";	Pf3D7_12_v3	gene	232330	236562	-	ID=PF3D7_1205400;previous_systematic_id=PFL0270c,MAL12P1.54,2277.t00055	-2327	PF3D7_1205400	kelch domain-containing protein, putative	protein coding gene
Pf3D7_12_v3	239569	241168	+	gene_id "novelGene_998"; transcript_id "G4260.5";	Pf3D7_12_v3	gene	232330	236562	-	ID=PF3D7_1205400;previous_systematic_id=PFL0270c,MAL12P1.54,2277.t00055	-3007	PF3D7_1205400	kelch domain-containing protein, putative	protein coding gene
Pf3D7_13_v3	2116961	2118245	+	gene_id "novelGene_1226"; transcript_id "G5398.1";	Pf3D7_13_v3	gene	2113577	2116771	-	ID=PF3D7_1352900;previous_systematic_id=MAL13P1.268	-190	PF3D7_1352900	Plasmodium exported protein, unknown function	protein coding gene
Pf3D7_13_v3	2827334	2828807	+	gene_id "novelGene_1277"; transcript_id "G5603.1";	Pf3D7_13_v3	gene	2823251	2825967	-	ID=PF3D7_1371800;previous_systematic_id=MAL13P1.110	-1367	PF3D7_1371800	Plasmodium exported protein, unknown function	protein coding gene
Pf3D7_14_v3	306466	308483	-	gene_id "novelGene_1299"; transcript_id "G5731.11";	Pf3D7_14_v3	gene	300579	306041	-	ID=PF3D7_1408200;Name=AP2-G2;previous_systematic_id=PF14_0079;synonym=ApiAP2	-425	PF3D7_1408200	AP2 domain transcription factor AP2-G2	protein coding gene
Pf3D7_14_v3	309032	310164	+	gene_id "novelGene_1305"; transcript_id "G5733.1";	Pf3D7_14_v3	gene	300579	306041	-	ID=PF3D7_1408200;Name=AP2-G2;previous_systematic_id=PF14_0079;synonym=ApiAP2	-2991	PF3D7_1408200	AP2 domain transcription factor AP2-G2	protein coding gene
Pf3D7_14_v3	1543774	1545001	+	gene_id "novelGene_1362"; transcript_id "G6065.2";	Pf3D7_14_v3	gene	1540920	1543553	-	ID=PF3D7_1438100;Name=SEC62;previous_systematic_id=PF14_0361	-221	PF3D7_1438100	translocation protein SEC62, putative	protein coding gene
Pf3D7_14_v3	2768044	2769148	-	gene_id "novelGene_1415"; transcript_id "G6397.17";	Pf3D7_14_v3	gene	2767400	2768020	+	ID=PF3D7_1467800;previous_systematic_id=PF14_0646	-24	PF3D7_1467800	conserved Plasmodium protein, unknown function	protein coding gene
Pf3D7_14_v3	2797967	2800339	+	gene_id "novelGene_1417"; transcript_id "G6403.5";	Pf3D7_14_v3	gene	2785386	2797934	-	ID=PF3D7_1468100;Name=MORC;previous_systematic_id=PF14_0649	-33	PF3D7_1468100	MORC family protein	protein coding gene
Pf3D7_01_v3	270521	271621	+	gene_id "novelGene_17"; transcript_id "G80.2";	Pf3D7_01_v3	gene	264487	270234	-	ID=PF3D7_0106300;Name=ATP6;previous_systematic_id=PFA0310c,MAL1P1.54;synonym=SERCA,ATPase6	-287	PF3D7_0106300	calcium-transporting ATPase	protein coding gene
Pf3D7_01_v3	491307	493667	+	gene_id "novelGene_25"; transcript_id "G149.2";	Pf3D7_01_v3	gene	487239	490901	-	ID=PF3D7_0113000;Name=GARP;previous_systematic_id=PFA0620c,MAL1P3.06	-406	PF3D7_0113000	glutamic acid-rich protein GARP	protein coding gene
Pf3D7_03_v3	710826	711837	+	gene_id "novelGene_110"; transcript_id "G678.1";	Pf3D7_03_v3	gene	698789	710430	-	ID=PF3D7_0317300;previous_systematic_id=PFC0760c,MAL3P6.11	-396	PF3D7_0317300	conserved Plasmodium protein, unknown function	protein coding gene
Pf3D7_04_v3	1092096	1092955	+	gene_id "novelGene_220"; transcript_id "G1071.1";	Pf3D7_04_v3	gene	1085641	1091369	-	ID=PF3D7_0424200;Name=RH4;previous_systematic_id=PFD1150c,MAL4P1.225;synonym=RBP4	-727	PF3D7_0424200	reticulocyte binding protein homologue 4	protein coding gene
Pf3D7_05_v3	432795	434226	-	gene_id "novelGene_245"; transcript_id "G1208.25";	Pf3D7_05_v3	gene	421563	431426	-	ID=PF3D7_0510100;previous_systematic_id=PFE0500c,MAL5P1.102	-1369	PF3D7_0510100	KH domain-containing protein, putative	protein coding gene
Pf3D7_05_v3	433362	434196	-	gene_id "novelGene_246"; transcript_id "G1208.26";	Pf3D7_05_v3	gene	421563	431426	-	ID=PF3D7_0510100;previous_systematic_id=PFE0500c,MAL5P1.102	-1936	PF3D7_0510100	KH domain-containing protein, putative	protein coding gene
Pf3D7_05_v3	656473	657523	-	gene_id "novelGene_267"; transcript_id "G1277.14";	Pf3D7_05_v3	gene	653317	656149	-	ID=PF3D7_0515700;Name=GAP40;previous_systematic_id=PFE0785c,MAL5P1.157	-324	PF3D7_0515700	glideosome-associated protein 40, putative	protein coding gene
Pf3D7_06_v3	564118	565183	+	gene_id "novelGene_346"; transcript_id "G1629.2";	Pf3D7_06_v3	gene	558835	562741	-	ID=PF3D7_0613700;previous_systematic_id=PFF0665c,MAL6P1.288	-1377	PF3D7_0613700	syntaxin-binding protein, putative	protein coding gene
Pf3D7_06_v3	978639	979758	-	gene_id "novelGene_368"; transcript_id "G1752.2";	Pf3D7_06_v3	gene	977162	978525	+	ID=PF3D7_0623900;previous_systematic_id=PFF1150w,MAL6P1.190	-114	PF3D7_0623900	ribonuclease H2 subunit A, putative	protein coding gene
Pf3D7_07_v3	806416	807822	+	gene_id "novelGene_450"; transcript_id "G2089.2";	Pf3D7_07_v3	gene	795957	805184	-	ID=PF3D7_0718100;Name=EST;previous_systematic_id=MAL7P1.91;synonym=FEST	-1232	PF3D7_0718100	exported serine/threonine protein kinase	protein coding gene
Pf3D7_08_v3	122869	124442	-	gene_id "novelGene_520"; transcript_id "G2292.12";	Pf3D7_08_v3	gene	117932	122572	-	ID=PF3D7_0801800;previous_systematic_id=MAL8P1.156	-297	PF3D7_0801800	mannose-6-phosphate isomerase, putative	protein coding gene
Pf3D7_08_v3	124022	125534	+	gene_id "novelGene_523"; transcript_id "G2293.1";	Pf3D7_08_v3	gene	117932	122572	-	ID=PF3D7_0801800;previous_systematic_id=MAL8P1.156	-1450	PF3D7_0801800	mannose-6-phosphate isomerase, putative	protein coding gene
Pf3D7_08_v3	124031	124668	+	gene_id "novelGene_524"; transcript_id "G2293.2";	Pf3D7_08_v3	gene	117932	122572	-	ID=PF3D7_0801800;previous_systematic_id=MAL8P1.156	-1459	PF3D7_0801800	mannose-6-phosphate isomerase, putative	protein coding gene
Pf3D7_09_v3	115723	117650	-	gene_id "novelGene_626"; transcript_id "G2723.8";	Pf3D7_09_v3	gene	113409	115549	-	ID=PF3D7_0902600;Name=FIKK9.7;previous_systematic_id=PFI0125c;synonym=TSTK9g	-174	PF3D7_0902600	serine/threonine protein kinase, FIKK family	protein coding gene
Pf3D7_09_v3	1285460	1286401	-	gene_id "novelGene_683"; transcript_id "G3045.24";	Pf3D7_09_v3	gene	1278479	1284699	-	ID=PF3D7_0932100;previous_systematic_id=PFI1560c	-761	PF3D7_0932100	protein MAM3, putative	protein coding gene
Pf3D7_09_v3	1402711	1403937	-	gene_id "novelGene_722"; transcript_id "G3085.2";	Pf3D7_09_v3	gene	1399892	1402702	+	ID=PF3D7_0935500;Name=GEXP22;previous_systematic_id=PFI1715w	-9	PF3D7_0935500	Plasmodium exported protein, unknown function	protein coding gene
Pf3D7_10_v3	523765	525324	-	gene_id "novelGene_771"; transcript_id "G3297.1";	Pf3D7_10_v3	gene	518542	522542	-	ID=PF3D7_1013400;previous_systematic_id=PF10_0131	-1223	PF3D7_1013400	conserved Plasmodium protein, unknown function	protein coding gene
Pf3D7_10_v3	929787	931026	+	gene_id "novelGene_792"; transcript_id "G3410.1";	Pf3D7_10_v3	gene	926542	929405	-	ID=PF3D7_1022200;previous_systematic_id=PF10_0215	-382	PF3D7_1022200	conserved Plasmodium membrane protein, unknown function	protein coding gene
Pf3D7_10_v3	946876	947852	-	gene_id "novelGene_794"; transcript_id "G3419.9";	Pf3D7_10_v3	gene	943794	946858	-	ID=PF3D7_1022500;Name=CS;previous_systematic_id=PF10_0218	-18	PF3D7_1022500	citrate synthase, mitochondrial, putative	protein coding gene
Pf3D7_10_v3	1010361	1011309	+	gene_id "novelGene_796"; transcript_id "G3432.4";	Pf3D7_10_v3	gene	996807	1010012	-	ID=PF3D7_1023900;Name=CHD1;previous_systematic_id=PF10_0232	-349	PF3D7_1023900	chromodomain-helicase-DNA-binding protein 1 homolog, putative	protein coding gene
Pf3D7_10_v3	1012637	1013886	+	gene_id "novelGene_798"; transcript_id "G3433.2";	Pf3D7_10_v3	gene	996807	1010012	-	ID=PF3D7_1023900;Name=CHD1;previous_systematic_id=PF10_0232	-2625	PF3D7_1023900	chromodomain-helicase-DNA-binding protein 1 homolog, putative	protein coding gene
Pf3D7_10_v3	1238626	1240333	-	gene_id "novelGene_809"; transcript_id "G3492.12";	Pf3D7_10_v3	gene	1233044	1238180	-	ID=PF3D7_1030300;previous_systematic_id=PF10_0296	-446	PF3D7_1030300	conserved Plasmodium protein, unknown function	protein coding gene
Pf3D7_10_v3	1239022	1240383	-	gene_id "novelGene_814"; transcript_id "G3492.17";	Pf3D7_10_v3	gene	1233044	1238180	-	ID=PF3D7_1030300;previous_systematic_id=PF10_0296	-842	PF3D7_1030300	conserved Plasmodium protein, unknown function	protein coding gene
Pf3D7_11_v3	1237341	1238775	-	gene_id "novelGene_904"; transcript_id "G3973.1";	Pf3D7_11_v3	gene	1234061	1236391	-	ID=PF3D7_1131900;previous_systematic_id=PF11_0328	-950	PF3D7_1131900	conserved Plasmodium protein, unknown function	protein coding gene
Pf3D7_11_v3	1365057	1366497	+	gene_id "novelGene_908"; transcript_id "G4008.1";	Pf3D7_11_v3	gene	1358907	1364530	-	ID=PF3D7_1134700;Name=RPA2;previous_systematic_id=PF11_0358	-527	PF3D7_1134700	DNA-directed RNA polymerase I subunit RPA2, putative	protein coding gene
Pf3D7_12_v3	164823	165777	+	gene_id "novelGene_983"; transcript_id "G4236.2";	Pf3D7_12_v3	gene	161330	163926	-	ID=PF3D7_1202900;Name=HMGB1;previous_systematic_id=PFL0145c,MAL12P1.29	-897	PF3D7_1202900	high mobility group protein B1	protein coding gene
Pf3D7_12_v3	166362	167172	+	gene_id "novelGene_985"; transcript_id "G4236.5";	Pf3D7_12_v3	gene	161330	163926	-	ID=PF3D7_1202900;Name=HMGB1;previous_systematic_id=PFL0145c,MAL12P1.29	-2436	PF3D7_1202900	high mobility group protein B1	protein coding gene
Pf3D7_12_v3	188979	189692	-	gene_id "novelGene_986"; transcript_id "G4242.39";	Pf3D7_12_v3	gene	185860	188842	-	ID=PF3D7_1203700;Name=NAPL;previous_systematic_id=PFL0185c,MAL12P1.37,2277.t00037	-137	PF3D7_1203700	nucleosome assembly protein	protein coding gene
Pf3D7_12_v3	916233	917051	-	gene_id "novelGene_1036"; transcript_id "G4443.4";	Pf3D7_12_v3	gene	906714	914983	+	ID=PF3D7_1222600;Name=AP2-G;previous_systematic_id=PFL1085w,MAL12P1.217,2277.t00217;synonym=ApiAP2	-1250	PF3D7_1222600	AP2 domain transcription factor AP2-G	protein coding gene
Pf3D7_12_v3	930164	931419	+	gene_id "novelGene_1039"; transcript_id "G4449.1";	Pf3D7_12_v3	gene	927063	930026	-	ID=PF3D7_1223100;Name=PKAr;previous_systematic_id=PFL1110c,MAL12P1.222,2277.t00222;synonym=PKA-R	-138	PF3D7_1223100	cAMP-dependent protein kinase regulatory subunit	protein coding gene
Pf3D7_12_v3	1308098	1309155	-	gene_id "novelGene_1044"; transcript_id "G4546.15";	Pf3D7_12_v3	gene	1305782	1307427	-	ID=PF3D7_1231700;previous_systematic_id=PFL1526c	-671	PF3D7_1231700	conserved protein, unknown function	protein coding gene
Pf3D7_12_v3	1310214	1311960	+	gene_id "novelGene_1050"; transcript_id "G4548.3";	Pf3D7_12_v3	gene	1305782	1307427	-	ID=PF3D7_1231700;previous_systematic_id=PFL1526c	-2787	PF3D7_1231700	conserved protein, unknown function	protein coding gene
Pf3D7_12_v3	1823064	1824019	+	gene_id "novelGene_1085"; transcript_id "G4677.4";	Pf3D7_12_v3	gene	1820308	1822837	-	ID=PF3D7_1243500;Name=SNF7;previous_systematic_id=PFL2090c,MAL12P1.416,2277.t00418;synonym=VPS32	-227	PF3D7_1243500	vacuolar-sorting protein SNF7, putative	protein coding gene
Pf3D7_14_v3	64618	66265	+	gene_id "novelGene_1290"; transcript_id "G5655.1";	Pf3D7_14_v3	gene	60100	64491	-	ID=PF3D7_1401600;previous_systematic_id=PF14_0018	-127	PF3D7_1401600	Plasmodium exported protein (PHISTb), unknown function	protein coding gene
Pf3D7_14_v3	567118	569219	+	gene_id "novelGene_1314"; transcript_id "G5801.5";	Pf3D7_14_v3	gene	562981	566801	-	ID=PF3D7_1414200;previous_systematic_id=PF14_0140	-317	PF3D7_1414200	conserved Plasmodium protein, unknown function	protein coding gene
Pf3D7_14_v3	2688705	2689648	-	gene_id "novelGene_1409"; transcript_id "G6380.6";	Pf3D7_14_v3	gene	2686224	2688303	-	ID=PF3D7_1466000;previous_systematic_id=PF14_0629,PF14_0628	-402	PF3D7_1466000	conserved protein, unknown function	protein coding gene
Pf3D7_14_v3	2720561	2722642	-	gene_id "novelGene_1413"; transcript_id "G6387.19";	Pf3D7_14_v3	gene	2714633	2720143	-	ID=PF3D7_1466400;Name=ApiAP2;previous_systematic_id=PF14_0633	-418	PF3D7_1466400	AP2 domain transcription factor AP2-EXP	protein coding gene
Pf3D7_14_v3	2721516	2723050	+	gene_id "novelGene_1414"; transcript_id "G6385.22";	Pf3D7_14_v3	gene	2714633	2720143	-	ID=PF3D7_1466400;Name=ApiAP2;previous_systematic_id=PF14_0633	-1373	PF3D7_1466400	AP2 domain transcription factor AP2-EXP	protein coding gene
Pf3D7_14_v3	3128620	3130038	+	gene_id "novelGene_1429"; transcript_id "G6491.1";	Pf3D7_14_v3	gene	3127566	3128533	-	ID=PF3D7_1476000;previous_systematic_id=PF14_0728	-87	PF3D7_1476000	conserved Plasmodium protein, unknown function	protein coding gene
Pf3D7_01_v3	186027	187190	-	gene_id "novelGene_13"; transcript_id "G57.9";	Pf3D7_01_v3	gene	182205	184820	-	ID=PF3D7_0104200;previous_systematic_id=PFA0210c,MAL1P1.33	-1207	PF3D7_0104200	StAR-related lipid transfer protein	protein coding gene
Pf3D7_01_v3	539284	541001	+	gene_id "novelGene_32"; transcript_id "G162.2";	Pf3D7_01_v3	gene	536783	538156	-	ID=PF3D7_0113900;Name=CBP1;previous_systematic_id=PFA0670c,MAL1P4.12;synonym=GEXP10	-1128	PF3D7_0113900	CX3CL1-binding protein 1	protein coding gene
Pf3D7_02_v3	816543	818863	+	gene_id "novelGene_65"; transcript_id "G434.3";	Pf3D7_02_v3	gene	812892	815853	-	ID=PF3D7_0220300;previous_systematic_id=PFB0923c,PF02_0190	-690	PF3D7_0220300	Plasmodium exported protein, unknown function	protein coding gene
Pf3D7_03_v3	424788	426130	-	gene_id "novelGene_97"; transcript_id "G601.1";	Pf3D7_03_v3	gene	422379	424680	+	ID=PF3D7_0310100;Name=CDPK3;previous_systematic_id=PFC0420w,MAL3P3.17	-108	PF3D7_0310100	calcium-dependent protein kinase 3	protein coding gene
Pf3D7_03_v3	745232	746683	-	gene_id "novelGene_112"; transcript_id "G689.1";	Pf3D7_03_v3	gene	743870	745191	+	ID=PF3D7_0318100;Name=STOML;previous_systematic_id=PFC0800w,MAL3P6.19	-41	PF3D7_0318100	stomatin-like protein, putative	protein coding gene
Pf3D7_05_v3	709389	710849	-	gene_id "novelGene_272"; transcript_id "G1288.13";	Pf3D7_05_v3	gene	699574	708266	-	ID=PF3D7_0516800;Name=ApiAP2;previous_systematic_id=PFE0840c,MAL5P1.168	-1123	PF3D7_0516800	AP2 domain transcription factor AP2-O2, putative	protein coding gene
Pf3D7_05_v3	710180	710849	-	gene_id "novelGene_273"; transcript_id "G1288.14";	Pf3D7_05_v3	gene	699574	708266	-	ID=PF3D7_0516800;Name=ApiAP2;previous_systematic_id=PFE0840c,MAL5P1.168	-1914	PF3D7_0516800	AP2 domain transcription factor AP2-O2, putative	protein coding gene
Pf3D7_06_v3	474735	477156	+	gene_id "novelGene_333"; transcript_id "G1594.21";	Pf3D7_06_v3	gene	471256	474637	-	ID=PF3D7_0611400;Name=SWIB;previous_systematic_id=PFF0560c,MAL6P1.116	-98	PF3D7_0611400	SWI/SNF-related matrix-associated actin-dependent regulator of chromatin	protein coding gene
Pf3D7_06_v3	749926	751233	+	gene_id "novelGene_353"; transcript_id "G1683.6";	Pf3D7_06_v3	gene	747329	749285	-	ID=PF3D7_0617800;Name=H2A;previous_systematic_id=PFF0860c,MAL6P1.249	-641	PF3D7_0617800	histone H2A	protein coding gene
Pf3D7_07_v3	1345766	1347465	-	gene_id "novelGene_497"; transcript_id "G2237.8";	Pf3D7_07_v3	gene	1342335	1344508	-	ID=PF3D7_0731200;previous_systematic_id=MAL7P1.173	-1258	PF3D7_0731200	Plasmodium exported protein, unknown function	protein coding gene
Pf3D7_07_v3	1346820	1347987	-	gene_id "novelGene_498"; transcript_id "G2237.9";	Pf3D7_07_v3	gene	1342335	1344508	-	ID=PF3D7_0731200;previous_systematic_id=MAL7P1.173	-2312	PF3D7_0731200	Plasmodium exported protein, unknown function	protein coding gene
Pf3D7_08_v3	780600	781877	+	gene_id "novelGene_562"; transcript_id "G2485.1";	Pf3D7_08_v3	gene	776926	780434	-	ID=PF3D7_0817200;previous_systematic_id=PF08_0061	-166	PF3D7_0817200	conserved protein, unknown function	protein coding gene
Pf3D7_10_v3	307318	308368	-	gene_id "novelGene_767"; transcript_id "G3220.24";	Pf3D7_10_v3	gene	300187	306443	-	ID=PF3D7_1007700;Name=AP2-I;previous_systematic_id=PF10_0075;synonym=ApiAP2	-875	PF3D7_1007700	AP2 domain transcription factor AP2-I	protein coding gene
Pf3D7_10_v3	308193	310144	-	gene_id "novelGene_769"; transcript_id "G3220.25";	Pf3D7_10_v3	gene	300187	306443	-	ID=PF3D7_1007700;Name=AP2-I;previous_systematic_id=PF10_0075;synonym=ApiAP2	-1750	PF3D7_1007700	AP2 domain transcription factor AP2-I	protein coding gene
Pf3D7_10_v3	914154	915108	+	gene_id "novelGene_786"; transcript_id "G3405.1";	Pf3D7_10_v3	gene	904858	914036	-	ID=PF3D7_1021900;previous_systematic_id=PF10_0213	-118	PF3D7_1021900	PHAX domain-containing protein, putative	protein coding gene
Pf3D7_10_v3	914682	916513	-	gene_id "novelGene_789"; transcript_id "G3399.103";	Pf3D7_10_v3	gene	904858	914036	-	ID=PF3D7_1021900;previous_systematic_id=PF10_0213	-646	PF3D7_1021900	PHAX domain-containing protein, putative	protein coding gene
Pf3D7_10_v3	1515567	1517128	+	gene_id "novelGene_828"; transcript_id "G3573.2";	Pf3D7_10_v3	gene	1512190	1514416	-	ID=PF3D7_1038300;previous_systematic_id=PF10_0420	-1151	PF3D7_1038300	conserved Plasmodium protein, unknown function	protein coding gene
Pf3D7_11_v3	126031	127469	-	gene_id "novelGene_844"; transcript_id "G3644.5";	Pf3D7_11_v3	gene	123216	124749	-	ID=PF3D7_1102600;Name=GEXP14;previous_systematic_id=PF11_0038	-1282	PF3D7_1102600	Plasmodium exported protein, unknown function	protein coding gene
Pf3D7_11_v3	133138	134922	+	gene_id "novelGene_845"; transcript_id "G3649.2";	Pf3D7_11_v3	gene	129265	132824	-	ID=PF3D7_1102800;Name=ETRAMP11.2;previous_systematic_id=PF11_0040	-314	PF3D7_1102800	early transcribed membrane protein 11.2	protein coding gene
Pf3D7_11_v3	1565658	1566611	-	gene_id "novelGene_926"; transcript_id "G4062.16";	Pf3D7_11_v3	gene	1556447	1565469	-	ID=PF3D7_1139300;Name=AP2-G5;previous_systematic_id=PF11_0404;synonym=ApiAP2	-189	PF3D7_1139300	AP2 domain transcription factor AP2-G5	protein coding gene
Pf3D7_11_v3	1566275	1568765	-	gene_id "novelGene_938"; transcript_id "G4062.26";	Pf3D7_11_v3	gene	1556447	1565469	-	ID=PF3D7_1139300;Name=AP2-G5;previous_systematic_id=PF11_0404;synonym=ApiAP2	-806	PF3D7_1139300	AP2 domain transcription factor AP2-G5	protein coding gene
Pf3D7_11_v3	1567246	1568963	+	gene_id "novelGene_940"; transcript_id "G4063.4";	Pf3D7_11_v3	gene	1556447	1565469	-	ID=PF3D7_1139300;Name=AP2-G5;previous_systematic_id=PF11_0404;synonym=ApiAP2	-1777	PF3D7_1139300	AP2 domain transcription factor AP2-G5	protein coding gene
Pf3D7_11_v3	2023627	2024683	-	gene_id "novelGene_973"; transcript_id "G4194.19";	Pf3D7_11_v3	gene	2021854	2023034	-	ID=PF3D7_1150300;Name=RIF;previous_systematic_id=PF11_0520;synonym=RIF-A	-593	PF3D7_1150300	rifin	protein coding gene
Pf3D7_12_v3	410105	411208	+	gene_id "novelGene_1006"; transcript_id "G4294.6";	Pf3D7_12_v3	gene	405242	409824	-	ID=PF3D7_1208800;previous_systematic_id=PFL0440c,MAL12P1.88,2277.t00089	-281	PF3D7_1208800	zinc finger protein, putative	protein coding gene
Pf3D7_12_v3	573718	574053	-	gene_id "novelGene_1014"; transcript_id "G4337.1";	Pf3D7_12_v3	gene	568097	573525	-	ID=PF3D7_1212900;Name=BDP2;previous_systematic_id=PFL0635c,MAL12P1.127,2277.t00128	-193	PF3D7_1212900	bromodomain protein 2, putative	protein coding gene
Pf3D7_13_v3	492418	493593	-	gene_id "novelGene_1142"; transcript_id "G4940.11";	Pf3D7_13_v3	gene	489523	492367	-	ID=PF3D7_1311500;Name=RPT1;previous_systematic_id=PF13_0063	-51	PF3D7_1311500	26S protease regulatory subunit 7, putative	protein coding gene
Pf3D7_13_v3	717550	719399	+	gene_id "novelGene_1153"; transcript_id "G5005.3";	Pf3D7_13_v3	gene	711294	715548	+	ID=PF3D7_1317100;Name=MCM4;previous_systematic_id=PF13_0095	-2002	PF3D7_1317100	DNA replication licensing factor MCM4	protein coding gene
Pf3D7_13_v3	2432769	2434543	+	gene_id "novelGene_1240"; transcript_id "G5489.3";	Pf3D7_13_v3	gene	2425337	2432314	-	ID=PF3D7_1360700;Name=PIAS;previous_systematic_id=PF13_0321,MAL13P1.302,PF3D7_1360600	-455	PF3D7_1360700	E3 SUMO-protein ligase PIAS, putative	protein coding gene
Pf3D7_13_v3	2627896	2628789	+	gene_id "novelGene_1253"; transcript_id "G5545.3";	Pf3D7_13_v3	gene	2624097	2627647	-	ID=PF3D7_1365700;previous_systematic_id=MAL13P1.329	-249	PF3D7_1365700	SNARE associated Golgi protein, putative	protein coding gene
Pf3D7_14_v3	1339622	1340911	+	gene_id "novelGene_1356"; transcript_id "G6015.3";	Pf3D7_14_v3	gene	1331919	1339361	-	ID=PF3D7_1433500;Name=TOP2;previous_systematic_id=PF14_0316;synonym=TopoII	-261	PF3D7_1433500	DNA topoisomerase 2	protein coding gene
Pf3D7_14_v3	1663807	1664954	+	gene_id "novelGene_1374"; transcript_id "G6103.2";	Pf3D7_14_v3	gene	1659431	1663587	-	ID=PF3D7_1440700;Name=AP3M;previous_systematic_id=PF14_0386	-220	PF3D7_1440700	AP-3 complex subunit mu, putative	protein coding gene
Pf3D7_06_v3	54518	58970	-	gene_id "novelGene_318"; transcript_id "G1499.2";	Pf3D7_06_v3	pseudogene	51351	52898	+	ID=PF3D7_0601400;Name=VAR;previous_systematic_id=PFF0070w	-1620	PF3D7_0601400	erythrocyte membrane protein 1 (PfEMP1), pseudogene	pseudogene
Pf3D7_10_v3	61563	62830	-	gene_id "novelGene_752"; transcript_id "G3135.3";	Pf3D7_10_v3	pseudogene	60024	61365	+	ID=PF3D7_1000900;previous_systematic_id=PF10_0012	-198	PF3D7_1000900	erythrocyte membrane protein 1 (PfEMP1), pseudogene	pseudogene
Pf3D7_11_v3	1998532	2000047	-	gene_id "novelGene_969"; transcript_id "G4186.2";	Pf3D7_11_v3	pseudogene	1991359	1994018	-	ID=PF3D7_1149500;Name=RESA2;previous_systematic_id=PF11_0512	-4514	PF3D7_1149500	ring-infected erythrocyte surface antigen 2, pseudogene	pseudogene
Pf3D7_13_v3	2122453	2124234	+	gene_id "novelGene_1229"; transcript_id "G5399.2";	Pf3D7_13_v3	pseudogene	2118361	2120913	-	ID=PF3D7_1353000;Name=LysTrpA;previous_systematic_id=MAL13P1.269	-1540	PF3D7_1353000	tryptophan-rich protein, pseudogene	pseudogene
Pf3D7_13_v3	2122570	2123670	+	gene_id "novelGene_1230"; transcript_id "G5399.3";	Pf3D7_13_v3	pseudogene	2118361	2120913	-	ID=PF3D7_1353000;Name=LysTrpA;previous_systematic_id=MAL13P1.269	-1657	PF3D7_1353000	tryptophan-rich protein, pseudogene	pseudogene
Pf3D7_04_v3	90744	92386	+	gene_id "novelGene_135"; transcript_id "G797.1";	Pf3D7_04_v3	pseudogene	89153	90184	+	ID=PF3D7_0401500;previous_systematic_id=PFD0065w	-560	PF3D7_0401500	stevor, pseudogene	pseudogene
Pf3D7_04_v3	134608	135532	-	gene_id "novelGene_151"; transcript_id "G809.18";	Pf3D7_04_v3	pseudogene	127712	134468	-	ID=PF3D7_0402200;Name=SURF4.1;previous_systematic_id=PFD0100c	-140	PF3D7_0402200	surface-associated interspersed protein 4.1 (SURFIN 4.1), pseudogene	pseudogene
Pf3D7_10_v3	1577836	1580057	+	gene_id "novelGene_832"; transcript_id "G3585.1";	Pf3D7_10_v3	pseudogene	1576441	1576991	-	ID=PF3D7_1039200;previous_systematic_id=PF10_0382a	-845	PF3D7_1039200	Plasmodium exported protein, unknown function, pseudogene	pseudogene
Pf3D7_05_v3	4260	7691	-	gene_id "novelGene_225"; transcript_id "G1093.4";	Pf3D7_05_v3	repeat_region	1	514	+	ID=Pf3D7_05__new:1..514;comment=telomeric repeat region	-3746	NA	NA	NA
Pf3D7_07_v3	1438395	1442490	+	gene_id "novelGene_508"; transcript_id "G2261.1";	Pf3D7_07_v3	repeat_region	1429139	1434688	+	ID=Pf3D7_07_v3:1429139..1434688;comment=repeat boundaries are based on the following sequence: taggtcttaa%2C acttaggtctta%2C taagacctatgt (PMID:2938003) REP20 REP20 element is a large block of highly variable copies of a 21-bp repeat (PMID:12368864);literature=PMID:2938003	-3707	NA	NA	NA
Pf3D7_10_v3	4226	7778	-	gene_id "novelGene_747"; transcript_id "G3122.2";	Pf3D7_10_v3	repeat_region	1	832	+	ID=Pf3D7_10__new:1..832;comment=telomeric repeat region	-3394	NA	NA	NA
Pf3D7_10_v3	26535	28102	+	gene_id "novelGene_748"; transcript_id "G3123.1";	Pf3D7_10_v3	repeat_region	11096	25168	+	ID=Pf3D7_10_v3:11096..25168;comment=REP20 element is a large block of highly variable copies of a 21-bp repeat (PMID:12368864) repeat boundaries are based on the following sequence: taggtcttaa%2C acttaggtctta%2C taagacctatgt (PMID:2938003) REP20;literature=PMID:2938003	-1367	NA	NA	NA
Pf3D7_01_v3	4357	8091	-	gene_id "novelGene_3"; transcript_id "G2.1";	Pf3D7_01_v3	repeat_region	2160	3858	+	ID=Pfalciparum_REP_35;comment=65bp repeat	-499	NA	NA	NA
Pf3D7_03_v3	1056034	1059460	+	gene_id "novelGene_120"; transcript_id "G772.2";	Pf3D7_03_v3	repeat_region	1055849	1057919	+	ID=Pfalciparum_REP_37040;comment=R-CG7 repeat region	0	NA	NA	NA
Pf3D7_03_v3	1056650	1059459	+	gene_id "novelGene_121"; transcript_id "G772.3";	Pf3D7_03_v3	repeat_region	1055849	1057919	+	ID=Pfalciparum_REP_37040;comment=R-CG7 repeat region	0	NA	NA	NA
