# Supplementary material for: Transcriptomic complexity of the human malaria parasite Plasmodium falciparum revealed by long-read sequencing
Source: PLoS One. 2022 Nov 4;17(11):e0276956. doi: 10.1371/journal.pone.0276956 (PMC9635732; doi:10.1371/journal.pone.0276956)
Supplement: S9 Table — (XLSX) [file pone.0276956.s016.xlsx]

## Sheet: S9Table
Primer name	Sequence 5′-3′
SPN6	ACACTCTTTCCCTACACGACGCTCTTCCGATCTNNNNNN
SPLADAP	/5PHOS/AGATCGGAAGAGCGTCGTGTAGGGAAAGAGTGT/3INVDT/
ABRIDGEDPE1	/5PHOS/CTACACGACGCTCTTCCGATCT
SMARTPCRII	/5PHOS/AAGCAGTGGTATCAACGCAGAGT
RTSMARTCDS	AAGCAGTGGTATCAACGCAGAGTACTTTTTTTTTTTTTTTTTTTTTTTTTVN
Hs4EF	ATTAAAGAATTCAAAACGGAATCTAATCAGGAGGT
Hs4ER	AAAGGTACCTCCGCCTCCAGAACCTCCTCCACCAACAACAAACCTATTTTTAGTGGT
Hs4G1F	AAAGGTACCGGTGGCGGAGGTAGCAGGAGACGGAAAATTAAGGAG
Hs4G1R	AAAAACTCGAGTCAGTGGTGATGATGGTGATGGCCAAGGTTGGCAAAGGA
