# Supplementary material for: Transcriptomic complexity of the human malaria parasite Plasmodium falciparum revealed by long-read sequencing
Source: PLoS One. 2022 Nov 4;17(11):e0276956. doi: 10.1371/journal.pone.0276956 (PMC9635732; doi:10.1371/journal.pone.0276956)
Supplement: S1 Dataset — Reference and novel isoform transcript annotations in.bed12 format associated with the Plasmodium falciparum 3D7 v3.2 reference genome [14] (Fields 1, 2, 3, 6, 7, 8, 10, 11 & 12). Field 4 contains the isoform identifier and PlasmoDB [16] associated gene as shown in S2 Table. Field 5 contains an arbitrary score denoting the degree of support from long-read RNA-Seq datasets from 166 (2 datasets) to 945 (18 datasets). Field 9 contains a color code denoting reference transcript (0, 0, 255) or novel isoform (255, 0, 0). (BED) [file pone.0276956.s017.bed]

#track useScore=1
Pf3D7_01_v3	4356	8091	novelGene_3;G2.1;NA;NA	388	-	4356	4356	255,0,0	1	3735	0
Pf3D7_01_v3	29509	37126	PF3D7_0100100;G4.2;NA;NA	166	+	29509	37126	0,0,255	2	5253,1239	0,6378
Pf3D7_01_v3	38558	40420	PF3D7_0100200;G6.1;NA;NA	277	-	38981	39803	255,0,0	1	1862	0
Pf3D7_01_v3	38981	40207	PF3D7_0100200;G6.3;NA;NA	277	-	38981	40207	0,0,255	2	942,54	0,1172
Pf3D7_01_v3	42366	46507	PF3D7_0100300;G7.6;NA;NA	277	-	42366	46507	0,0,255	2	1251,2733	0,1408
Pf3D7_01_v3	50142	51882	PF3D7_0100400;G10.3;NA;NA	277	+	50676	51636	255,0,0	1	1740	0
Pf3D7_01_v3	50362	51636	PF3D7_0100400;G10.5;NA;NA	499	+	50362	51636	0,0,255	2	54,1065	0,209
Pf3D7_01_v3	53777	55006	PF3D7_0100600;G14.3;NA;NA	166	-	53777	55006	0,0,255	2	1011,69	0,1160
Pf3D7_01_v3	56689	56893	PF3D7_0100700;G16.1;NA;NA	166	-	56689	56689	0,0,255	1	204	0
Pf3D7_01_v3	59771	61003	PF3D7_0100800;G17.1;NA;NA	166	+	59771	61003	0,0,255	2	54,981	0,251
Pf3D7_01_v3	62186	63400	PF3D7_0100900;G18.3;NA;NA	166	-	62186	63400	0,0,255	2	999,54	0,1160
Pf3D7_01_v3	65816	66989	PF3D7_0101000;G19.2;NA;NA	166	-	65816	66989	0,0,255	2	1005,72	0,1101
Pf3D7_01_v3	68669	70811	PF3D7_0101100;G20.1;NA;NA	388	-	69303	70417	255,0,0	2	1495,463	0,1679
Pf3D7_01_v3	69303	70417	PF3D7_0101100;G20.3;NA;NA	499	-	69303	70417	0,0,255	2	861,69	0,1045
Pf3D7_01_v3	69972	70775	PF3D7_0101100;G20.4;NA;NA	277	-	69972	69972	255,0,0	2	192,427	0,376
Pf3D7_01_v3	71174	72890	PF3D7_0101200;G21.1;NA;NA	499	+	71623	72426	255,0,0	2	518,1088	0,628
Pf3D7_01_v3	71623	72426	PF3D7_0101200;G21.3;NA;NA	166	+	71623	72426	0,0,255	2	69,624	0,179
Pf3D7_01_v3	74294	75622	PF3D7_0101300;G22.4;NA;NA	388	+	74562	75366	0,0,255	2	337,895	0,433
Pf3D7_01_v3	75442	77619	PF3D7_0101400;G23.1;NA;NA	166	-	76293	76809	255,0,0	1	2177	0
Pf3D7_01_v3	75981	76809	PF3D7_0101400;G23.2;NA;NA	166	-	76293	76809	0,0,255	1	828	0
Pf3D7_01_v3	78240	79891	PF3D7_0101500;G24.2;NA;NA	166	+	79352	79891	0,0,255	3	1014,267,366	0,1016,1285
Pf3D7_01_v3	81764	83106	PF3D7_0101600;G27.1;NA;NA	166	-	81764	83106	0,0,255	2	1056,54	0,1288
Pf3D7_01_v3	84790	86152	PF3D7_0101700;G28.2;NA;NA	166	-	85406	86152	0,0,255	3	597,489,273	0,598,1089
Pf3D7_01_v3	87202	88177	PF3D7_0101800;G29.1;NA;NA	166	-	87202	88177	0,0,255	2	801,69	0,906
Pf3D7_01_v3	90241	91420	PF3D7_0101900;G30.1;NA;NA	166	-	90241	91420	0,0,255	2	963,69	0,1110
Pf3D7_01_v3	93112	93875	PF3D7_0102000;G31.1;NA;NA	166	-	93346	93833	0,0,255	3	479,93,187	0,481,576
Pf3D7_01_v3	95049	95899	PF3D7_0102100;G33.2;NA;NA	166	+	95315	95899	0,0,255	4	117,36,606,87	0,118,155,763
Pf3D7_01_v3	97589	103615	PF3D7_0102200;G32.3;NA;NA	166	+	98818	102282	0,0,255	2	1424,4396	0,1630
Pf3D7_01_v3	99624	102740	PF3D7_0102200;G32.97;NA;NA	722	+	99702	102282	255,0,0	1	3116	0
Pf3D7_01_v3	104057	105792	PF3D7_0102300;G35.2;NA;NA	944	+	104703	105209	0,0,255	2	718,865	0,870
Pf3D7_01_v3	104308	105866	PF3D7_0102300;G35.3;NA;NA	277	+	104308	104308	255,0,0	1	1558	0
Pf3D7_01_v3	107196	108348	PF3D7_0102400;G36.4;NA;NA	166	-	107754	108348	0,0,255	1	1152	0
Pf3D7_01_v3	109004	117516	PF3D7_0102500;G37.1;NA;NA	277	-	110749	115799	0,0,255	4	1819,89,79,6179	0,1957,2162,2333
Pf3D7_01_v3	110327	114019	PF3D7_0102500;G37.4;NA;NA	166	-	111299	113969	255,0,0	2	723,2853	0,839
Pf3D7_01_v3	110955	113291	PF3D7_0102500;G37.8;NA;NA	388	-	111299	112856	255,0,0	1	2336	0
Pf3D7_01_v3	118811	122534	PF3D7_0102600;G41.3;NA;NA	499	-	119040	121249	0,0,255	3	310,1710,1387	0,460,2336
Pf3D7_01_v3	124092	126119	PF3D7_0102700;G42.2;NA;NA	166	+	124516	125484	255,0,0	2	496,1394	0,633
Pf3D7_01_v3	124393	126213	PF3D7_0102700;G42.3;NA;NA	277	+	124516	125484	0,0,255	2	195,1488	0,332
Pf3D7_01_v3	125834	128373	PF3D7_0102800;G43.2;NA;NA	611	-	126317	128141	0,0,255	1	2539	0
Pf3D7_01_v3	126132	127966	PF3D7_0102800;G43.3;NA;NA	611	-	126317	127946	255,0,0	1	1834	0
Pf3D7_01_v3	128568	131554	PF3D7_0102900;G43.6;NA;NA	945	-	128959	130840	0,0,255	1	2986	0
Pf3D7_01_v3	131262	134151	PF3D7_0102900_PF3D7_0103000;G43.10;NA;NA	388	-	132085	133071	255,0,0	7	891,75,117,237,99,37,639	0,1018,1218,1430,1754,2022,2250
Pf3D7_01_v3	131265	133968	PF3D7_0102900_PF3D7_0103000;G43.11;NA;NA	166	-	132597	133624	255,0,0	5	888,649,99,72,456	0,1015,1751,2019,2247
Pf3D7_01_v3	131266	133910	PF3D7_0102900_PF3D7_0103000;G43.13;NA;NA	277	-	132085	132867	255,0,0	6	887,75,117,423,72,398	0,1014,1214,1426,2018,2246
Pf3D7_01_v3	131266	134124	PF3D7_0102900_PF3D7_0103000;G43.12;NA;NA	388	-	132085	133071	255,0,0	6	887,75,117,237,99,840	0,1014,1214,1426,1750,2018
Pf3D7_01_v3	131294	134151	PF3D7_0102900_PF3D7_0103000;G43.15;NA;NA	611	-	132085	133624	255,0,0	7	859,75,117,237,99,72,639	0,986,1186,1398,1722,1990,2218
Pf3D7_01_v3	131608	134133	PF3D7_0103000;G43.16;NA;NA	166	-	132085	133624	0,0,255	7	545,75,117,237,99,72,621	0,672,872,1084,1408,1676,1904
Pf3D7_01_v3	134154	140371	PF3D7_0103100;G43.19;NA;NA	277	-	134352	139257	0,0,255	1	6217	0
Pf3D7_01_v3	135896	139299	PF3D7_0103100;G43.22;NA;NA	388	-	135897	137760	255,0,0	2	2072,1216	0,2187
Pf3D7_01_v3	140144	142570	PF3D7_0103200_PF3D7_0103100;G43.26;NA;NA	166	-	140661	142219	255,0,0	2	942,1231	0,1195
Pf3D7_01_v3	140493	143049	PF3D7_0103200;G43.28;NA;NA	945	-	140661	142219	0,0,255	2	593,1710	0,846
Pf3D7_01_v3	140590	142383	PF3D7_0103200;G43.36;NA;NA	388	-	141292	142219	255,0,0	1	1793	0
Pf3D7_01_v3	141549	142478	PF3D7_0103200;G43.38;NA;NA	277	-	141550	142219	255,0,0	1	929	0
Pf3D7_01_v3	143388	146959	PF3D7_0103300;G43.41;NA;NA	944	-	143639	146396	0,0,255	1	3571	0
Pf3D7_01_v3	144245	146822	PF3D7_0103300;G43.42;NA;NA	277	-	144245	146396	255,0,0	1	2577	0
Pf3D7_01_v3	144747	146762	PF3D7_0103300;G43.43;NA;NA	388	-	144749	146396	255,0,0	1	2015	0
Pf3D7_01_v3	145878	146826	PF3D7_0103300;G43.44;NA;NA	499	-	145880	146396	255,0,0	1	948	0
Pf3D7_01_v3	147030	152795	PF3D7_0103400;G43.46;NA;NA	166	-	147914	152777	0,0,255	1	5765	0
Pf3D7_01_v3	149656	151267	PF3D7_0103400;G43.58;NA;NA	277	-	149657	151259	255,0,0	2	1401,147	0,1464
Pf3D7_01_v3	149657	152812	PF3D7_0103400;G43.59;NA;NA	722	-	149657	152777	255,0,0	1	3155	0
Pf3D7_01_v3	149793	153512	PF3D7_0103400;G43.60;NA;NA	499	-	149795	152777	255,0,0	2	2985,228	0,3491
Pf3D7_01_v3	149972	152823	PF3D7_0103400;G43.61;NA;NA	833	-	149972	152777	255,0,0	1	2851	0
Pf3D7_01_v3	153473	158300	PF3D7_0103500;G48.1;NA;NA	166	+	154193	158298	255,0,0	2	3047,1644	0,3183
Pf3D7_01_v3	153668	160630	PF3D7_0103500;G48.2;NA;NA	166	+	154193	160426	0,0,255	7	2852,2310,94,113,90,181,543	0,2988,5472,5650,5887,6087,6419
Pf3D7_01_v3	154050	156913	PF3D7_0103500;G48.3;NA;NA	277	+	154193	156524	255,0,0	1	2863	0
Pf3D7_01_v3	154052	156911	PF3D7_0103500;G48.6;NA;NA	499	+	154193	156909	255,0,0	2	2468,255	0,2604
Pf3D7_01_v3	154088	158804	PF3D7_0103500;G48.8;NA;NA	277	+	154193	158802	255,0,0	2	2432,2148	0,2568
Pf3D7_01_v3	160672	166273	PF3D7_0103600;G50.1;NA;NA	388	+	161130	166229	0,0,255	3	4610,256,241	0,4880,5360
Pf3D7_01_v3	160980	162753	PF3D7_0103600;G50.2;NA;NA	388	+	161130	162753	255,0,0	1	1773	0
Pf3D7_01_v3	161250	164130	PF3D7_0103600;G50.3;NA;NA	388	+	161592	164130	255,0,0	1	2880	0
Pf3D7_01_v3	162472	164855	PF3D7_0103600;G50.4;NA;NA	277	+	162954	164853	255,0,0	1	2383	0
Pf3D7_01_v3	166442	168861	PF3D7_0103700;G50.9;NA;NA	166	+	166512	168236	255,0,0	5	1115,269,273,57,236	0,1215,1647,2046,2183
Pf3D7_01_v3	166496	168687	PF3D7_0103700;G50.15;NA;NA	277	+	166512	168687	0,0,255	6	1061,269,117,58,57,62	0,1161,1593,1808,1992,2129
Pf3D7_01_v3	166622	169084	PF3D7_0103700;G50.17;NA;NA	166	+	167460	168565	255,0,0	5	935,269,117,58,596	0,1035,1467,1682,1866
Pf3D7_01_v3	168767	171442	PF3D7_0103800;G52.5;NA;NA	166	-	169078	171273	0,0,255	10	359,102,56,105,70,242,202,123,73,291	0,448,632,830,1053,1274,1637,1965,2188,2384
Pf3D7_01_v3	172469	175055	PF3D7_0103900;G53.2;NA;NA	499	+	172863	174591	0,0,255	1	2586	0
Pf3D7_01_v3	175608	176376	PF3D7_0104000;G54.2;NA;NA	166	+	175608	176376	0,0,255	3	58,55,379	0,225,389
Pf3D7_01_v3	177186	181825	PF3D7_0104100;G55.1;NA;NA	499	+	178086	180790	0,0,255	2	1675,2636	0,2003
Pf3D7_01_v3	177195	178070	PF3D7_0104100;G55.2;NA;NA	166	+	177195	177195	255,0,0	1	875	0
Pf3D7_01_v3	177303	180813	PF3D7_0104100;G55.3;NA;NA	722	+	178086	180790	255,0,0	2	1558,1624	0,1886
Pf3D7_01_v3	180858	183426	PF3D7_0104200;G57.1;NA;NA	166	-	182821	183313	255,0,0	1	2568	0
Pf3D7_01_v3	182204	184820	PF3D7_0104200;G57.2;NA;NA	277	-	182821	184222	0,0,255	1	2616	0
Pf3D7_01_v3	182548	184781	PF3D7_0104200;G57.4;NA;NA	611	-	182821	184222	255,0,0	1	2233	0
Pf3D7_01_v3	184382	186091	PF3D7_0104200;G57.7;NA;NA	166	-	184382	184382	255,0,0	1	1709	0
Pf3D7_01_v3	186026	187190	novelGene_13;G57.9;NA;NA	277	-	186026	186026	255,0,0	1	1164	0
Pf3D7_01_v3	188419	201324	PF3D7_0104300;G60.1;NA;NA	722	+	190268	201230	0,0,255	3	8897,3112,434	0,9130,12471
Pf3D7_01_v3	188604	190643	PF3D7_0104300;G60.4;NA;NA	277	+	190268	190643	255,0,0	1	2039	0
Pf3D7_01_v3	189530	191069	PF3D7_0104300;G60.10;NA;NA	388	+	190268	191069	255,0,0	1	1539	0
Pf3D7_01_v3	191191	192790	PF3D7_0104300;G60.16;NA;NA	388	+	191252	192788	255,0,0	1	1599	0
Pf3D7_01_v3	196981	200540	PF3D7_0104300;G60.24;NA;NA	499	+	197033	200539	255,0,0	2	335,2991	0,568
Pf3D7_01_v3	198756	201774	PF3D7_0104400_PF3D7_0104300;G60.28;NA;NA	388	+	199030	201230	255,0,0	2	1905,884	0,2134
Pf3D7_01_v3	201353	204250	PF3D7_0104400;G60.31;NA;NA	499	+	202715	204143	0,0,255	1	2897	0
Pf3D7_01_v3	202081	203440	PF3D7_0104400;G60.32;NA;NA	388	+	202715	203438	255,0,0	1	1359	0
Pf3D7_01_v3	204367	205612	PF3D7_0104500;G63.3;NA;NA	944	-	204621	205389	0,0,255	1	1245	0
Pf3D7_01_v3	205788	209671	PF3D7_0104600;G64.4;NA;NA	166	+	206169	209670	255,0,0	1	3883	0
Pf3D7_01_v3	205811	210273	PF3D7_0104600;G64.5;NA;NA	277	+	206169	210189	0,0,255	1	4462	0
Pf3D7_01_v3	210869	213005	PF3D7_0104700;G65.1;NA;NA	166	+	210869	213005	0,0,255	1	2136	0
Pf3D7_01_v3	214850	218276	PF3D7_0104800;G67.1;NA;NA	388	+	215775	217509	255,0,0	1	3426	0
Pf3D7_01_v3	214972	218299	novelGene_PF3D7_0104800_AS;G66.2;NA;NA	277	-	214972	214972	255,0,0	1	3327	0
Pf3D7_01_v3	215142	217616	PF3D7_0104800;G67.2;NA;NA	166	+	215775	217509	0,0,255	1	2474	0
Pf3D7_01_v3	218516	218824	PF3D7_0104900;G66.9;NA;NA	166	-	218516	218516	0,0,255	1	308	0
Pf3D7_01_v3	218893	219223	PF3D7_0105000;G66.10;NA;NA	166	-	218893	218893	0,0,255	1	330	0
Pf3D7_01_v3	220401	221937	PF3D7_0105100;G68.2;NA;NA	722	+	221201	221633	255,0,0	1	1536	0
Pf3D7_01_v3	220407	221941	PF3D7_0105100;G68.3;NA;NA	277	+	221201	221633	255,0,0	2	195,1091	0,443
Pf3D7_01_v3	220726	221928	PF3D7_0105100;G68.4;NA;NA	611	+	221201	221633	0,0,255	1	1202	0
Pf3D7_01_v3	221636	224384	PF3D7_0105200;G66.13;NA;NA	499	-	222253	223960	255,0,0	1	2748	0
Pf3D7_01_v3	222085	224501	PF3D7_0105200;G66.14;NA;NA	944	-	222253	223960	0,0,255	1	2416	0
Pf3D7_01_v3	222255	225958	PF3D7_0105300_PF3D7_0105200;G66.16;NA;NA	944	-	222256	223960	255,0,0	2	3327,195	0,3508
Pf3D7_01_v3	224637	226017	PF3D7_0105300;G66.18;NA;NA	611	-	225109	225779	0,0,255	2	945,254	0,1126
Pf3D7_01_v3	224867	227322	PF3D7_0105300_PF3D7_0105400;G66.19;NA;NA	722	-	225109	225779	255,0,0	3	715,1129,248	0,896,2207
Pf3D7_01_v3	226012	229889	PF3D7_0105300_PF3D7_0105500_PF3D7_0105400;G66.23;NA;NA	277	-	228484	229519	255,0,0	3	880,206,1464	0,1062,2413
Pf3D7_01_v3	226035	227419	PF3D7_0105400;G66.24;NA;NA	388	-	226680	227285	0,0,255	2	857,345	0,1039
Pf3D7_01_v3	226156	227428	novelGene_PF3D7_0105400_AS;G69.1;NA;NA	166	+	226156	226156	255,0,0	1	1272	0
Pf3D7_01_v3	226185	227422	PF3D7_0105400;G66.28;NA;NA	499	-	226185	226185	255,0,0	1	1237	0
Pf3D7_01_v3	226185	229911	PF3D7_0105500_PF3D7_0105400;G66.27;NA;NA	277	-	228484	229519	255,0,0	2	1095,1486	0,2240
Pf3D7_01_v3	226680	227285	PF3D7_0105400;G66.30;NA;NA	277	-	226680	227285	0,0,255	2	191,211	0,394
Pf3D7_01_v3	228484	229519	PF3D7_0105500;G66.32;NA;NA	166	-	228484	229519	0,0,255	1	1035	0
Pf3D7_01_v3	229942	234464	PF3D7_0105600;G66.34;NA;NA	388	-	230288	234402	0,0,255	3	1440,2438,205	0,1688,4317
Pf3D7_01_v3	230485	234486	PF3D7_0105600;G66.35;NA;NA	499	-	230486	234402	255,0,0	3	897,2438,227	0,1145,3774
Pf3D7_01_v3	230858	234744	PF3D7_0105600;G66.36;NA;NA	277	-	230858	234402	255,0,0	3	524,2438,485	0,772,3401
Pf3D7_01_v3	230975	233952	PF3D7_0105600;G66.37;NA;NA	166	-	230975	233713	255,0,0	2	407,2322	0,655
Pf3D7_01_v3	232209	234477	PF3D7_0105600;G66.40;NA;NA	499	-	232210	234402	255,0,0	2	1859,218	0,2050
Pf3D7_01_v3	232902	234779	PF3D7_0105600;G66.42;NA;NA	166	-	232903	234402	255,0,0	2	1166,520	0,1357
Pf3D7_01_v3	234705	236872	novelGene_PF3D7_0105700_AS;G66.43;NA;NA	277	-	234705	234705	255,0,0	1	2167	0
Pf3D7_01_v3	236741	248183	PF3D7_0105700;G72.2;NA;NA	166	+	238638	247857	0,0,255	3	144,238,10429	0,350,1013
Pf3D7_01_v3	240455	243551	PF3D7_0105700;G72.6;NA;NA	611	+	240504	243549	255,0,0	1	3096	0
Pf3D7_01_v3	242686	244339	PF3D7_0105700;G72.7;NA;NA	166	+	242700	244338	255,0,0	1	1653	0
Pf3D7_01_v3	244198	246715	PF3D7_0105700;G72.10;NA;NA	499	+	244251	246714	255,0,0	1	2517	0
Pf3D7_01_v3	248433	253057	PF3D7_0105800;G73.1;NA;NA	277	-	249230	252010	0,0,255	2	1933,2410	0,2214
Pf3D7_01_v3	248901	250669	PF3D7_0105800;G73.2;NA;NA	611	-	249230	250331	255,0,0	2	1465,22	0,1746
Pf3D7_01_v3	248983	252674	PF3D7_0105800;G73.3;NA;NA	388	-	249230	250331	255,0,0	1	3691	0
Pf3D7_01_v3	249835	252784	PF3D7_0105800;G73.6;NA;NA	722	-	250486	252010	255,0,0	1	2949	0
Pf3D7_01_v3	249841	252732	PF3D7_0105800;G73.10;NA;NA	944	-	249842	252010	255,0,0	2	525,2085	0,806
Pf3D7_01_v3	253049	253941	PF3D7_0105900;G75.1;NA;NA	277	+	253583	253940	255,0,0	1	892	0
Pf3D7_01_v3	253088	255771	PF3D7_0105900;G75.2;NA;NA	833	+	253583	254930	0,0,255	1	2683	0
Pf3D7_01_v3	253429	254566	PF3D7_0105900;G75.4;NA;NA	611	+	253583	254564	255,0,0	1	1137	0
Pf3D7_01_v3	255112	258624	PF3D7_0106000;G76.1;NA;NA	611	-	255774	258543	0,0,255	1	3512	0
Pf3D7_01_v3	255384	258643	PF3D7_0106000;G76.3;NA;NA	722	-	255774	258543	255,0,0	1	3259	0
Pf3D7_01_v3	255902	258643	PF3D7_0106000;G76.6;NA;NA	833	-	255903	258543	255,0,0	1	2741	0
Pf3D7_01_v3	256646	258643	PF3D7_0106000;G76.9;NA;NA	499	-	256647	258543	255,0,0	1	1997	0
Pf3D7_01_v3	259541	261886	PF3D7_0106100;G77.4;NA;NA	499	-	260657	261809	255,0,0	1	2345	0
Pf3D7_01_v3	260104	262008	PF3D7_0106100;G77.6;NA;NA	277	-	260657	261809	0,0,255	1	1904	0
Pf3D7_01_v3	260797	262208	PF3D7_0106100;G77.8;NA;NA	388	-	260798	261809	255,0,0	1	1411	0
Pf3D7_01_v3	261362	264445	PF3D7_0106100_PF3D7_0106200;G77.9;NA;NA	166	-	263339	264223	255,0,0	2	2497,350	0,2733
Pf3D7_01_v3	262398	264310	PF3D7_0106200;G77.14;NA;NA	277	-	263339	263852	255,0,0	1	1912	0
Pf3D7_01_v3	262749	264323	PF3D7_0106200;G77.16;NA;NA	499	-	263339	264223	0,0,255	2	1110,228	0,1346
Pf3D7_01_v3	262807	264521	PF3D7_0106300_PF3D7_0106200;G77.17;NA;NA	722	-	263339	263852	255,0,0	1	1714	0
Pf3D7_01_v3	264486	270234	PF3D7_0106300;G77.19;NA;NA	388	-	265207	269173	0,0,255	3	1051,299,4119	0,1187,1629
Pf3D7_01_v3	264751	269341	PF3D7_0106300;G77.23;NA;NA	722	-	265207	269173	255,0,0	3	786,299,3226	0,922,1364
Pf3D7_01_v3	264798	265940	PF3D7_0106300;G77.25;NA;NA	277	-	265207	265805	255,0,0	2	739,267	0,875
Pf3D7_01_v3	267060	270256	PF3D7_0106300;G77.28;NA;NA	722	-	267061	269173	255,0,0	1	3196	0
Pf3D7_01_v3	269795	270737	novelGene_PF3D7_0106300_AS;G80.1;NA;NA	166	+	269795	269795	255,0,0	1	942	0
Pf3D7_01_v3	270520	271621	novelGene_17;G80.2;NA;NA	277	+	270520	270520	255,0,0	1	1101	0
Pf3D7_01_v3	272295	273701	PF3D7_0106400;G81.1;NA;NA	388	+	272453	273404	0,0,255	4	220,98,86,522	0,371,563,884
Pf3D7_01_v3	274093	278747	PF3D7_0106500;G81.2;NA;NA	499	+	274314	278550	0,0,255	1	4654	0
Pf3D7_01_v3	274095	277557	PF3D7_0106500;G81.3;NA;NA	388	+	274314	277557	255,0,0	1	3462	0
Pf3D7_01_v3	274343	275982	PF3D7_0106500;G81.4;NA;NA	277	+	274683	275982	255,0,0	1	1639	0
Pf3D7_01_v3	279114	280014	PF3D7_0106600;G83.1;NA;NA	166	+	279114	280014	0,0,255	1	900	0
Pf3D7_01_v3	280594	285875	PF3D7_0106700;G83.4;NA;NA	388	+	281154	285459	0,0,255	1	5281	0
Pf3D7_01_v3	280613	282833	PF3D7_0106700;G83.5;NA;NA	277	+	281154	282831	255,0,0	1	2220	0
Pf3D7_01_v3	280615	282079	PF3D7_0106700;G83.6;NA;NA	277	+	281154	282078	255,0,0	1	1464	0
Pf3D7_01_v3	281349	285331	PF3D7_0106700;G83.8;NA;NA	499	+	281544	285330	255,0,0	1	3982	0
Pf3D7_01_v3	286636	289063	PF3D7_0106800;G85.3;NA;NA	388	+	286950	288918	0,0,255	9	414,84,70,39,113,53,94,53,184	0,632,924,1142,1335,1577,1885,2075,2243
Pf3D7_01_v3	286641	288087	PF3D7_0106800;G85.8;NA;NA	166	+	286641	286641	255,0,0	1	1446	0
Pf3D7_01_v3	287601	290027	PF3D7_0106900_PF3D7_0106800;G85.23;NA;NA	166	+	287601	287601	255,0,0	5	29,39,295,243,1148	0,177,370,920,1278
Pf3D7_01_v3	289710	291523	PF3D7_0106900;G85.28;NA;NA	944	+	290385	291522	255,0,0	1	1813	0
Pf3D7_01_v3	289710	291877	PF3D7_0106900;G85.29;NA;NA	722	+	290385	291876	255,0,0	1	2167	0
Pf3D7_01_v3	289848	292802	PF3D7_0106900;G85.30;NA;NA	277	+	290385	292590	0,0,255	1	2954	0
Pf3D7_01_v3	289857	290947	PF3D7_0106900;G85.31;NA;NA	277	+	290385	290946	255,0,0	1	1090	0
Pf3D7_01_v3	293261	295139	PF3D7_0107000;G85.33;NA;NA	499	+	293641	294968	0,0,255	6	504,68,87,81,60,258	0,698,988,1171,1448,1620
Pf3D7_01_v3	295176	296959	PF3D7_0107100;G89.1;NA;NA	722	-	295299	296931	0,0,255	1	1783	0
Pf3D7_01_v3	296835	299658	PF3D7_0107200;G90.3;NA;NA	277	+	297361	299397	255,0,0	10	700,125,94,75,180,47,46,78,119,337	0,808,1063,1278,1465,1720,1858,2014,2227,2486
Pf3D7_01_v3	297188	299513	PF3D7_0107200;G90.7;NA;NA	277	+	297361	299397	0,0,255	10	347,125,94,75,180,47,46,78,119,192	0,455,710,925,1112,1367,1505,1661,1874,2133
Pf3D7_01_v3	299463	301151	PF3D7_0107300;G91.1;NA;NA	277	-	299561	300868	0,0,255	2	629,952	0,736
Pf3D7_01_v3	299573	301775	PF3D7_0107300;G91.2;NA;NA	166	-	300166	300868	255,0,0	1	2202	0
Pf3D7_01_v3	302508	304236	PF3D7_0107400;G92.1;NA;NA	722	+	302936	303398	0,0,255	1	1728	0
Pf3D7_01_v3	302572	303996	PF3D7_0107400;G92.2;NA;NA	722	+	302936	303398	255,0,0	1	1424	0
Pf3D7_01_v3	303436	311928	PF3D7_0107500;G93.1;NA;NA	277	-	304361	309257	0,0,255	4	1000,130,73,6806	0,1167,1439,1686
Pf3D7_01_v3	304355	308003	PF3D7_0107500;G93.12;NA;NA	277	-	304573	307988	255,0,0	3	378,73,2881	0,520,767
Pf3D7_01_v3	305115	308691	PF3D7_0107500;G93.16;NA;NA	833	-	305117	308432	255,0,0	1	3576	0
Pf3D7_01_v3	308428	311361	PF3D7_0107500;G93.25;NA;NA	499	-	308429	309257	255,0,0	1	2933	0
Pf3D7_01_v3	309274	311818	PF3D7_0107500;G93.28;NA;NA	388	-	309274	309274	255,0,0	1	2544	0
Pf3D7_01_v3	310726	311830	PF3D7_0107500;G93.30;NA;NA	277	-	310726	310726	255,0,0	1	1104	0
Pf3D7_01_v3	313823	319525	PF3D7_0107600;G96.1;NA;NA	166	+	314617	319405	0,0,255	1	5702	0
Pf3D7_01_v3	320167	321508	PF3D7_0107700;G97.2;NA;NA	166	+	320167	321508	0,0,255	1	1341	0
Pf3D7_01_v3	321751	324178	PF3D7_0107800;G97.4;NA;NA	388	+	322370	324176	255,0,0	2	311,1872	0,555
Pf3D7_01_v3	321756	326180	PF3D7_0107800;G97.5;NA;NA	945	+	322370	326072	0,0,255	1	4424	0
Pf3D7_01_v3	321800	326153	PF3D7_0107800;G97.7;NA;NA	944	+	322370	326072	255,0,0	2	262,3847	0,506
Pf3D7_01_v3	321837	324178	PF3D7_0107800;G97.8;NA;NA	722	+	322370	324176	255,0,0	1	2341	0
Pf3D7_01_v3	322269	323474	PF3D7_0107800;G97.10;NA;NA	277	+	322370	323474	255,0,0	1	1205	0
Pf3D7_01_v3	326322	327365	PF3D7_0107900;G98.1;NA;NA	722	-	326396	327053	0,0,255	1	1043	0
Pf3D7_01_v3	328170	329995	PF3D7_0108000;G99.1;NA;NA	611	-	328430	329558	0,0,255	4	309,95,510,440	0,438,663,1385
Pf3D7_01_v3	330573	333378	PF3D7_0108100;G100.2;NA;NA	277	+	330737	332708	255,0,0	1	2805	0
Pf3D7_01_v3	330596	332834	PF3D7_0108100;G100.3;NA;NA	611	+	330737	332708	0,0,255	1	2238	0
Pf3D7_01_v3	334373	344369	PF3D7_0108300;G102.1;NA;NA	944	+	337167	343833	0,0,255	1	9996	0
Pf3D7_01_v3	336606	338535	PF3D7_0108300;G102.7;NA;NA	944	+	337167	338535	255,0,0	1	1929	0
Pf3D7_01_v3	336614	337742	PF3D7_0108300;G102.8;NA;NA	388	+	337167	337740	255,0,0	1	1128	0
Pf3D7_01_v3	336617	339761	PF3D7_0108300;G102.9;NA;NA	277	+	337167	339759	255,0,0	1	3144	0
Pf3D7_01_v3	336627	337010	PF3D7_0108300;G102.10;NA;NA	277	+	336627	336627	255,0,0	1	383	0
Pf3D7_01_v3	336831	340945	PF3D7_0108300;G102.11;NA;NA	833	+	337167	340944	255,0,0	1	4114	0
Pf3D7_01_v3	338344	343883	PF3D7_0108300;G102.15;NA;NA	833	+	340209	343833	255,0,0	2	276,3732	0,1807
Pf3D7_01_v3	341493	344256	PF3D7_0108300;G102.25;NA;NA	388	+	341508	343204	255,0,0	2	1375,1060	0,1703
Pf3D7_01_v3	341697	343883	PF3D7_0108300;G102.26;NA;NA	833	+	341841	343833	255,0,0	1	2186	0
Pf3D7_01_v3	344024	346784	PF3D7_0108400;G105.2;NA;NA	166	-	344399	346540	255,0,0	9	531,55,125,72,84,23,167,253,257	0,651,848,1117,1293,1478,1660,1990,2503
Pf3D7_01_v3	344042	346739	PF3D7_0108400;G105.5;NA;NA	277	-	345205	346540	255,0,0	8	513,55,125,72,84,167,253,212	0,633,830,1099,1275,1642,1972,2485
Pf3D7_01_v3	344042	346870	PF3D7_0108400;G105.3;NA;NA	166	-	344399	346238	255,0,0	9	513,55,125,72,84,68,167,280,343	0,633,830,1099,1275,1460,1642,1972,2485
Pf3D7_01_v3	344372	347320	PF3D7_0108400;G105.8;NA;NA	722	-	344399	346540	0,0,255	9	183,55,125,72,84,68,167,253,793	0,303,500,769,945,1130,1312,1642,2155
Pf3D7_01_v3	345205	346540	PF3D7_0108400;G105.15;NA;NA	166	-	345205	346540	0,0,255	5	8,84,167,253,13	0,112,479,809,1322
Pf3D7_01_v3	347245	350568	PF3D7_0108500;G106.2;NA;NA	277	+	349169	349709	0,0,255	1	3323	0
Pf3D7_01_v3	348418	350112	PF3D7_0108500;G106.8;NA;NA	499	+	349169	349709	255,0,0	1	1694	0
Pf3D7_01_v3	348891	351747	PF3D7_0108600;G107.1;NA;NA	166	-	349994	351626	0,0,255	6	1208,75,133,166,193,370	0,1407,1653,1897,2142,2486
Pf3D7_01_v3	349726	351946	PF3D7_0108700_PF3D7_0108600;G107.2;NA;NA	277	-	349726	349726	255,0,0	1	2220	0
Pf3D7_01_v3	349727	351772	PF3D7_0108600;G107.5;NA;NA	166	-	350784	351626	255,0,0	4	646,410,193,395	0,817,1306,1650
Pf3D7_01_v3	349728	351698	PF3D7_0108600;G107.6;NA;NA	166	-	350784	351626	255,0,0	4	371,656,193,321	0,570,1305,1649
Pf3D7_01_v3	349729	351946	PF3D7_0108700_PF3D7_0108600;G107.7;NA;NA	277	-	350214	351626	255,0,0	5	644,133,166,193,569	0,815,1059,1304,1648
Pf3D7_01_v3	349733	351658	PF3D7_0108600;G107.9;NA;NA	277	-	350784	351626	255,0,0	3	1221,193,281	0,1300,1644
Pf3D7_01_v3	349749	351946	PF3D7_0108700_PF3D7_0108600;G107.10;NA;NA	166	-	350532	351626	255,0,0	5	350,379,166,193,569	0,549,1039,1284,1628
Pf3D7_01_v3	349976	351933	PF3D7_0108700_PF3D7_0108600;G107.12;NA;NA	166	-	350980	351626	255,0,0	2	1250,556	0,1401
Pf3D7_01_v3	349999	351901	PF3D7_0108700_PF3D7_0108600;G107.13;NA;NA	388	-	350532	351626	255,0,0	4	678,166,193,524	0,789,1034,1378
Pf3D7_01_v3	351786	356984	PF3D7_0108700;G107.19;NA;NA	944	-	352313	356211	0,0,255	4	570,82,133,3974	0,672,896,1224
Pf3D7_01_v3	355486	356923	PF3D7_0108700;G107.36;NA;NA	499	-	355488	356211	255,0,0	1	1437	0
Pf3D7_01_v3	357278	360804	PF3D7_0108800;G109.6;NA;NA	833	+	357833	360339	0,0,255	11	571,68,132,71,56,306,180,71,54,54,540	0,767,940,1226,1424,1616,2105,2466,2640,2840,2986
Pf3D7_01_v3	357530	360715	PF3D7_0108800;G109.9;NA;NA	499	+	358552	360339	255,0,0	11	305,68,132,71,56,306,180,71,54,54,451	0,515,688,974,1172,1364,1853,2214,2388,2588,2734
Pf3D7_01_v3	357531	360750	PF3D7_0108800;G109.11;NA;NA	166	+	358682	360339	255,0,0	9	304,68,540,306,180,71,54,54,486	0,514,687,1363,1852,2213,2387,2587,2733
Pf3D7_01_v3	357615	360782	PF3D7_0108800;G109.14;NA;NA	388	+	357871	360339	255,0,0	11	260,68,132,71,56,306,180,71,54,54,518	0,430,603,889,1087,1279,1768,2129,2303,2503,2649
Pf3D7_01_v3	360433	362719	PF3D7_0108900;G110.1;NA;NA	388	-	360433	360433	255,0,0	2	1773,400	0,1886
Pf3D7_01_v3	361364	362732	PF3D7_0108900;G110.3;NA;NA	277	-	361364	361364	255,0,0	2	842,413	0,955
Pf3D7_01_v3	361986	362586	PF3D7_0108900;G110.7;NA;NA	388	-	361986	361986	0,0,255	1	600	0
Pf3D7_01_v3	362216	365209	PF3D7_0109000;G111.1;NA;NA	277	+	363317	363992	0,0,255	2	246,1892	0,1101
Pf3D7_01_v3	363304	365110	PF3D7_0109000;G111.6;NA;NA	166	+	363317	363992	255,0,0	2	242,1435	0,371
Pf3D7_01_v3	365265	369336	PF3D7_0109100;G111.10;NA;NA	388	+	365609	368795	0,0,255	2	558,3417	0,654
Pf3D7_01_v3	366853	369276	PF3D7_0109100;G111.13;NA;NA	277	+	367535	368795	255,0,0	1	2423	0
Pf3D7_01_v3	369134	371265	PF3D7_0109300_PF3D7_0109200;G112.2;NA;NA	166	-	369134	369134	255,0,0	3	989,72,235	0,1661,1896
Pf3D7_01_v3	369250	370907	PF3D7_0109200;G112.4;NA;NA	944	-	369479	370178	0,0,255	1	1657	0
Pf3D7_01_v3	369794	371026	PF3D7_0109200;G112.5;NA;NA	277	-	369794	370178	255,0,0	1	1232	0
Pf3D7_01_v3	370746	372128	novelGene_PF3D7_0109200_AS_novelGene_PF3D7_0109300_AS;G113.1;NA;NA	166	+	370746	370746	255,0,0	1	1382	0
Pf3D7_01_v3	370883	372895	novelGene_PF3D7_0109200_AS_novelGene_PF3D7_0109300_AS;G113.2;NA;NA	722	+	370883	370883	255,0,0	1	2012	0
Pf3D7_01_v3	371145	373063	PF3D7_0109300;G112.6;NA;NA	722	-	371814	373012	0,0,255	2	1501,188	0,1730
Pf3D7_01_v3	371170	373010	PF3D7_0109300;G112.7;NA;NA	166	-	371814	372589	255,0,0	3	1228,70,135	0,1406,1705
Pf3D7_01_v3	371171	372966	PF3D7_0109300;G112.8;NA;NA	277	-	371814	372534	255,0,0	1	1795	0
Pf3D7_01_v3	371189	373010	PF3D7_0109300;G112.9;NA;NA	277	-	371814	372848	255,0,0	2	1457,164	0,1657
Pf3D7_01_v3	371615	373169	PF3D7_0109300;G112.10;NA;NA	166	-	371814	372534	255,0,0	1	1554	0
Pf3D7_01_v3	371616	373217	PF3D7_0109300;G112.12;NA;NA	388	-	371814	373012	255,0,0	2	1030,342	0,1259
Pf3D7_01_v3	371616	373231	PF3D7_0109300;G112.11;NA;NA	166	-	371814	372848	255,0,0	2	1030,385	0,1230
Pf3D7_01_v3	373863	375683	PF3D7_0109400;G114.1;NA;NA	611	-	374438	375087	0,0,255	2	947,725	0,1095
Pf3D7_01_v3	374434	375359	PF3D7_0109400;G114.3;NA;NA	388	-	374438	375087	255,0,0	2	376,401	0,524
Pf3D7_01_v3	375779	377331	PF3D7_0109500;G114.5;NA;NA	166	-	375779	375779	255,0,0	1	1552	0
Pf3D7_01_v3	376163	377704	PF3D7_0109500;G114.6;NA;NA	722	-	376293	377004	0,0,255	2	423,875	0,666
Pf3D7_01_v3	376173	377384	PF3D7_0109500;G114.7;NA;NA	166	-	376173	376173	255,0,0	1	1211	0
Pf3D7_01_v3	377794	378599	PF3D7_0109600;G116.1;NA;NA	166	-	377873	378599	0,0,255	3	339,54,139	0,470,666
Pf3D7_01_v3	378447	380103	PF3D7_0109700_PF3D7_0109600;G116.3;NA;NA	388	-	378447	378447	255,0,0	1	1656	0
Pf3D7_01_v3	378652	380086	PF3D7_0109700;G116.4;NA;NA	722	-	379148	379806	0,0,255	2	900,428	0,1006
Pf3D7_01_v3	379150	380103	PF3D7_0109700;G116.5;NA;NA	388	-	379151	379806	255,0,0	2	402,445	0,508
Pf3D7_01_v3	380253	382568	PF3D7_0109800;G117.3;NA;NA	722	+	380696	382424	0,0,255	1	2315	0
Pf3D7_01_v3	380308	381909	PF3D7_0109800;G117.6;NA;NA	277	+	380696	381908	255,0,0	1	1601	0
Pf3D7_01_v3	380354	381447	PF3D7_0109800;G117.12;NA;NA	388	+	380696	381446	255,0,0	1	1093	0
Pf3D7_01_v3	383047	384919	PF3D7_0109850;G117.19;NA;NA	166	+	383241	384896	255,0,0	5	675,126,109,139,293	0,839,1114,1352,1579
Pf3D7_01_v3	383049	385008	PF3D7_0109850;G117.20;NA;NA	499	+	383241	385006	255,0,0	6	673,126,109,139,181,112	0,837,1112,1350,1577,1847
Pf3D7_01_v3	383062	387927	PF3D7_0109950_PF3D7_0109850;G117.21;NA;NA	499	+	386707	387925	255,0,0	18	660,126,109,139,181,203,122,60,145,67,62,63,165,172,86,28,136,54	0,824,1099,1337,1564,1834,2201,2398,2560,2842,3026,3268,3495,3808,4151,4372,4533,4811
Pf3D7_01_v3	383075	387927	PF3D7_0109950_PF3D7_0109850;G117.23;NA;NA	166	+	386707	387925	255,0,0	18	647,126,109,139,181,203,122,60,145,67,80,63,165,172,86,28,136,54	0,811,1086,1324,1551,1821,2188,2385,2547,2829,3013,3255,3482,3795,4138,4359,4520,4798
Pf3D7_01_v3	383091	386632	PF3D7_0109850;G117.27;NA;NA	166	+	383241	386632	0,0,255	13	631,126,109,139,181,203,122,60,145,67,62,63,75	0,795,1070,1308,1535,1805,2172,2369,2531,2813,2997,3239,3466
Pf3D7_01_v3	383099	387927	PF3D7_0109950_PF3D7_0109850;G117.30;NA;NA	499	+	386707	387925	255,0,0	19	199,195,126,109,139,181,203,122,60,145,67,62,63,165,172,86,28,136,54	0,428,787,1062,1300,1527,1797,2164,2361,2523,2805,2989,3231,3458,3771,4114,4335,4496,4774
Pf3D7_01_v3	383101	386918	PF3D7_0109950_PF3D7_0109850;G117.31;NA;NA	166	+	383241	386632	255,0,0	14	621,126,109,139,181,203,122,60,145,67,62,63,165,48	0,785,1060,1298,1525,1795,2162,2359,2521,2803,2987,3229,3456,3769
Pf3D7_01_v3	383123	388269	PF3D7_0110000_PF3D7_0109950_PF3D7_0109850;G117.33;NA;NA	277	+	386707	387940	255,0,0	18	599,77,109,139,181,203,122,60,145,67,62,63,165,172,86,28,136,396	0,812,1038,1276,1503,1773,2140,2337,2499,2781,2965,3207,3434,3747,4090,4311,4472,4750
Pf3D7_01_v3	383173	388297	PF3D7_0110000_PF3D7_0109950_PF3D7_0109850;G117.34;NA;NA	277	+	386707	387940	255,0,0	18	549,126,109,139,181,203,122,60,145,67,62,63,165,172,86,28,136,424	0,713,988,1226,1453,1723,2090,2287,2449,2731,2915,3157,3384,3697,4040,4261,4422,4700
Pf3D7_01_v3	383185	385008	PF3D7_0109850;G117.36;NA;NA	277	+	383185	383185	255,0,0	5	537,126,109,408,112	0,701,976,1214,1711
Pf3D7_01_v3	383193	387927	PF3D7_0109950_PF3D7_0109850;G117.37;NA;NA	499	+	386707	387925	255,0,0	18	529,149,109,139,181,203,122,60,145,67,62,63,165,172,86,28,136,54	0,670,968,1206,1433,1703,2070,2267,2429,2711,2895,3137,3364,3677,4020,4241,4402,4680
Pf3D7_01_v3	384398	386157	novelGene_PF3D7_0109850_AS;G119.3;NA;NA	388	-	384398	384398	255,0,0	1	1759	0
Pf3D7_01_v3	386346	389631	PF3D7_0110000_PF3D7_0109950_PF3D7_0109850;G117.42;NA;NA	166	+	388512	389076	255,0,0	8	47,165,172,86,28,136,93,1180	0,211,524,867,1088,1249,1527,2105
Pf3D7_01_v3	386455	389358	PF3D7_0110000_PF3D7_0109950_PF3D7_0109850;G117.44;NA;NA	166	+	388512	389076	255,0,0	7	267,172,86,28,136,93,907	0,415,758,979,1140,1418,1996
Pf3D7_01_v3	386557	389301	PF3D7_0110000_PF3D7_0109950_PF3D7_0109850;G117.45;NA;NA	166	+	387964	389076	255,0,0	7	165,172,86,28,136,93,910	0,313,656,877,1038,1316,1834
Pf3D7_01_v3	386707	388186	PF3D7_0109950;G117.47;NA;NA	166	+	386707	387940	0,0,255	6	15,172,86,28,136,313	0,163,506,727,888,1166
Pf3D7_01_v3	388191	389559	PF3D7_0110000;G117.48;NA;NA	499	+	388371	389076	0,0,255	1	1368	0
Pf3D7_01_v3	388868	392176	PF3D7_0110000;G117.49;NA;NA	499	+	390971	391292	255,0,0	1	3308	0
Pf3D7_01_v3	388886	392185	PF3D7_0110100;G120.4;NA;NA	833	-	389260	392065	0,0,255	1	3299	0
Pf3D7_01_v3	389601	392219	PF3D7_0110100;G120.5;NA;NA	499	-	389602	392065	255,0,0	1	2618	0
Pf3D7_01_v3	392322	393620	PF3D7_0110200;G121.1;NA;NA	499	+	392603	393035	0,0,255	1	1298	0
Pf3D7_01_v3	393215	393490	PF3D7_0110300;G122.2;NA;NA	166	-	393215	393215	0,0,255	1	275	0
Pf3D7_01_v3	393694	395222	PF3D7_0110400;G122.4;NA;NA	833	-	393874	394835	0,0,255	2	763,554	0,974
Pf3D7_01_v3	393873	395559	PF3D7_0110400;G122.5;NA;NA	166	-	393874	394678	255,0,0	2	543,891	0,795
Pf3D7_01_v3	393875	395413	PF3D7_0110400;G122.7;NA;NA	388	-	393877	394324	255,0,0	1	1538	0
Pf3D7_01_v3	393875	395458	PF3D7_0110400;G122.6;NA;NA	722	-	393877	394835	255,0,0	2	582,790	0,793
Pf3D7_01_v3	396204	400580	PF3D7_0110500;G123.3;NA;NA	722	+	396590	400580	255,0,0	1	4376	0
Pf3D7_01_v3	396546	398753	PF3D7_0110500;G123.4;NA;NA	388	+	396590	398753	255,0,0	1	2207	0
Pf3D7_01_v3	396579	403838	PF3D7_0110500;G123.6;NA;NA	499	+	396590	403606	0,0,255	2	6776,325	0,6934
Pf3D7_01_v3	397766	399311	PF3D7_0110500;G123.8;NA;NA	166	+	398753	399311	255,0,0	1	1545	0
Pf3D7_01_v3	399779	403372	PF3D7_0110500;G123.11;NA;NA	277	+	399974	403370	255,0,0	1	3593	0
Pf3D7_01_v3	405004	407012	PF3D7_0110600;G125.2;NA;NA	611	+	405738	407010	255,0,0	1	2008	0
Pf3D7_01_v3	405006	412453	PF3D7_0110600;G125.3;NA;NA	945	+	405738	412169	0,0,255	7	5127,133,398,80,39,50,322	0,5313,5546,6294,6515,6876,7125
Pf3D7_01_v3	406103	408087	PF3D7_0110600;G125.5;NA;NA	722	+	406122	408087	255,0,0	1	1984	0
Pf3D7_01_v3	406139	407427	PF3D7_0110600;G125.6;NA;NA	277	+	406158	407427	255,0,0	1	1288	0
Pf3D7_01_v3	408912	412839	PF3D7_0110600;G125.21;NA;NA	277	+	409113	412169	255,0,0	7	1221,133,398,80,39,50,708	0,1407,1640,2388,2609,2970,3219
Pf3D7_01_v3	413075	417001	PF3D7_0110700;G126.2;NA;NA	499	-	413759	415100	0,0,255	1	3926	0
Pf3D7_01_v3	414610	416027	PF3D7_0110700;G126.8;NA;NA	277	-	414611	415100	255,0,0	1	1417	0
Pf3D7_01_v3	415744	420210	PF3D7_0110800;G127.1;NA;NA	611	+	417920	419607	255,0,0	6	116,92,31,254,458,1176	0,909,1134,1995,2635,3290
Pf3D7_01_v3	416126	420210	PF3D7_0110800;G127.3;NA;NA	499	+	417920	419607	255,0,0	6	238,92,31,85,458,1176	0,527,752,1782,2253,2908
Pf3D7_01_v3	417253	420218	PF3D7_0110800;G127.4;NA;NA	944	+	417920	419607	0,0,255	3	740,458,1184	0,1126,1781
Pf3D7_01_v3	417557	419400	PF3D7_0110800;G127.8;NA;NA	499	+	417920	419400	255,0,0	3	436,458,366	0,822,1477
Pf3D7_01_v3	419726	420942	PF3D7_0110900;G128.2;NA;NA	388	-	420292	420853	0,0,255	1	1216	0
Pf3D7_01_v3	421024	428878	PF3D7_0111000;G128.3;NA;NA	166	-	421775	427575	0,0,255	6	859,156,123,60,63,5788	0,1103,1349,1707,1825,2066
Pf3D7_01_v3	421042	423841	PF3D7_0111000;G128.5;NA;NA	166	-	423063	423732	255,0,0	2	841,1714	0,1085
Pf3D7_01_v3	421050	424869	PF3D7_0111000;G128.7;NA;NA	277	-	422831	424797	255,0,0	3	833,785,1779	0,1077,2040
Pf3D7_01_v3	421197	422717	novelGene_PF3D7_0111000_AS;G129.1;NA;NA	166	+	421197	421197	255,0,0	1	1520	0
Pf3D7_01_v3	421853	424166	PF3D7_0111000;G128.9;NA;NA	166	-	422831	424038	255,0,0	3	30,785,1076	0,274,1237
Pf3D7_01_v3	422481	425356	PF3D7_0111000;G128.11;NA;NA	166	-	422831	425349	255,0,0	2	431,2266	0,609
Pf3D7_01_v3	423067	427458	PF3D7_0111000;G128.13;NA;NA	388	-	423069	427407	255,0,0	1	4391	0
Pf3D7_01_v3	429848	430879	PF3D7_0111200;G131.1;NA;NA	166	-	429848	429848	0,0,255	3	382,104,132	0,671,899
Pf3D7_01_v3	431166	436457	PF3D7_0111300;G131.6;NA;NA	944	-	431538	435042	0,0,255	1	5291	0
Pf3D7_01_v3	432752	434430	PF3D7_0111300;G131.8;NA;NA	499	-	432753	434295	255,0,0	1	1678	0
Pf3D7_01_v3	434367	436318	PF3D7_0111300;G131.12;NA;NA	611	-	434367	435042	255,0,0	1	1951	0
Pf3D7_01_v3	434661	436395	PF3D7_0111300;G131.16;NA;NA	166	-	434661	435042	255,0,0	1	1734	0
Pf3D7_01_v3	435335	436376	PF3D7_0111300;G131.17;NA;NA	166	-	435335	435335	255,0,0	1	1041	0
Pf3D7_01_v3	436178	439368	PF3D7_0111400;G132.1;NA;NA	166	+	436407	438564	0,0,255	1	3190	0
Pf3D7_01_v3	436622	438958	PF3D7_0111400;G132.5;NA;NA	499	+	436794	438564	255,0,0	1	2336	0
Pf3D7_01_v3	439084	441741	PF3D7_0111500;G133.2;NA;NA	166	-	439651	440346	255,0,0	4	740,444,297,644	0,865,1470,2013
Pf3D7_01_v3	439282	441455	PF3D7_0111500;G133.4;NA;NA	166	-	439651	440346	255,0,0	3	542,444,901	0,667,1272
Pf3D7_01_v3	439285	441892	PF3D7_0111500;G133.5;NA;NA	277	-	439651	440845	255,0,0	4	539,444,90,1129	0,664,1269,1478
Pf3D7_01_v3	439394	442195	PF3D7_0111500;G133.7;NA;NA	833	-	439651	441418	0,0,255	5	430,444,90,88,1098	0,555,1160,1369,1703
Pf3D7_01_v3	439929	441750	PF3D7_0111500;G133.9;NA;NA	388	-	439929	441418	255,0,0	4	464,90,88,653	0,625,834,1168
Pf3D7_01_v3	439929	441889	PF3D7_0111500;G133.10;NA;NA	277	-	439929	440845	255,0,0	3	464,90,1126	0,625,834
Pf3D7_01_v3	439929	441899	PF3D7_0111500;G133.12;NA;NA	277	-	439929	440415	255,0,0	1	1970	0
Pf3D7_01_v3	442379	443473	PF3D7_0111600;G135.1;NA;NA	277	-	442542	443289	0,0,255	1	1094	0
Pf3D7_01_v3	442446	444670	PF3D7_0111700;G135.4;NA;NA	499	-	442542	443289	255,0,0	1	2224	0
Pf3D7_01_v3	443109	444643	PF3D7_0111700;G135.8;NA;NA	277	-	443584	443938	255,0,0	1	1534	0
Pf3D7_01_v3	443475	444682	PF3D7_0111700;G135.9;NA;NA	166	-	443584	443938	0,0,255	1	1207	0
Pf3D7_01_v3	444709	449954	PF3D7_0111800;G136.1;NA;NA	944	+	446025	448849	0,0,255	8	2066,125,88,84,131,64,163,1563	0,2182,2408,2629,2907,3131,3318,3682
Pf3D7_01_v3	445016	447904	PF3D7_0111800;G136.3;NA;NA	166	+	446025	447904	255,0,0	6	1759,125,88,84,131,64	0,1875,2101,2322,2600,2824
Pf3D7_01_v3	446255	449709	PF3D7_0111800;G136.9;NA;NA	611	+	447130	448849	255,0,0	6	950,84,131,64,163,1318	0,1083,1361,1585,1772,2136
Pf3D7_01_v3	446937	449609	PF3D7_0111800;G136.14;NA;NA	499	+	447409	448849	255,0,0	7	79,88,84,115,64,163,1218	0,180,401,695,903,1090,1454
Pf3D7_01_v3	447166	449942	PF3D7_0111800;G136.16;NA;NA	388	+	448147	448849	255,0,0	3	39,852,1551	0,172,1225
Pf3D7_01_v3	447644	449717	PF3D7_0111800;G136.20;NA;NA	499	+	448147	448849	255,0,0	3	103,350,1326	0,196,747
Pf3D7_01_v3	449643	453163	PF3D7_0111900_PF3D7_0112000;G137.5;NA;NA	277	-	450830	452279	255,0,0	7	456,132,284,66,847,101,304	0,653,946,1594,1950,2946,3216
Pf3D7_01_v3	449646	453297	PF3D7_0111900_PF3D7_0112000;G137.8;NA;NA	499	-	450830	453118	255,0,0	7	453,132,284,66,847,101,466	0,650,943,1591,1947,2943,3185
Pf3D7_01_v3	449965	450646	PF3D7_0111900;G137.10;NA;NA	166	-	449965	449965	0,0,255	3	134,132,57	0,331,624
Pf3D7_01_v3	450056	453186	PF3D7_0111900_PF3D7_0112000;G137.11;NA;NA	277	-	450830	453118	255,0,0	7	43,132,284,66,847,101,355	0,240,533,1181,1537,2533,2775
Pf3D7_01_v3	450290	453180	PF3D7_0111900_PF3D7_0112000;G137.14;NA;NA	166	-	451233	452279	255,0,0	2	1013,1587	0,1303
Pf3D7_01_v3	450404	453159	PF3D7_0111900_PF3D7_0112000;G137.16;NA;NA	166	-	451233	452279	255,0,0	3	899,847,570	0,1189,2185
Pf3D7_01_v3	450404	453174	PF3D7_0111900_PF3D7_0112000;G137.18;NA;NA	277	-	451589	452279	255,0,0	1	2770	0
Pf3D7_01_v3	450589	453166	PF3D7_0111900_PF3D7_0112000;G137.21;NA;NA	166	-	450830	452279	255,0,0	4	284,66,847,577	0,648,1004,2000
Pf3D7_01_v3	450589	453228	PF3D7_0111900_PF3D7_0112000;G137.20;NA;NA	166	-	450830	452279	255,0,0	5	284,66,847,101,369	0,648,1004,2000,2270
Pf3D7_01_v3	450830	453195	PF3D7_0112000;G137.23;NA;NA	944	-	450830	453118	0,0,255	5	43,66,847,101,364	0,407,763,1759,2001
Pf3D7_01_v3	453441	455859	PF3D7_0112100;G138.3;NA;NA	277	+	454846	455338	255,0,0	1	2418	0
Pf3D7_01_v3	454846	455338	PF3D7_0112100;G138.4;NA;NA	166	+	454846	455338	0,0,255	1	492	0
Pf3D7_01_v3	463763	471891	PF3D7_0112200;G141.2;NA;NA	166	+	464725	470194	0,0,255	1	8128	0
Pf3D7_01_v3	464190	467790	PF3D7_0112200;G141.3;NA;NA	944	+	464725	467788	255,0,0	1	3600	0
Pf3D7_01_v3	469668	472086	novelGene_PF3D7_0112200_AS;G142.2;NA;NA	166	-	469668	469668	255,0,0	1	2418	0
Pf3D7_01_v3	470496	472086	novelGene_PF3D7_0112200_AS;G142.3;NA;NA	388	-	470496	470496	255,0,0	1	1590	0
Pf3D7_01_v3	471248	473980	PF3D7_0112300;G141.14;NA;NA	166	+	471248	471248	255,0,0	1	2732	0
Pf3D7_01_v3	473738	475887	PF3D7_0112300;G141.18;NA;NA	166	+	473738	473738	0,0,255	1	2149	0
Pf3D7_01_v3	476280	479254	PF3D7_0112700;G144.2;NA;NA	499	+	476280	476280	255,0,0	1	2974	0
Pf3D7_01_v3	477278	481382	PF3D7_0112700;G144.4;NA;NA	166	+	477278	477278	0,0,255	1	4104	0
Pf3D7_01_v3	481230	483218	PF3D7_0112800;G145.1;NA;NA	277	-	481808	482618	0,0,255	2	1089,701	0,1287
Pf3D7_01_v3	483602	487841	PF3D7_0112900;G146.2;NA;NA	611	+	486511	487186	0,0,255	2	2984,1135	0,3104
Pf3D7_01_v3	485912	487548	PF3D7_0112900;G146.4;NA;NA	277	+	486709	487186	255,0,0	1	1636	0
Pf3D7_01_v3	487238	490901	PF3D7_0113000;G147.2;NA;NA	722	-	487891	490127	0,0,255	2	2600,849	0,2814
Pf3D7_01_v3	488163	490627	PF3D7_0113000;G147.9;NA;NA	499	-	488164	490127	255,0,0	2	1675,575	0,1889
Pf3D7_01_v3	488163	490920	PF3D7_0113000;G147.10;NA;NA	499	-	488164	489403	255,0,0	2	1675,152	0,2605
Pf3D7_01_v3	489130	490920	PF3D7_0113000;G147.14;NA;NA	611	-	489130	490127	255,0,0	2	708,868	0,922
Pf3D7_01_v3	489559	490919	PF3D7_0113000;G147.15;NA;NA	833	-	489559	490127	255,0,0	2	279,867	0,493
Pf3D7_01_v3	489565	490796	PF3D7_0113000;G147.16;NA;NA	277	-	489565	489565	255,0,0	1	1231	0
Pf3D7_01_v3	491306	493667	novelGene_25;G149.2;NA;NA	166	+	491306	491306	255,0,0	1	2361	0
Pf3D7_01_v3	494940	500347	PF3D7_0113100;G150.1;NA;NA	166	+	495243	500076	0,0,255	2	1299,3943	0,1464
Pf3D7_01_v3	500887	503795	PF3D7_0113200;G152.2;NA;NA	722	-	500958	502868	0,0,255	2	1622,1155	0,1753
Pf3D7_01_v3	501531	503494	PF3D7_0113200;G152.6;NA;NA	277	-	501531	502868	255,0,0	3	978,458,171	0,1109,1792
Pf3D7_01_v3	501531	503496	PF3D7_0113200;G152.7;NA;NA	499	-	501531	502868	255,0,0	2	978,856	0,1109
Pf3D7_01_v3	501531	503567	PF3D7_0113200;G152.8;NA;NA	388	-	501531	502332	255,0,0	1	2036	0
Pf3D7_01_v3	501893	503501	PF3D7_0113200;G152.10;NA;NA	277	-	501894	502332	255,0,0	1	1608	0
Pf3D7_01_v3	501893	503800	PF3D7_0113200;G152.9;NA;NA	499	-	501894	502868	255,0,0	2	616,1160	0,747
Pf3D7_01_v3	504338	507459	PF3D7_0113300;G153.1;NA;NA	499	-	504937	506874	0,0,255	2	2243,696	0,2425
Pf3D7_01_v3	505428	507346	PF3D7_0113300;G153.8;NA;NA	499	-	505429	506874	255,0,0	2	1153,583	0,1335
Pf3D7_01_v3	506081	507354	PF3D7_0113300;G153.10;NA;NA	166	-	506083	506874	255,0,0	2	500,591	0,682
Pf3D7_01_v3	507976	510158	PF3D7_0113400;G155.1;NA;NA	166	-	508251	509724	0,0,255	2	1364,617	0,1565
Pf3D7_01_v3	512085	517855	PF3D7_0113600;G156.3;NA;NA	166	+	512085	515037	0,0,255	3	2631,1777,1274	0,2718,4496
Pf3D7_01_v3	517064	519233	novelGene_PF3D7_0113600_AS;G157.1;NA;NA	388	-	517064	517064	255,0,0	1	2169	0
Pf3D7_01_v3	519626	520735	PF3D7_0113700;G158.1;NA;NA	499	+	519626	519626	255,0,0	1	1109	0
Pf3D7_01_v3	519765	523106	PF3D7_0113700;G158.2;NA;NA	611	+	520806	522579	0,0,255	4	1152,132,400,1093	0,1380,1630,2248
Pf3D7_01_v3	520919	522643	PF3D7_0113700;G158.12;NA;NA	166	+	521274	522579	255,0,0	3	358,400,630	0,476,1094
Pf3D7_01_v3	526529	536562	PF3D7_0113800;G159.1;NA;NA	166	+	527106	536351	0,0,255	4	3536,1319,2808,1828	0,3645,5122,8205
Pf3D7_01_v3	536759	539062	PF3D7_0113900;G160.2;NA;NA	388	-	537108	537558	255,0,0	2	1012,588	0,1715
Pf3D7_01_v3	536782	538156	PF3D7_0113900;G160.3;NA;NA	722	-	537108	538025	0,0,255	2	989,200	0,1174
Pf3D7_01_v3	536787	538538	PF3D7_0113900;G160.5;NA;NA	277	-	537108	537558	255,0,0	1	1751	0
Pf3D7_01_v3	536797	539062	PF3D7_0113900;G160.7;NA;NA	722	-	537108	538025	255,0,0	3	974,252,588	0,1159,1677
Pf3D7_01_v3	536804	539066	PF3D7_0113900;G160.8;NA;NA	944	-	537108	538025	255,0,0	2	967,1110	0,1152
Pf3D7_01_v3	539283	541001	novelGene_32;G162.2;NA;NA	166	+	539283	539283	255,0,0	1	1718	0
Pf3D7_01_v3	541804	547544	PF3D7_0114000;G163.2;NA;NA	388	+	542479	546983	0,0,255	2	837,4791	0,949
Pf3D7_01_v3	547244	548669	PF3D7_0114100;G164.1;NA;NA	611	-	547596	548380	0,0,255	2	973,358	0,1067
Pf3D7_01_v3	547291	548756	PF3D7_0114100;G164.2;NA;NA	166	-	547596	548157	255,0,0	2	926,156	0,1309
Pf3D7_01_v3	547329	548687	PF3D7_0114100;G164.3;NA;NA	388	-	547596	548157	255,0,0	1	1358	0
Pf3D7_01_v3	550575	551713	PF3D7_0114200;G166.1;NA;NA	166	-	550575	551713	0,0,255	2	975,69	0,1069
Pf3D7_01_v3	552639	553797	PF3D7_0114300;G167.1;NA;NA	166	+	552639	553797	0,0,255	3	69,201,690	0,266,468
Pf3D7_01_v3	554056	555439	PF3D7_0114400;G168.1;NA;NA	166	-	554056	554929	0,0,255	4	212,172,195,801	0,213,386,582
Pf3D7_01_v3	557404	558941	PF3D7_0114500;G169.2;NA;NA	166	-	558200	558708	255,0,0	3	326,382,302	0,678,1235
Pf3D7_01_v3	557699	558946	PF3D7_0114500;G169.3;NA;NA	166	-	558200	558708	0,0,255	2	765,307	0,940
Pf3D7_01_v3	560473	561534	PF3D7_0114600;G170.2;NA;NA	166	-	560473	561534	0,0,255	5	333,252,144,141,69	0,335,589,735,992
Pf3D7_01_v3	563702	564842	PF3D7_0114700;G172.1;NA;NA	166	-	563702	564842	0,0,255	2	900,72	0,1068
Pf3D7_01_v3	569104	571109	PF3D7_0114800;G174.1;NA;NA	166	-	569484	570272	255,0,0	2	944,906	0,1099
Pf3D7_01_v3	569484	570272	PF3D7_0114800;G174.2;NA;NA	166	-	569484	570272	0,0,255	2	564,69	0,719
Pf3D7_01_v3	569752	571100	PF3D7_0114800;G174.3;NA;NA	166	-	569754	570272	255,0,0	2	296,897	0,451
Pf3D7_01_v3	572134	572853	PF3D7_0114900;G175.1;NA;NA	166	-	572134	572853	0,0,255	3	311,256,69	0,313,650
Pf3D7_01_v3	577703	583789	PF3D7_0115000;G177.1;NA;NA	166	+	577703	583789	0,0,255	3	793,266,4719	0,953,1367
Pf3D7_01_v3	587390	588394	PF3D7_0115100;G179.1;NA;NA	166	+	587390	588394	0,0,255	2	93,789	0,215
Pf3D7_01_v3	589385	589994	PF3D7_0115150;G180.3;NA;NA	166	-	589385	589385	0,0,255	3	109,380,117	0,110,492
Pf3D7_01_v3	591848	593187	PF3D7_0115200;G181.1;NA;NA	166	+	591848	593187	0,0,255	2	54,1053	0,286
Pf3D7_01_v3	595101	596273	PF3D7_0115300;G183.1;NA;NA	166	+	595101	596273	0,0,255	2	54,957	0,215
Pf3D7_01_v3	598464	599472	PF3D7_0115400;G184.2;NA;NA	166	+	598464	599472	0,0,255	2	69,837	0,171
Pf3D7_01_v3	600691	601992	PF3D7_0115500;G186.1;NA;NA	166	+	601551	601992	0,0,255	2	564,735	0,566
Pf3D7_01_v3	603941	605790	PF3D7_0115600;G187.5;NA;NA	611	+	604559	605531	255,0,0	1	1849	0
Pf3D7_01_v3	604161	605531	PF3D7_0115600;G187.6;NA;NA	833	+	604161	605531	0,0,255	2	54,1086	0,284
Pf3D7_01_v3	607389	614893	PF3D7_0115700;G189.2;NA;NA	166	-	607389	614893	0,0,255	2	1305,5307	0,2197
Pf3D7_02_v3	25231	31168	PF3D7_0200100;G194.1;NA;NA	166	+	25231	31168	0,0,255	2	3804,1332	0,4605
Pf3D7_02_v3	33029	34259	PF3D7_0200200;G196.1;NA;NA	166	-	33029	34259	0,0,255	2	936,69	0,1161
Pf3D7_02_v3	35926	37249	PF3D7_0200300;G197.1;NA;NA	166	-	35926	37249	0,0,255	1	1323	0
Pf3D7_02_v3	38286	39303	PF3D7_0200400;G198.2;NA;NA	166	-	38286	39303	0,0,255	2	846,69	0,948
Pf3D7_02_v3	41514	42858	PF3D7_0200500;G199.1;NA;NA	166	-	41514	42858	0,0,255	2	1059,54	0,1290
Pf3D7_02_v3	45285	46558	PF3D7_0200600;G200.2;NA;NA	166	-	45285	46558	0,0,255	2	1059,69	0,1204
Pf3D7_02_v3	48922	50147	PF3D7_0200700;G201.1;NA;NA	166	-	48922	50147	0,0,255	2	939,54	0,1171
Pf3D7_02_v3	51841	53055	PF3D7_0200800;G202.1;NA;NA	166	-	52387	52773	0,0,255	2	646,566	0,648
Pf3D7_02_v3	54253	55255	PF3D7_0200900;G203.1;NA;NA	166	-	54253	55255	0,0,255	4	174,504,147,69	0,176,682,933
Pf3D7_02_v3	57343	58421	PF3D7_0201000;G204.1;NA;NA	166	-	57343	58421	0,0,255	2	885,54	0,1024
Pf3D7_02_v3	60106	60319	PF3D7_0201100;G205.1;NA;NA	166	-	60106	60106	0,0,255	1	213	0
Pf3D7_02_v3	63156	64376	PF3D7_0201200;G206.1;NA;NA	166	+	63156	64376	0,0,255	2	54,1017	0,203
Pf3D7_02_v3	66528	67545	PF3D7_0201300;G207.1;NA;NA	166	+	66528	67545	0,0,255	2	69,849	0,168
Pf3D7_02_v3	69087	69771	PF3D7_0201400;G209.1;NA;NA	166	+	69087	69771	0,0,255	2	69,402	0,282
Pf3D7_02_v3	72154	76714	PF3D7_0201500;G210.1;NA;NA	166	-	73440	74396	0,0,255	2	1940,2429	0,2131
Pf3D7_02_v3	76724	79448	PF3D7_0201600;G210.6;NA;NA	388	-	77250	78808	0,0,255	2	1780,844	0,1880
Pf3D7_02_v3	80850	84937	PF3D7_0201700;G212.1;NA;NA	388	-	81290	84165	0,0,255	2	3050,865	0,3222
Pf3D7_02_v3	86182	89482	PF3D7_0201800;G214.1;NA;NA	388	-	86831	88791	0,0,255	5	1218,436,150,174,388	0,1492,2202,2498,2912
Pf3D7_02_v3	86223	89439	PF3D7_0201800;G214.2;NA;NA	166	-	87660	88791	255,0,0	4	1887,150,174,345	0,2161,2457,2871
Pf3D7_02_v3	86225	89194	PF3D7_0201800;G214.5;NA;NA	166	-	87660	88791	255,0,0	3	1885,150,514	0,2159,2455
Pf3D7_02_v3	86225	89464	PF3D7_0201800;G214.4;NA;NA	166	-	87660	88791	255,0,0	4	1885,150,174,463	0,2159,2455,2776
Pf3D7_02_v3	86239	89157	PF3D7_0201800;G214.9;NA;NA	277	-	86831	88791	255,0,0	4	1161,436,150,477	0,1435,2145,2441
Pf3D7_02_v3	90204	100157	PF3D7_0201900;G216.1;NA;NA	388	-	91317	98838	0,0,255	2	8328,1430	0,8523
Pf3D7_02_v3	102136	106662	PF3D7_0202000;G218.2;NA;NA	388	-	103384	105796	0,0,255	2	3102,977	0,3549
Pf3D7_02_v3	103923	106655	PF3D7_0202000;G218.44;NA;NA	277	-	103924	104701	255,0,0	2	928,789	0,1943
Pf3D7_02_v3	103996	106617	PF3D7_0202000;G218.55;NA;NA	166	-	103996	105796	255,0,0	3	341,865,932	0,377,1689
Pf3D7_02_v3	103996	106624	PF3D7_0202000;G218.58;NA;NA	166	-	103996	105796	255,0,0	3	377,700,939	0,542,1689
Pf3D7_02_v3	104229	106665	PF3D7_0202000;G218.99;NA;NA	277	-	104230	104701	255,0,0	1	2436	0
Pf3D7_02_v3	108216	111658	PF3D7_0202100;G219.1;NA;NA	166	-	109563	110580	0,0,255	2	2067,1267	0,2175
Pf3D7_02_v3	111817	115064	PF3D7_0202200;G221.1;NA;NA	388	-	112546	113682	0,0,255	2	1371,1613	0,1634
Pf3D7_02_v3	111970	115102	PF3D7_0202200;G221.5;NA;NA	277	-	112546	113071	255,0,0	1	3132	0
Pf3D7_02_v3	111970	115106	PF3D7_0202200;G221.4;NA;NA	277	-	112546	113682	255,0,0	2	1218,1655	0,1481
Pf3D7_02_v3	113537	114761	PF3D7_0202200;G221.7;NA;NA	277	-	113537	113537	255,0,0	1	1224	0
Pf3D7_02_v3	117032	118455	PF3D7_0202300;G222.4;NA;NA	166	+	117224	118235	0,0,255	2	413,803	0,620
Pf3D7_02_v3	118834	125090	PF3D7_0202400;G223.1;NA;NA	499	+	120523	124102	0,0,255	1	6256	0
Pf3D7_02_v3	127202	129089	PF3D7_0202500;G223.19;NA;NA	945	+	127993	128314	0,0,255	1	1887	0
Pf3D7_02_v3	129335	134329	PF3D7_0202600;G226.4;NA;NA	166	-	129341	133563	0,0,255	3	186,86,4526	0,269,468
Pf3D7_02_v3	129341	133563	PF3D7_0202600;G226.5;NA;NA	166	-	129341	133563	0,0,255	3	180,83,3760	0,263,462
Pf3D7_02_v3	130684	134349	PF3D7_0202600;G226.9;NA;NA	166	-	130686	133563	255,0,0	1	3665	0
Pf3D7_02_v3	131732	134348	PF3D7_0202600;G226.11;NA;NA	499	-	131733	133563	255,0,0	1	2616	0
Pf3D7_02_v3	132948	134339	PF3D7_0202600;G226.12;NA;NA	277	-	132948	133563	255,0,0	1	1391	0
Pf3D7_02_v3	134664	135811	PF3D7_0202700;G227.4;NA;NA	166	+	134664	134664	255,0,0	1	1147	0
Pf3D7_02_v3	134778	137615	PF3D7_0202700;G227.5;NA;NA	944	+	135522	137139	0,0,255	1	2837	0
Pf3D7_02_v3	136067	138816	PF3D7_0202800;G228.4;NA;NA	499	-	137556	138389	255,0,0	4	1508,226,81,464	0,1616,1982,2285
Pf3D7_02_v3	136074	138306	PF3D7_0202800;G228.5;NA;NA	611	-	136074	136074	255,0,0	3	1501,226,257	0,1609,1975
Pf3D7_02_v3	137154	141252	PF3D7_0202800;G228.9;NA;NA	166	-	137556	138389	0,0,255	4	421,226,81,2900	0,529,895,1198
Pf3D7_02_v3	137252	138306	PF3D7_0202800;G228.10;NA;NA	166	-	137252	137252	255,0,0	3	323,226,257	0,431,797
Pf3D7_02_v3	138606	141303	PF3D7_0202900;G227.11;NA;NA	277	+	140092	141192	255,0,0	8	380,52,404,161,48,62,193,185	0,514,766,1386,1690,1927,2112,2512
Pf3D7_02_v3	138608	141800	PF3D7_0202900;G227.12;NA;NA	166	+	138926	141192	255,0,0	10	378,52,43,68,103,161,48,62,193,682	0,512,764,906,1065,1384,1688,1925,2110,2510
Pf3D7_02_v3	138614	141817	PF3D7_0202900;G227.14;NA;NA	166	+	140092	141192	255,0,0	6	1162,161,48,62,193,699	0,1378,1682,1919,2104,2504
Pf3D7_02_v3	138620	141266	PF3D7_0202900;G227.15;NA;NA	499	+	138926	141192	0,0,255	10	366,52,43,68,103,161,48,62,193,148	0,500,752,894,1053,1372,1676,1913,2098,2498
Pf3D7_02_v3	141268	148515	PF3D7_0203000;G228.16;NA;NA	277	-	141624	147564	0,0,255	1	7247	0
Pf3D7_02_v3	142414	143988	PF3D7_0203000;G228.17;NA;NA	277	-	142416	143838	255,0,0	1	1574	0
Pf3D7_02_v3	145100	146982	PF3D7_0203000;G228.20;NA;NA	166	-	145101	146421	255,0,0	1	1882	0
Pf3D7_02_v3	147091	148575	PF3D7_0203000;G228.22;NA;NA	166	-	147093	147564	255,0,0	1	1484	0
Pf3D7_02_v3	148913	157296	PF3D7_0203100;G230.1;NA;NA	277	-	149523	156981	0,0,255	1	8383	0
Pf3D7_02_v3	149793	151245	PF3D7_0203100;G230.3;NA;NA	388	-	149793	151014	255,0,0	1	1452	0
Pf3D7_02_v3	151326	154059	PF3D7_0203100;G230.5;NA;NA	166	-	151326	153873	255,0,0	1	2733	0
Pf3D7_02_v3	157936	159891	PF3D7_0203200;G233.1;NA;NA	277	-	158136	159660	0,0,255	1	1955	0
Pf3D7_02_v3	158450	159906	PF3D7_0203200;G233.2;NA;NA	388	-	158451	159660	255,0,0	1	1456	0
Pf3D7_02_v3	158996	159906	PF3D7_0203200;G233.3;NA;NA	388	-	158997	159660	255,0,0	1	910	0
Pf3D7_02_v3	160392	161450	PF3D7_0203300;G234.1;NA;NA	166	+	160513	161242	0,0,255	1	1058	0
Pf3D7_02_v3	161490	163864	PF3D7_0203400;G235.1;NA;NA	499	-	161490	161490	0,0,255	4	588,168,90,968	0,716,1206,1406
Pf3D7_02_v3	165911	168559	PF3D7_0203600;G238.4;NA;NA	499	+	166143	168051	0,0,255	1	2648	0
Pf3D7_02_v3	166861	168558	PF3D7_0203600;G238.5;NA;NA	166	+	166968	168051	255,0,0	2	63,1603	0,94
Pf3D7_02_v3	168579	170767	PF3D7_0203700;G240.1;NA;NA	166	-	168681	170136	0,0,255	2	140,1913	0,275
Pf3D7_02_v3	169514	170673	PF3D7_0203700;G240.4;NA;NA	499	-	169515	170136	255,0,0	1	1159	0
Pf3D7_02_v3	171276	175196	PF3D7_0203800;G242.2;NA;NA	166	-	171562	174912	0,0,255	12	445,96,365,97,39,108,72,91,112,42,49,683	0,605,891,1388,1595,1812,2082,2303,2571,2790,2955,3237
Pf3D7_02_v3	171282	175718	PF3D7_0203800;G242.5;NA;NA	166	-	171562	172686	255,0,0	9	439,96,365,97,325,72,91,433,1205	0,599,885,1382,1589,2076,2297,2565,3231
Pf3D7_02_v3	176369	178737	PF3D7_0203900;G243.3;NA;NA	611	+	176566	178300	0,0,255	1	2368	0
Pf3D7_02_v3	178954	181941	PF3D7_0204000;G243.6;NA;NA	166	+	178954	181526	0,0,255	2	1970,839	0,2148
Pf3D7_02_v3	181748	189877	PF3D7_0204100;G245.1;NA;NA	722	-	182227	189115	0,0,255	1	8129	0
Pf3D7_02_v3	183321	185600	PF3D7_0204100;G245.3;NA;NA	722	-	183322	185572	255,0,0	1	2279	0
Pf3D7_02_v3	184177	187550	PF3D7_0204100;G245.6;NA;NA	611	-	184177	187351	255,0,0	1	3373	0
Pf3D7_02_v3	185551	189706	PF3D7_0204100;G245.7;NA;NA	833	-	185551	189115	255,0,0	1	4155	0
Pf3D7_02_v3	187256	189172	PF3D7_0204100;G245.9;NA;NA	166	-	187258	189115	255,0,0	1	1916	0
Pf3D7_02_v3	192186	193496	PF3D7_0204200;G247.9;NA;NA	277	+	192817	193496	255,0,0	2	1014,169	0,1141
Pf3D7_02_v3	192220	194754	PF3D7_0204200;G247.12;NA;NA	277	+	192817	193656	255,0,0	4	980,107,391,594	0,1107,1428,1940
Pf3D7_02_v3	192754	194248	PF3D7_0204200;G247.14;NA;NA	166	+	192817	194199	0,0,255	5	446,163,70,176,88	0,573,894,1109,1406
Pf3D7_02_v3	194271	197151	PF3D7_0204300;G248.4;NA;NA	611	-	194825	196916	0,0,255	1	2880	0
Pf3D7_02_v3	194642	198022	PF3D7_0204300_PF3D7_0204400;G248.7;NA;NA	388	-	194825	196916	255,0,0	3	2823,102,39	0,3097,3341
Pf3D7_02_v3	194642	199626	PF3D7_0204300_PF3D7_0204500_PF3D7_0204400;G248.6;NA;NA	388	-	194825	196916	255,0,0	4	2639,99,102,1643	0,2724,3097,3341
Pf3D7_02_v3	195530	199596	PF3D7_0204300_PF3D7_0204500_PF3D7_0204400;G248.9;NA;NA	388	-	195530	196916	255,0,0	3	1935,102,1613	0,2209,2453
Pf3D7_02_v3	195530	199627	PF3D7_0204300_PF3D7_0204500_PF3D7_0204400;G248.8;NA;NA	166	-	195530	196916	255,0,0	4	1751,99,102,1644	0,1836,2209,2453
Pf3D7_02_v3	195530	199862	PF3D7_0204300_PF3D7_0204500_PF3D7_0204400;G248.10;NA;NA	277	-	195530	196916	255,0,0	2	2311,1879	0,2453
Pf3D7_02_v3	195978	198838	PF3D7_0204300_PF3D7_0204500_PF3D7_0204400;G248.11;NA;NA	388	-	195980	196916	255,0,0	4	1303,99,102,855	0,1388,1761,2005
Pf3D7_02_v3	196134	199628	PF3D7_0204300_PF3D7_0204500_PF3D7_0204400;G248.18;NA;NA	166	-	198352	199570	255,0,0	4	1116,99,102,1645	0,1232,1605,1849
Pf3D7_02_v3	196134	199628	PF3D7_0204300_PF3D7_0204500_PF3D7_0204400;G248.19;NA;NA	277	-	198352	199570	255,0,0	3	1331,102,1645	0,1605,1849
Pf3D7_02_v3	196583	199867	PF3D7_0204300_PF3D7_0204500_PF3D7_0204400;G248.20;NA;NA	166	-	198352	199570	255,0,0	2	1258,1884	0,1400
Pf3D7_02_v3	196713	199462	PF3D7_0204500;G248.23;NA;NA	166	-	198352	199216	255,0,0	1	2749	0
Pf3D7_02_v3	197152	198043	PF3D7_0204400;G248.24;NA;NA	166	-	197218	198043	0,0,255	4	129,99,102,60	0,214,587,831
Pf3D7_02_v3	197381	199887	PF3D7_0204500;G248.25;NA;NA	277	-	198352	199570	255,0,0	1	2506	0
Pf3D7_02_v3	197434	199706	PF3D7_0204500_PF3D7_0204400;G248.26;NA;NA	611	-	198352	199570	255,0,0	2	407,1723	0,549
Pf3D7_02_v3	197936	199944	PF3D7_0204500;G248.28;NA;NA	166	-	198352	199570	255,0,0	1	2008	0
Pf3D7_02_v3	198352	199613	PF3D7_0204500;G248.29;NA;NA	388	-	198352	199570	0,0,255	1	1261	0
Pf3D7_02_v3	199888	204454	PF3D7_0204600;G248.30;NA;NA	277	-	200481	204048	0,0,255	1	4566	0
Pf3D7_02_v3	200198	203527	PF3D7_0204600;G248.31;NA;NA	277	-	200481	203235	255,0,0	1	3329	0
Pf3D7_02_v3	200747	204254	PF3D7_0204600;G248.32;NA;NA	277	-	200748	204048	255,0,0	1	3507	0
Pf3D7_02_v3	201749	204421	PF3D7_0204600;G248.33;NA;NA	611	-	201750	204048	255,0,0	1	2672	0
Pf3D7_02_v3	202172	204478	PF3D7_0204600;G248.34;NA;NA	499	-	202173	204048	255,0,0	1	2306	0
Pf3D7_02_v3	204783	207425	PF3D7_0204700;G251.1;NA;NA	722	-	205888	207403	0,0,255	1	2642	0
Pf3D7_02_v3	209148	211029	PF3D7_0204800;G254.1;NA;NA	833	-	209582	210833	0,0,255	1	1881	0
Pf3D7_02_v3	209593	211092	PF3D7_0204800;G254.2;NA;NA	722	-	209594	210833	255,0,0	1	1499	0
Pf3D7_02_v3	210062	211018	PF3D7_0204800;G254.3;NA;NA	277	-	210062	210833	255,0,0	1	956	0
Pf3D7_02_v3	211066	212635	PF3D7_0204900;G253.5;NA;NA	499	+	211347	212627	0,0,255	2	399,955	0,614
Pf3D7_02_v3	212671	214714	PF3D7_0205000;G255.1;NA;NA	166	-	212981	214508	0,0,255	1	2043	0
Pf3D7_02_v3	214837	217843	PF3D7_0205100;G255.3;NA;NA	166	-	214837	217348	0,0,255	4	1217,612,72,712	0,1337,2099,2294
Pf3D7_02_v3	217881	218907	PF3D7_0205200;G255.7;NA;NA	166	-	217881	218907	0,0,255	4	216,134,183,58	0,408,651,968
Pf3D7_02_v3	219689	222256	PF3D7_0205300;G257.1;NA;NA	166	+	219689	222256	0,0,255	6	1247,94,96,169,161,84	0,1364,1570,1760,2070,2483
Pf3D7_02_v3	222829	225455	PF3D7_0205400;G258.1;NA;NA	945	+	223471	224851	0,0,255	2	393,2002	0,624
Pf3D7_02_v3	222877	225331	PF3D7_0205400;G258.2;NA;NA	944	+	223471	224851	255,0,0	1	2454	0
Pf3D7_02_v3	223056	224893	PF3D7_0205400;G258.5;NA;NA	166	+	223471	224851	255,0,0	2	166,1440	0,397
Pf3D7_02_v3	223068	225401	PF3D7_0205400;G258.7;NA;NA	499	+	223471	224851	255,0,0	2	154,2102	0,231
Pf3D7_02_v3	225211	226438	PF3D7_0205500;G259.2;NA;NA	611	-	225561	226245	0,0,255	3	603,97,242	0,772,985
Pf3D7_02_v3	225214	226437	PF3D7_0205500;G259.3;NA;NA	166	-	225214	225214	255,0,0	1	1223	0
Pf3D7_02_v3	225263	226438	PF3D7_0205500;G259.5;NA;NA	611	-	225561	226245	255,0,0	3	551,97,242	0,720,933
Pf3D7_02_v3	227755	230583	PF3D7_0205600;G260.3;NA;NA	944	+	228024	229932	0,0,255	1	2828	0
Pf3D7_02_v3	227775	229932	PF3D7_0205600;G260.4;NA;NA	388	+	228024	229932	255,0,0	1	2157	0
Pf3D7_02_v3	227796	229148	PF3D7_0205600;G260.5;NA;NA	166	+	228024	229146	255,0,0	1	1352	0
Pf3D7_02_v3	230767	232631	PF3D7_0205700;G260.14;NA;NA	277	+	231140	232529	0,0,255	6	253,108,101,85,229,211	0,359,616,850,1331,1653
Pf3D7_02_v3	230826	233103	PF3D7_0205700;G260.20;NA;NA	388	+	231140	232529	255,0,0	6	194,108,101,85,229,683	0,300,557,791,1272,1594
Pf3D7_02_v3	231140	232529	PF3D7_0205700;G260.21;NA;NA	166	+	231140	232529	0,0,255	6	94,101,85,51,229,109	0,243,477,718,958,1280
Pf3D7_02_v3	231788	234150	PF3D7_0205800;G262.1;NA;NA	277	-	231788	231788	255,0,0	2	993,1140	0,1222
Pf3D7_02_v3	232094	234198	PF3D7_0205800;G262.5;NA;NA	722	-	232728	233476	255,0,0	3	687,172,860	0,916,1244
Pf3D7_02_v3	232420	234192	PF3D7_0205800;G262.7;NA;NA	277	-	232420	232420	255,0,0	2	361,1182	0,590
Pf3D7_02_v3	232641	233918	PF3D7_0205800;G262.10;NA;NA	611	-	232728	233476	0,0,255	3	140,172,580	0,369,697
Pf3D7_02_v3	234430	237167	PF3D7_0205900;G260.26;NA;NA	833	+	235236	237166	255,0,0	2	827,1633	0,1104
Pf3D7_02_v3	234460	239124	PF3D7_0205900;G260.27;NA;NA	944	+	235236	238816	0,0,255	4	797,2685,115,388	0,1074,4021,4276
Pf3D7_02_v3	234475	239101	PF3D7_0205900;G260.28;NA;NA	611	+	235236	238631	255,0,0	3	782,2685,620	0,1059,4006
Pf3D7_02_v3	234482	235596	PF3D7_0205900;G260.29;NA;NA	277	+	234482	234482	255,0,0	2	775,62	0,1052
Pf3D7_02_v3	235532	239018	PF3D7_0205900;G260.40;NA;NA	944	+	235819	238816	255,0,0	3	2687,115,282	0,2949,3204
Pf3D7_02_v3	235569	237396	PF3D7_0205900;G260.41;NA;NA	499	+	235819	237394	255,0,0	1	1827	0
Pf3D7_02_v3	235603	239125	PF3D7_0205900;G260.42;NA;NA	388	+	235819	238288	255,0,0	1	3522	0
Pf3D7_02_v3	239145	244604	PF3D7_0206000;G263.10;NA;NA	499	-	239245	243796	0,0,255	1	5459	0
Pf3D7_02_v3	240198	242251	PF3D7_0206000;G263.11;NA;NA	166	-	240199	242212	255,0,0	1	2053	0
Pf3D7_02_v3	241107	244140	PF3D7_0206000;G263.12;NA;NA	277	-	241108	243796	255,0,0	1	3033	0
Pf3D7_02_v3	241701	244546	PF3D7_0206000;G263.13;NA;NA	388	-	241702	243796	255,0,0	2	2187,565	0,2280
Pf3D7_02_v3	241713	244618	PF3D7_0206000;G263.15;NA;NA	611	-	241714	243796	255,0,0	1	2905	0
Pf3D7_02_v3	242889	244578	PF3D7_0206000;G263.17;NA;NA	277	-	242890	243796	255,0,0	1	1689	0
Pf3D7_02_v3	243433	244578	PF3D7_0206000;G263.18;NA;NA	166	-	243433	243796	255,0,0	1	1145	0
Pf3D7_02_v3	244623	245859	PF3D7_0206100;G264.2;NA;NA	277	+	245357	245738	255,0,0	1	1236	0
Pf3D7_02_v3	244625	247715	PF3D7_0206100;G264.3;NA;NA	277	+	245357	245738	255,0,0	1	3090	0
Pf3D7_02_v3	244644	248513	PF3D7_0206100;G264.4;NA;NA	611	+	245357	246699	0,0,255	4	1090,79,85,2023	0,1412,1606,1846
Pf3D7_02_v3	248202	250869	PF3D7_0206200;G264.11;NA;NA	833	+	249029	250727	255,0,0	1	2667	0
Pf3D7_02_v3	248879	251521	PF3D7_0206200;G264.13;NA;NA	277	+	249029	250727	0,0,255	1	2642	0
Pf3D7_02_v3	251875	256897	PF3D7_0206300;G267.5;NA;NA	611	+	254823	256896	255,0,0	4	632,550,84,2909	0,881,1525,2113
Pf3D7_02_v3	251900	254499	PF3D7_0206300;G267.8;NA;NA	277	+	253284	254497	255,0,0	3	1406,84,511	0,1500,2088
Pf3D7_02_v3	252237	256438	PF3D7_0206300;G267.12;NA;NA	166	+	254823	256437	255,0,0	4	270,550,84,2450	0,519,1163,1751
Pf3D7_02_v3	252393	262443	PF3D7_0206300;G267.14;NA;NA	277	+	252393	262443	0,0,255	5	114,550,84,827,7626	0,363,1007,1595,2424
Pf3D7_02_v3	254357	256897	PF3D7_0206300;G267.16;NA;NA	277	+	255489	256896	255,0,0	2	968,1451	0,1089
Pf3D7_02_v3	254706	256897	PF3D7_0206300;G267.18;NA;NA	611	+	254823	256896	255,0,0	1	2191	0
Pf3D7_02_v3	257529	260102	PF3D7_0206300;G267.21;NA;NA	611	+	257607	260100	255,0,0	1	2573	0
Pf3D7_02_v3	262726	268003	PF3D7_0206500;G268.2;NA;NA	499	-	263036	267347	0,0,255	1	5277	0
Pf3D7_02_v3	268186	270646	PF3D7_0206600;G268.9;NA;NA	166	-	270077	270619	0,0,255	2	2013,226	0,2234
Pf3D7_02_v3	268699	271050	PF3D7_0206600;G268.10;NA;NA	166	-	270077	270619	255,0,0	2	1500,630	0,1721
Pf3D7_02_v3	270733	274775	PF3D7_0206800;G268.14;NA;NA	277	-	272961	274507	255,0,0	2	2245,1010	0,3032
Pf3D7_02_v3	271336	273704	PF3D7_0206700;G269.5;NA;NA	277	+	271593	273009	255,0,0	1	2368	0
Pf3D7_02_v3	271373	274711	PF3D7_0206700;G269.6;NA;NA	388	+	271593	273009	0,0,255	1	3338	0
Pf3D7_02_v3	271575	274917	PF3D7_0206800;G268.21;NA;NA	722	-	273688	274507	0,0,255	1	3342	0
Pf3D7_02_v3	271695	274844	PF3D7_0206800;G268.22;NA;NA	166	-	273208	274507	255,0,0	3	1283,64,1079	0,1493,2070
Pf3D7_02_v3	271715	274813	PF3D7_0206800;G268.25;NA;NA	277	-	273321	274507	255,0,0	3	1263,129,1048	0,1509,2050
Pf3D7_02_v3	271715	274813	PF3D7_0206800;G268.26;NA;NA	277	-	273688	274507	255,0,0	2	1263,1589	0,1509
Pf3D7_02_v3	271715	274844	PF3D7_0206800;G268.24;NA;NA	277	-	272866	274507	255,0,0	3	1263,28,1079	0,1509,2050
Pf3D7_02_v3	271873	274777	PF3D7_0206800;G268.29;NA;NA	722	-	272961	274507	255,0,0	2	1105,1012	0,1892
Pf3D7_02_v3	271893	274764	PF3D7_0206800;G268.31;NA;NA	277	-	273208	274507	255,0,0	2	1359,999	0,1872
Pf3D7_02_v3	273331	274826	PF3D7_0206800;G268.45;NA;NA	277	-	273774	274507	255,0,0	2	964,482	0,1013
Pf3D7_02_v3	273332	274889	PF3D7_0206800;G268.54;NA;NA	499	-	273688	274507	255,0,0	1	1557	0
Pf3D7_02_v3	274079	274836	PF3D7_0206800;G268.59;NA;NA	277	-	274081	274507	255,0,0	1	757	0
Pf3D7_02_v3	274239	275578	PF3D7_0206700;G269.12;NA;NA	277	+	274239	274239	255,0,0	1	1339	0
Pf3D7_02_v3	274747	276727	PF3D7_0206800;G268.60;NA;NA	277	-	275960	276494	255,0,0	1	1980	0
Pf3D7_02_v3	274764	276841	PF3D7_0206900_PF3D7_0206800_PF3D7_0207000;G268.61;NA;NA	166	-	275539	276392	255,0,0	3	1080,461,271	0,1216,1806
Pf3D7_02_v3	274945	276712	PF3D7_0206900;G268.62;NA;NA	166	-	275539	276577	0,0,255	3	899,461,155	0,1035,1612
Pf3D7_02_v3	274945	276712	PF3D7_0206900;G268.63;NA;NA	611	-	275539	276494	0,0,255	2	899,732	0,1035
Pf3D7_02_v3	275251	276837	novelGene_PF3D7_0206900_AS_novelGene_PF3D7_0207000_AS;G269.14;NA;NA	166	+	275251	275251	255,0,0	1	1586	0
Pf3D7_02_v3	275326	277006	PF3D7_0206900_PF3D7_0207000;G268.64;NA;NA	166	-	275960	276577	255,0,0	2	1115,449	0,1231
Pf3D7_02_v3	275511	276837	PF3D7_0206900_PF3D7_0207000;G268.66;NA;NA	166	-	275539	276392	255,0,0	3	333,461,267	0,469,1059
Pf3D7_02_v3	275522	276840	PF3D7_0206900_PF3D7_0207000;G268.67;NA;NA	277	-	275539	276577	255,0,0	3	322,461,283	0,458,1035
Pf3D7_02_v3	275522	279074	PF3D7_0206900_PF3D7_0207000;G268.68;NA;NA	499	-	275960	276494	255,0,0	1	3552	0
Pf3D7_02_v3	276724	279258	PF3D7_0207000;G268.70;NA;NA	944	-	277493	278456	0,0,255	2	1104,1286	0,1248
Pf3D7_02_v3	277097	279242	PF3D7_0207000;G268.73;NA;NA	388	-	277493	278456	255,0,0	3	731,506,210	0,875,1935
Pf3D7_02_v3	277109	279228	PF3D7_0207000;G268.74;NA;NA	722	-	277493	278456	255,0,0	4	719,506,120,376	0,863,1490,1743
Pf3D7_02_v3	277134	279245	PF3D7_0207000;G268.75;NA;NA	833	-	277493	278866	255,0,0	3	694,506,393	0,838,1718
Pf3D7_02_v3	277170	279245	PF3D7_0207000;G268.76;NA;NA	833	-	277493	278456	255,0,0	3	658,506,646	0,802,1429
Pf3D7_02_v3	277196	279245	PF3D7_0207000;G268.77;NA;NA	277	-	277964	278456	255,0,0	3	1282,120,393	0,1403,1656
Pf3D7_02_v3	277200	279070	PF3D7_0207000;G268.80;NA;NA	499	-	277493	278456	255,0,0	3	628,747,218	0,772,1652
Pf3D7_02_v3	277200	279219	PF3D7_0207000;G268.81;NA;NA	388	-	277964	278866	255,0,0	2	1278,367	0,1652
Pf3D7_02_v3	277201	279074	PF3D7_0207000;G268.82;NA;NA	722	-	277964	278456	255,0,0	1	1873	0
Pf3D7_02_v3	278115	279250	PF3D7_0207000;G268.88;NA;NA	277	-	278117	278456	255,0,0	2	363,651	0,484
Pf3D7_02_v3	278123	279245	PF3D7_0207000;G268.89;NA;NA	166	-	278123	278456	255,0,0	3	355,120,393	0,476,729
Pf3D7_02_v3	278135	279074	PF3D7_0207000;G268.91;NA;NA	722	-	278135	278456	255,0,0	1	939	0
Pf3D7_02_v3	278135	279245	PF3D7_0207000;G268.90;NA;NA	166	-	278135	278866	255,0,0	2	343,393	0,717
Pf3D7_02_v3	281274	287696	PF3D7_0207100;G270.5;NA;NA	499	+	281906	287345	0,0,255	3	5742,63,416	0,5852,6006
Pf3D7_02_v3	281470	283459	PF3D7_0207100;G270.8;NA;NA	722	+	281906	283457	255,0,0	1	1989	0
Pf3D7_02_v3	283453	285198	PF3D7_0207100;G270.12;NA;NA	944	+	283685	285197	255,0,0	1	1745	0
Pf3D7_02_v3	283472	285161	PF3D7_0207100;G270.13;NA;NA	833	+	283685	285161	255,0,0	2	49,1591	0,98
Pf3D7_02_v3	285910	288368	PF3D7_0207200;G271.2;NA;NA	277	-	285910	285910	255,0,0	2	1265,916	0,1542
Pf3D7_02_v3	285911	287942	PF3D7_0207200;G271.3;NA;NA	166	-	285911	285911	255,0,0	1	2031	0
Pf3D7_02_v3	287422	288941	PF3D7_0207200;G271.4;NA;NA	499	-	288182	288665	0,0,255	1	1519	0
Pf3D7_02_v3	290167	292703	PF3D7_0207300;G273.1;NA;NA	166	-	290167	292703	0,0,255	5	182,1097,524,59,178	0,277,1517,2177,2358
Pf3D7_02_v3	293895	297980	PF3D7_0207400;G274.2;NA;NA	833	-	294272	297616	0,0,255	4	2422,135,627,398	0,2556,2829,3687
Pf3D7_02_v3	293963	296157	PF3D7_0207400;G274.3;NA;NA	277	-	294272	295154	255,0,0	2	1343,670	0,1524
Pf3D7_02_v3	294001	296260	PF3D7_0207400;G274.8;NA;NA	611	-	294272	295910	255,0,0	1	2259	0
Pf3D7_02_v3	294001	297705	PF3D7_0207400;G274.6;NA;NA	499	-	294272	297616	255,0,0	4	2235,135,627,123	0,2450,2723,3581
Pf3D7_02_v3	294001	297786	PF3D7_0207400;G274.9;NA;NA	611	-	294272	297616	255,0,0	4	2304,135,627,204	0,2450,2723,3581
Pf3D7_02_v3	294001	297813	PF3D7_0207400;G274.11;NA;NA	722	-	294272	297616	255,0,0	5	2316,135,477,84,231	0,2450,2723,3266,3581
Pf3D7_02_v3	294001	297815	PF3D7_0207400;G274.5;NA;NA	499	-	294272	295910	255,0,0	5	2235,50,135,627,233	0,2266,2450,2723,3581
Pf3D7_02_v3	294001	297836	PF3D7_0207400;G274.14;NA;NA	722	-	294272	295910	255,0,0	3	2316,900,254	0,2450,3581
Pf3D7_02_v3	294255	297843	PF3D7_0207400;G274.21;NA;NA	722	-	294272	296938	255,0,0	4	2062,135,627,230	0,2196,2469,3358
Pf3D7_02_v3	296041	297844	PF3D7_0207400;G274.28;NA;NA	722	-	296042	297616	255,0,0	4	276,135,627,262	0,410,683,1541
Pf3D7_02_v3	298379	302820	PF3D7_0207500;G274.30;NA;NA	944	-	298896	302594	0,0,255	4	2673,135,771,290	0,2786,3023,4151
Pf3D7_02_v3	298455	302652	PF3D7_0207500;G274.35;NA;NA	388	-	298896	301092	255,0,0	3	2845,771,122	0,2947,4075
Pf3D7_02_v3	300355	302707	PF3D7_0207500;G274.40;NA;NA	277	-	300357	302594	255,0,0	4	697,135,771,177	0,810,1047,2175
Pf3D7_02_v3	302948	307244	PF3D7_0207600;G274.44;NA;NA	499	-	303592	305344	255,0,0	3	2892,831,251	0,3067,4045
Pf3D7_02_v3	303408	307376	PF3D7_0207600;G274.46;NA;NA	945	-	303592	307027	0,0,255	4	2172,141,831,383	0,2291,2607,3585
Pf3D7_02_v3	303581	305870	PF3D7_0207600;G274.64;NA;NA	944	-	303592	305344	255,0,0	1	2289	0
Pf3D7_02_v3	303581	307168	PF3D7_0207600;G274.53;NA;NA	944	-	303592	305344	255,0,0	4	1999,171,831,175	0,2088,2434,3412
Pf3D7_02_v3	303581	307173	PF3D7_0207600;G274.52;NA;NA	944	-	303592	307027	255,0,0	4	1981,141,831,180	0,2118,2434,3412
Pf3D7_02_v3	303581	307200	PF3D7_0207600;G274.56;NA;NA	944	-	303592	305344	255,0,0	4	1999,141,758,207	0,2118,2507,3412
Pf3D7_02_v3	303581	307212	PF3D7_0207600;G274.60;NA;NA	944	-	303592	305904	255,0,0	4	1999,976,147,219	0,2118,3118,3412
Pf3D7_02_v3	303581	307233	PF3D7_0207600;G274.62;NA;NA	944	-	303592	305344	255,0,0	3	2259,831,240	0,2434,3412
Pf3D7_02_v3	303581	307235	PF3D7_0207600;G274.63;NA;NA	944	-	303592	305344	255,0,0	2	2259,1220	0,2434
Pf3D7_02_v3	303581	307237	PF3D7_0207600;G274.65;NA;NA	944	-	303592	305344	255,0,0	2	3265,244	0,3412
Pf3D7_02_v3	303584	305840	PF3D7_0207600;G274.69;NA;NA	944	-	303592	305344	255,0,0	2	1996,141	0,2115
Pf3D7_02_v3	303584	306816	PF3D7_0207600;G274.92;NA;NA	945	-	303592	306523	255,0,0	3	1996,141,801	0,2115,2431
Pf3D7_02_v3	303584	307173	PF3D7_0207600;G274.93;NA;NA	945	-	303592	307027	255,0,0	4	1996,141,831,249	0,2115,2431,3340
Pf3D7_02_v3	303584	307178	PF3D7_0207600;G274.89;NA;NA	944	-	303592	306523	255,0,0	5	1996,141,732,75,183	0,2115,2431,3187,3411
Pf3D7_02_v3	303584	307183	PF3D7_0207600;G274.84;NA;NA	944	-	303592	307027	255,0,0	5	1996,141,660,147,190	0,2115,2431,3115,3409
Pf3D7_02_v3	303584	307212	PF3D7_0207600;G274.87;NA;NA	944	-	303592	307027	255,0,0	5	1996,141,708,99,219	0,2115,2431,3163,3409
Pf3D7_02_v3	303584	307237	PF3D7_0207600;G274.88;NA;NA	944	-	303592	307027	255,0,0	5	1996,141,708,51,244	0,2115,2431,3211,3409
Pf3D7_02_v3	303584	307244	PF3D7_0207600;G274.82;NA;NA	944	-	303592	306523	255,0,0	5	1996,141,644,75,251	0,2115,2431,3187,3409
Pf3D7_02_v3	303584	307244	PF3D7_0207600;G274.91;NA;NA	945	-	303592	306523	255,0,0	4	1996,141,795,251	0,2115,2431,3409
Pf3D7_02_v3	303584	307247	PF3D7_0207600;G274.73;NA;NA	944	-	303592	307027	255,0,0	5	1996,141,276,51,254	0,2115,2431,3211,3409
Pf3D7_02_v3	303584	307251	PF3D7_0207600;G274.90;NA;NA	944	-	303592	307027	255,0,0	5	1996,141,756,51,258	0,2115,2431,3211,3409
Pf3D7_02_v3	303584	307251	PF3D7_0207600;G274.99;NA;NA	945	-	303592	305904	255,0,0	3	1996,1147,258	0,2115,3409
Pf3D7_02_v3	303590	307130	PF3D7_0207600;G274.100;NA;NA	499	-	304587	307027	255,0,0	5	1092,36,141,831,137	0,1954,2109,2425,3403
Pf3D7_02_v3	304932	307246	PF3D7_0207600;G274.109;NA;NA	722	-	304933	307027	255,0,0	4	648,141,831,253	0,767,1083,2061
Pf3D7_02_v3	305338	306879	PF3D7_0207600;G274.111;NA;NA	277	-	305338	306523	255,0,0	3	242,141,864	0,361,677
Pf3D7_02_v3	305496	307251	PF3D7_0207600;G274.112;NA;NA	388	-	305986	306523	255,0,0	1	1755	0
Pf3D7_02_v3	305499	307173	PF3D7_0207600;G274.115;NA;NA	277	-	305986	307027	255,0,0	3	81,1147,180	0,200,1494
Pf3D7_02_v3	305499	307218	PF3D7_0207600;G274.114;NA;NA	277	-	305500	307027	255,0,0	5	81,141,660,147,225	0,200,516,1200,1494
Pf3D7_02_v3	305499	307222	PF3D7_0207600;G274.116;NA;NA	166	-	305691	307027	255,0,0	3	341,831,229	0,516,1494
Pf3D7_02_v3	306036	307233	PF3D7_0207600;G274.119;NA;NA	277	-	306037	307027	255,0,0	2	810,240	0,957
Pf3D7_02_v3	306360	307191	PF3D7_0207600;G274.122;NA;NA	277	-	306360	306360	255,0,0	1	831	0
Pf3D7_02_v3	308287	312182	PF3D7_0207700;G274.125;NA;NA	277	-	308846	312020	255,0,0	3	2688,135,817	0,2832,3078
Pf3D7_02_v3	308287	312352	PF3D7_0207700;G274.126;NA;NA	277	-	308846	310895	255,0,0	3	2967,591,231	0,3078,3834
Pf3D7_02_v3	308627	312348	PF3D7_0207700;G274.127;NA;NA	944	-	308846	312155	0,0,255	4	2348,135,591,227	0,2492,2738,3494
Pf3D7_02_v3	308642	312302	PF3D7_0207700;G274.132;NA;NA	611	-	308846	311243	255,0,0	3	2333,837,181	0,2477,3479
Pf3D7_02_v3	308642	312361	PF3D7_0207700;G274.130;NA;NA	722	-	308846	312020	255,0,0	3	2333,135,996	0,2477,2723
Pf3D7_02_v3	308649	312391	PF3D7_0207700;G274.138;NA;NA	611	-	308846	310895	255,0,0	2	3307,270	0,3472
Pf3D7_02_v3	308658	312189	PF3D7_0207700;G274.139;NA;NA	388	-	308846	312155	255,0,0	3	1924,591,68	0,2707,3463
Pf3D7_02_v3	310294	312384	PF3D7_0207700;G274.140;NA;NA	388	-	310295	312155	255,0,0	4	681,135,591,263	0,825,1071,1827
Pf3D7_02_v3	312989	316944	PF3D7_0207800;G274.142;NA;NA	944	-	313448	316741	0,0,255	4	2459,153,606,237	0,2633,2910,3718
Pf3D7_02_v3	313357	316848	PF3D7_0207800;G274.145;NA;NA	722	-	313448	315662	255,0,0	3	2091,883,141	0,2265,3350
Pf3D7_02_v3	313357	316966	PF3D7_0207800;G274.144;NA;NA	611	-	313448	316741	255,0,0	4	2073,153,606,259	0,2265,2542,3350
Pf3D7_02_v3	314516	316892	PF3D7_0207800;G274.147;NA;NA	277	-	314516	316741	255,0,0	4	932,153,606,185	0,1106,1383,2191
Pf3D7_02_v3	314851	316901	PF3D7_0207800;G274.148;NA;NA	277	-	314852	316741	255,0,0	4	597,153,606,194	0,771,1048,1856
Pf3D7_02_v3	317421	321552	PF3D7_0207900;G274.151;NA;NA	388	-	317595	321310	0,0,255	4	2459,156,843,276	0,2594,2819,3855
Pf3D7_02_v3	319647	321606	PF3D7_0207900;G274.154;NA;NA	277	-	319647	321310	255,0,0	4	233,156,843,330	0,368,593,1629
Pf3D7_02_v3	322328	326390	PF3D7_0208000;G280.3;NA;NA	611	-	322337	325723	0,0,255	4	2150,141,669,701	0,2253,2563,3361
Pf3D7_02_v3	323897	326210	PF3D7_0208000;G280.5;NA;NA	277	-	323897	325624	255,0,0	3	581,141,1319	0,684,994
Pf3D7_02_v3	323900	326043	PF3D7_0208000;G280.7;NA;NA	611	-	323900	325723	255,0,0	4	578,141,669,354	0,681,991,1789
Pf3D7_02_v3	327209	332241	PF3D7_0208100;G281.1;NA;NA	611	+	327931	332239	255,0,0	17	429,130,37,92,124,69,74,62,73,74,263,92,43,235,78,70,932	0,682,911,1113,1339,1565,1755,1958,2121,2310,2538,2917,3203,3352,3725,3898,4100
Pf3D7_02_v3	327259	332243	PF3D7_0208100;G281.2;NA;NA	611	+	329373	332242	255,0,0	15	762,37,350,69,74,62,73,74,263,92,43,235,78,70,934	0,861,1063,1515,1705,1908,2071,2260,2488,2867,3153,3302,3675,3848,4050
Pf3D7_02_v3	327269	332243	PF3D7_0208100;G281.3;NA;NA	499	+	328219	332242	255,0,0	15	752,294,124,69,74,62,73,74,263,92,43,235,78,70,934	0,851,1279,1505,1695,1898,2061,2250,2478,2857,3143,3292,3665,3838,4040
Pf3D7_02_v3	327275	332920	PF3D7_0208100;G281.4;NA;NA	277	+	329373	332920	255,0,0	15	746,37,92,124,69,74,236,74,263,92,43,235,78,70,1611	0,845,1047,1273,1499,1689,1892,2244,2472,2851,3137,3286,3659,3832,4034
Pf3D7_02_v3	327441	335433	PF3D7_0208100;G281.8;NA;NA	499	+	327931	335203	0,0,255	16	580,37,92,124,69,74,62,73,74,263,92,43,235,78,70,4124	0,679,881,1107,1333,1523,1726,1889,2078,2306,2685,2971,3120,3493,3666,3868
Pf3D7_02_v3	327656	332924	PF3D7_0208100;G281.10;NA;NA	277	+	327931	332923	255,0,0	16	365,37,92,124,69,74,62,73,74,263,92,43,235,78,70,1615	0,464,666,892,1118,1308,1511,1674,1863,2091,2470,2756,2905,3278,3451,3653
Pf3D7_02_v3	327660	332241	PF3D7_0208100;G281.12;NA;NA	277	+	327931	331213	255,0,0	15	361,37,92,124,69,74,62,73,74,263,92,43,235,78,1134	0,460,662,888,1114,1304,1507,1670,1859,2087,2466,2752,2901,3274,3447
Pf3D7_02_v3	327688	331976	PF3D7_0208100;G281.14;NA;NA	499	+	328219	331975	255,0,0	15	333,294,124,69,74,62,73,74,263,92,43,235,78,70,667	0,432,860,1086,1276,1479,1642,1831,2059,2438,2724,2873,3246,3419,3621
Pf3D7_02_v3	327736	332241	PF3D7_0208100;G281.21;NA;NA	833	+	327931	332239	255,0,0	16	285,37,92,124,69,74,62,73,74,263,92,43,235,78,70,932	0,384,586,812,1038,1228,1431,1594,1783,2011,2390,2676,2825,3198,3371,3573
Pf3D7_02_v3	327741	331922	PF3D7_0208100;G281.26;NA;NA	166	+	327931	330054	255,0,0	15	280,37,92,124,69,74,62,73,74,471,43,235,78,70,613	0,379,581,807,1033,1223,1426,1589,1778,2006,2671,2820,3193,3366,3568
Pf3D7_02_v3	327741	332247	PF3D7_0208100;G281.25;NA;NA	277	+	327931	331016	255,0,0	15	280,37,92,124,69,74,62,73,74,263,92,43,235,243,938	0,379,581,807,1033,1223,1426,1589,1778,2006,2385,2671,2820,3193,3568
Pf3D7_02_v3	327745	332233	PF3D7_0208100;G281.28;NA;NA	166	+	331030	332233	255,0,0	13	276,37,350,69,74,62,73,74,263,92,384,243,924	0,375,577,1029,1219,1422,1585,1774,2002,2381,2667,3189,3564
Pf3D7_02_v3	327751	332243	PF3D7_0208100;G281.31;NA;NA	499	+	329373	332242	255,0,0	14	270,552,69,74,62,73,74,263,92,43,235,78,70,934	0,369,1023,1213,1416,1579,1768,1996,2375,2661,2810,3183,3356,3558
Pf3D7_02_v3	327768	332243	PF3D7_0208100;G281.34;NA;NA	388	+	329373	332242	255,0,0	15	253,37,92,124,69,74,236,74,263,92,43,235,78,70,934	0,352,554,780,1006,1196,1399,1751,1979,2358,2644,2793,3166,3339,3541
Pf3D7_02_v3	327770	332241	PF3D7_0208100;G281.35;NA;NA	166	+	329373	331016	255,0,0	13	251,37,92,124,69,74,236,74,263,92,43,235,1307	0,350,552,778,1004,1194,1397,1749,1977,2356,2642,2791,3164
Pf3D7_02_v3	327907	332920	PF3D7_0208100;G281.38;NA;NA	277	+	329883	332920	255,0,0	15	114,37,92,124,69,74,62,73,491,92,43,235,78,70,1611	0,213,415,641,867,1057,1260,1423,1612,2219,2505,2654,3027,3200,3402
Pf3D7_02_v3	327910	331904	PF3D7_0208100;G281.39;NA;NA	388	+	329373	331903	255,0,0	15	247,92,124,69,74,62,73,74,263,92,43,235,78,70,595	0,412,638,864,1054,1257,1420,1609,1837,2216,2502,2651,3024,3197,3399
Pf3D7_02_v3	327951	331990	PF3D7_0208100;G281.40;NA;NA	277	+	329373	331313	255,0,0	15	70,37,92,124,69,74,62,73,74,263,92,43,235,78,681	0,169,371,597,823,1013,1216,1379,1568,1796,2175,2461,2610,2983,3358
Pf3D7_02_v3	327985	331904	PF3D7_0208100;G281.41;NA;NA	388	+	328219	331903	255,0,0	14	429,124,69,74,62,73,74,263,92,43,235,78,70,595	0,563,789,979,1182,1345,1534,1762,2141,2427,2576,2949,3122,3324
Pf3D7_02_v3	328158	331955	PF3D7_0208100;G281.42;NA;NA	166	+	328219	331016	255,0,0	13	256,124,69,74,62,73,74,263,92,43,235,243,646	0,390,616,806,1009,1172,1361,1589,1968,2254,2403,2776,3151
Pf3D7_02_v3	328673	332243	PF3D7_0208100;G281.44;NA;NA	277	+	329373	332242	255,0,0	12	170,74,62,73,74,263,92,43,235,78,70,934	0,291,494,657,846,1074,1453,1739,1888,2261,2434,2636
Pf3D7_02_v3	328838	331950	PF3D7_0208100;G281.45;NA;NA	277	+	329373	331948	255,0,0	11	200,62,73,74,263,92,43,235,78,70,641	0,329,492,681,909,1288,1574,1723,2096,2269,2471
Pf3D7_02_v3	332237	334623	PF3D7_0208100;G281.50;NA;NA	722	+	332449	334621	255,0,0	1	2386	0
Pf3D7_02_v3	335420	337000	PF3D7_0208200;G283.3;NA;NA	945	-	335678	336581	0,0,255	1	1580	0
Pf3D7_02_v3	337242	340692	PF3D7_0208300;G284.1;NA;NA	722	+	337557	340692	255,0,0	1	3450	0
Pf3D7_02_v3	337253	338367	PF3D7_0208300;G284.3;NA;NA	166	+	337557	338367	255,0,0	1	1114	0
Pf3D7_02_v3	337253	342452	PF3D7_0208300;G284.4;NA;NA	722	+	337557	342450	255,0,0	1	5199	0
Pf3D7_02_v3	337263	338699	PF3D7_0208300;G284.5;NA;NA	388	+	337557	338697	255,0,0	1	1436	0
Pf3D7_02_v3	337309	343223	PF3D7_0208300;G284.6;NA;NA	277	+	337557	342966	0,0,255	1	5914	0
Pf3D7_02_v3	337360	339427	PF3D7_0208300;G284.7;NA;NA	277	+	337557	339426	255,0,0	1	2067	0
Pf3D7_02_v3	337360	341826	PF3D7_0208300;G284.8;NA;NA	277	+	337557	341826	255,0,0	1	4466	0
Pf3D7_02_v3	342080	351139	PF3D7_0208400;G285.1;NA;NA	277	-	343307	349340	0,0,255	1	9059	0
Pf3D7_02_v3	345574	347613	PF3D7_0208400;G285.5;NA;NA	611	-	345575	347396	255,0,0	1	2039	0
Pf3D7_02_v3	351649	354043	PF3D7_0208500;G287.2;NA;NA	833	+	352835	353628	0,0,255	3	1232,221,562	0,1436,1832
Pf3D7_02_v3	352028	353703	PF3D7_0208500;G287.5;NA;NA	166	+	352835	353628	255,0,0	3	853,221,222	0,1057,1453
Pf3D7_02_v3	354179	354932	PF3D7_0208600;G287.8;NA;NA	166	+	354620	354932	255,0,0	1	753	0
Pf3D7_02_v3	354179	355406	PF3D7_0208600;G287.9;NA;NA	277	+	354620	355406	255,0,0	1	1227	0
Pf3D7_02_v3	354340	356448	PF3D7_0208600;G287.11;NA;NA	944	+	354620	356117	0,0,255	1	2108	0
Pf3D7_02_v3	356195	358035	PF3D7_0208700;G288.1;NA;NA	499	-	356500	358014	0,0,255	7	357,65,113,155,81,118,106	0,453,692,930,1161,1425,1734
Pf3D7_02_v3	356225	358322	PF3D7_0208700;G288.6;NA;NA	166	-	356500	357207	255,0,0	6	327,65,113,312,118,393	0,423,662,900,1395,1704
Pf3D7_02_v3	358083	360086	PF3D7_0208800;G289.2;NA;NA	833	+	359141	359849	0,0,255	1	2003	0
Pf3D7_02_v3	360827	368354	PF3D7_0208900;G290.1;NA;NA	166	+	360863	368354	0,0,255	1	7527	0
Pf3D7_02_v3	369350	380156	PF3D7_0209000;G292.1;NA;NA	166	+	370437	379845	0,0,255	1	10806	0
Pf3D7_02_v3	380751	384271	PF3D7_0209100;G295.3;NA;NA	499	-	381129	383445	255,0,0	4	1417,626,707,65	0,1500,2319,3455
Pf3D7_02_v3	380751	384309	PF3D7_0209100;G295.4;NA;NA	499	-	381129	383445	255,0,0	4	1417,626,739,103	0,1500,2319,3455
Pf3D7_02_v3	380934	384245	PF3D7_0209100;G295.5;NA;NA	833	-	381129	383445	0,0,255	3	1234,626,1175	0,1317,2136
Pf3D7_02_v3	381031	384839	PF3D7_0209100_PF3D7_0209200;G295.6;NA;NA	722	-	381129	383445	255,0,0	4	1137,626,1168,430	0,1220,2039,3378
Pf3D7_02_v3	381033	384015	PF3D7_0209100;G295.7;NA;NA	166	-	381129	383445	255,0,0	4	1135,88,301,945	0,1218,1543,2037
Pf3D7_02_v3	381033	384240	PF3D7_0209100;G295.10;NA;NA	499	-	381129	382841	255,0,0	2	1135,1989	0,1218
Pf3D7_02_v3	381033	384285	PF3D7_0209100;G295.9;NA;NA	388	-	381129	383445	255,0,0	4	1135,626,639,79	0,1218,2037,3173
Pf3D7_02_v3	382250	384041	PF3D7_0209100;G295.13;NA;NA	611	-	382250	383445	255,0,0	2	627,971	0,820
Pf3D7_02_v3	382426	384014	PF3D7_0209100;G295.15;NA;NA	277	-	382427	382841	255,0,0	1	1588	0
Pf3D7_02_v3	384277	385979	novelGene_PF3D7_0209200_AS;G297.2;NA;NA	166	+	384277	384277	255,0,0	1	1702	0
Pf3D7_02_v3	384292	386954	PF3D7_0209200;G295.19;NA;NA	166	-	384864	386339	255,0,0	7	692,126,60,89,118,103,731	0,786,1075,1263,1459,1738,1931
Pf3D7_02_v3	384528	386885	PF3D7_0209200;G295.21;NA;NA	722	-	384864	386580	0,0,255	8	456,126,60,89,118,103,79,438	0,550,839,1027,1223,1502,1695,1919
Pf3D7_02_v3	384553	386966	PF3D7_0209200;G295.22;NA;NA	277	-	384864	385585	255,0,0	7	431,126,60,89,118,272,519	0,525,814,1002,1198,1477,1894
Pf3D7_02_v3	386781	387887	PF3D7_0209300;G297.4;NA;NA	277	+	387272	387887	255,0,0	1	1106	0
Pf3D7_02_v3	386929	388236	PF3D7_0209300;G297.5;NA;NA	833	+	387272	388151	0,0,255	2	977,174	0,1133
Pf3D7_02_v3	386960	388459	PF3D7_0209300;G297.7;NA;NA	277	+	387272	387920	255,0,0	1	1499	0
Pf3D7_02_v3	388215	391107	PF3D7_0209400;G298.4;NA;NA	388	-	388423	390611	0,0,255	7	242,69,218,69,192,663,604	0,500,729,1052,1211,1526,2288
Pf3D7_02_v3	389268	390964	PF3D7_0209400;G298.7;NA;NA	277	-	389618	390356	255,0,0	1	1696	0
Pf3D7_02_v3	389276	391064	PF3D7_0209400;G298.8;NA;NA	277	-	389276	390611	255,0,0	4	60,192,663,561	0,150,465,1227
Pf3D7_02_v3	391237	392887	PF3D7_0209500;G300.1;NA;NA	166	-	391274	392789	0,0,255	1	1650	0
Pf3D7_02_v3	393686	396493	PF3D7_0209600;G300.4;NA;NA	166	-	394236	396217	255,0,0	6	718,294,209,322,125,292	0,873,1309,1763,2282,2515
Pf3D7_02_v3	393686	398140	PF3D7_0209600;G300.5;NA;NA	166	-	396642	398106	255,0,0	6	718,294,209,322,316,1729	0,873,1309,1763,2282,2725
Pf3D7_02_v3	393968	399286	PF3D7_0209600;G300.7;NA;NA	833	-	394236	398745	0,0,255	8	436,294,209,322,125,83,121,2618	0,591,1027,1481,2000,2233,2443,2700
Pf3D7_02_v3	393973	396424	PF3D7_0209600;G300.13;NA;NA	166	-	395438	396217	255,0,0	4	880,776,125,223	0,1022,1995,2228
Pf3D7_02_v3	393978	399290	PF3D7_0209600;G300.15;NA;NA	277	-	394236	398947	255,0,0	8	426,294,209,322,125,83,121,428	0,581,1017,1471,1990,2223,2433,4884
Pf3D7_02_v3	394216	398806	PF3D7_0209600;G300.16;NA;NA	388	-	395438	398745	255,0,0	7	188,294,776,125,83,121,2138	0,343,779,1752,1985,2195,2452
Pf3D7_02_v3	394965	399245	PF3D7_0209600;G300.19;NA;NA	166	-	396642	398745	255,0,0	1	4280	0
Pf3D7_02_v3	394983	399224	PF3D7_0209600;G300.21;NA;NA	277	-	395438	398745	255,0,0	5	788,125,83,121,2556	0,985,1218,1428,1685
Pf3D7_02_v3	394984	398800	PF3D7_0209600;G300.24;NA;NA	277	-	396642	398745	255,0,0	4	787,125,83,2389	0,984,1217,1427
Pf3D7_02_v3	396196	399270	PF3D7_0209600;G300.26;NA;NA	166	-	396196	398745	255,0,0	3	88,121,2602	0,215,472
Pf3D7_02_v3	396387	399246	PF3D7_0209600;G300.27;NA;NA	166	-	396642	398745	255,0,0	1	2859	0
Pf3D7_02_v3	397470	399246	PF3D7_0209600;G300.28;NA;NA	166	-	397470	398745	255,0,0	1	1776	0
Pf3D7_02_v3	398098	399298	PF3D7_0209600;G300.31;NA;NA	388	-	398100	398745	255,0,0	1	1200	0
Pf3D7_02_v3	399713	401392	PF3D7_0209700;G303.2;NA;NA	166	-	400152	401265	255,0,0	2	1106,513	0,1166
Pf3D7_02_v3	399719	402380	PF3D7_0209700;G303.3;NA;NA	277	-	400152	401859	255,0,0	1	2661	0
Pf3D7_02_v3	400077	402755	PF3D7_0209700;G303.4;NA;NA	499	-	400152	401859	0,0,255	1	2678	0
Pf3D7_02_v3	401413	402429	PF3D7_0209700;G303.5;NA;NA	277	-	401415	401859	255,0,0	1	1016	0
Pf3D7_02_v3	402490	403910	PF3D7_0209700;G303.6;NA;NA	277	-	402490	402490	255,0,0	1	1420	0
Pf3D7_02_v3	402681	404002	novelGene_PF3D7_0209800_AS_novelGene_PF3D7_0209700_AS;G304.1;NA;NA	277	+	402681	402681	255,0,0	1	1321	0
Pf3D7_02_v3	402800	404023	novelGene_PF3D7_0209800_AS;G304.2;NA;NA	166	+	402800	402800	255,0,0	2	194,871	0,352
Pf3D7_02_v3	403094	406706	PF3D7_0209800;G303.7;NA;NA	166	-	404280	406355	0,0,255	2	2286,625	0,2987
Pf3D7_02_v3	404173	406679	PF3D7_0209800;G303.22;NA;NA	945	-	404280	406355	255,0,0	2	1207,598	0,1908
Pf3D7_02_v3	407336	408579	PF3D7_0209900;G305.1;NA;NA	388	+	407336	407336	255,0,0	1	1243	0
Pf3D7_02_v3	407899	408438	PF3D7_0209900;G305.2;NA;NA	166	+	407899	407899	0,0,255	1	539	0
Pf3D7_02_v3	409982	411199	PF3D7_0210000;G305.12;NA;NA	611	+	409982	409982	0,0,255	1	1217	0
Pf3D7_02_v3	411418	412963	PF3D7_0210100;G308.1;NA;NA	722	+	411418	411418	0,0,255	3	877,111,263	0,1073,1282
Pf3D7_02_v3	412038	413643	PF3D7_0210100;G308.2;NA;NA	166	+	412038	412038	255,0,0	3	257,111,943	0,453,662
Pf3D7_02_v3	412109	413146	PF3D7_0210100;G308.4;NA;NA	277	+	412109	412109	255,0,0	1	1037	0
Pf3D7_02_v3	412695	414892	PF3D7_0210200;G309.2;NA;NA	166	-	413415	414618	255,0,0	1	2197	0
Pf3D7_02_v3	412947	421861	PF3D7_0210200;G309.3;NA;NA	611	-	413277	421137	0,0,255	2	387,8434	0,480
Pf3D7_02_v3	414897	417305	PF3D7_0210200;G309.5;NA;NA	611	-	414897	417054	255,0,0	1	2408	0
Pf3D7_02_v3	417927	420697	PF3D7_0210200;G309.9;NA;NA	166	-	417927	420678	255,0,0	1	2770	0
Pf3D7_02_v3	418821	421496	PF3D7_0210200;G309.10;NA;NA	499	-	418821	421137	255,0,0	1	2675	0
Pf3D7_02_v3	419308	421696	PF3D7_0210200;G309.14;NA;NA	166	-	419310	421137	255,0,0	1	2388	0
Pf3D7_02_v3	419861	421802	PF3D7_0210200;G309.15;NA;NA	388	-	419862	421137	255,0,0	1	1941	0
Pf3D7_02_v3	422278	425061	novelGene_PF3D7_0210300_AS;G310.2;NA;NA	166	+	422278	422278	255,0,0	1	2783	0
Pf3D7_02_v3	422307	424435	novelGene_PF3D7_0210300_AS;G310.3;NA;NA	277	+	422307	422307	255,0,0	1	2128	0
Pf3D7_02_v3	422572	425130	PF3D7_0210300;G311.4;NA;NA	166	-	423062	423917	255,0,0	3	2084,69,86	0,2212,2472
Pf3D7_02_v3	422573	425116	PF3D7_0210300;G311.5;NA;NA	277	-	423062	424654	0,0,255	2	1431,894	0,1649
Pf3D7_02_v3	425598	427108	PF3D7_0210400;G312.1;NA;NA	388	+	425688	426497	0,0,255	4	257,80,91,633	0,396,610,877
Pf3D7_02_v3	427014	428496	PF3D7_0210500;G312.4;NA;NA	277	+	427489	428494	255,0,0	1	1482	0
Pf3D7_02_v3	427160	431611	PF3D7_0210500;G312.5;NA;NA	388	+	427489	431530	0,0,255	1	4451	0
Pf3D7_02_v3	427680	429359	PF3D7_0210500;G312.7;NA;NA	388	+	427852	429358	255,0,0	1	1679	0
Pf3D7_02_v3	429569	430610	PF3D7_0210500;G312.9;NA;NA	499	+	429691	430609	255,0,0	1	1041	0
Pf3D7_02_v3	431368	434247	PF3D7_0210600;G314.2;NA;NA	166	-	432040	433310	255,0,0	3	1140,188,1319	0,1267,1560
Pf3D7_02_v3	431715	434231	PF3D7_0210600;G314.9;NA;NA	722	-	432040	434086	0,0,255	5	793,188,376,185,269	0,920,1213,1710,2247
Pf3D7_02_v3	431784	434251	PF3D7_0210600;G314.12;NA;NA	277	-	432040	433310	255,0,0	4	724,188,682,289	0,851,1144,2178
Pf3D7_02_v3	431784	434396	PF3D7_0210600;G314.13;NA;NA	277	-	432500	434086	255,0,0	4	1039,376,185,434	0,1144,1641,2178
Pf3D7_02_v3	432297	434372	PF3D7_0210600;G314.14;NA;NA	611	-	432298	434086	255,0,0	5	211,188,376,185,410	0,338,631,1128,1665
Pf3D7_02_v3	435957	437316	PF3D7_0210700;G315.2;NA;NA	277	+	436049	436994	255,0,0	1	1359	0
Pf3D7_02_v3	435984	437173	PF3D7_0210700;G315.3;NA;NA	277	+	436049	436994	0,0,255	1	1189	0
Pf3D7_02_v3	437341	439708	PF3D7_0210800;G316.1;NA;NA	388	-	437754	439002	0,0,255	1	2367	0
Pf3D7_02_v3	437752	439538	PF3D7_0210800;G316.2;NA;NA	166	-	437754	439002	255,0,0	1	1786	0
Pf3D7_02_v3	438325	439217	PF3D7_0210800;G316.3;NA;NA	277	-	438327	439002	255,0,0	1	892	0
Pf3D7_02_v3	440501	442236	PF3D7_0210900;G316.9;NA;NA	166	-	440501	440501	255,0,0	1	1735	0
Pf3D7_02_v3	441380	443570	PF3D7_0210900;G316.10;NA;NA	945	-	442079	442934	0,0,255	1	2190	0
Pf3D7_02_v3	443823	444608	PF3D7_0211000;G319.1;NA;NA	944	+	443823	443823	0,0,255	1	785	0
Pf3D7_02_v3	451505	453540	PF3D7_0211100;G320.1;NA;NA	499	+	451750	453538	255,0,0	1	2035	0
Pf3D7_02_v3	451505	454616	PF3D7_0211100;G320.2;NA;NA	499	+	451750	454615	255,0,0	1	3111	0
Pf3D7_02_v3	451525	455367	PF3D7_0211100;G320.3;NA;NA	722	+	451750	455116	0,0,255	1	3842	0
Pf3D7_02_v3	455264	456900	PF3D7_0211200;G321.2;NA;NA	722	-	455578	456286	0,0,255	1	1636	0
Pf3D7_02_v3	455501	458202	PF3D7_0211300_PF3D7_0211200;G321.4;NA;NA	611	-	455578	456286	255,0,0	2	2088,516	0,2185
Pf3D7_02_v3	456381	458824	PF3D7_0211300_PF3D7_0211200;G321.6;NA;NA	166	-	457129	458110	255,0,0	5	822,71,129,74,912	0,927,1079,1305,1531
Pf3D7_02_v3	456906	458616	PF3D7_0211300;G321.10;NA;NA	499	-	457129	458585	0,0,255	6	297,71,129,74,307,255	0,402,554,780,1006,1455
Pf3D7_02_v3	458931	461640	PF3D7_0211400;G322.1;NA;NA	166	-	459071	461518	0,0,255	8	233,69,335,114,136,132,92,267	0,397,661,1230,1463,1853,2117,2442
Pf3D7_02_v3	458951	460735	novelGene_PF3D7_0211400_AS;G323.1;NA;NA	277	+	458951	458951	255,0,0	1	1784	0
Pf3D7_02_v3	463117	466743	PF3D7_0211500;G324.2;NA;NA	166	+	463162	466741	255,0,0	1	3626	0
Pf3D7_02_v3	463120	464746	PF3D7_0211500;G324.3;NA;NA	277	+	463162	464746	255,0,0	1	1626	0
Pf3D7_02_v3	463146	467352	PF3D7_0211500;G324.4;NA;NA	499	+	463162	466900	0,0,255	1	4206	0
Pf3D7_02_v3	467519	469248	novelGene_PF3D7_0211600_AS;G325.2;NA;NA	277	-	467519	467519	255,0,0	1	1729	0
Pf3D7_02_v3	467681	468518	PF3D7_0211600;G324.7;NA;NA	388	+	467846	468476	0,0,255	1	837	0
Pf3D7_02_v3	468795	471195	PF3D7_0211700;G324.9;NA;NA	611	+	469789	471193	255,0,0	1	2400	0
Pf3D7_02_v3	469407	474167	PF3D7_0211700;G324.12;NA;NA	611	+	469789	473491	0,0,255	1	4760	0
Pf3D7_02_v3	470616	472313	PF3D7_0211700;G324.13;NA;NA	277	+	470689	472312	255,0,0	1	1697	0
Pf3D7_02_v3	472103	474369	novelGene_PF3D7_0211700_AS;G326.1;NA;NA	277	-	472103	472103	255,0,0	2	1409,410	0,1856
Pf3D7_02_v3	474883	476087	PF3D7_0211800;G327.2;NA;NA	277	+	475241	476087	255,0,0	1	1204	0
Pf3D7_02_v3	475108	477618	PF3D7_0211800;G327.4;NA;NA	945	+	475241	477074	0,0,255	1	2510	0
Pf3D7_02_v3	475123	477142	novelGene_PF3D7_0211800_AS;G328.1;NA;NA	388	-	475123	475123	255,0,0	1	2019	0
Pf3D7_02_v3	477001	479743	PF3D7_0211900;G328.3;NA;NA	499	-	477431	479091	255,0,0	4	1703,77,208,333	0,1925,2087,2409
Pf3D7_02_v3	477001	479767	PF3D7_0211900;G328.2;NA;NA	388	-	477431	479091	255,0,0	4	1703,77,83,282	0,1925,2087,2484
Pf3D7_02_v3	477054	478742	PF3D7_0211900;G328.7;NA;NA	277	-	477431	478655	255,0,0	1	1688	0
Pf3D7_02_v3	477054	479338	PF3D7_0211900;G328.5;NA;NA	388	-	477431	478655	255,0,0	3	1650,95,250	0,1854,2034
Pf3D7_02_v3	477054	479488	PF3D7_0211900;G328.4;NA;NA	388	-	477431	478655	255,0,0	3	1650,414,78	0,1828,2356
Pf3D7_02_v3	477061	479087	PF3D7_0211900;G328.8;NA;NA	388	-	477431	478655	255,0,0	2	1643,161	0,1865
Pf3D7_02_v3	477188	479816	PF3D7_0211900;G328.10;NA;NA	499	-	477431	479091	0,0,255	3	1516,77,728	0,1738,1900
Pf3D7_02_v3	477798	479769	PF3D7_0211900;G328.12;NA;NA	388	-	477800	479091	255,0,0	4	906,77,208,359	0,1128,1290,1612
Pf3D7_02_v3	478151	479743	PF3D7_0211900;G328.14;NA;NA	166	-	478151	478655	255,0,0	3	553,370,333	0,775,1259
Pf3D7_02_v3	478152	479417	PF3D7_0211900;G328.17;NA;NA	388	-	478154	479091	255,0,0	3	552,77,329	0,774,936
Pf3D7_02_v3	478152	479854	PF3D7_0211900;G328.18;NA;NA	277	-	478154	478655	255,0,0	2	552,928	0,774
Pf3D7_02_v3	479682	481854	PF3D7_0212000;G329.2;NA;NA	833	+	480099	481432	0,0,255	3	913,201,661	0,1100,1511
Pf3D7_02_v3	480028	482444	PF3D7_0212000;G329.7;NA;NA	277	+	480099	481432	255,0,0	3	567,201,1251	0,754,1165
Pf3D7_02_v3	483321	489702	PF3D7_0212100;G330.8;NA;NA	833	+	483435	488970	0,0,255	1	6381	0
Pf3D7_02_v3	484537	489534	PF3D7_0212100;G330.10;NA;NA	722	+	484668	488970	255,0,0	2	2919,2018	0,2979
Pf3D7_02_v3	485617	488941	PF3D7_0212100;G330.14;NA;NA	611	+	485619	488940	255,0,0	1	3324	0
Pf3D7_02_v3	489202	491256	PF3D7_0212200;G332.1;NA;NA	499	-	489903	490818	0,0,255	2	775,1132	0,922
Pf3D7_02_v3	490300	491308	PF3D7_0212200;G332.2;NA;NA	277	-	490302	490818	255,0,0	1	1008	0
Pf3D7_02_v3	491639	495105	PF3D7_0212300;G333.1;NA;NA	944	+	492615	494306	0,0,255	3	1050,155,1854	0,1191,1612
Pf3D7_02_v3	491761	495072	PF3D7_0212300;G333.3;NA;NA	833	+	492843	494306	255,0,0	4	212,67,155,1821	0,861,1069,1490
Pf3D7_02_v3	491783	495072	PF3D7_0212300;G333.4;NA;NA	833	+	492843	494306	255,0,0	4	104,67,155,1821	0,839,1047,1468
Pf3D7_02_v3	491800	494309	PF3D7_0212300;G333.6;NA;NA	166	+	492843	494306	255,0,0	4	87,67,155,1058	0,822,1030,1451
Pf3D7_02_v3	491800	494309	PF3D7_0212300;G333.7;NA;NA	166	+	493238	494306	255,0,0	2	889,1479	0,1030
Pf3D7_02_v3	492829	495072	PF3D7_0212300;G333.11;NA;NA	833	+	492843	494306	255,0,0	2	156,1821	0,422
Pf3D7_02_v3	493139	495001	PF3D7_0212400;G334.2;NA;NA	277	-	493139	493139	255,0,0	1	1862	0
Pf3D7_02_v3	494336	507898	PF3D7_0212400;G334.3;NA;NA	388	-	495165	507854	0,0,255	3	1345,5760,6044	0,1545,7518
Pf3D7_02_v3	494835	496610	PF3D7_0212300;G333.12;NA;NA	166	+	494835	494835	255,0,0	1	1775	0
Pf3D7_02_v3	499637	503381	PF3D7_0212400;G334.17;NA;NA	833	-	499637	503318	255,0,0	2	2004,1527	0,2217
Pf3D7_02_v3	500337	505843	PF3D7_0212400;G334.18;NA;NA	277	-	500339	505796	255,0,0	2	1304,3989	0,1517
Pf3D7_02_v3	502235	504764	PF3D7_0212400;G334.20;NA;NA	611	-	502235	504608	255,0,0	1	2529	0
Pf3D7_02_v3	503890	507517	PF3D7_0212400;G334.24;NA;NA	833	-	503891	507398	255,0,0	1	3627	0
Pf3D7_02_v3	505837	507927	PF3D7_0212400;G334.25;NA;NA	833	-	505838	507854	255,0,0	1	2090	0
Pf3D7_02_v3	508664	521769	PF3D7_0212500;G337.1;NA;NA	944	+	509524	521746	0,0,255	2	7413,5443	0,7662
Pf3D7_02_v3	508687	509967	PF3D7_0212500;G337.2;NA;NA	388	+	509524	509965	255,0,0	1	1280	0
Pf3D7_02_v3	509692	513308	PF3D7_0212500;G337.5;NA;NA	944	+	510022	513307	255,0,0	1	3616	0
Pf3D7_02_v3	509698	511531	PF3D7_0212500;G337.6;NA;NA	499	+	510022	511531	255,0,0	1	1833	0
Pf3D7_02_v3	513453	516079	PF3D7_0212500;G337.11;NA;NA	388	+	513526	516079	255,0,0	1	2626	0
Pf3D7_02_v3	513543	516766	PF3D7_0212500;G337.15;NA;NA	722	+	514039	516766	255,0,0	2	2534,440	0,2783
Pf3D7_02_v3	513554	514980	PF3D7_0212500;G337.16;NA;NA	166	+	514039	514978	255,0,0	1	1426	0
Pf3D7_02_v3	513623	515670	PF3D7_0212500;G337.17;NA;NA	277	+	514039	515668	255,0,0	1	2047	0
Pf3D7_02_v3	515099	518977	PF3D7_0212500;G337.20;NA;NA	499	+	515113	518977	255,0,0	2	978,2651	0,1227
Pf3D7_02_v3	515815	520852	PF3D7_0212500;G337.21;NA;NA	833	+	515911	520852	255,0,0	2	262,4526	0,511
Pf3D7_02_v3	518147	520027	PF3D7_0212500;G337.24;NA;NA	499	+	518302	520027	255,0,0	1	1880	0
Pf3D7_02_v3	522338	524405	PF3D7_0212600;G339.1;NA;NA	499	+	522930	523999	0,0,255	2	816,935	0,1132
Pf3D7_02_v3	522350	524642	PF3D7_0212600;G339.2;NA;NA	166	+	522930	523999	255,0,0	3	804,570,465	0,1120,1827
Pf3D7_02_v3	522750	524345	PF3D7_0212600;G339.5;NA;NA	277	+	523585	523999	255,0,0	1	1595	0
Pf3D7_02_v3	524469	526067	PF3D7_0212700;G340.1;NA;NA	722	-	524699	526043	0,0,255	1	1598	0
Pf3D7_02_v3	526386	531923	PF3D7_0212800;G341.1;NA;NA	166	+	528248	531923	0,0,255	1	5537	0
Pf3D7_02_v3	526402	527217	PF3D7_0212800;G341.2;NA;NA	166	+	526402	526402	255,0,0	1	815	0
Pf3D7_02_v3	527876	529833	PF3D7_0212800;G341.3;NA;NA	277	+	528248	529832	255,0,0	1	1957	0
Pf3D7_02_v3	528275	532121	novelGene_PF3D7_0212800_AS_novelGene_PF3D7_0212900_AS;G342.3;NA;NA	166	-	528275	528275	255,0,0	1	3846	0
Pf3D7_02_v3	529463	531357	PF3D7_0212800;G341.5;NA;NA	388	+	529478	531356	255,0,0	1	1894	0
Pf3D7_02_v3	529979	532299	novelGene_PF3D7_0212800_AS_novelGene_PF3D7_0212900_AS;G342.6;NA;NA	388	-	529979	529979	255,0,0	1	2320	0
Pf3D7_02_v3	532000	534657	PF3D7_0212900;G341.7;NA;NA	944	+	533252	534350	0,0,255	1	2657	0
Pf3D7_02_v3	532359	533165	PF3D7_0212900;G341.8;NA;NA	277	+	532359	532359	255,0,0	1	806	0
Pf3D7_02_v3	532519	533818	PF3D7_0212900;G341.9;NA;NA	277	+	533252	533816	255,0,0	1	1299	0
Pf3D7_02_v3	532614	535161	PF3D7_0212900_PF3D7_0213000;G341.10;NA;NA	277	+	533252	534350	255,0,0	2	1815,466	0,2081
Pf3D7_02_v3	533544	536160	PF3D7_0213000;G341.14;NA;NA	277	+	533606	534350	255,0,0	1	2616	0
Pf3D7_02_v3	534658	536945	PF3D7_0213000;G341.15;NA;NA	166	+	535645	536146	0,0,255	1	2287	0
Pf3D7_02_v3	537305	539772	PF3D7_0213100;G345.1;NA;NA	833	+	538363	539420	255,0,0	2	1386,924	0,1543
Pf3D7_02_v3	537352	539550	PF3D7_0213100;G345.2;NA;NA	945	+	537788	539420	255,0,0	3	445,406,702	0,933,1496
Pf3D7_02_v3	537352	539552	PF3D7_0213100;G345.3;NA;NA	611	+	538787	539420	255,0,0	1	2200	0
Pf3D7_02_v3	537356	539772	PF3D7_0213100;G345.4;NA;NA	166	+	538787	539420	255,0,0	2	441,1487	0,929
Pf3D7_02_v3	537366	538463	PF3D7_0213100;G345.5;NA;NA	166	+	537366	537366	255,0,0	1	1097	0
Pf3D7_02_v3	537369	539772	PF3D7_0213100;G345.6;NA;NA	388	+	537775	539420	255,0,0	3	428,387,924	0,935,1479
Pf3D7_02_v3	537380	539779	PF3D7_0213100;G345.9;NA;NA	388	+	538363	539420	255,0,0	3	417,810,931	0,501,1468
Pf3D7_02_v3	537389	540199	PF3D7_0213100;G345.11;NA;NA	277	+	537788	539420	0,0,255	3	408,406,1351	0,896,1459
Pf3D7_02_v3	539808	541065	PF3D7_0213200;G346.4;NA;NA	166	-	540408	540969	0,0,255	2	888,189	0,1068
Pf3D7_02_v3	540067	541676	PF3D7_0213400_PF3D7_0213100;G345.15;NA;NA	166	+	540067	540067	255,0,0	1	1609	0
Pf3D7_02_v3	540067	544216	PF3D7_0213400_PF3D7_0213100;G345.14;NA;NA	388	+	541810	543807	255,0,0	6	1250,73,111,509,330,493	0,1398,1741,2357,3033,3656
Pf3D7_02_v3	540258	541784	PF3D7_0213200_PF3D7_0213300;G346.6;NA;NA	166	-	540408	540969	255,0,0	3	438,434,340	0,618,1186
Pf3D7_02_v3	540280	541923	PF3D7_0213200_PF3D7_0213300;G346.8;NA;NA	611	-	540408	540969	255,0,0	4	416,255,87,479	0,596,943,1164
Pf3D7_02_v3	540402	543807	PF3D7_0213400;G345.16;NA;NA	277	+	541810	543807	0,0,255	4	1517,509,330,84	0,2022,2698,3321
Pf3D7_02_v3	541070	542094	PF3D7_0213300;G346.9;NA;NA	166	-	541070	541070	0,0,255	3	61,87,650	0,153,374
Pf3D7_02_v3	541540	544216	PF3D7_0213400;G345.23;NA;NA	722	+	541810	543807	255,0,0	4	379,509,330,493	0,884,1560,2183
Pf3D7_02_v3	541711	544219	PF3D7_0213400;G345.26;NA;NA	166	+	541810	542972	255,0,0	3	208,1006,496	0,713,2012
Pf3D7_02_v3	542004	544230	PF3D7_0213400;G345.29;NA;NA	166	+	542672	543445	255,0,0	3	929,368,507	0,1096,1719
Pf3D7_02_v3	543351	546176	PF3D7_0213500;G347.2;NA;NA	499	-	543801	545895	255,0,0	5	540,337,786,86,365	0,698,1272,2211,2460
Pf3D7_02_v3	543699	546217	PF3D7_0213500;G347.3;NA;NA	722	-	543801	545895	0,0,255	5	192,337,786,86,406	0,350,924,1863,2112
Pf3D7_02_v3	543719	546022	PF3D7_0213500;G347.5;NA;NA	166	-	544619	545408	255,0,0	1	2303	0
Pf3D7_02_v3	543720	546179	PF3D7_0213500;G347.7;NA;NA	166	-	544619	545408	255,0,0	2	1928,368	0,2091
Pf3D7_02_v3	544978	546762	PF3D7_0213500_PF3D7_0213600;G347.9;NA;NA	277	-	544979	545895	255,0,0	3	431,86,951	0,584,833
Pf3D7_02_v3	546481	555294	PF3D7_0213600;G347.10;NA;NA	166	-	546481	555294	0,0,255	12	303,116,133,123,120,45,178,63,126,398,4254,1398	0,446,693,944,1156,1364,1557,1887,2101,2379,2950,7415
Pf3D7_02_v3	553119	554600	PF3D7_0213600;G347.18;NA;NA	166	-	553121	554274	255,0,0	2	566,704	0,777
Pf3D7_02_v3	556773	558250	PF3D7_0213700;G348.1;NA;NA	499	+	557047	557696	0,0,255	2	565,728	0,749
Pf3D7_02_v3	558584	560594	PF3D7_0213800;G349.1;NA;NA	166	+	558584	560594	0,0,255	1	2010	0
Pf3D7_02_v3	560871	565395	PF3D7_0213900;G350.3;NA;NA	499	-	561121	564622	0,0,255	1	4524	0
Pf3D7_02_v3	561818	564391	PF3D7_0213900;G350.5;NA;NA	277	-	561820	563725	255,0,0	1	2573	0
Pf3D7_02_v3	563106	565376	PF3D7_0213900;G350.7;NA;NA	388	-	563107	564622	255,0,0	1	2270	0
Pf3D7_02_v3	563470	565362	PF3D7_0213900;G350.8;NA;NA	277	-	563470	564622	255,0,0	1	1892	0
Pf3D7_02_v3	564013	565371	PF3D7_0213900;G350.9;NA;NA	277	-	564013	564622	255,0,0	1	1358	0
Pf3D7_02_v3	565658	568428	PF3D7_0214000;G351.1;NA;NA	611	+	566691	567894	255,0,0	4	186,104,139,1769	0,361,610,1001
Pf3D7_02_v3	565658	568428	PF3D7_0214000;G351.2;NA;NA	611	+	566691	567894	255,0,0	4	186,104,149,1808	0,361,610,962
Pf3D7_02_v3	565664	567892	PF3D7_0214000;G351.3;NA;NA	499	+	566120	567891	255,0,0	3	180,104,1624	0,355,604
Pf3D7_02_v3	565664	568428	PF3D7_0214000;G351.4;NA;NA	945	+	566120	567894	255,0,0	3	180,104,2160	0,355,604
Pf3D7_02_v3	565668	568518	PF3D7_0214000;G351.6;NA;NA	944	+	566120	567894	0,0,255	2	455,2250	0,600
Pf3D7_02_v3	565690	568428	PF3D7_0214000;G351.7;NA;NA	833	+	566319	567894	255,0,0	1	2738	0
Pf3D7_02_v3	565715	567329	PF3D7_0214000;G351.9;NA;NA	277	+	566120	567327	255,0,0	2	408,1061	0,553
Pf3D7_02_v3	565715	568428	PF3D7_0214000;G351.8;NA;NA	722	+	566319	567894	255,0,0	2	129,2409	0,304
Pf3D7_02_v3	565841	567892	PF3D7_0214000;G351.11;NA;NA	277	+	566120	567891	255,0,0	2	282,1624	0,427
Pf3D7_02_v3	565930	568428	PF3D7_0214000;G351.12;NA;NA	722	+	566319	567894	255,0,0	2	193,2144	0,354
Pf3D7_02_v3	565964	568428	PF3D7_0214000;G351.13;NA;NA	388	+	567087	567894	255,0,0	3	159,474,1403	0,304,1061
Pf3D7_02_v3	568245	573893	PF3D7_0214100;G352.8;NA;NA	833	-	568528	573315	0,0,255	4	320,350,89,4518	0,453,925,1130
Pf3D7_02_v3	568250	573752	PF3D7_0214100;G352.11;NA;NA	277	-	569131	573315	255,0,0	3	315,561,4377	0,448,1125
Pf3D7_02_v3	569017	573558	PF3D7_0214100;G352.14;NA;NA	499	-	569018	573315	255,0,0	3	31,89,4183	0,153,358
Pf3D7_02_v3	569463	573776	PF3D7_0214100;G352.16;NA;NA	277	-	569463	573315	255,0,0	1	4313	0
Pf3D7_02_v3	570707	573732	PF3D7_0214100;G352.17;NA;NA	388	-	570708	573315	255,0,0	1	3025	0
Pf3D7_02_v3	571293	573925	PF3D7_0214100;G352.19;NA;NA	945	-	571293	573315	255,0,0	1	2632	0
Pf3D7_02_v3	571664	573797	PF3D7_0214100;G352.20;NA;NA	944	-	571665	573315	255,0,0	1	2133	0
Pf3D7_02_v3	574186	575069	novelGene_PF3D7_0214200_AS;G353.1;NA;NA	277	+	574186	574186	255,0,0	1	883	0
Pf3D7_02_v3	574897	576521	PF3D7_0214200;G354.1;NA;NA	388	-	575154	576054	0,0,255	2	807,556	0,1068
Pf3D7_02_v3	577432	586702	PF3D7_0214300;G356.2;NA;NA	166	+	578661	586164	0,0,255	1	9270	0
Pf3D7_02_v3	586716	589640	PF3D7_0214400;G357.1;NA;NA	277	-	586764	589051	0,0,255	3	123,120,2254	0,402,670
Pf3D7_02_v3	587206	588674	PF3D7_0214400;G357.2;NA;NA	166	-	587208	588403	255,0,0	2	32,1288	0,180
Pf3D7_02_v3	587472	589584	PF3D7_0214400;G357.3;NA;NA	388	-	587473	589051	255,0,0	1	2112	0
Pf3D7_02_v3	587887	589606	PF3D7_0214400;G357.4;NA;NA	388	-	587887	589051	255,0,0	1	1719	0
Pf3D7_02_v3	588443	589629	PF3D7_0214400;G357.5;NA;NA	388	-	588445	589051	255,0,0	1	1186	0
Pf3D7_02_v3	590109	591752	PF3D7_0214500;G358.4;NA;NA	722	+	590500	591421	0,0,255	1	1643	0
Pf3D7_02_v3	593004	595872	PF3D7_0214600;G359.2;NA;NA	388	+	594195	595872	255,0,0	2	1055,1677	0,1191
Pf3D7_02_v3	593373	600035	PF3D7_0214600;G359.8;NA;NA	277	+	594195	599340	0,0,255	2	686,5840	0,822
Pf3D7_02_v3	597218	599615	PF3D7_0214600;G359.14;NA;NA	499	+	597918	599340	255,0,0	1	2397	0
Pf3D7_02_v3	599424	601740	PF3D7_0214700;G361.1;NA;NA	277	-	599828	601712	0,0,255	9	458,53,67,96,114,64,86,146,254	0,572,762,932,1137,1379,1536,1709,2062
Pf3D7_02_v3	599456	602176	PF3D7_0214700;G361.2;NA;NA	277	-	600555	601712	255,0,0	8	426,53,67,319,64,86,146,690	0,540,730,900,1347,1504,1677,2030
Pf3D7_02_v3	599515	602176	PF3D7_0214700;G361.9;NA;NA	499	-	599828	601712	255,0,0	9	367,53,67,96,114,64,86,146,690	0,481,671,841,1046,1288,1445,1618,1971
Pf3D7_02_v3	599539	602161	PF3D7_0214700;G361.12;NA;NA	277	-	600145	601712	255,0,0	8	343,257,96,114,64,86,146,675	0,457,817,1022,1264,1421,1594,1947
Pf3D7_02_v3	602589	603702	novelGene_PF3D7_0214800_AS;G361.17;NA;NA	277	-	602589	602589	255,0,0	1	1113	0
Pf3D7_02_v3	603260	609873	PF3D7_0214800;G363.2;NA;NA	611	+	605044	609325	0,0,255	2	1977,4471	0,2142
Pf3D7_02_v3	603584	606310	PF3D7_0214800;G363.3;NA;NA	388	+	605488	606310	255,0,0	1	2726	0
Pf3D7_02_v3	603830	606394	PF3D7_0214800;G363.4;NA;NA	611	+	605044	606394	255,0,0	2	1407,992	0,1572
Pf3D7_02_v3	604154	604972	PF3D7_0214800;G363.5;NA;NA	277	+	604154	604154	255,0,0	1	818	0
Pf3D7_02_v3	604231	608743	PF3D7_0214800;G363.6;NA;NA	166	+	605044	608743	255,0,0	2	1006,3341	0,1171
Pf3D7_02_v3	606167	610326	PF3D7_0214900_PF3D7_0214800;G363.10;NA;NA	499	+	606280	609325	255,0,0	1	4159	0
Pf3D7_02_v3	608205	609943	novelGene_PF3D7_0214800_AS_novelGene_PF3D7_0214900_AS;G364.2;NA;NA	277	-	608205	608205	255,0,0	1	1738	0
Pf3D7_02_v3	609923	616306	PF3D7_0214900;G363.13;NA;NA	166	+	610624	615372	0,0,255	15	762,1775,126,108,70,41,40,42,53,78,63,42,59,103,1126	0,948,2840,3095,3326,3529,3725,3907,4056,4190,4402,4610,4773,4944,5257
Pf3D7_02_v3	610262	612095	PF3D7_0214900;G363.18;NA;NA	277	+	610262	610262	255,0,0	1	1833	0
Pf3D7_02_v3	610262	612269	PF3D7_0214900;G363.16;NA;NA	611	+	610624	612268	255,0,0	2	423,1398	0,609
Pf3D7_02_v3	610262	615677	PF3D7_0214900;G363.17;NA;NA	722	+	610624	615372	255,0,0	15	423,1775,126,108,70,41,40,42,53,78,63,42,59,103,497	0,609,2501,2756,2987,3190,3386,3568,3717,3851,4063,4271,4434,4605,4918
Pf3D7_02_v3	610315	615270	PF3D7_0214900;G363.23;NA;NA	277	+	610624	615270	255,0,0	15	370,1775,126,108,70,41,40,42,53,78,63,42,59,103,90	0,556,2448,2703,2934,3137,3333,3515,3664,3798,4010,4218,4381,4552,4865
Pf3D7_02_v3	612437	615951	PF3D7_0214900;G363.29;NA;NA	166	+	612787	615372	255,0,0	12	209,126,108,70,42,53,78,63,42,59,103,771	0,326,581,812,1393,1542,1676,1888,2096,2259,2430,2743
Pf3D7_02_v3	613119	615951	PF3D7_0214900;G363.31;NA;NA	166	+	613669	615372	255,0,0	10	200,40,42,53,78,63,42,59,103,771	0,529,711,860,994,1206,1414,1577,1748,2061
Pf3D7_02_v3	613423	615951	PF3D7_0214900;G363.32;NA;NA	166	+	613423	613423	255,0,0	8	70,224,212,63,42,59,103,771	0,225,556,902,1110,1273,1444,1757
Pf3D7_02_v3	613631	615953	PF3D7_0214900;G363.33;NA;NA	166	+	613631	613631	255,0,0	2	1124,1086	0,1236
Pf3D7_02_v3	613659	615951	PF3D7_0214900;G363.34;NA;NA	277	+	613659	613659	255,0,0	7	373,78,63,42,59,103,771	0,454,666,874,1037,1208,1521
Pf3D7_02_v3	613662	615951	PF3D7_0214900;G363.35;NA;NA	166	+	613662	613662	255,0,0	5	529,250,59,103,771	0,663,1034,1205,1518
Pf3D7_02_v3	613820	616314	PF3D7_0214900;G363.36;NA;NA	166	+	613820	613820	255,0,0	1	2494	0
Pf3D7_02_v3	613996	615777	PF3D7_0214900;G363.38;NA;NA	277	+	613996	613996	255,0,0	1	1781	0
Pf3D7_02_v3	615812	621692	PF3D7_0215000;G366.1;NA;NA	499	-	616771	619429	0,0,255	1	5880	0
Pf3D7_02_v3	620172	621894	novelGene_PF3D7_0215000_AS;G367.3;NA;NA	277	+	620172	620172	255,0,0	1	1722	0
Pf3D7_02_v3	622028	624953	PF3D7_0215100;G368.2;NA;NA	945	-	622523	624297	0,0,255	7	554,52,76,387,230,36,704	0,760,910,1114,1686,2044,2221
Pf3D7_02_v3	622031	624339	PF3D7_0215100;G368.4;NA;NA	166	-	623075	623465	255,0,0	4	551,52,591,625	0,757,907,1683
Pf3D7_02_v3	622042	624967	PF3D7_0215100;G368.14;NA;NA	277	-	622523	623465	255,0,0	6	540,52,76,387,394,718	0,746,896,1100,1672,2207
Pf3D7_02_v3	622043	624957	PF3D7_0215100;G368.16;NA;NA	166	-	622313	624297	255,0,0	8	296,54,52,76,387,230,36,708	0,485,745,895,1099,1671,2029,2206
Pf3D7_02_v3	622055	624894	PF3D7_0215100;G368.17;NA;NA	166	-	623075	623465	255,0,0	5	527,52,591,230,822	0,733,883,1659,2017
Pf3D7_02_v3	625081	627710	PF3D7_0215200;G369.3;NA;NA	166	+	626975	627710	0,0,255	1	2629	0
Pf3D7_02_v3	625182	627998	PF3D7_0215200;G369.4;NA;NA	166	+	626975	627710	255,0,0	2	268,1473	0,1343
Pf3D7_02_v3	628090	632681	PF3D7_0215300;G370.3;NA;NA	499	-	628641	631308	0,0,255	1	4591	0
Pf3D7_02_v3	628886	632549	PF3D7_0215300;G370.6;NA;NA	499	-	628887	631308	255,0,0	1	3663	0
Pf3D7_02_v3	630524	632539	PF3D7_0215300;G370.10;NA;NA	166	-	630525	631308	255,0,0	1	2015	0
Pf3D7_02_v3	634416	639395	PF3D7_0215400;G372.1;NA;NA	277	-	634588	637507	0,0,255	1	4979	0
Pf3D7_02_v3	635628	639410	PF3D7_0215400;G372.4;NA;NA	611	-	635629	637507	255,0,0	3	2073,32,576	0,2850,3206
Pf3D7_02_v3	637491	639155	PF3D7_0215400;G372.10;NA;NA	166	-	637491	637491	255,0,0	1	1664	0
Pf3D7_02_v3	637848	639360	PF3D7_0215400;G372.11;NA;NA	277	-	637848	637848	255,0,0	1	1512	0
Pf3D7_02_v3	638008	639721	novelGene_PF3D7_0215400_AS;G374.1;NA;NA	166	+	638008	638008	255,0,0	1	1713	0
Pf3D7_02_v3	638808	639721	PF3D7_0215400;G372.12;NA;NA	166	-	638808	638808	255,0,0	1	913	0
Pf3D7_02_v3	639777	642103	PF3D7_0215500;G374.4;NA;NA	722	+	640399	642103	255,0,0	1	2326	0
Pf3D7_02_v3	639846	643411	PF3D7_0215500;G374.5;NA;NA	499	+	640399	642694	0,0,255	1	3565	0
Pf3D7_02_v3	642806	644902	PF3D7_0215600;G376.1;NA;NA	945	-	643105	644317	0,0,255	1	2096	0
Pf3D7_02_v3	643495	645107	PF3D7_0215600;G376.2;NA;NA	722	-	643495	644317	255,0,0	1	1612	0
Pf3D7_02_v3	645362	647799	PF3D7_0215700;G377.1;NA;NA	277	+	645928	647799	255,0,0	2	618,1685	0,752
Pf3D7_02_v3	645367	650460	PF3D7_0215700;G377.2;NA;NA	944	+	645928	650085	0,0,255	2	613,4346	0,747
Pf3D7_02_v3	645380	647591	PF3D7_0215700;G377.3;NA;NA	166	+	645928	647589	255,0,0	3	400,71,1477	0,529,734
Pf3D7_02_v3	647746	650447	PF3D7_0215700;G377.8;NA;NA	611	+	648411	650085	255,0,0	2	489,2097	0,604
Pf3D7_02_v3	650471	653693	PF3D7_0215800;G378.2;NA;NA	611	-	650662	653362	0,0,255	1	3222	0
Pf3D7_02_v3	651125	653774	PF3D7_0215800;G378.4;NA;NA	722	-	651127	653362	255,0,0	1	2649	0
Pf3D7_02_v3	654917	656840	PF3D7_0215900;G381.1;NA;NA	166	-	654917	656840	0,0,255	10	49,91,88,36,93,62,135,110,59,60	0,164,364,630,740,942,1138,1459,1716,1863
Pf3D7_02_v3	657769	664734	PF3D7_0216000;G382.2;NA;NA	277	+	658635	664629	0,0,255	1	6965	0
Pf3D7_02_v3	664804	668532	PF3D7_0216100;G383.1;NA;NA	611	-	664983	668532	0,0,255	1	3728	0
Pf3D7_02_v3	665825	668839	PF3D7_0216100;G383.3;NA;NA	277	-	665826	668532	255,0,0	1	3014	0
Pf3D7_02_v3	667313	670080	PF3D7_0216200_PF3D7_0216100;G383.9;NA;NA	611	-	668984	669841	255,0,0	2	1734,860	0,1907
Pf3D7_02_v3	668744	670058	PF3D7_0216200;G383.13;NA;NA	611	-	668984	669841	0,0,255	2	303,838	0,476
Pf3D7_02_v3	670162	673152	PF3D7_0216300;G384.1;NA;NA	499	+	670412	673151	255,0,0	1	2990	0
Pf3D7_02_v3	670209	675095	PF3D7_0216300;G384.2;NA;NA	499	+	670412	674558	0,0,255	1	4886	0
Pf3D7_02_v3	670362	671798	PF3D7_0216300;G384.3;NA;NA	277	+	670412	671798	255,0,0	1	1436	0
Pf3D7_02_v3	670362	672390	PF3D7_0216300;G384.4;NA;NA	722	+	670412	672389	255,0,0	1	2028	0
Pf3D7_02_v3	675367	678010	PF3D7_0216400;G384.9;NA;NA	944	+	675430	677599	0,0,255	1	2643	0
Pf3D7_02_v3	678049	685025	PF3D7_0216500;G384.13;NA;NA	166	+	678486	683703	0,0,255	2	707,5984	0,992
Pf3D7_02_v3	678291	680718	PF3D7_0216500;G384.15;NA;NA	277	+	679506	680718	255,0,0	1	2427	0
Pf3D7_02_v3	678298	680715	PF3D7_0216500;G384.16;NA;NA	166	+	678486	680715	255,0,0	2	458,1674	0,743
Pf3D7_02_v3	685474	689382	PF3D7_0216600;G387.1;NA;NA	499	+	686484	688545	0,0,255	1	3908	0
Pf3D7_02_v3	685627	686955	PF3D7_0216600;G387.4;NA;NA	388	+	686484	686955	255,0,0	1	1328	0
Pf3D7_02_v3	689542	695989	PF3D7_0216700;G387.10;NA;NA	166	+	690310	695783	0,0,255	7	804,40,122,60,195,720,3185	0,931,1173,1418,1752,2139,3262
Pf3D7_02_v3	689805	693879	PF3D7_0216700;G387.11;NA;NA	277	+	690310	693878	255,0,0	7	541,40,122,60,195,720,1075	0,668,910,1155,1489,1876,2999
Pf3D7_02_v3	689805	694311	PF3D7_0216700;G387.12;NA;NA	388	+	690310	694310	255,0,0	7	541,40,122,60,195,720,1507	0,668,910,1155,1489,1876,2999
Pf3D7_02_v3	689821	693577	PF3D7_0216700;G387.13;NA;NA	166	+	690310	692419	255,0,0	6	525,40,122,60,177,1896	0,652,894,1139,1473,1860
Pf3D7_02_v3	689823	693294	PF3D7_0216700;G387.14;NA;NA	277	+	690310	692419	255,0,0	6	523,40,122,60,195,1613	0,650,892,1137,1471,1858
Pf3D7_02_v3	690024	694248	PF3D7_0216700;G387.18;NA;NA	388	+	691876	694247	255,0,0	7	322,40,122,60,224,720,1444	0,449,691,936,1241,1657,2780
Pf3D7_02_v3	690262	695193	PF3D7_0216700;G387.22;NA;NA	499	+	691876	695192	255,0,0	6	84,40,122,529,720,2389	0,211,453,698,1419,2542
Pf3D7_02_v3	690271	693292	PF3D7_0216700;G387.23;NA;NA	166	+	691876	693290	255,0,0	6	75,40,122,511,720,488	0,202,444,689,1410,2533
Pf3D7_02_v3	690299	693352	PF3D7_0216700;G387.26;NA;NA	277	+	691876	692419	255,0,0	5	214,122,60,195,1671	0,416,661,995,1382
Pf3D7_02_v3	690310	694035	PF3D7_0216700;G387.29;NA;NA	277	+	691876	694034	255,0,0	6	203,122,60,195,720,1231	0,405,650,984,1371,2494
Pf3D7_02_v3	690310	695783	PF3D7_0216700;G387.27;NA;NA	166	+	690310	695783	0,0,255	7	36,40,122,60,177,720,2979	0,163,405,650,984,1371,2494
Pf3D7_02_v3	690399	693292	PF3D7_0216700;G387.30;NA;NA	388	+	691876	693290	255,0,0	6	114,122,60,195,720,488	0,316,561,895,1282,2405
Pf3D7_02_v3	690399	695109	PF3D7_0216700;G387.31;NA;NA	388	+	692840	695108	255,0,0	5	114,122,60,195,3428	0,316,561,895,1282
Pf3D7_02_v3	690403	695297	PF3D7_0216700;G387.32;NA;NA	388	+	691876	695297	255,0,0	5	110,122,511,720,2493	0,312,557,1278,2401
Pf3D7_02_v3	690406	694894	PF3D7_0216700;G387.33;NA;NA	388	+	691876	694892	255,0,0	6	107,122,60,195,720,2090	0,309,554,888,1275,2398
Pf3D7_02_v3	690443	693292	PF3D7_0216700;G387.35;NA;NA	166	+	691876	693290	255,0,0	5	70,122,511,720,488	0,272,517,1238,2361
Pf3D7_02_v3	690685	694245	PF3D7_0216700;G387.37;NA;NA	499	+	691876	694244	255,0,0	4	152,529,720,1441	0,275,996,2119
Pf3D7_02_v3	691008	695172	PF3D7_0216700;G387.39;NA;NA	388	+	692840	695171	255,0,0	3	481,720,2402	0,673,1762
Pf3D7_02_v3	691024	695130	PF3D7_0216700;G387.41;NA;NA	499	+	691876	695129	255,0,0	4	38,357,720,2326	0,108,657,1780
Pf3D7_02_v3	691040	693460	PF3D7_0216700;G387.43;NA;NA	388	+	691876	693458	255,0,0	3	449,720,656	0,641,1764
Pf3D7_02_v3	691072	693547	PF3D7_0216700;G387.46;NA;NA	277	+	691876	692419	255,0,0	1	2475	0
Pf3D7_02_v3	691084	693536	PF3D7_0216700;G387.49;NA;NA	499	+	691876	692419	255,0,0	2	405,1855	0,597
Pf3D7_02_v3	691084	694533	PF3D7_0216700;G387.48;NA;NA	388	+	691876	694532	255,0,0	3	387,720,1729	0,597,1720
Pf3D7_02_v3	691125	694894	PF3D7_0216700;G387.51;NA;NA	499	+	692840	694892	255,0,0	2	364,3213	0,556
Pf3D7_02_v3	691157	693547	PF3D7_0216700;G387.52;NA;NA	277	+	691876	692419	255,0,0	2	314,1866	0,524
Pf3D7_02_v3	691161	693787	PF3D7_0216700;G387.53;NA;NA	388	+	691876	693785	255,0,0	3	328,720,983	0,520,1643
Pf3D7_02_v3	691609	695193	PF3D7_0216700;G387.55;NA;NA	388	+	691876	695192	255,0,0	2	792,2389	0,1195
Pf3D7_02_v3	695847	699564	PF3D7_0216800;G391.1;NA;NA	833	-	696192	699561	0,0,255	1	3717	0
Pf3D7_02_v3	696834	699857	PF3D7_0216800;G391.12;NA;NA	166	-	696834	699561	255,0,0	1	3023	0
Pf3D7_02_v3	700145	702114	PF3D7_0216900;G392.1;NA;NA	499	+	701244	702114	255,0,0	1	1969	0
Pf3D7_02_v3	700565	702805	PF3D7_0216900;G392.3;NA;NA	277	+	701244	702804	255,0,0	1	2240	0
Pf3D7_02_v3	701244	702894	PF3D7_0216900;G392.4;NA;NA	277	+	701244	702894	0,0,255	1	1650	0
Pf3D7_02_v3	702836	706797	PF3D7_0217000;G391.15;NA;NA	166	-	704026	706587	255,0,0	3	366,1674,1603	0,454,2358
Pf3D7_02_v3	703059	706862	PF3D7_0217000;G391.16;NA;NA	388	-	703089	706587	0,0,255	4	143,505,920,1668	0,231,985,2135
Pf3D7_02_v3	707004	709392	PF3D7_0217100;G393.6;NA;NA	611	+	707737	709390	255,0,0	2	452,1660	0,728
Pf3D7_02_v3	707100	709839	PF3D7_0217100;G393.7;NA;NA	277	+	707737	709393	0,0,255	2	356,2107	0,632
Pf3D7_02_v3	709473	715607	PF3D7_0217200;G395.1;NA;NA	499	-	709798	715252	0,0,255	1	6134	0
Pf3D7_02_v3	715554	717124	PF3D7_0217300_PF3D7_0217200;G395.9;NA;NA	499	-	715797	716549	255,0,0	4	479,134,66,241	0,605,939,1329
Pf3D7_02_v3	715608	716549	PF3D7_0217300;G395.11;NA;NA	166	-	715797	716549	0,0,255	3	425,134,56	0,551,885
Pf3D7_02_v3	717226	719177	PF3D7_0217400;G396.3;NA;NA	277	+	717691	718281	0,0,255	2	558,1250	0,701
Pf3D7_02_v3	719265	723617	PF3D7_0217500;G396.8;NA;NA	722	+	720436	722661	0,0,255	5	2389,100,119,78,1016	0,2629,2878,3129,3336
Pf3D7_02_v3	720323	722657	PF3D7_0217500;G396.11;NA;NA	611	+	720436	722655	255,0,0	5	1331,100,119,78,56	0,1571,1820,2071,2278
Pf3D7_02_v3	723182	730639	PF3D7_0217600;G399.1;NA;NA	277	-	723746	729932	0,0,255	7	1422,3577,128,66,111,204,896	0,1690,5411,5747,5966,6176,6561
Pf3D7_02_v3	725363	726849	PF3D7_0217600;G399.6;NA;NA	388	-	725364	726138	255,0,0	1	1486	0
Pf3D7_02_v3	726867	730854	PF3D7_0217600;G399.14;NA;NA	388	-	726867	728430	255,0,0	5	1582,66,111,204,1111	0,2062,2281,2491,2876
Pf3D7_02_v3	726868	730292	PF3D7_0217600;G399.16;NA;NA	388	-	726870	729289	255,0,0	5	1581,128,66,414,549	0,1725,2061,2280,2875
Pf3D7_02_v3	727992	730790	PF3D7_0217600;G399.18;NA;NA	277	-	727992	729932	255,0,0	6	457,128,66,111,204,1047	0,601,937,1156,1366,1751
Pf3D7_02_v3	730749	733245	PF3D7_0217700;G399.23;NA;NA	166	-	731733	732312	255,0,0	3	638,425,1075	0,798,1421
Pf3D7_02_v3	731100	733231	PF3D7_0217700;G399.26;NA;NA	388	-	731119	732312	0,0,255	4	287,76,219,1061	0,447,653,1070
Pf3D7_02_v3	733476	734855	PF3D7_0217800;G401.2;NA;NA	722	+	734271	734595	0,0,255	2	417,588	0,791
Pf3D7_02_v3	733763	734860	PF3D7_0217800;G401.3;NA;NA	388	+	734271	734595	255,0,0	1	1097	0
Pf3D7_02_v3	734886	738046	PF3D7_0217900;G402.5;NA;NA	944	-	735437	736997	0,0,255	1	3160	0
Pf3D7_02_v3	735135	737092	novelGene_PF3D7_0217900_AS;G403.2;NA;NA	166	+	735135	735135	255,0,0	1	1957	0
Pf3D7_02_v3	737386	739505	PF3D7_0217900;G402.10;NA;NA	277	-	737386	737386	255,0,0	1	2119	0
Pf3D7_02_v3	738163	740148	PF3D7_0218000;G404.1;NA;NA	611	+	738859	739852	255,0,0	2	330,1289	0,696
Pf3D7_02_v3	738215	740285	PF3D7_0218000;G404.2;NA;NA	945	+	738859	739852	0,0,255	2	278,1426	0,644
Pf3D7_02_v3	738248	740331	PF3D7_0218000;G404.3;NA;NA	388	+	738859	739852	255,0,0	2	208,1472	0,611
Pf3D7_02_v3	738371	740274	PF3D7_0218000;G404.4;NA;NA	388	+	738859	739852	255,0,0	1	1903	0
Pf3D7_02_v3	740305	742469	PF3D7_0218100;G404.10;NA;NA	277	+	741013	741937	255,0,0	4	327,1206,66,129	0,507,1847,2035
Pf3D7_02_v3	740536	742595	PF3D7_0218100;G404.12;NA;NA	277	+	741013	742032	255,0,0	3	1295,265,255	0,1417,1804
Pf3D7_02_v3	740536	743061	PF3D7_0218100;G404.11;NA;NA	388	+	741013	742459	255,0,0	5	96,1019,65,66,721	0,276,1417,1616,1804
Pf3D7_02_v3	740542	742583	PF3D7_0218100;G404.13;NA;NA	277	+	741013	742259	255,0,0	3	1289,65,431	0,1411,1610
Pf3D7_02_v3	740643	742469	PF3D7_0218100;G404.14;NA;NA	388	+	741013	741937	255,0,0	3	1375,66,129	0,1509,1697
Pf3D7_02_v3	740745	742616	PF3D7_0218100;G404.16;NA;NA	166	+	741013	741937	255,0,0	2	1473,276	0,1595
Pf3D7_02_v3	740883	742775	PF3D7_0218100;G404.17;NA;NA	944	+	741013	742459	0,0,255	4	948,65,66,435	0,1070,1269,1457
Pf3D7_02_v3	740942	742497	PF3D7_0218100;G404.18;NA;NA	166	+	741013	741937	255,0,0	2	1076,345	0,1210
Pf3D7_02_v3	740942	742560	PF3D7_0218100;G404.19;NA;NA	166	+	741013	741937	255,0,0	1	1618	0
Pf3D7_02_v3	741015	743158	PF3D7_0218100;G404.21;NA;NA	166	+	741031	741937	255,0,0	1	2143	0
Pf3D7_02_v3	742841	746913	PF3D7_0218200;G406.1;NA;NA	277	-	743288	745712	0,0,255	1	4072	0
Pf3D7_02_v3	744171	746956	PF3D7_0218200;G406.2;NA;NA	722	-	744173	745712	255,0,0	1	2785	0
Pf3D7_02_v3	747084	749334	novelGene_PF3D7_0218300_AS;G407.6;NA;NA	166	+	747084	747084	255,0,0	5	374,65,194,116,257	0,691,1248,1593,1993
Pf3D7_02_v3	747278	749789	novelGene_PF3D7_0218400_AS;G407.11;NA;NA	166	+	747278	747278	255,0,0	5	180,65,194,116,712	0,497,1054,1399,1799
Pf3D7_02_v3	747302	749586	PF3D7_0218300;G408.5;NA;NA	166	-	747565	749365	0,0,255	4	514,52,438,545	0,677,1003,1739
Pf3D7_02_v3	749748	751772	PF3D7_0218400;G409.1;NA;NA	611	-	750048	751737	0,0,255	1	2024	0
Pf3D7_02_v3	750082	751788	PF3D7_0218400;G409.2;NA;NA	833	-	750084	751737	255,0,0	1	1706	0
Pf3D7_02_v3	752460	754956	PF3D7_0218500;G410.1;NA;NA	166	+	752965	753439	0,0,255	2	640,1688	0,808
Pf3D7_02_v3	752464	753849	PF3D7_0218500;G410.2;NA;NA	277	+	752965	753439	255,0,0	2	636,581	0,804
Pf3D7_02_v3	752524	753833	PF3D7_0218500;G410.4;NA;NA	388	+	752965	753439	255,0,0	3	262,167,565	0,409,744
Pf3D7_02_v3	752527	753902	PF3D7_0218500;G410.6;NA;NA	166	+	752527	752527	255,0,0	1	1375	0
Pf3D7_02_v3	755056	763428	PF3D7_0218600;G410.10;NA;NA	611	+	755417	762560	0,0,255	1	8372	0
Pf3D7_02_v3	758282	760042	PF3D7_0218600;G410.15;NA;NA	944	+	758426	760040	255,0,0	1	1760	0
Pf3D7_02_v3	760032	761982	PF3D7_0218600;G410.16;NA;NA	722	+	760163	761981	255,0,0	1	1950	0
Pf3D7_02_v3	760033	762557	PF3D7_0218600;G410.17;NA;NA	499	+	760163	762557	255,0,0	1	2524	0
Pf3D7_02_v3	762840	765517	PF3D7_0218700;G412.2;NA;NA	722	-	763490	765191	0,0,255	2	2082,343	0,2334
Pf3D7_02_v3	763507	765536	PF3D7_0218700;G412.5;NA;NA	499	-	763508	765191	255,0,0	2	1415,362	0,1667
Pf3D7_02_v3	763850	765540	PF3D7_0218700;G412.6;NA;NA	499	-	763850	765191	255,0,0	2	1072,366	0,1324
Pf3D7_02_v3	765947	768300	PF3D7_0218800;G414.1;NA;NA	277	-	765947	765947	255,0,0	2	1465,124	0,2229
Pf3D7_02_v3	766351	768453	PF3D7_0218800;G414.2;NA;NA	166	-	766351	766351	255,0,0	2	1061,277	0,1825
Pf3D7_02_v3	766389	767015	PF3D7_0218800;G414.3;NA;NA	166	-	766389	766389	0,0,255	1	626	0
Pf3D7_02_v3	766969	768331	PF3D7_0218800;G414.5;NA;NA	277	-	766969	766969	255,0,0	1	1362	0
Pf3D7_02_v3	769193	771126	PF3D7_0219100;G415.1;NA;NA	611	+	769760	771041	0,0,255	1	1933	0
Pf3D7_02_v3	770596	773097	PF3D7_0219200_PF3D7_0219100;G415.3;NA;NA	611	+	770645	771041	255,0,0	4	448,159,250,580	0,899,1473,1921
Pf3D7_02_v3	771927	773349	PF3D7_0219200;G415.4;NA;NA	611	+	771927	771927	0,0,255	2	392,832	0,590
Pf3D7_02_v3	772530	773160	PF3D7_0219200;G415.5;NA;NA	277	+	772530	772530	255,0,0	1	630	0
Pf3D7_02_v3	772848	774131	PF3D7_0219300;G417.2;NA;NA	388	-	773334	773754	255,0,0	1	1283	0
Pf3D7_02_v3	773170	774191	PF3D7_0219300;G417.4;NA;NA	388	-	773334	773754	0,0,255	1	1021	0
Pf3D7_02_v3	774446	776838	PF3D7_0219400;G418.3;NA;NA	722	+	774814	776036	0,0,255	3	470,157,849	0,1192,1543
Pf3D7_02_v3	774735	776832	PF3D7_0219400;G418.12;NA;NA	166	+	774735	774735	255,0,0	3	276,157,843	0,903,1254
Pf3D7_02_v3	775126	776356	PF3D7_0219400;G418.13;NA;NA	277	+	775126	775126	255,0,0	3	324,157,367	0,512,863
Pf3D7_02_v3	775678	776522	PF3D7_0219400;G418.14;NA;NA	277	+	775678	775678	255,0,0	2	117,533	0,311
Pf3D7_02_v3	776417	778478	PF3D7_0219500;G419.3;NA;NA	722	-	776827	778065	0,0,255	2	952,888	0,1173
Pf3D7_02_v3	776471	778471	PF3D7_0219500;G419.4;NA;NA	611	-	777579	778065	255,0,0	1	2000	0
Pf3D7_02_v3	777127	778471	PF3D7_0219500;G419.5;NA;NA	277	-	777127	778065	255,0,0	2	242,881	0,463
Pf3D7_02_v3	778815	782444	PF3D7_0219600;G419.9;NA;NA	833	-	779417	782132	0,0,255	1	3629	0
Pf3D7_02_v3	778824	782426	novelGene_PF3D7_0219600_AS;G420.4;NA;NA	277	+	778824	778824	255,0,0	1	3602	0
Pf3D7_02_v3	779434	782540	PF3D7_0219600;G419.12;NA;NA	388	-	779435	782132	255,0,0	1	3106	0
Pf3D7_02_v3	781184	782540	PF3D7_0219600;G419.13;NA;NA	277	-	781184	782132	255,0,0	1	1356	0
Pf3D7_02_v3	783270	784917	PF3D7_0219700;G421.1;NA;NA	833	-	783722	784828	0,0,255	2	1199,230	0,1417
Pf3D7_02_v3	786297	790454	PF3D7_0219800;G423.1;NA;NA	611	-	786869	787940	0,0,255	2	1439,2607	0,1550
Pf3D7_02_v3	787372	790177	PF3D7_0219800;G423.4;NA;NA	166	-	787373	787940	255,0,0	4	364,689,55,939	0,475,1368,1866
Pf3D7_02_v3	789201	790111	PF3D7_0219800;G423.8;NA;NA	499	-	789201	789201	255,0,0	1	910	0
Pf3D7_02_v3	790389	792432	PF3D7_0219900;G424.1;NA;NA	277	+	791463	792381	0,0,255	2	1284,534	0,1509
Pf3D7_02_v3	790613	791423	PF3D7_0219900;G424.3;NA;NA	277	+	790613	790613	255,0,0	1	810	0
Pf3D7_02_v3	794969	795872	PF3D7_0220000;G426.1;NA;NA	388	+	794969	794969	255,0,0	1	903	0
Pf3D7_02_v3	794977	801981	PF3D7_0220000;G426.2;NA;NA	388	+	796751	801586	0,0,255	2	1972,4874	0,2130
Pf3D7_02_v3	795152	797831	PF3D7_0220000;G426.7;NA;NA	611	+	796751	797830	255,0,0	2	1797,724	0,1955
Pf3D7_02_v3	795915	800992	PF3D7_0220000;G426.19;NA;NA	945	+	796751	800992	255,0,0	2	1034,3885	0,1192
Pf3D7_02_v3	796841	801514	PF3D7_0220000;G426.28;NA;NA	277	+	796862	801514	255,0,0	2	108,4407	0,266
Pf3D7_02_v3	803383	807811	PF3D7_0220100;G429.1;NA;NA	277	+	804519	807741	0,0,255	2	1331,2869	0,1559
Pf3D7_02_v3	808407	809906	PF3D7_0220200;G431.1;NA;NA	499	-	809510	809756	255,0,0	1	1499	0
Pf3D7_02_v3	808768	809979	PF3D7_0220200;G431.5;NA;NA	499	-	809510	809756	255,0,0	1	1211	0
Pf3D7_02_v3	809072	812695	PF3D7_0220200;G431.7;NA;NA	611	-	809510	810298	0,0,255	2	912,2466	0,1157
Pf3D7_02_v3	809506	811433	PF3D7_0220200;G431.12;NA;NA	944	-	809506	809506	255,0,0	1	1927	0
Pf3D7_02_v3	811110	812731	PF3D7_0220200;G431.17;NA;NA	277	-	811110	811110	255,0,0	1	1621	0
Pf3D7_02_v3	811513	812731	PF3D7_0220200;G431.18;NA;NA	166	-	811513	811513	255,0,0	1	1218	0
Pf3D7_02_v3	812891	815853	PF3D7_0220300;G431.19;NA;NA	722	-	813826	814654	0,0,255	2	1499,1274	0,1688
Pf3D7_02_v3	812988	815784	PF3D7_0220300;G431.21;NA;NA	277	-	813826	814273	255,0,0	1	2796	0
Pf3D7_02_v3	813827	815601	PF3D7_0220300;G431.26;NA;NA	944	-	813829	814654	255,0,0	2	563,1022	0,752
Pf3D7_02_v3	814165	815836	PF3D7_0220300;G431.28;NA;NA	611	-	814165	814654	255,0,0	2	225,1257	0,414
Pf3D7_02_v3	814572	815697	PF3D7_0220300;G431.30;NA;NA	388	-	814572	814572	255,0,0	1	1125	0
Pf3D7_02_v3	816542	818863	novelGene_65;G434.3;NA;NA	277	+	816542	816542	255,0,0	1	2321	0
Pf3D7_02_v3	820428	822541	PF3D7_0220400;G435.4;NA;NA	166	+	820428	822541	0,0,255	3	39,558,1413	0,140,700
Pf3D7_02_v3	823292	825588	PF3D7_0220500;G437.1;NA;NA	388	-	823824	824864	0,0,255	2	1279,793	0,1503
Pf3D7_02_v3	823658	825647	PF3D7_0220500;G437.2;NA;NA	611	-	823824	824864	255,0,0	2	913,852	0,1137
Pf3D7_02_v3	830122	833035	PF3D7_0220600;G440.2;NA;NA	388	+	831173	832005	0,0,255	2	1162,1612	0,1301
Pf3D7_02_v3	831415	832628	novelGene_PF3D7_0220600_AS;G441.2;NA;NA	166	-	831415	831415	255,0,0	1	1213	0
Pf3D7_02_v3	833055	834963	PF3D7_0220700;G440.7;NA;NA	499	+	833804	834688	0,0,255	2	941,842	0,1066
Pf3D7_02_v3	833094	834504	PF3D7_0220700;G440.8;NA;NA	277	+	833804	834502	255,0,0	2	902,383	0,1027
Pf3D7_02_v3	838580	844585	PF3D7_0220800;G444.4;NA;NA	722	+	841011	844116	255,0,0	8	1184,570,54,340,186,159,767,1939	0,1343,2025,2176,2621,2919,3165,4066
Pf3D7_02_v3	838593	844668	PF3D7_0220800;G444.7;NA;NA	833	+	838842	844116	0,0,255	9	1171,570,54,63,132,186,159,767,2022	0,1330,2012,2163,2371,2608,2906,3152,4053
Pf3D7_02_v3	838647	844669	PF3D7_0220800;G444.9;NA;NA	722	+	841528	844116	255,0,0	10	1117,570,54,63,132,74,17,159,767,2023	0,1276,1958,2109,2317,2554,2723,2852,3098,3999
Pf3D7_02_v3	838776	843939	PF3D7_0220800;G444.14;NA;NA	277	+	838842	843939	255,0,0	9	988,570,54,63,132,186,159,767,1293	0,1147,1829,1980,2188,2425,2723,2969,3870
Pf3D7_02_v3	839209	841117	PF3D7_0220800;G444.19;NA;NA	166	+	839412	840842	255,0,0	4	555,570,54,361	0,714,1396,1547
Pf3D7_02_v3	839495	844669	PF3D7_0220800;G444.20;NA;NA	722	+	841528	844116	255,0,0	10	269,570,54,63,132,57,17,159,767,2023	0,428,1110,1261,1469,1706,1875,2004,2250,3151
Pf3D7_02_v3	840121	844669	PF3D7_0220800;G444.24;NA;NA	611	+	841528	844116	255,0,0	8	372,54,340,57,17,159,767,2023	0,484,635,1080,1249,1378,1624,2525
Pf3D7_02_v3	840479	844669	PF3D7_0220800;G444.25;NA;NA	611	+	841759	844116	255,0,0	6	180,63,132,186,1013,2023	0,277,485,722,1020,2167
Pf3D7_02_v3	842875	844669	PF3D7_0220800;G444.28;NA;NA	388	+	842910	844116	255,0,0	1	1794	0
Pf3D7_02_v3	845599	846375	PF3D7_0220900;G445.1;NA;NA	166	-	845839	846375	0,0,255	3	419,112,78	0,420,698
Pf3D7_02_v3	848091	849119	PF3D7_0221000;G446.2;NA;NA	166	+	848091	849119	0,0,255	2	66,843	0,185
Pf3D7_02_v3	851051	851962	PF3D7_0221100;G447.3;NA;NA	166	+	851051	851588	0,0,255	3	113,354,316	0,239,595
Pf3D7_02_v3	853606	856315	PF3D7_0221200;G449.3;NA;NA	944	+	854965	855738	0,0,255	2	1428,1129	0,1580
Pf3D7_02_v3	854403	856311	PF3D7_0221200;G449.4;NA;NA	277	+	855285	855738	255,0,0	2	631,1081	0,827
Pf3D7_02_v3	854404	856259	PF3D7_0221200;G449.5;NA;NA	499	+	855285	855738	255,0,0	1	1855	0
Pf3D7_02_v3	854456	856311	PF3D7_0221200;G449.6;NA;NA	166	+	855285	855738	255,0,0	2	578,1057	0,798
Pf3D7_02_v3	854497	856680	PF3D7_0221200;G449.7;NA;NA	166	+	854965	855738	255,0,0	2	537,1494	0,689
Pf3D7_02_v3	857566	858675	PF3D7_0221300;G450.1;NA;NA	166	-	857566	857566	0,0,255	4	216,304,338,246	0,218,523,863
Pf3D7_02_v3	860465	861504	PF3D7_0221400;G451.4;NA;NA	166	+	860465	861504	0,0,255	2	69,855	0,184
Pf3D7_02_v3	862679	863968	PF3D7_0221500;G452.1;NA;NA	277	-	863078	863408	255,0,0	2	1009,195	0,1094
Pf3D7_02_v3	863078	863842	PF3D7_0221500;G452.4;NA;NA	166	-	863078	863628	0,0,255	3	309,300,69	0,310,695
Pf3D7_02_v3	865915	866538	PF3D7_0221600;G453.1;NA;NA	166	-	865915	866326	0,0,255	2	487,134	0,489
Pf3D7_02_v3	866842	867511	PF3D7_0221650;G454.1;NA;NA	166	+	867018	867511	0,0,255	4	25,187,193,258	0,27,216,411
Pf3D7_02_v3	868727	871714	PF3D7_0221700;G455.1;NA;NA	277	-	869507	870416	255,0,0	1	2987	0
Pf3D7_02_v3	868883	871778	PF3D7_0221700;G455.2;NA;NA	499	-	869507	871124	0,0,255	2	2067,693	0,2202
Pf3D7_02_v3	869686	871336	PF3D7_0221700;G455.5;NA;NA	166	-	869687	871124	255,0,0	2	1264,251	0,1399
Pf3D7_02_v3	869686	871470	PF3D7_0221700;G455.4;NA;NA	166	-	869687	871124	255,0,0	3	1264,231,52	0,1399,1732
Pf3D7_02_v3	871834	873795	PF3D7_0221800;G456.2;NA;NA	722	+	871834	871834	0,0,255	1	1961	0
Pf3D7_02_v3	873333	875816	PF3D7_0221800;G456.3;NA;NA	166	+	873333	873333	255,0,0	1	2483	0
Pf3D7_02_v3	873916	875178	PF3D7_0221900;G457.6;NA;NA	166	-	874544	874974	0,0,255	5	201,207,216,303,330	0,202,411,628,932
Pf3D7_02_v3	876156	878384	PF3D7_0222000;G458.1;NA;NA	166	+	876983	877832	255,0,0	1	2228	0
Pf3D7_02_v3	876983	877832	PF3D7_0222000;G458.3;NA;NA	166	+	876983	877832	0,0,255	1	849	0
Pf3D7_02_v3	878210	879540	PF3D7_0222100;G459.1;NA;NA	722	-	878467	879251	0,0,255	2	878,358	0,972
Pf3D7_02_v3	878238	879564	PF3D7_0222100;G459.3;NA;NA	388	-	878467	879028	255,0,0	1	1326	0
Pf3D7_02_v3	880954	882682	PF3D7_0222200;G460.2;NA;NA	277	-	881468	882267	255,0,0	2	1138,484	0,1244
Pf3D7_02_v3	881014	882629	PF3D7_0222200;G460.3;NA;NA	277	-	881468	881879	255,0,0	1	1615	0
Pf3D7_02_v3	881468	882267	PF3D7_0222200;G460.4;NA;NA	166	-	881468	882267	0,0,255	2	624,69	0,730
Pf3D7_02_v3	883451	884312	PF3D7_0222300;G461.1;NA;NA	166	+	883538	884312	0,0,255	1	861	0
Pf3D7_02_v3	886624	887802	PF3D7_0222400;G462.1;NA;NA	166	+	886926	887802	0,0,255	2	72,1008	0,170
Pf3D7_02_v3	889659	890745	PF3D7_0222500;G463.1;NA;NA	166	+	889659	890745	0,0,255	2	69,882	0,204
Pf3D7_02_v3	892855	894206	PF3D7_0222600;G464.2;NA;NA	166	+	892855	894206	0,0,255	2	54,1053	0,298
Pf3D7_02_v3	896225	897420	PF3D7_0222700;G465.1;NA;NA	166	+	896225	897420	0,0,255	2	69,978	0,217
Pf3D7_02_v3	899429	900445	PF3D7_0222800;G466.2;NA;NA	166	+	899429	900445	0,0,255	2	69,846	0,170
Pf3D7_02_v3	901493	902853	PF3D7_0222900;G467.1;NA;NA	166	+	902499	902853	0,0,255	3	381,327,648	0,383,712
Pf3D7_02_v3	904286	906229	PF3D7_0223100;G468.1;NA;NA	277	+	904944	905775	255,0,0	1	1943	0
Pf3D7_02_v3	904550	905775	PF3D7_0223100;G468.3;NA;NA	499	+	904550	905775	0,0,255	2	54,939	0,286
Pf3D7_02_v3	907677	908861	PF3D7_0223200;G469.1;NA;NA	166	+	907677	908861	0,0,255	2	69,969	0,215
Pf3D7_02_v3	909349	911054	PF3D7_0223300;G470.1;NA;NA	166	+	909349	911054	0,0,255	2	72,1224	0,481
Pf3D7_02_v3	913243	914457	PF3D7_0223400;G472.3;NA;NA	277	+	913243	914457	0,0,255	2	54,930	0,284
Pf3D7_02_v3	916351	923648	PF3D7_0223500;G474.2;NA;NA	166	-	916351	923648	0,0,255	2	1230,5304	0,1993
Pf3D7_03_v3	36964	44482	PF3D7_0300100;G479.3;NA;NA	166	+	36964	44482	0,0,255	2	5319,1311	0,6207
Pf3D7_03_v3	46114	47965	PF3D7_0300200;G481.3;NA;NA	388	-	46368	47579	255,0,0	2	1181,440	0,1411
Pf3D7_03_v3	46368	47579	PF3D7_0300200;G481.4;NA;NA	277	-	46368	47579	0,0,255	2	927,54	0,1157
Pf3D7_03_v3	49771	51152	PF3D7_0300300;G483.1;NA;NA	166	-	49771	50224	0,0,255	3	639,484,254	0,641,1127
Pf3D7_03_v3	52279	53273	PF3D7_0300400;G484.2;NA;NA	166	-	52279	53273	0,0,255	2	822,69	0,925
Pf3D7_03_v3	55389	56584	PF3D7_0300500;G485.1;NA;NA	166	-	55389	56584	0,0,255	2	1011,69	0,1126
Pf3D7_03_v3	58306	58519	PF3D7_0300600;G486.1;NA;NA	166	-	58306	58306	0,0,255	1	213	0
Pf3D7_03_v3	61444	62714	PF3D7_0300700;G487.1;NA;NA	166	+	61444	62714	0,0,255	2	54,1053	0,217
Pf3D7_03_v3	64571	65783	PF3D7_0300800;G488.3;NA;NA	166	+	64571	65783	0,0,255	2	54,912	0,300
Pf3D7_03_v3	67869	68761	PF3D7_0300900;G489.5;NA;NA	166	+	67927	68682	0,0,255	2	127,661	0,231
Pf3D7_03_v3	69459	71919	PF3D7_0301000;G490.1;NA;NA	166	-	69459	71919	0,0,255	1	2460	0
Pf3D7_03_v3	76493	77474	PF3D7_0301100;G491.2;NA;NA	166	+	76493	77474	0,0,255	2	69,702	0,279
Pf3D7_03_v3	78153	81283	PF3D7_0301200;G493.1;NA;NA	166	-	78194	80393	0,0,255	3	122,1554,1088	0,349,2042
Pf3D7_03_v3	78775	81312	PF3D7_0301200;G493.2;NA;NA	277	-	78775	80393	255,0,0	2	1281,1117	0,1420
Pf3D7_03_v3	81632	84208	PF3D7_0301300;G493.4;NA;NA	388	-	82010	82793	255,0,0	1	2576	0
Pf3D7_03_v3	81656	84314	PF3D7_0301300;G493.5;NA;NA	388	-	82010	83503	255,0,0	3	1572,219,316	0,1763,2342
Pf3D7_03_v3	81938	84290	PF3D7_0301300;G493.6;NA;NA	722	-	82010	83503	0,0,255	2	1290,871	0,1481
Pf3D7_03_v3	84449	86614	PF3D7_0301400;G493.7;NA;NA	499	-	85304	86131	255,0,0	2	1497,573	0,1592
Pf3D7_03_v3	85288	86678	PF3D7_0301400;G493.8;NA;NA	166	-	85304	86131	0,0,255	2	658,637	0,753
Pf3D7_03_v3	87479	90921	PF3D7_0301500;G493.10;NA;NA	722	-	88249	89231	0,0,255	2	1490,1825	0,1617
Pf3D7_03_v3	87526	90555	PF3D7_0301500;G493.12;NA;NA	388	-	88249	88735	255,0,0	3	1443,109,378	0,1570,2651
Pf3D7_03_v3	87534	90454	PF3D7_0301500;G493.13;NA;NA	388	-	88249	88735	255,0,0	2	1435,1249	0,1671
Pf3D7_03_v3	87902	90555	PF3D7_0301500;G493.15;NA;NA	499	-	88249	89231	255,0,0	2	1067,1459	0,1194
Pf3D7_03_v3	87927	90452	PF3D7_0301500;G493.17;NA;NA	166	-	88249	88735	255,0,0	3	1042,109,275	0,1169,2250
Pf3D7_03_v3	91000	94089	PF3D7_0301600;G493.21;NA;NA	945	-	91114	93463	0,0,255	2	2112,827	0,2262
Pf3D7_03_v3	91107	93087	PF3D7_0301600;G493.23;NA;NA	833	-	91114	92971	255,0,0	1	1980	0
Pf3D7_03_v3	92377	93930	PF3D7_0301600;G493.26;NA;NA	277	-	92377	93463	255,0,0	2	735,668	0,885
Pf3D7_03_v3	92688	94120	PF3D7_0301600;G493.28;NA;NA	277	-	92689	93463	255,0,0	2	424,858	0,574
Pf3D7_03_v3	95215	99115	PF3D7_0301700;G496.1;NA;NA	833	-	96567	97907	0,0,255	2	2123,1391	0,2509
Pf3D7_03_v3	95465	97324	PF3D7_0301700;G496.2;NA;NA	722	-	96567	97251	255,0,0	1	1859	0
Pf3D7_03_v3	95947	97313	PF3D7_0301700;G496.5;NA;NA	388	-	96567	97251	255,0,0	1	1366	0
Pf3D7_03_v3	96438	98659	PF3D7_0301700;G496.8;NA;NA	388	-	96567	97251	255,0,0	1	2221	0
Pf3D7_03_v3	97309	98685	PF3D7_0301700;G496.9;NA;NA	277	-	97309	97309	255,0,0	2	29,961	0,415
Pf3D7_03_v3	98511	99900	PF3D7_0301700;G496.11;NA;NA	166	-	98511	98511	255,0,0	1	1389	0
Pf3D7_03_v3	102636	104544	PF3D7_0301800;G498.2;NA;NA	388	+	102636	102636	255,0,0	1	1908	0
Pf3D7_03_v3	103117	105748	PF3D7_0301800;G498.3;NA;NA	499	+	104324	105281	0,0,255	2	1407,1041	0,1590
Pf3D7_03_v3	105432	107500	PF3D7_0301900;G499.1;NA;NA	944	-	105912	107109	0,0,255	1	2068	0
Pf3D7_03_v3	107613	110273	PF3D7_0302000;G500.1;NA;NA	388	-	108146	109880	255,0,0	1	2660	0
Pf3D7_03_v3	107621	110309	PF3D7_0302000;G500.2;NA;NA	944	-	107960	109880	0,0,255	2	417,2154	0,534
Pf3D7_03_v3	109432	110325	PF3D7_0302000;G500.3;NA;NA	277	-	109433	109880	255,0,0	1	893	0
Pf3D7_03_v3	110445	111936	novelGene_84;G498.9;NA;NA	277	+	110445	110445	255,0,0	1	1491	0
Pf3D7_03_v3	112157	118863	PF3D7_0302100;G502.2;NA;NA	833	+	114069	118086	0,0,255	1	6706	0
Pf3D7_03_v3	114841	116838	PF3D7_0302100;G502.8;NA;NA	166	+	114843	116838	255,0,0	1	1997	0
Pf3D7_03_v3	119097	124924	PF3D7_0302200;G504.1;NA;NA	388	+	119457	124735	0,0,255	9	1222,576,54,63,111,186,159,767,1662	0,1313,2000,2163,2364,2604,2888,3192,4165
Pf3D7_03_v3	125686	130112	PF3D7_0302300;G505.4;NA;NA	166	-	128810	130112	0,0,255	18	109,142,101,173,188,475,234,144,207,318,36,114,284,1002,87,330,159,70	0,111,255,357,531,720,1426,1662,1807,2015,2334,2371,2487,2772,3776,3864,4195,4356
Pf3D7_03_v3	130923	132811	novelGene_PF3D7_0302400_AS;G507.2;NA;NA	388	+	130923	130923	255,0,0	1	1888	0
Pf3D7_03_v3	132331	133502	PF3D7_0302400;G505.14;NA;NA	388	-	132331	132331	0,0,255	1	1171	0
Pf3D7_03_v3	134258	141096	PF3D7_0302500;G507.8;NA;NA	833	+	135417	137186	255,0,0	6	2015,576,188,111,425,2891	0,2111,2803,3135,3375,3947
Pf3D7_03_v3	134485	141185	PF3D7_0302500;G507.9;NA;NA	945	+	135417	140660	0,0,255	9	1788,576,54,63,111,186,159,767,2007	0,1884,2576,2701,2908,3148,3414,3720,4693
Pf3D7_03_v3	135159	141096	PF3D7_0302500;G507.38;NA;NA	945	+	135417	140660	255,0,0	9	1099,576,54,63,111,186,159,767,1918	0,1210,1902,2027,2234,2474,2740,3046,4019
Pf3D7_03_v3	135168	141096	PF3D7_0302500;G507.39;NA;NA	945	+	137656	140660	255,0,0	8	1105,576,54,63,426,159,767,1918	0,1201,1893,2018,2225,2731,3037,4010
Pf3D7_03_v3	135173	141096	PF3D7_0302500;G507.41;NA;NA	833	+	135417	137866	255,0,0	7	1100,576,54,63,111,425,2891	0,1196,1888,2013,2220,2460,3032
Pf3D7_03_v3	135197	139227	PF3D7_0302500;G507.44;NA;NA	388	+	136476	139226	255,0,0	8	1748,54,63,111,186,159,767,49	0,1864,1989,2196,2436,2702,3008,3981
Pf3D7_03_v3	135239	141096	PF3D7_0302500;G507.48;NA;NA	944	+	138219	140660	255,0,0	6	1034,576,17,159,767,1918	0,1130,2563,2660,2966,3939
Pf3D7_03_v3	135239	141096	PF3D7_0302500;G507.49;NA;NA	833	+	139199	140660	255,0,0	5	1034,746,63,111,3463	0,1130,1947,2154,2394
Pf3D7_03_v3	136591	141096	PF3D7_0302500;G507.63;NA;NA	945	+	137656	140660	255,0,0	6	354,188,426,159,767,1918	0,470,802,1308,1614,2587
Pf3D7_03_v3	137059	141096	PF3D7_0302500;G507.68;NA;NA	944	+	138219	140660	255,0,0	5	190,111,186,1073,1918	0,334,574,840,2119
Pf3D7_03_v3	137104	141096	PF3D7_0302500;G507.70;NA;NA	944	+	137928	140660	255,0,0	5	145,111,425,767,1918	0,289,529,1101,2074
Pf3D7_03_v3	137161	141085	novelGene_PF3D7_0302500_AS;G508.4;NA;NA	166	-	137161	137161	255,0,0	3	837,681,1915	0,1099,2009
Pf3D7_03_v3	137602	141096	PF3D7_0302500;G507.72;NA;NA	833	+	139199	140660	255,0,0	3	217,159,2891	0,297,603
Pf3D7_03_v3	138966	141091	novelGene_PF3D7_0302500_AS;G508.19;NA;NA	611	-	138966	138966	255,0,0	1	2125	0
Pf3D7_03_v3	141322	143344	PF3D7_0302600;G509.1;NA;NA	722	+	141555	143343	255,0,0	1	2022	0
Pf3D7_03_v3	141322	143927	PF3D7_0302600;G509.2;NA;NA	833	+	141555	143925	255,0,0	1	2605	0
Pf3D7_03_v3	141322	144327	PF3D7_0302600;G509.3;NA;NA	499	+	141555	144327	255,0,0	1	3005	0
Pf3D7_03_v3	141334	146155	PF3D7_0302600;G509.4;NA;NA	722	+	141555	145653	0,0,255	1	4821	0
Pf3D7_03_v3	141419	142395	PF3D7_0302600;G509.5;NA;NA	388	+	141555	142395	255,0,0	1	976	0
Pf3D7_03_v3	141432	145011	PF3D7_0302600;G509.6;NA;NA	277	+	141555	145011	255,0,0	1	3579	0
Pf3D7_03_v3	146044	147314	PF3D7_0302700;G510.2;NA;NA	277	-	146044	146044	255,0,0	1	1270	0
Pf3D7_03_v3	146051	147270	PF3D7_0302700;G510.3;NA;NA	388	-	146371	147056	0,0,255	3	608,102,283	0,718,936
Pf3D7_03_v3	146068	147331	PF3D7_0302700;G510.5;NA;NA	166	-	146068	146068	255,0,0	2	591,562	0,701
Pf3D7_03_v3	147723	150348	PF3D7_0302800;G511.1;NA;NA	611	-	148045	149389	0,0,255	1	2625	0
Pf3D7_03_v3	147726	150858	PF3D7_0302800;G511.2;NA;NA	722	-	148045	149389	255,0,0	1	3132	0
Pf3D7_03_v3	151527	155341	PF3D7_0302900;G514.1;NA;NA	277	-	152167	155291	255,0,0	3	718,93,2789	0,834,1025
Pf3D7_03_v3	151934	158150	PF3D7_0302900;G514.4;NA;NA	945	-	152167	156146	0,0,255	3	311,93,5598	0,427,618
Pf3D7_03_v3	153388	157245	PF3D7_0302900;G514.17;NA;NA	944	-	153389	156146	255,0,0	1	3857	0
Pf3D7_03_v3	155095	156741	PF3D7_0302900;G514.19;NA;NA	166	-	155096	156146	255,0,0	1	1646	0
Pf3D7_03_v3	157942	159916	novelGene_PF3D7_0303000_AS_novelGene_PF3D7_0302900_AS;G515.1;NA;NA	166	+	157942	157942	255,0,0	1	1974	0
Pf3D7_03_v3	158036	159113	novelGene_PF3D7_0302900_AS;G515.2;NA;NA	388	+	158036	158036	255,0,0	1	1077	0
Pf3D7_03_v3	159314	161740	PF3D7_0303000;G516.2;NA;NA	833	-	159352	161704	0,0,255	1	2426	0
Pf3D7_03_v3	159722	162429	PF3D7_0303000;G516.3;NA;NA	277	-	159724	161704	255,0,0	1	2707	0
Pf3D7_03_v3	161747	168348	PF3D7_0303100;G516.4;NA;NA	166	-	162777	167103	0,0,255	1	6601	0
Pf3D7_03_v3	164002	167843	PF3D7_0303100;G516.8;NA;NA	388	-	164004	167103	255,0,0	1	3841	0
Pf3D7_03_v3	165229	167843	PF3D7_0303100;G516.12;NA;NA	499	-	165231	167103	255,0,0	1	2614	0
Pf3D7_03_v3	168630	170739	PF3D7_0303200;G517.2;NA;NA	944	+	169570	170737	255,0,0	2	942,951	0,1158
Pf3D7_03_v3	168678	174837	PF3D7_0303200;G517.3;NA;NA	611	+	169570	174300	0,0,255	5	894,3229,101,79,615	0,1110,4452,4738,5544
Pf3D7_03_v3	169098	170849	PF3D7_0303200;G517.6;NA;NA	166	+	169596	170848	255,0,0	2	500,1061	0,690
Pf3D7_03_v3	169145	170849	PF3D7_0303200;G517.8;NA;NA	277	+	170026	170848	255,0,0	1	1704	0
Pf3D7_03_v3	169145	172815	PF3D7_0303200;G517.7;NA;NA	277	+	169570	172813	255,0,0	2	427,3027	0,643
Pf3D7_03_v3	169310	172312	PF3D7_0303200;G517.9;NA;NA	499	+	169570	172312	255,0,0	2	262,2524	0,478
Pf3D7_03_v3	174381	176798	PF3D7_0303300;G518.3;NA;NA	722	-	175021	175799	0,0,255	2	1101,1000	0,1417
Pf3D7_03_v3	175773	176995	PF3D7_0303300;G518.6;NA;NA	166	-	175773	175773	255,0,0	1	1222	0
Pf3D7_03_v3	177400	179406	PF3D7_0303400;G519.1;NA;NA	388	+	178419	179406	255,0,0	1	2006	0
Pf3D7_03_v3	177445	181753	PF3D7_0303400;G519.2;NA;NA	944	+	178419	181127	0,0,255	8	2282,74,41,116,128,81,64,665	0,2373,2589,2770,2990,3252,3452,3643
Pf3D7_03_v3	177809	181635	PF3D7_0303400;G519.5;NA;NA	277	+	178419	180782	255,0,0	7	1918,74,41,116,128,264,547	0,2009,2225,2406,2626,2888,3279
Pf3D7_03_v3	177813	181211	PF3D7_0303400;G519.6;NA;NA	166	+	178419	179896	255,0,0	7	1914,257,116,128,81,64,123	0,2005,2402,2622,2884,3084,3275
Pf3D7_03_v3	177821	181635	PF3D7_0303400;G519.7;NA;NA	388	+	178419	180349	255,0,0	7	1906,74,41,348,81,64,547	0,1997,2213,2394,2876,3076,3267
Pf3D7_03_v3	177891	181655	PF3D7_0303400;G519.8;NA;NA	499	+	178419	179896	255,0,0	7	1836,257,116,128,81,64,567	0,1927,2324,2544,2806,3006,3197
Pf3D7_03_v3	177902	181635	PF3D7_0303400;G519.9;NA;NA	499	+	178419	181127	255,0,0	9	130,1648,74,41,116,128,81,64,547	0,177,1916,2132,2313,2533,2795,2995,3186
Pf3D7_03_v3	177949	181635	PF3D7_0303400;G519.12;NA;NA	166	+	178419	179896	255,0,0	6	1778,513,128,81,64,547	0,1869,2486,2748,2948,3139
Pf3D7_03_v3	177992	181635	PF3D7_0303400;G519.13;NA;NA	166	+	178419	179896	255,0,0	7	1735,257,130,128,81,64,547	0,1826,2223,2443,2705,2905,3096
Pf3D7_03_v3	178000	181635	PF3D7_0303400;G519.15;NA;NA	166	+	178419	179896	255,0,0	5	1727,513,128,264,547	0,1818,2435,2697,3088
Pf3D7_03_v3	178002	181635	PF3D7_0303400;G519.16;NA;NA	277	+	178419	180567	255,0,0	7	1725,74,41,116,343,64,547	0,1816,2032,2213,2433,2895,3086
Pf3D7_03_v3	178008	181635	PF3D7_0303400;G519.17;NA;NA	499	+	178419	179896	255,0,0	6	1719,257,348,81,64,547	0,1810,2207,2689,2889,3080
Pf3D7_03_v3	178582	181635	PF3D7_0303400;G519.18;NA;NA	277	+	178770	179874	255,0,0	6	1493,116,128,81,64,547	0,1633,1853,2115,2315,2506
Pf3D7_03_v3	179426	183174	PF3D7_0303400_PF3D7_0303500;G519.20;NA;NA	166	+	179457	179896	255,0,0	7	301,257,116,128,81,64,890	0,392,789,1009,1271,1471,2858
Pf3D7_03_v3	179624	181797	novelGene_PF3D7_0303400_AS;G520.5;NA;NA	166	-	179624	179624	255,0,0	1	2173	0
Pf3D7_03_v3	180006	181635	PF3D7_0303400;G519.22;NA;NA	166	+	180241	180782	255,0,0	5	69,116,128,264,547	0,209,429,691,1082
Pf3D7_03_v3	181989	183556	PF3D7_0303500;G519.23;NA;NA	277	+	182730	183555	255,0,0	1	1567	0
Pf3D7_03_v3	182036	183164	PF3D7_0303500;G519.24;NA;NA	166	+	182730	183162	255,0,0	1	1128	0
Pf3D7_03_v3	182266	189424	PF3D7_0303500;G519.25;NA;NA	277	+	182730	189411	0,0,255	1	7158	0
Pf3D7_03_v3	182286	184135	PF3D7_0303500;G519.26;NA;NA	277	+	182730	184134	255,0,0	1	1849	0
Pf3D7_03_v3	182297	184784	PF3D7_0303500;G519.27;NA;NA	499	+	182730	184782	255,0,0	1	2487	0
Pf3D7_03_v3	183863	187384	PF3D7_0303500;G519.29;NA;NA	833	+	183924	187383	255,0,0	1	3521	0
Pf3D7_03_v3	184029	186714	PF3D7_0303500;G519.30;NA;NA	166	+	184059	186714	255,0,0	1	2685	0
Pf3D7_03_v3	189681	190816	PF3D7_0303600;G522.1;NA;NA	499	+	190179	190719	0,0,255	1	1135	0
Pf3D7_03_v3	190922	193025	PF3D7_0303700;G521.2;NA;NA	388	-	191244	192402	255,0,0	2	1637,238	0,1865
Pf3D7_03_v3	190922	193059	PF3D7_0303700;G521.3;NA;NA	388	-	191244	192402	255,0,0	2	1657,272	0,1865
Pf3D7_03_v3	191167	193072	PF3D7_0303700;G521.5;NA;NA	611	-	191244	192591	0,0,255	1	1905	0
Pf3D7_03_v3	193372	195635	PF3D7_0303800;G523.3;NA;NA	611	+	194429	195635	255,0,0	1	2263	0
Pf3D7_03_v3	193498	196492	PF3D7_0303800;G523.5;NA;NA	944	+	194429	196211	0,0,255	1	2994	0
Pf3D7_03_v3	193502	196445	PF3D7_0303800;G523.6;NA;NA	388	+	194501	196211	255,0,0	2	492,1964	0,979
Pf3D7_03_v3	196370	197978	PF3D7_0303900;G521.14;NA;NA	277	-	196370	196370	255,0,0	1	1608	0
Pf3D7_03_v3	196569	197601	PF3D7_0303900;G521.15;NA;NA	166	-	196569	197438	0,0,255	3	146,360,251	0,256,781
Pf3D7_03_v3	198541	201584	PF3D7_0304000;G521.16;NA;NA	166	-	198541	201584	0,0,255	5	1184,839,215,150,198	0,1283,2238,2561,2845
Pf3D7_03_v3	203235	205129	PF3D7_0304100;G524.1;NA;NA	388	+	204541	205129	255,0,0	1	1894	0
Pf3D7_03_v3	203250	206328	PF3D7_0304100;G524.2;NA;NA	277	+	204541	206119	0,0,255	1	3078	0
Pf3D7_03_v3	203279	205473	PF3D7_0304100;G524.3;NA;NA	166	+	204541	205471	255,0,0	1	2194	0
Pf3D7_03_v3	206610	208959	PF3D7_0304200;G525.1;NA;NA	611	-	207341	208919	0,0,255	1	2349	0
Pf3D7_03_v3	207340	209449	PF3D7_0304200;G525.11;NA;NA	833	-	207341	208919	255,0,0	1	2109	0
Pf3D7_03_v3	211899	213635	PF3D7_0304300;G529.2;NA;NA	277	+	212282	213635	255,0,0	1	1736	0
Pf3D7_03_v3	211969	217021	PF3D7_0304300;G529.3;NA;NA	388	+	212282	216572	0,0,255	1	5052	0
Pf3D7_03_v3	217058	218992	PF3D7_0304400;G529.9;NA;NA	945	+	217940	218489	0,0,255	2	1095,605	0,1329
Pf3D7_03_v3	218779	220345	PF3D7_0304500;G531.5;NA;NA	722	-	219116	219872	0,0,255	3	541,99,686	0,651,880
Pf3D7_03_v3	218790	220270	PF3D7_0304500;G531.6;NA;NA	166	-	219406	219872	255,0,0	2	739,611	0,869
Pf3D7_03_v3	218790	220321	PF3D7_0304500;G531.7;NA;NA	277	-	218790	218790	255,0,0	1	1531	0
Pf3D7_03_v3	218820	220321	PF3D7_0304500;G531.8;NA;NA	611	-	219116	219872	255,0,0	4	500,99,304,288	0,610,839,1213
Pf3D7_03_v3	220440	222725	novelGene_PF3D7_0304600_AS;G532.2;NA;NA	388	+	220440	220440	255,0,0	1	2285	0
Pf3D7_03_v3	221111	223145	PF3D7_0304600;G533.2;NA;NA	722	-	221322	222513	0,0,255	1	2034	0
Pf3D7_03_v3	221128	223658	PF3D7_0304600;G533.3;NA;NA	499	-	221322	222513	255,0,0	2	1873,584	0,1946
Pf3D7_03_v3	224159	225793	PF3D7_0304700;G533.7;NA;NA	166	-	224159	225793	0,0,255	3	1301,57,61	0,1428,1573
Pf3D7_03_v3	226879	228132	PF3D7_0304800;G534.1;NA;NA	277	+	227056	228130	255,0,0	1	1253	0
Pf3D7_03_v3	226914	231648	PF3D7_0304800;G534.2;NA;NA	499	+	227056	231397	0,0,255	1	4734	0
Pf3D7_03_v3	226951	228461	PF3D7_0304800;G534.3;NA;NA	499	+	227056	228460	255,0,0	1	1510	0
Pf3D7_03_v3	227535	230696	PF3D7_0304800;G534.5;NA;NA	388	+	228199	230695	255,0,0	1	3161	0
Pf3D7_03_v3	231446	232745	PF3D7_0304900;G536.2;NA;NA	499	-	231792	232305	0,0,255	1	1299	0
Pf3D7_03_v3	231468	233369	PF3D7_0304900;G536.3;NA;NA	611	-	231792	232305	255,0,0	1	1901	0
Pf3D7_03_v3	233620	235461	PF3D7_0305000;G537.1;NA;NA	722	-	234057	235334	0,0,255	2	572,1165	0,676
Pf3D7_03_v3	233624	235475	PF3D7_0305000;G537.2;NA;NA	499	-	234284	235334	255,0,0	1	1851	0
Pf3D7_03_v3	233653	235439	novelGene_PF3D7_0305000_AS;G538.2;NA;NA	277	+	233653	233653	255,0,0	1	1786	0
Pf3D7_03_v3	234037	235478	PF3D7_0305000;G537.3;NA;NA	611	-	234057	235334	255,0,0	2	155,1182	0,259
Pf3D7_03_v3	234059	235507	PF3D7_0305000;G537.5;NA;NA	388	-	234284	235334	255,0,0	1	1448	0
Pf3D7_03_v3	236333	248270	PF3D7_0305100;G537.7;NA;NA	166	-	236333	248270	0,0,255	1	11937	0
Pf3D7_03_v3	236649	240256	PF3D7_0305100;G537.8;NA;NA	499	-	236651	240191	255,0,0	1	3607	0
Pf3D7_03_v3	236975	240256	PF3D7_0305100;G537.9;NA;NA	499	-	236975	240191	255,0,0	1	3281	0
Pf3D7_03_v3	238162	241223	PF3D7_0305100;G537.10;NA;NA	166	-	238163	241187	255,0,0	1	3061	0
Pf3D7_03_v3	241222	243418	PF3D7_0305100;G537.16;NA;NA	499	-	241223	243410	255,0,0	1	2196	0
Pf3D7_03_v3	242996	245332	PF3D7_0305100;G537.18;NA;NA	277	-	242996	245294	255,0,0	1	2336	0
Pf3D7_03_v3	243330	247442	PF3D7_0305100;G537.19;NA;NA	277	-	243332	247103	255,0,0	1	4112	0
Pf3D7_03_v3	244285	247837	PF3D7_0305100;G537.20;NA;NA	388	-	244286	247823	255,0,0	1	3552	0
Pf3D7_03_v3	245752	247781	PF3D7_0305100;G537.23;NA;NA	833	-	245753	247781	255,0,0	1	2029	0
Pf3D7_03_v3	246482	247779	PF3D7_0305100;G537.25;NA;NA	166	-	246482	247103	255,0,0	1	1297	0
Pf3D7_03_v3	248022	249532	novelGene_PF3D7_0305100_AS;G539.4;NA;NA	166	+	248022	248022	255,0,0	2	428,701	0,809
Pf3D7_03_v3	250133	251698	PF3D7_0305200;G541.1;NA;NA	166	+	251241	251697	255,0,0	1	1565	0
Pf3D7_03_v3	250146	253520	PF3D7_0305200;G541.2;NA;NA	722	+	251241	253518	255,0,0	1	3374	0
Pf3D7_03_v3	250162	255153	PF3D7_0305200;G541.3;NA;NA	722	+	251241	254661	0,0,255	1	4991	0
Pf3D7_03_v3	250190	253021	PF3D7_0305200;G541.5;NA;NA	833	+	251241	253020	255,0,0	1	2831	0
Pf3D7_03_v3	255186	259495	PF3D7_0305300;G542.2;NA;NA	611	-	255275	258413	0,0,255	3	327,144,3568	0,476,741
Pf3D7_03_v3	255926	257641	PF3D7_0305300;G542.4;NA;NA	499	-	255926	257612	255,0,0	1	1715	0
Pf3D7_03_v3	256406	258994	PF3D7_0305300;G542.7;NA;NA	611	-	256406	258413	255,0,0	1	2588	0
Pf3D7_03_v3	257518	259451	PF3D7_0305300;G542.11;NA;NA	833	-	257519	258413	255,0,0	1	1933	0
Pf3D7_03_v3	259243	259459	PF3D7_0305300;G542.13;NA;NA	277	-	259243	259243	255,0,0	1	216	0
Pf3D7_03_v3	259958	261372	PF3D7_0305400;G544.2;NA;NA	277	+	260331	261085	0,0,255	3	542,72,484	0,688,930
Pf3D7_03_v3	261399	274210	PF3D7_0305500;G545.2;NA;NA	611	-	261484	273286	0,0,255	1	12811	0
Pf3D7_03_v3	262361	265940	PF3D7_0305500;G545.8;NA;NA	499	-	262363	265882	255,0,0	1	3579	0
Pf3D7_03_v3	264430	270354	PF3D7_0305500;G545.10;NA;NA	166	-	264430	270301	255,0,0	1	5924	0
Pf3D7_03_v3	265433	269506	PF3D7_0305500;G545.13;NA;NA	166	-	265435	269503	255,0,0	1	4073	0
Pf3D7_03_v3	272171	273873	PF3D7_0305500;G545.23;NA;NA	166	-	272173	273286	255,0,0	1	1702	0
Pf3D7_03_v3	272514	273890	PF3D7_0305500;G545.24;NA;NA	499	-	272515	273286	255,0,0	1	1376	0
Pf3D7_03_v3	274617	277999	PF3D7_0305600;G545.27;NA;NA	166	-	275863	277717	0,0,255	1	3382	0
Pf3D7_03_v3	275006	277960	PF3D7_0305600;G545.28;NA;NA	277	-	275863	277717	255,0,0	2	528,2262	0,692
Pf3D7_03_v3	275524	277963	PF3D7_0305600;G545.29;NA;NA	945	-	275863	277717	255,0,0	1	2439	0
Pf3D7_03_v3	278547	280394	PF3D7_0305700;G548.2;NA;NA	166	-	278547	278547	255,0,0	2	558,1107	0,740
Pf3D7_03_v3	278770	280588	PF3D7_0305700;G548.3;NA;NA	944	-	278955	279828	0,0,255	3	335,270,769	0,517,1049
Pf3D7_03_v3	278891	280574	PF3D7_0305700;G548.4;NA;NA	499	-	278891	278891	255,0,0	2	214,1287	0,396
Pf3D7_03_v3	278891	280576	PF3D7_0305700;G548.5;NA;NA	277	-	278891	278891	255,0,0	1	1685	0
Pf3D7_03_v3	281915	285260	PF3D7_0305800;G551.1;NA;NA	166	+	281915	285260	0,0,255	1	3345	0
Pf3D7_03_v3	285290	286154	PF3D7_0305900;G552.1;NA;NA	166	-	285578	286112	0,0,255	1	864	0
Pf3D7_03_v3	286240	287345	PF3D7_0306000;G552.3;NA;NA	499	-	286905	287319	0,0,255	1	1105	0
Pf3D7_03_v3	287945	291323	PF3D7_0306100;G553.1;NA;NA	499	-	288636	290747	0,0,255	2	778,2376	0,1002
Pf3D7_03_v3	288078	290161	PF3D7_0306100;G553.3;NA;NA	166	-	288836	290105	255,0,0	1	2083	0
Pf3D7_03_v3	289580	291374	PF3D7_0306100;G553.4;NA;NA	277	-	289580	290747	255,0,0	1	1794	0
Pf3D7_03_v3	291923	295013	PF3D7_0306200;G554.1;NA;NA	944	+	292942	294548	0,0,255	5	1057,118,147,154,1058	0,1166,1398,1673,2032
Pf3D7_03_v3	292331	294840	PF3D7_0306200;G554.2;NA;NA	277	+	292331	292331	255,0,0	5	416,118,147,154,885	0,758,990,1265,1624
Pf3D7_03_v3	292383	294840	PF3D7_0306200;G554.3;NA;NA	277	+	292383	292383	255,0,0	4	364,147,154,885	0,938,1213,1572
Pf3D7_03_v3	292458	294816	PF3D7_0306200;G554.5;NA;NA	277	+	292942	294548	255,0,0	4	522,379,154,861	0,631,1138,1497
Pf3D7_03_v3	292979	294840	PF3D7_0306200;G554.8;NA;NA	277	+	292979	292979	255,0,0	4	228,147,154,885	0,342,617,976
Pf3D7_03_v3	294565	297773	PF3D7_0306300;G555.2;NA;NA	499	-	295106	296094	0,0,255	5	604,62,67,64,1759	0,815,999,1203,1449
Pf3D7_03_v3	294646	296312	PF3D7_0306300;G555.4;NA;NA	166	-	294646	294646	255,0,0	3	796,67,544	0,918,1122
Pf3D7_03_v3	296961	297748	PF3D7_0306300;G555.10;NA;NA	166	-	296961	296961	255,0,0	1	787	0
Pf3D7_03_v3	297489	300880	PF3D7_0306400;G556.4;NA;NA	944	+	298516	300478	0,0,255	1	3391	0
Pf3D7_03_v3	297826	300683	PF3D7_0306400;G556.8;NA;NA	833	+	298516	300478	255,0,0	2	172,2641	0,216
Pf3D7_03_v3	300488	302223	PF3D7_0306500;G555.13;NA;NA	499	-	301006	301906	0,0,255	1	1735	0
Pf3D7_03_v3	302500	303423	PF3D7_0306600;G557.2;NA;NA	722	+	302500	302500	0,0,255	1	923	0
Pf3D7_03_v3	303433	305619	PF3D7_0306700;G557.5;NA;NA	722	+	304316	304999	0,0,255	4	962,59,110,723	0,1056,1234,1463
Pf3D7_03_v3	303929	304997	PF3D7_0306700;G557.9;NA;NA	499	+	304316	304996	255,0,0	4	466,59,110,101	0,560,738,967
Pf3D7_03_v3	303976	305443	PF3D7_0306700;G557.14;NA;NA	277	+	303976	303976	255,0,0	3	419,59,776	0,513,691
Pf3D7_03_v3	303976	305614	PF3D7_0306700;G557.15;NA;NA	166	+	303976	303976	255,0,0	3	572,110,718	0,691,920
Pf3D7_03_v3	305319	308017	PF3D7_0306800;G558.1;NA;NA	722	-	306107	307984	0,0,255	2	2387,36	0,2662
Pf3D7_03_v3	305391	307481	PF3D7_0306800;G558.3;NA;NA	722	-	306107	307439	255,0,0	1	2090	0
Pf3D7_03_v3	306071	307963	PF3D7_0306800;G558.6;NA;NA	499	-	306107	307706	255,0,0	1	1892	0
Pf3D7_03_v3	306071	308032	PF3D7_0306800;G558.5;NA;NA	722	-	306107	307984	255,0,0	2	1635,51	0,1910
Pf3D7_03_v3	309571	312482	PF3D7_0306900;G560.2;NA;NA	277	+	310651	311805	0,0,255	3	1090,179,926	0,1293,1985
Pf3D7_03_v3	310268	312051	PF3D7_0306900;G560.3;NA;NA	611	+	310651	311805	255,0,0	3	393,179,495	0,596,1288
Pf3D7_03_v3	312533	313923	PF3D7_0307100;G562.2;NA;NA	388	-	312692	313342	0,0,255	2	504,662	0,728
Pf3D7_03_v3	314351	316445	PF3D7_0307200;G562.3;NA;NA	166	-	314975	315946	255,0,0	2	1266,583	0,1511
Pf3D7_03_v3	314671	316412	PF3D7_0307200;G562.4;NA;NA	499	-	314975	315347	255,0,0	1	1741	0
Pf3D7_03_v3	314698	316440	PF3D7_0307200;G562.6;NA;NA	722	-	314975	315946	255,0,0	2	919,578	0,1164
Pf3D7_03_v3	314713	316835	PF3D7_0307200;G562.7;NA;NA	945	-	314975	316236	0,0,255	3	904,126,605	0,1149,1517
Pf3D7_03_v3	314752	316439	PF3D7_0307200;G562.13;NA;NA	388	-	314975	315347	255,0,0	2	1236,209	0,1478
Pf3D7_03_v3	316281	316828	PF3D7_0307200;G562.17;NA;NA	166	-	316281	316281	255,0,0	1	547	0
Pf3D7_03_v3	318803	320336	PF3D7_0307300;G566.1;NA;NA	166	+	318803	320336	0,0,255	1	1533	0
Pf3D7_03_v3	320627	322215	PF3D7_0307400;G567.1;NA;NA	388	-	321049	322162	0,0,255	1	1588	0
Pf3D7_03_v3	322563	324658	novelGene_PF3D7_0307500_AS;G569.2;NA;NA	166	+	322563	322563	255,0,0	1	2095	0
Pf3D7_03_v3	322588	325397	PF3D7_0307500;G568.1;NA;NA	611	-	322932	324836	0,0,255	5	423,55,62,941,594	0,616,817,1044,2215
Pf3D7_03_v3	322937	325411	PF3D7_0307500;G568.4;NA;NA	166	-	323394	324836	255,0,0	4	74,263,941,608	0,267,695,1866
Pf3D7_03_v3	322940	325409	PF3D7_0307500;G568.5;NA;NA	166	-	322941	324564	255,0,0	4	71,55,62,1777	0,264,465,692
Pf3D7_03_v3	322940	325409	PF3D7_0307500;G568.6;NA;NA	722	-	323194	324836	255,0,0	4	319,62,941,606	0,465,692,1863
Pf3D7_03_v3	322940	325409	PF3D7_0307500;G568.7;NA;NA	277	-	323628	324836	255,0,0	2	1633,606	0,1863
Pf3D7_03_v3	322940	325524	PF3D7_0307500;G568.8;NA;NA	166	-	323628	324564	255,0,0	1	2584	0
Pf3D7_03_v3	322977	325404	PF3D7_0307500;G568.12;NA;NA	166	-	323194	324564	255,0,0	3	282,62,1772	0,428,655
Pf3D7_03_v3	322977	325409	PF3D7_0307500;G568.11;NA;NA	833	-	322977	324836	255,0,0	5	34,55,62,941,606	0,227,428,655,1826
Pf3D7_03_v3	325624	327911	PF3D7_0307600;G570.1;NA;NA	722	+	325921	327909	255,0,0	3	406,44,1616	0,504,671
Pf3D7_03_v3	325653	328649	PF3D7_0307600;G570.2;NA;NA	833	+	325921	328383	0,0,255	3	377,44,2354	0,475,642
Pf3D7_03_v3	325704	328266	PF3D7_0307600;G570.3;NA;NA	611	+	325921	328266	255,0,0	3	326,44,1971	0,424,591
Pf3D7_03_v3	325753	327911	PF3D7_0307600;G570.4;NA;NA	277	+	326334	327909	255,0,0	2	277,1783	0,375
Pf3D7_03_v3	325780	328645	PF3D7_0307600;G570.5;NA;NA	722	+	326334	328383	255,0,0	2	250,2517	0,348
Pf3D7_03_v3	326293	327911	PF3D7_0307600;G570.9;NA;NA	277	+	326334	327909	255,0,0	1	1618	0
Pf3D7_03_v3	328314	330226	PF3D7_0307700;G571.4;NA;NA	166	-	329024	330183	255,0,0	5	518,93,99,53,548	0,677,937,1197,1364
Pf3D7_03_v3	328476	336120	PF3D7_0307700;G571.7;NA;NA	944	-	328786	335269	0,0,255	7	356,125,99,53,5063,68,878	0,515,775,1035,1202,6482,6766
Pf3D7_03_v3	328489	335448	PF3D7_0307700;G571.15;NA;NA	833	-	328786	334626	255,0,0	6	343,125,99,53,5348,206	0,502,762,1022,1189,6753
Pf3D7_03_v3	329844	334243	PF3D7_0307700;G571.20;NA;NA	833	-	329844	334218	255,0,0	1	4399	0
Pf3D7_03_v3	332090	335739	PF3D7_0307700;G571.29;NA;NA	722	-	332091	335269	255,0,0	3	2651,68,497	0,2868,3152
Pf3D7_03_v3	333969	335894	PF3D7_0307700;G571.33;NA;NA	166	-	333969	334626	255,0,0	2	1057,652	0,1273
Pf3D7_03_v3	333969	336054	PF3D7_0307700;G571.32;NA;NA	166	-	333969	334626	255,0,0	2	772,1096	0,989
Pf3D7_03_v3	333969	336079	PF3D7_0307700;G571.34;NA;NA	277	-	333969	334626	255,0,0	1	2110	0
Pf3D7_03_v3	334413	336063	PF3D7_0307700;G571.36;NA;NA	388	-	334413	335269	255,0,0	3	328,68,821	0,545,829
Pf3D7_03_v3	336190	339907	PF3D7_0307800;G572.1;NA;NA	833	+	337178	339278	0,0,255	1	3717	0
Pf3D7_03_v3	339590	352137	PF3D7_0307900;G574.1;NA;NA	388	-	340027	351652	0,0,255	3	6978,3715,1404	0,7175,11143
Pf3D7_03_v3	341401	344591	PF3D7_0307900;G574.2;NA;NA	277	-	341401	344476	255,0,0	1	3190	0
Pf3D7_03_v3	353057	355573	PF3D7_0308000;G576.1;NA;NA	833	+	353548	355045	0,0,255	1	2516	0
Pf3D7_03_v3	353673	355563	novelGene_PF3D7_0308000_AS;G578.1;NA;NA	277	-	354261	354603	255,0,0	1	1890	0
Pf3D7_03_v3	355866	361936	PF3D7_0308100;G576.10;NA;NA	499	+	356318	361454	0,0,255	1	6070	0
Pf3D7_03_v3	355887	360703	PF3D7_0308100;G576.11;NA;NA	277	+	356318	360701	255,0,0	1	4816	0
Pf3D7_03_v3	355909	359159	PF3D7_0308100;G576.12;NA;NA	388	+	356318	359159	255,0,0	1	3250	0
Pf3D7_03_v3	355944	358283	PF3D7_0308100;G576.13;NA;NA	611	+	356318	358283	255,0,0	1	2339	0
Pf3D7_03_v3	355948	359648	PF3D7_0308100;G576.14;NA;NA	722	+	356318	359648	255,0,0	1	3700	0
Pf3D7_03_v3	361622	365130	PF3D7_0308200;G579.1;NA;NA	611	-	362341	364233	0,0,255	2	2324,912	0,2596
Pf3D7_03_v3	362060	364657	PF3D7_0308200;G579.6;NA;NA	722	-	362341	364233	255,0,0	3	115,1622,439	0,264,2158
Pf3D7_03_v3	362322	364072	PF3D7_0308200;G579.7;NA;NA	388	-	362341	363820	255,0,0	1	1750	0
Pf3D7_03_v3	362324	364687	PF3D7_0308200;G579.8;NA;NA	945	-	362341	364233	255,0,0	2	1622,469	0,1894
Pf3D7_03_v3	363210	364646	PF3D7_0308200;G579.9;NA;NA	388	-	363211	364233	255,0,0	2	736,428	0,1008
Pf3D7_03_v3	365176	366948	PF3D7_0308300;G581.1;NA;NA	277	-	365658	366672	0,0,255	1	1772	0
Pf3D7_03_v3	365346	367586	PF3D7_0308300;G581.2;NA;NA	277	-	365658	366672	255,0,0	1	2240	0
Pf3D7_03_v3	368572	370861	PF3D7_0308500;G583.3;NA;NA	166	+	368572	368572	255,0,0	1	2289	0
Pf3D7_03_v3	369517	371001	PF3D7_0308500;G583.4;NA;NA	499	+	369924	370789	255,0,0	3	518,223,301	0,752,1183
Pf3D7_03_v3	369713	371336	PF3D7_0308500;G583.6;NA;NA	166	+	369713	369713	255,0,0	2	779,636	0,987
Pf3D7_03_v3	369924	371806	PF3D7_0308500;G583.8;NA;NA	166	+	369924	370789	0,0,255	3	111,223,1106	0,345,776
Pf3D7_03_v3	371932	374911	PF3D7_0308600;G583.11;NA;NA	945	+	372631	374230	0,0,255	1	2979	0
Pf3D7_03_v3	371939	373141	PF3D7_0308600;G583.12;NA;NA	499	+	372631	373141	255,0,0	1	1202	0
Pf3D7_03_v3	374974	376450	PF3D7_0308700;G583.13;NA;NA	277	+	375805	376450	255,0,0	1	1476	0
Pf3D7_03_v3	374985	377452	PF3D7_0308700;G583.14;NA;NA	611	+	375805	377098	255,0,0	1	2467	0
Pf3D7_03_v3	375348	378819	PF3D7_0308800_PF3D7_0308700;G583.17;NA;NA	499	+	375805	377098	255,0,0	1	3471	0
Pf3D7_03_v3	375352	378834	PF3D7_0308800_PF3D7_0308700;G583.18;NA;NA	166	+	375805	377437	255,0,0	4	1737,704,201,455	0,1890,2680,3027
Pf3D7_03_v3	375387	377772	PF3D7_0308700;G583.20;NA;NA	611	+	375805	377437	0,0,255	2	1702,530	0,1855
Pf3D7_03_v3	375716	378827	PF3D7_0308800_PF3D7_0308700;G583.22;NA;NA	388	+	375805	377437	255,0,0	2	1373,1585	0,1526
Pf3D7_03_v3	377689	379244	PF3D7_0308800_PF3D7_0308700;G583.25;NA;NA	166	+	378044	378517	255,0,0	2	544,865	0,690
Pf3D7_03_v3	377773	378857	PF3D7_0308800;G583.26;NA;NA	388	+	378044	378517	0,0,255	2	460,478	0,606
Pf3D7_03_v3	378895	383721	PF3D7_0308900;G585.9;NA;NA	945	-	379129	383290	0,0,255	1	4826	0
Pf3D7_03_v3	383859	385558	PF3D7_0309000;G586.3;NA;NA	611	+	384374	385556	255,0,0	1	1699	0
Pf3D7_03_v3	383877	387313	PF3D7_0309000;G586.4;NA;NA	611	+	384374	386879	0,0,255	6	1808,119,76,96,78,482	0,2048,2286,2445,2701,2954
Pf3D7_03_v3	383923	386224	PF3D7_0309000;G586.6;NA;NA	166	+	384374	385709	255,0,0	2	2121,61	0,2240
Pf3D7_03_v3	384129	387063	PF3D7_0309000;G586.11;NA;NA	166	+	384374	385709	255,0,0	4	1915,96,78,232	0,2193,2449,2702
Pf3D7_03_v3	386976	388538	PF3D7_0309100;G587.2;NA;NA	166	-	387218	388473	0,0,255	5	307,84,133,80,240	0,478,757,1102,1322
Pf3D7_03_v3	388942	396419	PF3D7_0309200;G587.4;NA;NA	166	-	389136	394604	0,0,255	3	272,84,6606	0,397,871
Pf3D7_03_v3	391814	393937	PF3D7_0309200;G587.11;NA;NA	166	-	391814	393815	255,0,0	1	2123	0
Pf3D7_03_v3	397396	401232	PF3D7_0309300;G589.5;NA;NA	722	+	397648	400516	0,0,255	1	3836	0
Pf3D7_03_v3	401932	405904	PF3D7_0309500;G592.1;NA;NA	945	+	402932	405440	0,0,255	2	1080,2217	0,1755
Pf3D7_03_v3	402124	404400	PF3D7_0309500;G592.4;NA;NA	277	+	402932	404399	255,0,0	2	888,713	0,1563
Pf3D7_03_v3	402143	402753	PF3D7_0309500;G592.5;NA;NA	277	+	402143	402143	255,0,0	1	610	0
Pf3D7_03_v3	402593	405766	PF3D7_0309500;G592.12;NA;NA	722	+	404309	405440	255,0,0	3	419,142,1714	0,1094,1459
Pf3D7_03_v3	402721	405126	PF3D7_0309500;G592.13;NA;NA	388	+	403976	405125	255,0,0	1	2405	0
Pf3D7_03_v3	403085	405126	PF3D7_0309500;G592.16;NA;NA	166	+	403976	405125	255,0,0	2	109,1439	0,602
Pf3D7_03_v3	403266	405766	PF3D7_0309500;G592.17;NA;NA	944	+	403976	405440	255,0,0	2	270,2079	0,421
Pf3D7_03_v3	403287	405126	PF3D7_0309500;G592.20;NA;NA	388	+	403976	405125	255,0,0	2	286,1439	0,400
Pf3D7_03_v3	403287	405766	PF3D7_0309500;G592.19;NA;NA	833	+	403976	405440	255,0,0	2	149,2079	0,400
Pf3D7_03_v3	403374	405766	PF3D7_0309500;G592.23;NA;NA	944	+	403976	405440	255,0,0	1	2392	0
Pf3D7_03_v3	404052	406681	PF3D7_0309600_PF3D7_0309500;G592.25;NA;NA	166	+	404309	405440	255,0,0	1	2629	0
Pf3D7_03_v3	406533	408869	PF3D7_0309600;G592.26;NA;NA	499	+	407979	408318	0,0,255	2	861,906	0,1430
Pf3D7_03_v3	406557	407387	PF3D7_0309600;G592.27;NA;NA	166	+	406557	406557	255,0,0	1	830	0
Pf3D7_03_v3	406557	408340	PF3D7_0309600;G592.28;NA;NA	611	+	407979	408318	255,0,0	2	837,377	0,1406
Pf3D7_03_v3	406818	408356	PF3D7_0309600;G592.30;NA;NA	166	+	407979	408318	255,0,0	2	576,441	0,1097
Pf3D7_03_v3	407352	408340	PF3D7_0309600;G592.34;NA;NA	388	+	407979	408318	255,0,0	2	429,377	0,611
Pf3D7_03_v3	409101	410928	PF3D7_0309700;G594.1;NA;NA	166	-	409101	410928	0,0,255	1	1827	0
Pf3D7_03_v3	410541	411376	PF3D7_0309700;G594.4;NA;NA	277	-	410541	410928	255,0,0	1	835	0
Pf3D7_03_v3	411559	414065	PF3D7_0309800;G595.1;NA;NA	166	+	412088	413762	255,0,0	8	139,60,128,77,90,85,77,634	0,524,710,930,1155,1398,1681,1872
Pf3D7_03_v3	411587	414117	PF3D7_0309800;G595.3;NA;NA	833	+	412088	413762	0,0,255	7	556,128,77,90,85,77,686	0,682,902,1127,1370,1653,1844
Pf3D7_03_v3	411606	413972	PF3D7_0309800;G595.4;NA;NA	388	+	412088	413762	255,0,0	8	308,72,128,77,90,85,77,541	0,465,663,883,1108,1351,1634,1825
Pf3D7_03_v3	411612	414110	PF3D7_0309800;G595.8;NA;NA	277	+	413252	413762	255,0,0	6	531,128,315,85,77,679	0,657,877,1345,1628,1819
Pf3D7_03_v3	411625	414100	PF3D7_0309800;G595.10;NA;NA	166	+	413252	413762	255,0,0	5	518,535,85,77,669	0,644,1332,1615,1806
Pf3D7_03_v3	411625	414107	PF3D7_0309800;G595.9;NA;NA	166	+	413252	413762	255,0,0	7	518,128,77,116,85,77,676	0,644,864,1089,1332,1615,1806
Pf3D7_03_v3	411645	414084	PF3D7_0309800;G595.11;NA;NA	166	+	412088	413762	255,0,0	8	269,60,128,77,90,85,77,653	0,438,624,844,1069,1312,1595,1786
Pf3D7_03_v3	411649	413955	PF3D7_0309800;G595.12;NA;NA	166	+	413252	413762	255,0,0	6	494,128,77,90,360,524	0,620,840,1065,1308,1782
Pf3D7_03_v3	411649	413955	PF3D7_0309800;G595.13;NA;NA	166	+	413252	413762	255,0,0	4	494,535,360,524	0,620,1308,1782
Pf3D7_03_v3	411922	414111	PF3D7_0309800;G595.16;NA;NA	277	+	413252	413762	255,0,0	4	221,128,828,680	0,347,567,1509
Pf3D7_03_v3	411924	414098	PF3D7_0309800;G595.17;NA;NA	166	+	413462	413762	255,0,0	1	2174	0
Pf3D7_03_v3	412234	414111	PF3D7_0309800;G595.18;NA;NA	277	+	413252	413762	255,0,0	3	332,603,680	0,480,1197
Pf3D7_03_v3	414205	419975	PF3D7_0309900;G597.1;NA;NA	277	-	414233	419673	0,0,255	3	4719,307,326	0,4987,5444
Pf3D7_03_v3	414566	416709	PF3D7_0309900;G597.3;NA;NA	499	-	414566	416702	255,0,0	1	2143	0
Pf3D7_03_v3	416235	419958	PF3D7_0309900;G597.7;NA;NA	388	-	416237	419673	255,0,0	3	2689,307,309	0,2957,3414
Pf3D7_03_v3	416258	420017	PF3D7_0309900;G597.8;NA;NA	277	-	416258	418832	255,0,0	2	3241,368	0,3391
Pf3D7_03_v3	416591	420321	PF3D7_0309900;G597.9;NA;NA	611	-	416591	419673	255,0,0	3	2333,307,672	0,2601,3058
Pf3D7_03_v3	416592	418623	PF3D7_0309900;G597.10;NA;NA	388	-	416594	418580	255,0,0	1	2031	0
Pf3D7_03_v3	417215	418958	PF3D7_0309900;G597.12;NA;NA	166	-	417215	418832	255,0,0	1	1743	0
Pf3D7_03_v3	420416	421877	PF3D7_0310000;G599.5;NA;NA	611	+	420696	421515	0,0,255	3	470,245,521	0,584,940
Pf3D7_03_v3	422378	424680	PF3D7_0310100;G599.10;NA;NA	166	+	422378	424680	0,0,255	5	978,492,75,99,45	0,1196,1863,2057,2257
Pf3D7_03_v3	424787	426130	novelGene_97;G601.1;NA;NA	388	-	424787	424787	255,0,0	1	1343	0
Pf3D7_03_v3	426108	427763	PF3D7_0310200;G602.1;NA;NA	277	+	427289	427763	255,0,0	1	1655	0
Pf3D7_03_v3	426150	441005	PF3D7_0310200;G602.2;NA;NA	166	+	427289	440942	0,0,255	1	14855	0
Pf3D7_03_v3	430096	431758	PF3D7_0310200;G602.11;NA;NA	277	+	430262	431756	255,0,0	1	1662	0
Pf3D7_03_v3	430777	435265	PF3D7_0310200;G602.12;NA;NA	722	+	431285	435263	255,0,0	1	4488	0
Pf3D7_03_v3	430806	433286	PF3D7_0310200;G602.13;NA;NA	722	+	431285	433286	255,0,0	1	2480	0
Pf3D7_03_v3	431257	433982	PF3D7_0310200;G602.16;NA;NA	388	+	431285	433982	255,0,0	1	2725	0
Pf3D7_03_v3	433984	436752	PF3D7_0310200;G602.18;NA;NA	611	+	434309	436751	255,0,0	1	2768	0
Pf3D7_03_v3	435027	437638	PF3D7_0310200;G602.20;NA;NA	277	+	435038	437636	255,0,0	1	2611	0
Pf3D7_03_v3	436350	439672	PF3D7_0310200;G602.26;NA;NA	166	+	436478	439670	255,0,0	1	3322	0
Pf3D7_03_v3	436751	439341	PF3D7_0310200;G602.28;NA;NA	722	+	436844	439340	255,0,0	1	2590	0
Pf3D7_03_v3	441759	447410	PF3D7_0310300;G603.1;NA;NA	944	+	442719	446457	0,0,255	2	4354,1057	0,4594
Pf3D7_03_v3	442235	443154	PF3D7_0310300;G603.2;NA;NA	166	+	442719	443154	255,0,0	1	919	0
Pf3D7_03_v3	442235	444010	PF3D7_0310300;G603.3;NA;NA	722	+	442719	444009	255,0,0	1	1775	0
Pf3D7_03_v3	444117	445515	PF3D7_0310300;G603.7;NA;NA	277	+	444222	445515	255,0,0	1	1398	0
Pf3D7_03_v3	446984	450962	PF3D7_0310400;G603.12;NA;NA	833	+	447499	450961	255,0,0	1	3978	0
Pf3D7_03_v3	446989	449393	PF3D7_0310400;G603.14;NA;NA	611	+	447499	449392	255,0,0	1	2404	0
Pf3D7_03_v3	447039	450373	PF3D7_0310400;G603.17;NA;NA	388	+	447499	450373	255,0,0	1	3334	0
Pf3D7_03_v3	447453	451380	PF3D7_0310400;G603.19;NA;NA	611	+	447499	451378	255,0,0	1	3927	0
Pf3D7_03_v3	447467	451552	PF3D7_0310400;G603.25;NA;NA	611	+	447499	451384	0,0,255	1	4085	0
Pf3D7_03_v3	451791	459726	PF3D7_0310500;G606.1;NA;NA	833	-	452296	459106	0,0,255	1	7935	0
Pf3D7_03_v3	454916	459276	PF3D7_0310500;G606.6;NA;NA	277	-	454918	459106	255,0,0	1	4360	0
Pf3D7_03_v3	455834	458269	PF3D7_0310500;G606.8;NA;NA	277	-	455836	458092	255,0,0	1	2435	0
Pf3D7_03_v3	456939	459430	PF3D7_0310500;G606.9;NA;NA	277	-	456940	459106	255,0,0	1	2491	0
Pf3D7_03_v3	457698	459682	PF3D7_0310500;G606.10;NA;NA	722	-	457699	459106	255,0,0	1	1984	0
Pf3D7_03_v3	458547	459654	PF3D7_0310500;G606.11;NA;NA	166	-	458548	459106	255,0,0	1	1107	0
Pf3D7_03_v3	460700	462270	PF3D7_0310600;G606.17;NA;NA	611	-	461174	461741	255,0,0	1	1570	0
Pf3D7_03_v3	460847	462532	PF3D7_0310600;G606.18;NA;NA	611	-	461174	462027	0,0,255	2	956,584	0,1101
Pf3D7_03_v3	462749	464274	PF3D7_0310700;G608.3;NA;NA	166	+	463325	464274	0,0,255	2	627,387	0,1138
Pf3D7_03_v3	462789	463203	PF3D7_0310700;G608.4;NA;NA	166	+	462789	462789	255,0,0	1	414	0
Pf3D7_03_v3	462978	465726	PF3D7_0310700_PF3D7_0310800;G608.8;NA;NA	277	+	464661	464991	255,0,0	3	398,205,1077	0,909,1671
Pf3D7_03_v3	464155	465719	novelGene_PF3D7_0310700_AS_novelGene_PF3D7_0310800_AS;G609.3;NA;NA	166	-	464155	464155	255,0,0	1	1564	0
Pf3D7_03_v3	464661	465196	PF3D7_0310800;G608.13;NA;NA	166	+	464661	464991	0,0,255	1	535	0
Pf3D7_03_v3	465744	468557	PF3D7_0310900;G608.15;NA;NA	388	+	466084	468445	0,0,255	1	2813	0
Pf3D7_03_v3	469286	470118	PF3D7_0311000;G611.1;NA;NA	166	+	469286	470118	0,0,255	2	251,367	0,465
Pf3D7_03_v3	470534	473737	PF3D7_0311100;G612.1;NA;NA	166	-	470859	473161	0,0,255	4	458,1195,225,826	0,597,1954,2377
Pf3D7_03_v3	471539	472699	PF3D7_0311100;G612.2;NA;NA	166	-	471541	471544	255,0,0	2	787,211	0,949
Pf3D7_03_v3	471940	473749	PF3D7_0311100;G612.6;NA;NA	277	-	471940	473161	255,0,0	3	386,225,838	0,548,971
Pf3D7_03_v3	472557	473749	PF3D7_0311100;G612.7;NA;NA	277	-	472558	473161	255,0,0	2	156,838	0,354
Pf3D7_03_v3	473836	476491	PF3D7_0311200;G613.2;NA;NA	611	+	474787	476491	255,0,0	2	1864,596	0,2059
Pf3D7_03_v3	473838	476500	PF3D7_0311200;G613.3;NA;NA	277	+	475459	476500	255,0,0	4	326,195,852,605	0,563,1010,2057
Pf3D7_03_v3	473838	476500	PF3D7_0311200;G613.4;NA;NA	166	+	474787	475729	255,0,0	2	326,2099	0,563
Pf3D7_03_v3	473859	479395	PF3D7_0311200;G613.5;NA;NA	833	+	474787	479086	0,0,255	2	1841,3500	0,2036
Pf3D7_03_v3	473862	475506	PF3D7_0311200;G613.6;NA;NA	166	+	474787	475504	255,0,0	2	302,1105	0,539
Pf3D7_03_v3	473862	476501	PF3D7_0311200;G613.7;NA;NA	722	+	474787	476500	255,0,0	3	302,1299,606	0,539,2033
Pf3D7_03_v3	474006	477444	PF3D7_0311200;G613.10;NA;NA	277	+	474787	477442	255,0,0	2	1694,1549	0,1889
Pf3D7_03_v3	477000	478652	PF3D7_0311200;G613.13;NA;NA	277	+	477079	478651	255,0,0	1	1652	0
Pf3D7_03_v3	479459	485830	PF3D7_0311300;G615.1;NA;NA	388	-	480121	483453	0,0,255	4	2120,246,97,3438	0,2331,2699,2933
Pf3D7_03_v3	480631	483511	PF3D7_0311300;G615.6;NA;NA	166	-	482119	483453	255,0,0	3	948,465,1119	0,1159,1761
Pf3D7_03_v3	480635	483049	PF3D7_0311300;G615.9;NA;NA	499	-	480637	482979	255,0,0	4	944,246,97,657	0,1155,1523,1757
Pf3D7_03_v3	481498	483865	PF3D7_0311300;G615.11;NA;NA	277	-	482388	483453	255,0,0	3	81,246,1707	0,292,660
Pf3D7_03_v3	484142	485838	PF3D7_0311300;G615.13;NA;NA	499	-	484142	484142	255,0,0	1	1696	0
Pf3D7_03_v3	487852	496510	PF3D7_0311400;G617.4;NA;NA	166	+	488803	496510	0,0,255	2	1374,7125	0,1533
Pf3D7_03_v3	496786	498268	PF3D7_0311500;G618.2;NA;NA	833	-	496786	496786	0,0,255	1	1482	0
Pf3D7_03_v3	498088	499539	PF3D7_0311600;G617.9;NA;NA	166	+	498088	498088	255,0,0	1	1451	0
Pf3D7_03_v3	499116	502677	PF3D7_0311600;G617.14;NA;NA	833	+	499601	502353	0,0,255	5	788,1397,104,239,390	0,950,2513,2733,3171
Pf3D7_03_v3	499532	501882	PF3D7_0311600;G617.22;NA;NA	388	+	500147	501881	255,0,0	3	1931,104,33	0,2097,2317
Pf3D7_03_v3	499532	501883	PF3D7_0311600;G617.20;NA;NA	722	+	499601	501881	255,0,0	4	372,1397,104,34	0,534,2097,2317
Pf3D7_03_v3	500413	502644	PF3D7_0311600;G617.26;NA;NA	166	+	500771	501467	255,0,0	3	1320,239,357	0,1436,1874
Pf3D7_03_v3	502697	505935	PF3D7_0311700;G619.1;NA;NA	166	+	502697	505848	0,0,255	15	398,68,32,19,40,38,63,59,53,86,104,174,19,60,173	0,593,736,894,1012,1225,1401,1571,1709,1931,2130,2338,2677,2797,3065
Pf3D7_03_v3	504621	505889	novelGene_PF3D7_0311700_AS;G620.1;NA;NA	388	-	504621	504621	255,0,0	1	1268	0
Pf3D7_03_v3	506260	509918	PF3D7_0311800;G619.5;NA;NA	166	+	506654	508846	255,0,0	3	420,219,2657	0,624,1001
Pf3D7_03_v3	506261	508219	PF3D7_0311800;G619.6;NA;NA	166	+	506654	508219	255,0,0	3	419,219,958	0,623,1000
Pf3D7_03_v3	506274	509040	PF3D7_0311800;G619.7;NA;NA	722	+	506654	508846	0,0,255	3	406,219,1779	0,610,987
Pf3D7_03_v3	506924	509043	PF3D7_0311800;G619.9;NA;NA	499	+	506984	508846	255,0,0	2	179,1782	0,337
Pf3D7_03_v3	507492	509020	PF3D7_0311800;G619.10;NA;NA	277	+	507658	508846	255,0,0	1	1528	0
Pf3D7_03_v3	509154	512024	PF3D7_0311900;G620.7;NA;NA	166	-	509290	511597	0,0,255	2	2479,83	0,2787
Pf3D7_03_v3	509437	511701	PF3D7_0311900;G620.8;NA;NA	277	-	509437	511597	255,0,0	1	2264	0
Pf3D7_03_v3	511922	513009	PF3D7_0312000;G619.12;NA;NA	166	+	512129	512951	0,0,255	4	211,142,137,186	0,340,618,901
Pf3D7_03_v3	513102	516299	PF3D7_0312100;G621.1;NA;NA	944	+	513751	516262	255,0,0	1	3197	0
Pf3D7_03_v3	513104	516327	novelGene_PF3D7_0312100_AS;G622.1;NA;NA	166	-	513104	513104	255,0,0	1	3223	0
Pf3D7_03_v3	513104	516915	PF3D7_0312100;G621.2;NA;NA	499	+	513751	516262	0,0,255	1	3811	0
Pf3D7_03_v3	516479	520555	PF3D7_0312200;G623.1;NA;NA	166	-	516792	520503	0,0,255	1	4076	0
Pf3D7_03_v3	517377	520562	PF3D7_0312200;G623.2;NA;NA	499	-	517377	520503	255,0,0	1	3185	0
Pf3D7_03_v3	518219	520499	PF3D7_0312200;G623.3;NA;NA	277	-	518220	520281	255,0,0	1	2280	0
Pf3D7_03_v3	521938	523113	PF3D7_0312300;G626.1;NA;NA	499	+	521968	522883	0,0,255	1	1175	0
Pf3D7_03_v3	523022	528087	PF3D7_0312400;G625.4;NA;NA	277	-	524153	526439	0,0,255	7	1369,47,90,89,90,750,1667	0,1524,1694,1899,2099,2313,3398
Pf3D7_03_v3	523596	527037	PF3D7_0312400;G625.12;NA;NA	166	-	523598	526439	255,0,0	8	49,233,47,90,89,90,750,617	0,562,950,1120,1325,1525,1739,2824
Pf3D7_03_v3	523642	526901	PF3D7_0312400;G625.13;NA;NA	388	-	524153	526439	255,0,0	7	749,47,90,89,90,750,481	0,904,1074,1279,1479,1693,2778
Pf3D7_03_v3	524156	527068	PF3D7_0312400;G625.15;NA;NA	388	-	525095	526439	255,0,0	6	235,47,90,290,750,648	0,390,560,765,1179,2264
Pf3D7_03_v3	524156	527074	PF3D7_0312400;G625.16;NA;NA	166	-	524695	526439	255,0,0	6	235,260,89,90,750,654	0,390,765,965,1179,2264
Pf3D7_03_v3	524157	527229	PF3D7_0312400;G625.18;NA;NA	944	-	524159	526439	255,0,0	7	234,47,90,89,90,750,809	0,389,559,764,964,1178,2263
Pf3D7_03_v3	528307	530027	PF3D7_0312500;G627.1;NA;NA	833	+	529036	530026	255,0,0	1	1720	0
Pf3D7_03_v3	528315	531025	PF3D7_0312500;G627.2;NA;NA	277	+	529036	530776	0,0,255	1	2710	0
Pf3D7_03_v3	532278	533354	novelGene_104;G630.3;NA;NA	166	-	532278	532278	255,0,0	1	1076	0
Pf3D7_03_v3	533605	535480	PF3D7_0312800;G632.1;NA;NA	722	+	534238	535238	0,0,255	3	649,113,494	0,1059,1381
Pf3D7_03_v3	535937	537274	PF3D7_0312900;G632.5;NA;NA	166	+	536042	537274	0,0,255	4	108,48,608,163	0,262,419,1174
Pf3D7_03_v3	537354	538827	PF3D7_0313000;G633.3;NA;NA	833	-	537620	538804	0,0,255	2	325,1005	0,468
Pf3D7_03_v3	539191	543133	PF3D7_0313100;G635.2;NA;NA	722	+	539742	542810	0,0,255	4	2087,376,337,498	0,2463,2955,3444
Pf3D7_03_v3	539636	542364	PF3D7_0313100;G635.4;NA;NA	277	+	539742	542364	255,0,0	3	1642,376,218	0,2018,2510
Pf3D7_03_v3	542748	545429	PF3D7_0313300_PF3D7_0313200;G637.1;NA;NA	166	-	543240	543942	255,0,0	3	1396,233,463	0,1855,2218
Pf3D7_03_v3	543009	543942	PF3D7_0313200;G637.2;NA;NA	166	-	543240	543942	0,0,255	1	933	0
Pf3D7_03_v3	543022	545241	PF3D7_0313300_PF3D7_0313200;G637.4;NA;NA	166	-	543240	543915	255,0,0	6	905,94,121,54,71,275	0,1028,1319,1581,1743,1944
Pf3D7_03_v3	543022	545367	PF3D7_0313300_PF3D7_0313200;G637.10;NA;NA	166	-	543240	543942	255,0,0	3	1440,233,401	0,1581,1944
Pf3D7_03_v3	543022	545368	PF3D7_0313300_PF3D7_0313200;G637.9;NA;NA	166	-	543240	543942	255,0,0	2	1122,765	0,1581
Pf3D7_03_v3	543022	545404	PF3D7_0313300_PF3D7_0313200;G637.5;NA;NA	166	-	543240	543915	255,0,0	3	905,233,438	0,1581,1944
Pf3D7_03_v3	543022	545404	PF3D7_0313300_PF3D7_0313200;G637.7;NA;NA	166	-	543240	543942	255,0,0	4	1122,316,71,438	0,1319,1743,1944
Pf3D7_03_v3	543026	545169	PF3D7_0313300_PF3D7_0313200;G637.11;NA;NA	166	-	543240	543942	255,0,0	3	1118,121,566	0,1315,1577
Pf3D7_03_v3	543029	545435	PF3D7_0313300_PF3D7_0313200;G637.12;NA;NA	722	-	543240	543942	255,0,0	5	1115,121,54,71,469	0,1312,1574,1736,1937
Pf3D7_03_v3	543029	545435	PF3D7_0313300_PF3D7_0313200;G637.13;NA;NA	388	-	543240	543942	255,0,0	4	1115,121,233,469	0,1312,1574,1937
Pf3D7_03_v3	543428	545367	PF3D7_0313300_PF3D7_0313200;G637.15;NA;NA	166	-	543429	543942	255,0,0	5	716,121,54,71,401	0,913,1175,1337,1538
Pf3D7_03_v3	544054	545227	PF3D7_0313300;G637.16;NA;NA	166	-	544054	545194	0,0,255	5	90,121,54,71,261	0,287,549,711,912
Pf3D7_03_v3	545588	548500	PF3D7_0313400;G637.17;NA;NA	166	-	545827	548182	0,0,255	1	2912	0
Pf3D7_03_v3	546250	548071	PF3D7_0313400;G637.19;NA;NA	499	-	546250	547987	255,0,0	1	1821	0
Pf3D7_03_v3	547115	548264	PF3D7_0313400;G637.20;NA;NA	277	-	547117	548182	255,0,0	1	1149	0
Pf3D7_03_v3	548575	551854	PF3D7_0313500;G639.2;NA;NA	277	+	548717	551453	0,0,255	1	3279	0
Pf3D7_03_v3	548981	551231	PF3D7_0313500;G639.3;NA;NA	277	+	548999	551231	255,0,0	1	2250	0
Pf3D7_03_v3	551347	554770	PF3D7_0313600;G640.1;NA;NA	166	-	552000	554621	0,0,255	6	1408,460,110,64,202,343	0,1513,2223,2468,2664,3080
Pf3D7_03_v3	551396	558832	PF3D7_0313700_PF3D7_0313600;G640.2;NA;NA	166	-	555034	558684	255,0,0	21	1359,460,110,64,1067,35,56,100,160,42,115,40,82,238,68,84,66,123,61,62,332	0,1464,2174,2419,2615,3807,4046,4287,4484,4782,4987,5213,5362,5554,5964,6129,6337,6518,6761,6897,7104
Pf3D7_03_v3	552189	555284	PF3D7_0313700_PF3D7_0313600;G640.6;NA;NA	277	-	552189	553879	255,0,0	5	566,460,110,64,1273	0,671,1381,1626,1822
Pf3D7_03_v3	552189	558848	PF3D7_0313700_PF3D7_0313600;G640.4;NA;NA	277	-	555034	558684	255,0,0	21	566,460,110,64,1067,35,56,100,160,42,115,40,82,238,68,84,66,123,61,62,348	0,671,1381,1626,1822,3014,3253,3494,3691,3989,4194,4420,4569,4761,5171,5336,5544,5725,5968,6104,6311
Pf3D7_03_v3	554100	558818	PF3D7_0313700_PF3D7_0313600;G640.12;NA;NA	277	-	555034	558684	255,0,0	17	978,35,56,100,160,42,115,40,82,238,68,84,66,123,61,62,318	0,1103,1342,1583,1780,2078,2283,2509,2658,2850,3260,3425,3633,3814,4057,4193,4400
Pf3D7_03_v3	554497	558778	PF3D7_0313700_PF3D7_0313600;G640.14;NA;NA	166	-	555034	557598	255,0,0	14	581,35,56,100,160,42,115,40,82,238,68,84,62,278	0,706,945,1186,1383,1681,1886,2112,2261,2453,2863,3028,3796,4003
Pf3D7_03_v3	554497	558808	PF3D7_0313700_PF3D7_0313600;G640.15;NA;NA	166	-	555034	557017	255,0,0	17	581,35,56,100,160,42,115,40,82,270,68,84,66,123,61,62,308	0,706,945,1186,1383,1681,1886,2112,2261,2453,2863,3028,3236,3417,3660,3796,4003
Pf3D7_03_v3	555034	558825	PF3D7_0313700;G640.19;NA;NA	499	-	555034	558684	0,0,255	17	44,35,56,100,160,42,115,40,82,238,68,84,66,123,61,62,325	0,169,408,649,846,1144,1349,1575,1724,1916,2326,2491,2699,2880,3123,3259,3466
Pf3D7_03_v3	559024	563280	PF3D7_0313800;G641.2;NA;NA	611	+	559333	562253	0,0,255	7	591,198,105,76,1212,54,1086	0,813,1184,1445,1683,3021,3170
Pf3D7_03_v3	559037	563276	PF3D7_0313800;G641.3;NA;NA	388	+	560490	562253	255,0,0	6	578,476,76,1212,54,1082	0,800,1432,1670,3008,3157
Pf3D7_03_v3	559113	561444	PF3D7_0313800;G641.8;NA;NA	277	+	559333	561444	255,0,0	5	502,198,105,76,737	0,724,1095,1356,1594
Pf3D7_03_v3	559131	563312	PF3D7_0313800;G641.9;NA;NA	166	+	560490	561954	255,0,0	5	484,476,76,1392,1118	0,706,1338,1576,3063
Pf3D7_03_v3	559133	562510	PF3D7_0313800;G641.11;NA;NA	277	+	559333	561954	255,0,0	6	482,198,105,76,1392,316	0,704,1075,1336,1574,3061
Pf3D7_03_v3	559133	563267	PF3D7_0313800;G641.12;NA;NA	277	+	559333	561954	255,0,0	6	482,198,105,76,1392,1073	0,704,1075,1336,1574,3061
Pf3D7_03_v3	559137	563193	PF3D7_0313800;G641.14;NA;NA	277	+	560490	562253	255,0,0	6	478,476,76,1212,54,999	0,700,1332,1570,2908,3057
Pf3D7_03_v3	559146	562505	PF3D7_0313800;G641.16;NA;NA	277	+	560490	561954	255,0,0	5	469,476,76,1392,311	0,691,1323,1561,3048
Pf3D7_03_v3	560541	563312	PF3D7_0313800;G641.19;NA;NA	166	+	560820	561954	255,0,0	2	1558,1118	0,1653
Pf3D7_03_v3	562365	565656	PF3D7_0313900;G642.1;NA;NA	277	-	562365	565656	0,0,255	1	3291	0
Pf3D7_03_v3	566747	569141	PF3D7_0314000;G644.2;NA;NA	277	+	567687	568521	255,0,0	4	1077,83,137,761	0,1188,1386,1633
Pf3D7_03_v3	566781	571001	PF3D7_0314100;G645.1;NA;NA	166	-	566781	566781	255,0,0	7	2156,126,186,71,81,63,276	0,2550,2843,3159,3387,3683,3944
Pf3D7_03_v3	566964	568431	PF3D7_0314000;G644.10;NA;NA	166	+	567687	568431	255,0,0	4	860,83,137,51	0,971,1169,1416
Pf3D7_03_v3	566968	569051	PF3D7_0314000;G644.11;NA;NA	388	+	567687	568850	255,0,0	6	412,245,83,137,137,364	0,611,967,1165,1412,1719
Pf3D7_03_v3	566968	569057	PF3D7_0314000;G644.12;NA;NA	166	+	566968	566968	255,0,0	5	685,83,137,137,370	0,967,1165,1412,1719
Pf3D7_03_v3	566979	569067	PF3D7_0314000;G644.14;NA;NA	277	+	566979	566979	255,0,0	3	1039,384,380	0,1154,1708
Pf3D7_03_v3	566980	569067	PF3D7_0314000;G644.15;NA;NA	277	+	568087	568850	255,0,0	3	1290,137,380	0,1400,1707
Pf3D7_03_v3	566982	569037	PF3D7_0314000;G644.16;NA;NA	166	+	567687	568300	255,0,0	3	842,83,904	0,953,1151
Pf3D7_03_v3	566983	569141	PF3D7_0314000;G644.17;NA;NA	166	+	566983	566983	255,0,0	4	670,83,137,761	0,952,1150,1397
Pf3D7_03_v3	566986	569067	PF3D7_0314000;G644.18;NA;NA	388	+	566986	566986	255,0,0	1	2081	0
Pf3D7_03_v3	566989	569056	PF3D7_0314000;G644.19;NA;NA	277	+	567777	568850	255,0,0	6	664,100,83,137,137,369	0,735,946,1144,1391,1698
Pf3D7_03_v3	567001	569084	PF3D7_0314000;G644.21;NA;NA	611	+	567246	568850	0,0,255	7	379,74,100,83,137,137,397	0,578,723,934,1132,1379,1686
Pf3D7_03_v3	567019	568425	PF3D7_0314000;G644.23;NA;NA	166	+	567246	568425	255,0,0	6	361,74,100,83,137,45	0,560,705,916,1114,1361
Pf3D7_03_v3	567019	569074	PF3D7_0314000;G644.25;NA;NA	166	+	567019	567019	255,0,0	2	1498,387	0,1668
Pf3D7_03_v3	567030	569141	PF3D7_0314000;G644.29;NA;NA	166	+	568087	568521	255,0,0	2	1240,761	0,1350
Pf3D7_03_v3	568906	571024	PF3D7_0314100;G645.11;NA;NA	166	-	569307	570198	255,0,0	7	551,62,26,71,110,63,299	0,718,878,1034,1262,1558,1819
Pf3D7_03_v3	568926	571524	PF3D7_0314100;G645.12;NA;NA	166	-	569761	571051	255,0,0	7	531,186,71,81,63,53,564	0,698,1014,1242,1538,1799,2034
Pf3D7_03_v3	568935	571598	PF3D7_0314100;G645.13;NA;NA	166	-	569307	571051	0,0,255	8	522,62,26,71,81,63,53,638	0,689,849,1005,1233,1529,1790,2025
Pf3D7_03_v3	568945	570999	PF3D7_0314100;G645.15;NA;NA	166	-	569307	570198	255,0,0	7	512,62,26,71,81,63,274	0,679,839,995,1223,1519,1780
Pf3D7_03_v3	570161	571520	PF3D7_0314100;G645.18;NA;NA	166	-	570161	570161	255,0,0	1	1359	0
Pf3D7_03_v3	570282	571051	PF3D7_0314100;G645.19;NA;NA	166	-	570282	570282	0,0,255	4	6,63,53,91	0,182,443,678
Pf3D7_03_v3	572133	576853	PF3D7_0314200;G647.1;NA;NA	499	-	572665	576823	0,0,255	1	4720	0
Pf3D7_03_v3	574708	576836	PF3D7_0314200;G647.5;NA;NA	499	-	574708	576823	255,0,0	1	2128	0
Pf3D7_03_v3	575136	578793	PF3D7_0314300;G647.6;NA;NA	611	-	575137	576823	255,0,0	1	3657	0
Pf3D7_03_v3	575971	578030	PF3D7_0314300;G647.7;NA;NA	388	-	577007	577769	255,0,0	1	2059	0
Pf3D7_03_v3	576880	578724	PF3D7_0314300;G647.8;NA;NA	166	-	577007	578366	0,0,255	1	1844	0
Pf3D7_03_v3	578812	581393	PF3D7_0314400;G647.10;NA;NA	833	-	579538	580465	0,0,255	1	2581	0
Pf3D7_03_v3	578819	580888	PF3D7_0314400;G647.11;NA;NA	277	-	579538	580465	255,0,0	2	1658,368	0,1701
Pf3D7_03_v3	581234	582545	PF3D7_0314500;G649.1;NA;NA	277	+	581234	581234	255,0,0	1	1311	0
Pf3D7_03_v3	581276	583667	PF3D7_0314500;G649.2;NA;NA	277	+	581276	581276	255,0,0	1	2391	0
Pf3D7_03_v3	582176	586023	PF3D7_0314500;G649.3;NA;NA	833	+	584198	585168	0,0,255	2	2079,1575	0,2272
Pf3D7_03_v3	583497	585389	PF3D7_0314500;G649.7;NA;NA	499	+	584508	585168	255,0,0	1	1892	0
Pf3D7_03_v3	583512	584842	PF3D7_0314500;G649.8;NA;NA	277	+	584198	584841	255,0,0	2	743,394	0,936
Pf3D7_03_v3	583512	584997	PF3D7_0314500;G649.10;NA;NA	499	+	584508	584997	255,0,0	1	1485	0
Pf3D7_03_v3	583512	585607	PF3D7_0314500;G649.9;NA;NA	166	+	584198	585168	255,0,0	2	743,1159	0,936
Pf3D7_03_v3	583667	586342	PF3D7_0314600;G649.12;NA;NA	277	+	584508	585168	255,0,0	1	2675	0
Pf3D7_03_v3	585620	587297	PF3D7_0314600;G649.13;NA;NA	722	+	586554	587295	255,0,0	1	1677	0
Pf3D7_03_v3	585802	587750	PF3D7_0314600;G649.14;NA;NA	388	+	586554	587331	255,0,0	1	1948	0
Pf3D7_03_v3	586076	588321	PF3D7_0314600;G649.15;NA;NA	499	+	586554	587331	0,0,255	1	2245	0
Pf3D7_03_v3	588361	594166	PF3D7_0314700;G651.3;NA;NA	499	-	589001	592547	0,0,255	1	5805	0
Pf3D7_03_v3	604178	607609	PF3D7_0314800;G653.3;NA;NA	277	+	604594	607607	255,0,0	2	1502,1715	0,1716
Pf3D7_03_v3	604213	606707	PF3D7_0314800;G653.5;NA;NA	388	+	604594	606707	255,0,0	2	1467,813	0,1681
Pf3D7_03_v3	604217	606988	PF3D7_0314800;G653.6;NA;NA	499	+	605936	606986	255,0,0	1	2771	0
Pf3D7_03_v3	604238	605297	PF3D7_0314800;G653.7;NA;NA	277	+	604594	605296	255,0,0	1	1059	0
Pf3D7_03_v3	604253	607608	PF3D7_0314800;G653.8;NA;NA	277	+	605936	607607	255,0,0	1	3355	0
Pf3D7_03_v3	604441	608381	PF3D7_0314800;G653.9;NA;NA	388	+	604594	607931	0,0,255	2	1239,2487	0,1453
Pf3D7_03_v3	608591	610992	PF3D7_0314900;G653.10;NA;NA	833	+	608882	610718	0,0,255	1	2401	0
Pf3D7_03_v3	608853	612177	PF3D7_0315000_PF3D7_0314900;G653.14;NA;NA	499	+	608882	610718	255,0,0	2	2550,663	0,2661
Pf3D7_03_v3	610993	612107	PF3D7_0315000;G653.17;NA;NA	499	+	611333	612014	0,0,255	2	410,593	0,521
Pf3D7_03_v3	612332	614159	PF3D7_0315100;G655.7;NA;NA	944	-	612738	613422	0,0,255	1	1827	0
Pf3D7_03_v3	616471	622816	PF3D7_0315200;G656.2;NA;NA	277	+	616471	622816	0,0,255	1	6345	0
Pf3D7_03_v3	616829	620663	PF3D7_0315200;G656.3;NA;NA	166	+	617110	620662	255,0,0	1	3834	0
Pf3D7_03_v3	623445	630360	PF3D7_0315300;G657.1;NA;NA	166	+	623445	630360	0,0,255	14	213,68,55,53,76,394,191,46,55,74,117,3092,813,57	0,312,459,656,805,1005,1498,1778,1964,2140,2322,2620,5890,6858
Pf3D7_03_v3	624464	626490	PF3D7_0315300;G657.4;NA;NA	166	+	625345	626490	255,0,0	6	380,191,241,74,117,425	0,479,759,1121,1303,1601
Pf3D7_03_v3	624569	627688	PF3D7_0315300;G657.8;NA;NA	166	+	625345	627687	255,0,0	6	275,191,241,74,117,1623	0,374,654,1016,1198,1496
Pf3D7_03_v3	626938	628617	PF3D7_0315300;G657.10;NA;NA	166	+	627207	628617	255,0,0	1	1679	0
Pf3D7_03_v3	630341	631821	PF3D7_0315400;G658.3;NA;NA	833	-	630610	631381	0,0,255	1	1480	0
Pf3D7_03_v3	630916	631729	PF3D7_0315400;G658.5;NA;NA	166	-	630916	631381	255,0,0	1	813	0
Pf3D7_03_v3	632531	634250	PF3D7_0315500;G660.1;NA;NA	277	-	632845	633448	255,0,0	2	992,242	0,1477
Pf3D7_03_v3	632613	634164	PF3D7_0315500;G660.2;NA;NA	833	-	632845	633544	0,0,255	1	1551	0
Pf3D7_03_v3	635059	638072	PF3D7_0315600;G661.2;NA;NA	166	+	635585	637462	0,0,255	3	1001,177,1416	0,1313,1597
Pf3D7_03_v3	635096	636784	PF3D7_0315600;G661.3;NA;NA	166	+	635585	636784	255,0,0	3	964,177,128	0,1276,1560
Pf3D7_03_v3	638282	641306	PF3D7_0315700;G661.10;NA;NA	388	+	638282	641306	0,0,255	2	2728,83	0,2941
Pf3D7_03_v3	641254	643023	PF3D7_0315800;G662.3;NA;NA	611	-	641481	642579	0,0,255	1	1769	0
Pf3D7_03_v3	641827	643029	PF3D7_0315800;G662.4;NA;NA	166	-	641829	642579	255,0,0	1	1202	0
Pf3D7_03_v3	642214	642907	PF3D7_0315800;G662.5;NA;NA	277	-	642216	642579	255,0,0	1	693	0
Pf3D7_03_v3	644101	645235	novelGene_PF3D7_0315900_AS;G662.8;NA;NA	166	-	644101	644101	255,0,0	1	1134	0
Pf3D7_03_v3	644185	645268	PF3D7_0315900;G663.4;NA;NA	166	+	644185	645268	0,0,255	2	318,516	0,567
Pf3D7_03_v3	645488	647748	PF3D7_0316000;G662.12;NA;NA	277	-	645920	646844	0,0,255	1	2260	0
Pf3D7_03_v3	647360	649671	PF3D7_0316100;G665.1;NA;NA	388	+	648634	649531	0,0,255	1	2311	0
Pf3D7_03_v3	647921	648534	PF3D7_0316100;G665.2;NA;NA	277	+	647921	647921	255,0,0	1	613	0
Pf3D7_03_v3	649742	657416	PF3D7_0316200;G666.3;NA;NA	833	-	649848	657247	0,0,255	2	3231,4316	0,3358
Pf3D7_03_v3	652371	654383	PF3D7_0316200;G666.5;NA;NA	166	-	653044	654232	255,0,0	1	2012	0
Pf3D7_03_v3	652372	654687	PF3D7_0316200;G666.6;NA;NA	722	-	652374	654622	255,0,0	2	601,1587	0,728
Pf3D7_03_v3	654387	657087	PF3D7_0316200;G666.10;NA;NA	499	-	654388	657013	255,0,0	1	2700	0
Pf3D7_03_v3	655181	657672	PF3D7_0316200;G666.11;NA;NA	833	-	655183	657247	255,0,0	1	2491	0
Pf3D7_03_v3	657732	659456	novelGene_PF3D7_0316300_AS;G666.15;NA;NA	611	-	657732	657732	255,0,0	1	1724	0
Pf3D7_03_v3	657885	659466	novelGene_PF3D7_0316300_AS;G666.16;NA;NA	277	-	657885	657885	255,0,0	2	439,760	0,821
Pf3D7_03_v3	658097	661639	PF3D7_0316300;G667.4;NA;NA	388	+	658563	660736	255,0,0	4	252,77,995,413	0,455,1892,3129
Pf3D7_03_v3	658097	661938	PF3D7_0316300;G667.3;NA;NA	722	+	658563	661643	255,0,0	5	252,77,693,63,712	0,455,1892,2824,3129
Pf3D7_03_v3	658129	661639	PF3D7_0316300;G667.5;NA;NA	833	+	658563	661637	255,0,0	5	188,140,693,63,413	0,360,1860,2792,3097
Pf3D7_03_v3	658154	660571	PF3D7_0316300;G667.11;NA;NA	277	+	660019	660571	255,0,0	1	2417	0
Pf3D7_03_v3	658154	661639	PF3D7_0316300;G667.10;NA;NA	499	+	658313	660736	255,0,0	4	163,77,995,413	0,398,1835,3072
Pf3D7_03_v3	658154	661899	PF3D7_0316300;G667.9;NA;NA	166	+	658313	660999	255,0,0	5	163,77,693,82,673	0,398,1835,2767,3072
Pf3D7_03_v3	658154	661937	PF3D7_0316300;G667.7;NA;NA	722	+	660019	661643	255,0,0	6	163,77,754,693,63,711	0,398,897,1835,2767,3072
Pf3D7_03_v3	658157	661933	PF3D7_0316300;G667.13;NA;NA	499	+	658563	660736	255,0,0	3	472,995,707	0,1832,3069
Pf3D7_03_v3	658172	661933	PF3D7_0316300;G667.16;NA;NA	499	+	660019	661643	255,0,0	6	145,77,30,693,63,707	0,380,1603,1817,2749,3054
Pf3D7_03_v3	658173	661963	PF3D7_0316300;G667.17;NA;NA	166	+	658313	661643	255,0,0	4	144,77,693,737	0,379,1816,3053
Pf3D7_03_v3	658182	661903	PF3D7_0316300;G667.19;NA;NA	944	+	660019	661643	255,0,0	6	135,77,771,693,63,677	0,370,869,1807,2739,3044
Pf3D7_03_v3	658211	661639	PF3D7_0316300;G667.21;NA;NA	944	+	660019	661637	255,0,0	5	106,1270,693,63,413	0,341,1778,2710,3015
Pf3D7_03_v3	658271	661643	PF3D7_0316300;G667.22;NA;NA	945	+	658271	661643	0,0,255	5	46,77,693,63,417	0,281,1718,2650,2955
Pf3D7_03_v3	658500	661923	PF3D7_0316300;G667.23;NA;NA	833	+	658563	661643	255,0,0	4	129,693,63,697	0,1489,2421,2726
Pf3D7_03_v3	658507	661639	PF3D7_0316300;G667.25;NA;NA	944	+	660019	661637	255,0,0	4	1298,693,63,413	0,1482,2414,2719
Pf3D7_03_v3	658904	660564	PF3D7_0316300;G667.29;NA;NA	388	+	660019	660562	255,0,0	2	918,575	0,1085
Pf3D7_03_v3	658913	660571	PF3D7_0316300;G667.30;NA;NA	277	+	660019	660571	255,0,0	2	892,582	0,1076
Pf3D7_03_v3	658915	661639	PF3D7_0316300;G667.31;NA;NA	388	+	660019	660736	255,0,0	3	907,995,413	0,1074,2311
Pf3D7_03_v3	658920	661937	PF3D7_0316300;G667.32;NA;NA	611	+	659472	661643	255,0,0	4	675,693,63,711	0,1069,2001,2306
Pf3D7_03_v3	658969	661899	PF3D7_0316300;G667.34;NA;NA	166	+	660019	660999	255,0,0	4	836,693,82,673	0,1020,1952,2257
Pf3D7_03_v3	658973	661638	PF3D7_0316300;G667.35;NA;NA	166	+	660019	661637	255,0,0	3	832,693,412	0,1016,2253
Pf3D7_03_v3	658973	661639	PF3D7_0316300;G667.36;NA;NA	944	+	660019	661637	255,0,0	4	849,693,63,413	0,1016,1948,2253
Pf3D7_03_v3	659017	661639	PF3D7_0316300;G667.37;NA;NA	388	+	660019	660736	255,0,0	3	788,995,413	0,972,2209
Pf3D7_03_v3	659468	662307	PF3D7_0316300;G667.38;NA;NA	166	+	660019	661643	255,0,0	4	337,693,63,1081	0,521,1453,1758
Pf3D7_03_v3	660019	661980	PF3D7_0316300;G667.42;NA;NA	611	+	660019	661643	0,0,255	3	663,63,754	0,902,1207
Pf3D7_03_v3	660036	661971	PF3D7_0316300;G667.43;NA;NA	277	+	660259	660736	255,0,0	1	1935	0
Pf3D7_03_v3	662080	665690	PF3D7_0316400;G666.25;NA;NA	611	-	662125	665152	0,0,255	1	3610	0
Pf3D7_03_v3	662619	664465	PF3D7_0316400;G666.26;NA;NA	277	-	662620	664396	255,0,0	1	1846	0
Pf3D7_03_v3	665768	669165	PF3D7_0316500;G668.2;NA;NA	388	+	667014	668391	0,0,255	1	3397	0
Pf3D7_03_v3	666466	667782	PF3D7_0316500;G668.6;NA;NA	277	+	667014	667782	255,0,0	1	1316	0
Pf3D7_03_v3	666473	668740	PF3D7_0316500;G668.7;NA;NA	499	+	667014	668391	255,0,0	2	200,1814	0,453
Pf3D7_03_v3	667111	670451	PF3D7_0316500;G668.10;NA;NA	166	+	667389	668391	255,0,0	1	3340	0
Pf3D7_03_v3	668468	672475	PF3D7_0316600;G666.31;NA;NA	945	-	669301	670873	0,0,255	4	858,107,605,1795	0,1016,1342,2212
Pf3D7_03_v3	668611	671465	PF3D7_0316600;G666.34;NA;NA	944	-	669301	670873	255,0,0	5	715,107,605,701,51	0,873,1199,2069,2803
Pf3D7_03_v3	668634	670411	PF3D7_0316600;G666.35;NA;NA	611	-	669301	670368	255,0,0	3	692,107,601	0,850,1176
Pf3D7_03_v3	668634	670809	PF3D7_0316600;G666.36;NA;NA	611	-	669301	670368	255,0,0	4	692,107,605,152	0,850,1176,2023
Pf3D7_03_v3	668634	671803	PF3D7_0316600;G666.40;NA;NA	722	-	669301	670720	255,0,0	5	692,107,605,162,277	0,850,1176,2046,2892
Pf3D7_03_v3	668634	672051	PF3D7_0316600;G666.38;NA;NA	722	-	669301	670720	255,0,0	5	692,107,605,162,670	0,850,1176,2046,2747
Pf3D7_03_v3	669271	671572	PF3D7_0316600;G666.46;NA;NA	277	-	669301	670873	255,0,0	4	55,107,605,892	0,213,539,1409
Pf3D7_03_v3	670988	672931	PF3D7_0316600;G666.47;NA;NA	499	-	670988	670988	255,0,0	1	1943	0
Pf3D7_03_v3	673289	676084	PF3D7_0316700;G669.1;NA;NA	388	+	674457	675636	0,0,255	2	1472,810	0,1985
Pf3D7_03_v3	673799	675746	PF3D7_0316700;G669.3;NA;NA	611	+	674457	675636	255,0,0	2	962,472	0,1475
Pf3D7_03_v3	676698	679176	PF3D7_0316800;G671.1;NA;NA	611	+	677841	678474	0,0,255	3	821,233,862	0,1143,1616
Pf3D7_03_v3	677070	678976	PF3D7_0316800;G671.2;NA;NA	166	+	677070	677070	255,0,0	2	449,1135	0,771
Pf3D7_03_v3	678812	681861	PF3D7_0316900;G672.1;NA;NA	945	-	679233	681277	0,0,255	2	2008,800	0,2249
Pf3D7_03_v3	679222	681636	PF3D7_0316900;G672.8;NA;NA	833	-	679233	680802	255,0,0	1	2414	0
Pf3D7_03_v3	679527	681651	PF3D7_0316900;G672.15;NA;NA	722	-	679527	680802	255,0,0	1	2124	0
Pf3D7_03_v3	679527	681733	PF3D7_0316900;G672.13;NA;NA	944	-	679527	681277	255,0,0	2	1293,672	0,1534
Pf3D7_03_v3	682235	684432	PF3D7_0317000;G672.20;NA;NA	945	-	682794	683685	0,0,255	2	873,1192	0,1005
Pf3D7_03_v3	682537	684261	PF3D7_0317000;G672.21;NA;NA	611	-	683223	683685	255,0,0	1	1724	0
Pf3D7_03_v3	684570	685943	novelGene_107;G673.4;NA;NA	166	+	684570	684570	255,0,0	1	1373	0
Pf3D7_03_v3	686177	689938	PF3D7_0317100;G675.2;NA;NA	499	+	686326	689482	255,0,0	2	1256,2214	0,1547
Pf3D7_03_v3	686281	689482	PF3D7_0317100;G675.5;NA;NA	388	+	686281	689482	0,0,255	2	1152,1758	0,1443
Pf3D7_03_v3	689617	696787	PF3D7_0317200;G676.2;NA;NA	833	-	690153	694854	0,0,255	1	7170	0
Pf3D7_03_v3	689978	692878	PF3D7_0317200;G676.6;NA;NA	944	-	690153	692865	255,0,0	1	2900	0
Pf3D7_03_v3	693821	696444	PF3D7_0317200;G676.25;NA;NA	166	-	693822	694854	255,0,0	1	2623	0
Pf3D7_03_v3	695213	697626	PF3D7_0317200;G676.28;NA;NA	722	-	695213	695213	255,0,0	1	2413	0
Pf3D7_03_v3	698788	710430	PF3D7_0317300;G676.31;NA;NA	499	-	699543	709728	0,0,255	1	11642	0
Pf3D7_03_v3	700835	704206	PF3D7_0317300;G676.36;NA;NA	277	-	700836	703860	255,0,0	1	3371	0
Pf3D7_03_v3	703635	706812	PF3D7_0317300;G676.40;NA;NA	277	-	703635	706797	255,0,0	1	3177	0
Pf3D7_03_v3	704554	706559	PF3D7_0317300;G676.42;NA;NA	388	-	704556	706341	255,0,0	1	2005	0
Pf3D7_03_v3	706076	710468	PF3D7_0317300;G676.44;NA;NA	833	-	706077	709728	255,0,0	1	4392	0
Pf3D7_03_v3	706509	709423	PF3D7_0317300;G676.46;NA;NA	499	-	706509	709374	255,0,0	1	2914	0
Pf3D7_03_v3	707827	710442	PF3D7_0317300;G676.49;NA;NA	833	-	707829	709728	255,0,0	1	2615	0
Pf3D7_03_v3	710825	711837	novelGene_110;G678.1;NA;NA	277	+	710825	710825	255,0,0	1	1012	0
Pf3D7_03_v3	711997	714150	PF3D7_0317400;G676.56;NA;NA	166	-	712252	714082	0,0,255	2	494,1386	0,767
Pf3D7_03_v3	712689	714694	PF3D7_0317400;G676.57;NA;NA	499	-	712756	714082	255,0,0	1	2005	0
Pf3D7_03_v3	716009	721737	PF3D7_0317500;G681.1;NA;NA	277	-	716522	721055	255,0,0	2	5112,167	0,5561
Pf3D7_03_v3	716492	722640	PF3D7_0317500;G681.3;NA;NA	833	-	716522	721831	0,0,255	2	4629,1070	0,5078
Pf3D7_03_v3	716527	719005	PF3D7_0317500;G681.4;NA;NA	611	-	716528	718823	255,0,0	2	2370,39	0,2439
Pf3D7_03_v3	717967	722425	PF3D7_0317500;G681.7;NA;NA	277	-	717968	721831	255,0,0	2	3154,855	0,3603
Pf3D7_03_v3	719109	722369	PF3D7_0317500;G681.9;NA;NA	277	-	719111	721831	255,0,0	2	2012,799	0,2461
Pf3D7_03_v3	719733	722319	PF3D7_0317500;G681.11;NA;NA	277	-	719735	721055	255,0,0	1	2586	0
Pf3D7_03_v3	719733	722337	PF3D7_0317500;G681.10;NA;NA	499	-	719735	721831	255,0,0	2	1388,767	0,1837
Pf3D7_03_v3	722427	723864	PF3D7_0317500;G681.16;NA;NA	277	-	722427	722427	255,0,0	1	1437	0
Pf3D7_03_v3	723278	724412	novelGene_PF3D7_0317600_AS;G681.17;NA;NA	166	-	723278	723278	255,0,0	1	1134	0
Pf3D7_03_v3	724393	726450	PF3D7_0317600;G682.1;NA;NA	722	+	725014	726130	0,0,255	4	451,69,371,411	0,576,1093,1646
Pf3D7_03_v3	724762	726528	PF3D7_0317600;G682.4;NA;NA	166	+	725014	725861	255,0,0	2	276,1042	0,724
Pf3D7_03_v3	724814	726540	PF3D7_0317600;G682.5;NA;NA	166	+	724814	724814	255,0,0	1	1726	0
Pf3D7_03_v3	727543	738158	PF3D7_0317700;G684.2;NA;NA	277	+	728258	738076	0,0,255	10	8491,72,77,67,47,72,43,74,303,164	0,8675,8823,9045,9269,9499,9692,9833,10023,10451
Pf3D7_03_v3	727571	731127	PF3D7_0317700;G684.3;NA;NA	944	+	728258	731126	255,0,0	1	3556	0
Pf3D7_03_v3	727605	729203	PF3D7_0317700;G684.4;NA;NA	388	+	728258	729203	255,0,0	1	1598	0
Pf3D7_03_v3	727717	732102	PF3D7_0317700;G684.5;NA;NA	166	+	728258	732101	255,0,0	1	4385	0
Pf3D7_03_v3	732899	734578	PF3D7_0317700;G684.10;NA;NA	499	+	733226	734576	255,0,0	1	1679	0
Pf3D7_03_v3	733704	735497	PF3D7_0317700;G684.13;NA;NA	166	+	734084	735497	255,0,0	1	1793	0
Pf3D7_03_v3	737150	739019	PF3D7_0317800;G686.3;NA;NA	611	-	738204	738885	0,0,255	2	170,1426	0,443
Pf3D7_03_v3	738180	739072	PF3D7_0317800;G686.5;NA;NA	388	-	738204	738885	255,0,0	1	892	0
Pf3D7_03_v3	739174	742733	PF3D7_0317900_PF3D7_0318000;G684.19;NA;NA	277	+	739427	741733	255,0,0	2	316,3007	0,552
Pf3D7_03_v3	739192	742054	PF3D7_0317900;G684.20;NA;NA	833	+	739427	741733	0,0,255	2	298,2328	0,534
Pf3D7_03_v3	742190	742799	PF3D7_0318000;G684.25;NA;NA	166	+	742190	742799	0,0,255	1	609	0
Pf3D7_03_v3	743869	745191	PF3D7_0318100;G688.1;NA;NA	166	+	743928	745053	0,0,255	1	1322	0
Pf3D7_03_v3	745231	746683	novelGene_112;G689.1;NA;NA	499	-	745231	745231	255,0,0	1	1452	0
Pf3D7_03_v3	747274	756485	PF3D7_0318200;G690.1;NA;NA	388	+	748464	755838	0,0,255	1	9211	0
Pf3D7_03_v3	747282	748092	PF3D7_0318200;G690.2;NA;NA	277	+	747282	747282	255,0,0	1	810	0
Pf3D7_03_v3	750014	753762	PF3D7_0318200;G690.10;NA;NA	499	+	750021	753762	255,0,0	1	3748	0
Pf3D7_03_v3	756193	760677	PF3D7_0318300;G691.2;NA;NA	722	-	756490	760292	0,0,255	3	3141,425,476	0,3470,4008
Pf3D7_03_v3	756222	759895	PF3D7_0318300;G691.5;NA;NA	722	-	756490	759774	255,0,0	2	3112,232	0,3441
Pf3D7_03_v3	756222	760704	PF3D7_0318300;G691.6;NA;NA	722	-	756490	760292	0,0,255	3	3112,425,503	0,3441,3979
Pf3D7_03_v3	756668	759890	PF3D7_0318300;G691.7;NA;NA	166	-	756670	759774	255,0,0	2	2666,227	0,2995
Pf3D7_03_v3	758617	761086	PF3D7_0318300;G691.11;NA;NA	277	-	758617	759774	255,0,0	2	717,1423	0,1046
Pf3D7_03_v3	760359	761100	PF3D7_0318300;G691.14;NA;NA	166	-	760359	760359	255,0,0	1	741	0
Pf3D7_03_v3	761692	765439	PF3D7_0318400;G693.1;NA;NA	166	-	761692	765439	0,0,255	17	130,71,67,82,70,141,72,74,106,80,58,51,64,43,99,211,357	0,232,403,570,860,1014,1279,1457,1608,1832,2036,2266,2413,2650,2823,3059,3390
Pf3D7_03_v3	766813	782795	PF3D7_0318500;G694.1;NA;NA	166	+	767814	782760	0,0,255	1	15982	0
Pf3D7_03_v3	766890	769492	PF3D7_0318500;G694.2;NA;NA	277	+	767814	769491	255,0,0	1	2602	0
Pf3D7_03_v3	772024	775627	PF3D7_0318500;G694.10;NA;NA	277	+	772320	775626	255,0,0	1	3603	0
Pf3D7_03_v3	775485	777890	PF3D7_0318500;G694.17;NA;NA	166	+	775581	777888	255,0,0	1	2405	0
Pf3D7_03_v3	779992	781744	PF3D7_0318500;G694.20;NA;NA	166	+	780003	781743	255,0,0	1	1752	0
Pf3D7_03_v3	782939	787364	PF3D7_0318600;G695.1;NA;NA	722	-	783111	786165	0,0,255	1	4425	0
Pf3D7_03_v3	784283	787023	PF3D7_0318600;G695.2;NA;NA	944	-	784284	786165	255,0,0	1	2740	0
Pf3D7_03_v3	788133	788823	PF3D7_0318700;G697.2;NA;NA	166	+	788452	788812	255,0,0	1	690	0
Pf3D7_03_v3	788144	789211	PF3D7_0318700;G697.3;NA;NA	499	+	788452	788812	0,0,255	1	1067	0
Pf3D7_03_v3	789496	791504	PF3D7_0318800;G697.8;NA;NA	166	+	789857	791308	0,0,255	4	1123,121,95,292	0,1231,1519,1716
Pf3D7_03_v3	791311	794096	PF3D7_0318900;G698.1;NA;NA	945	-	791839	793481	0,0,255	3	1688,87,691	0,1813,2094
Pf3D7_03_v3	791344	792941	PF3D7_0318900;G698.2;NA;NA	499	-	791839	792844	255,0,0	1	1597	0
Pf3D7_03_v3	791344	793172	PF3D7_0318900;G698.3;NA;NA	611	-	791839	792976	255,0,0	2	1655,48	0,1780
Pf3D7_03_v3	791911	794034	PF3D7_0318900;G698.6;NA;NA	388	-	791911	792976	255,0,0	2	1088,910	0,1213
Pf3D7_03_v3	791911	794034	PF3D7_0318900;G698.7;NA;NA	499	-	791911	792976	255,0,0	2	1300,629	0,1494
Pf3D7_03_v3	791911	794034	PF3D7_0318900;G698.8;NA;NA	499	-	791911	792976	255,0,0	1	2123	0
Pf3D7_03_v3	792322	793923	PF3D7_0318900;G698.9;NA;NA	166	-	792322	792976	255,0,0	2	677,799	0,802
Pf3D7_03_v3	792322	794002	PF3D7_0318900;G698.10;NA;NA	166	-	792322	792976	255,0,0	3	715,87,597	0,802,1083
Pf3D7_03_v3	792322	794036	PF3D7_0318900;G698.11;NA;NA	166	-	792322	792976	255,0,0	2	889,631	0,1083
Pf3D7_03_v3	794427	796985	PF3D7_0319000;G699.4;NA;NA	388	+	795576	796983	255,0,0	1	2558	0
Pf3D7_03_v3	794448	798626	PF3D7_0319000;G699.5;NA;NA	833	+	795576	798624	255,0,0	1	4178	0
Pf3D7_03_v3	794513	796030	PF3D7_0319000;G699.6;NA;NA	166	+	795576	796029	255,0,0	1	1517	0
Pf3D7_03_v3	794520	801871	PF3D7_0319000;G699.7;NA;NA	388	+	795576	801171	0,0,255	1	7351	0
Pf3D7_03_v3	801492	803378	PF3D7_0319100;G700.2;NA;NA	277	-	802259	802583	0,0,255	1	1886	0
Pf3D7_03_v3	803516	806736	PF3D7_0319200;G700.8;NA;NA	722	-	803591	806312	0,0,255	1	3220	0
Pf3D7_03_v3	805275	806715	PF3D7_0319200;G700.10;NA;NA	611	-	805277	806312	255,0,0	1	1440	0
Pf3D7_03_v3	806842	808202	PF3D7_0319300;G701.2;NA;NA	388	+	807276	807859	0,0,255	2	860,400	0,960
Pf3D7_03_v3	806871	808180	PF3D7_0319300;G701.3;NA;NA	277	+	807276	807750	255,0,0	1	1309	0
Pf3D7_03_v3	808029	809804	novelGene_PF3D7_0319300_AS_novelGene_PF3D7_0319400_AS;G702.2;NA;NA	499	-	808029	808029	255,0,0	1	1775	0
Pf3D7_03_v3	808906	809729	novelGene_PF3D7_0319400_AS;G702.3;NA;NA	277	-	808906	808906	255,0,0	1	823	0
Pf3D7_03_v3	809092	814903	PF3D7_0319400;G703.2;NA;NA	499	+	810140	814172	0,0,255	1	5811	0
Pf3D7_03_v3	810143	811774	PF3D7_0319400;G703.4;NA;NA	277	+	810254	811772	255,0,0	1	1631	0
Pf3D7_03_v3	810173	811425	PF3D7_0319400;G703.5;NA;NA	388	+	810254	811424	255,0,0	1	1252	0
Pf3D7_03_v3	810211	812389	PF3D7_0319400;G703.7;NA;NA	277	+	810254	812387	255,0,0	1	2178	0
Pf3D7_03_v3	815081	816535	PF3D7_0319500;G704.2;NA;NA	166	+	815568	816534	255,0,0	4	608,99,155,235	0,719,953,1219
Pf3D7_03_v3	815118	817437	PF3D7_0319500;G704.3;NA;NA	944	+	815568	816855	0,0,255	4	571,99,155,1137	0,682,916,1182
Pf3D7_03_v3	815448	817189	PF3D7_0319500;G704.5;NA;NA	166	+	816540	816855	255,0,0	3	241,99,1155	0,352,586
Pf3D7_03_v3	817541	819496	PF3D7_0319600;G704.9;NA;NA	722	+	817912	818695	0,0,255	3	499,151,993	0,654,962
Pf3D7_03_v3	817645	818938	PF3D7_0319600;G704.11;NA;NA	166	+	817645	817645	255,0,0	2	701,435	0,858
Pf3D7_03_v3	820219	822226	PF3D7_0319700;G704.17;NA;NA	388	+	821542	822226	255,0,0	2	630,1071	0,936
Pf3D7_03_v3	820220	821910	PF3D7_0319700;G704.19;NA;NA	277	+	820707	821908	255,0,0	3	629,103,426	0,935,1264
Pf3D7_03_v3	820220	822226	PF3D7_0319700;G704.21;NA;NA	277	+	821542	822226	255,0,0	3	629,220,742	0,935,1264
Pf3D7_03_v3	820220	822421	PF3D7_0319700;G704.18;NA;NA	166	+	821542	822421	255,0,0	3	629,84,937	0,935,1264
Pf3D7_03_v3	820220	822421	PF3D7_0319700;G704.22;NA;NA	277	+	821542	822421	255,0,0	2	1038,937	0,1264
Pf3D7_03_v3	820220	825831	PF3D7_0319700;G704.20;NA;NA	722	+	820707	825829	255,0,0	3	629,103,4347	0,935,1264
Pf3D7_03_v3	820231	831283	PF3D7_0319700;G704.23;NA;NA	611	+	820707	830802	0,0,255	4	618,103,9044,594	0,924,1253,10458
Pf3D7_03_v3	822261	824197	PF3D7_0319700;G704.31;NA;NA	277	+	822364	824197	255,0,0	1	1936	0
Pf3D7_03_v3	822303	825463	PF3D7_0319700;G704.32;NA;NA	611	+	822364	825463	255,0,0	1	3160	0
Pf3D7_03_v3	823634	827148	PF3D7_0319700;G704.35;NA;NA	611	+	823690	827146	255,0,0	1	3514	0
Pf3D7_03_v3	825803	830091	PF3D7_0319700;G704.37;NA;NA	722	+	825949	830089	255,0,0	1	4288	0
Pf3D7_03_v3	828324	830939	PF3D7_0319700;G704.39;NA;NA	611	+	828418	830802	255,0,0	2	2204,250	0,2365
Pf3D7_03_v3	830815	832511	PF3D7_0319700;G704.41;NA;NA	277	+	830815	830815	255,0,0	1	1696	0
Pf3D7_03_v3	831075	832509	PF3D7_0319800;G705.2;NA;NA	277	-	831075	832509	0,0,255	1	1434	0
Pf3D7_03_v3	833039	835234	PF3D7_0319900;G705.5;NA;NA	277	-	833832	834777	255,0,0	1	2195	0
Pf3D7_03_v3	833686	835444	PF3D7_0319900;G705.6;NA;NA	833	-	833832	834777	0,0,255	1	1758	0
Pf3D7_03_v3	837188	838557	PF3D7_0320000;G707.3;NA;NA	277	+	837306	838271	0,0,255	5	147,109,63,137,383	0,335,570,755,986
Pf3D7_03_v3	839538	842004	PF3D7_0320100;G709.5;NA;NA	166	+	839538	839538	255,0,0	3	990,811,360	0,1176,2106
Pf3D7_03_v3	839546	841956	PF3D7_0320100;G709.6;NA;NA	277	+	839546	839546	255,0,0	1	2410	0
Pf3D7_03_v3	839554	842008	PF3D7_0320100;G709.7;NA;NA	166	+	840361	841537	255,0,0	5	974,107,87,147,527	0,1160,1462,1651,1927
Pf3D7_03_v3	839575	842017	PF3D7_0320100;G709.8;NA;NA	833	+	840361	841758	0,0,255	6	953,107,87,147,44,373	0,1139,1441,1630,1906,2069
Pf3D7_03_v3	839579	842008	PF3D7_0320100;G709.9;NA;NA	388	+	840361	841366	255,0,0	4	949,107,87,803	0,1135,1437,1626
Pf3D7_03_v3	839598	841994	PF3D7_0320100;G709.10;NA;NA	611	+	840361	841366	255,0,0	5	930,107,87,320,350	0,1116,1418,1607,2046
Pf3D7_03_v3	839609	841940	PF3D7_0320100;G709.11;NA;NA	277	+	840361	841120	255,0,0	3	919,107,924	0,1105,1407
Pf3D7_03_v3	842495	844477	PF3D7_0320200;G710.1;NA;NA	166	+	842538	844290	0,0,255	1	1982	0
Pf3D7_03_v3	844880	848142	PF3D7_0320300;G712.1;NA;NA	945	+	845712	847320	0,0,255	1	3262	0
Pf3D7_03_v3	848246	857504	PF3D7_0320400;G713.2;NA;NA	166	-	848246	857504	0,0,255	1	9258	0
Pf3D7_03_v3	860220	862776	PF3D7_0320500;G716.1;NA;NA	945	+	860812	862102	0,0,255	1	2556	0
Pf3D7_03_v3	861299	863922	PF3D7_0320600;G717.4;NA;NA	166	-	862436	863832	255,0,0	6	1159,23,69,34,113,162	0,1529,1765,2091,2227,2461
Pf3D7_03_v3	861408	863918	PF3D7_0320600;G717.6;NA;NA	277	-	862740	863832	255,0,0	5	1443,69,34,113,158	0,1656,1982,2118,2352
Pf3D7_03_v3	861640	864151	PF3D7_0320600;G717.7;NA;NA	277	-	862096	863832	255,0,0	6	463,23,69,34,113,391	0,1188,1424,1750,1886,2120
Pf3D7_03_v3	862232	864181	PF3D7_0320600;G717.10;NA;NA	499	-	862740	863832	0,0,255	5	619,69,34,113,421	0,832,1158,1294,1528
Pf3D7_03_v3	862522	864204	PF3D7_0320500;G716.7;NA;NA	166	+	862522	862522	255,0,0	1	1682	0
Pf3D7_03_v3	864146	866777	PF3D7_0320700;G716.9;NA;NA	833	+	865013	866420	255,0,0	8	904,65,82,62,87,58,67,439	0,1028,1256,1472,1625,1816,2006,2192
Pf3D7_03_v3	864268	866761	PF3D7_0320700;G716.10;NA;NA	277	+	864268	864268	255,0,0	3	971,82,1143	0,1134,1350
Pf3D7_03_v3	864272	866744	PF3D7_0320700;G716.11;NA;NA	166	+	865665	866420	255,0,0	8	778,85,82,62,87,58,67,406	0,882,1130,1346,1499,1690,1880,2066
Pf3D7_03_v3	864636	866744	PF3D7_0320700;G716.15;NA;NA	166	+	864636	864636	255,0,0	7	414,65,82,240,58,67,406	0,538,766,982,1326,1516,1702
Pf3D7_03_v3	864849	866751	PF3D7_0320700;G716.16;NA;NA	166	+	865013	865888	255,0,0	7	201,65,82,62,249,67,413	0,325,553,769,922,1303,1489
Pf3D7_03_v3	864859	866969	PF3D7_0320700;G716.17;NA;NA	833	+	865013	866420	0,0,255	8	191,65,82,62,87,58,67,631	0,315,543,759,912,1103,1293,1479
Pf3D7_03_v3	864869	866744	PF3D7_0320700;G716.20;NA;NA	166	+	865665	866420	255,0,0	7	181,310,62,87,58,67,406	0,305,749,902,1093,1283,1469
Pf3D7_03_v3	864869	866761	PF3D7_0320700;G716.19;NA;NA	166	+	864869	864869	255,0,0	3	181,330,1143	0,285,749
Pf3D7_03_v3	864912	866744	PF3D7_0320700;G716.23;NA;NA	277	+	864912	864912	255,0,0	5	138,65,82,601,406	0,262,490,706,1426
Pf3D7_03_v3	864912	866744	PF3D7_0320700;G716.24;NA;NA	277	+	864912	864912	255,0,0	2	572,1126	0,706
Pf3D7_03_v3	864918	866749	PF3D7_0320700;G716.25;NA;NA	166	+	864918	864918	255,0,0	3	1102,67,411	0,1234,1420
Pf3D7_03_v3	864956	866767	PF3D7_0320700;G716.27;NA;NA	166	+	865665	866420	255,0,0	7	283,82,62,87,58,67,429	0,446,662,815,1006,1196,1382
Pf3D7_03_v3	864982	866761	PF3D7_0320700;G716.28;NA;NA	166	+	865665	866420	255,0,0	6	257,82,62,87,257,423	0,420,636,789,980,1356
Pf3D7_03_v3	869088	872456	PF3D7_0320800;G719.4;NA;NA	944	+	870816	872342	0,0,255	3	437,1153,1025	0,966,2343
Pf3D7_03_v3	869846	872427	PF3D7_0320800;G719.7;NA;NA	833	+	870816	872342	255,0,0	2	1361,996	0,1585
Pf3D7_03_v3	871427	872566	novelGene_PF3D7_0320800_AS;G720.2;NA;NA	277	-	871427	871427	255,0,0	1	1139	0
Pf3D7_03_v3	874312	876685	PF3D7_0320900;G722.2;NA;NA	944	+	875212	876295	0,0,255	3	994,252,521	0,1389,1852
Pf3D7_03_v3	877405	878635	PF3D7_0321000;G723.1;NA;NA	388	+	877734	878634	255,0,0	1	1230	0
Pf3D7_03_v3	877408	879789	PF3D7_0321000;G723.2;NA;NA	611	+	877734	879511	0,0,255	2	1592,491	0,1890
Pf3D7_03_v3	878015	880673	PF3D7_0321000;G723.3;NA;NA	277	+	878061	879511	255,0,0	2	985,1375	0,1283
Pf3D7_03_v3	878074	879520	PF3D7_0321000;G723.4;NA;NA	166	+	878094	879201	255,0,0	1	1446	0
Pf3D7_03_v3	879437	885952	PF3D7_0321100;G724.2;NA;NA	388	-	879958	885493	0,0,255	1	6515	0
Pf3D7_03_v3	880316	883298	PF3D7_0321100;G724.3;NA;NA	388	-	880318	882937	255,0,0	1	2982	0
Pf3D7_03_v3	881290	884873	PF3D7_0321100;G724.4;NA;NA	611	-	881290	884656	255,0,0	1	3583	0
Pf3D7_03_v3	882114	885682	PF3D7_0321100;G724.5;NA;NA	166	-	882115	885493	255,0,0	1	3568	0
Pf3D7_03_v3	882884	886019	PF3D7_0321100;G724.6;NA;NA	388	-	882886	885493	255,0,0	1	3135	0
Pf3D7_03_v3	884848	885665	PF3D7_0321100;G724.8;NA;NA	499	-	884848	885493	255,0,0	1	817	0
Pf3D7_03_v3	886592	889386	PF3D7_0321200;G724.11;NA;NA	833	-	886961	888976	0,0,255	7	849,68,165,61,51,131,648	0,999,1186,1478,1625,1810,2146
Pf3D7_03_v3	886610	888522	PF3D7_0321200;G724.12;NA;NA	166	-	886961	887267	255,0,0	5	831,68,353,51,120	0,981,1168,1607,1792
Pf3D7_03_v3	889610	893080	PF3D7_0321300;G724.20;NA;NA	611	-	890013	892764	0,0,255	1	3470	0
Pf3D7_03_v3	889629	892675	PF3D7_0321300;G724.21;NA;NA	499	-	890013	892518	255,0,0	1	3046	0
Pf3D7_03_v3	891077	893092	PF3D7_0321300;G724.23;NA;NA	277	-	891078	892764	255,0,0	1	2015	0
Pf3D7_03_v3	893985	895701	PF3D7_0321400;G727.1;NA;NA	388	+	895254	895701	255,0,0	1	1716	0
Pf3D7_03_v3	894014	895702	PF3D7_0321400;G727.2;NA;NA	166	+	894760	895701	255,0,0	2	1051,548	0,1140
Pf3D7_03_v3	894148	896220	PF3D7_0321400;G727.6;NA;NA	833	+	894760	896112	0,0,255	4	917,539,49,175	0,1006,1640,1897
Pf3D7_03_v3	896240	900388	PF3D7_0321500;G728.3;NA;NA	944	-	896545	899770	0,0,255	1	4148	0
Pf3D7_03_v3	896537	900315	novelGene_PF3D7_0321500_AS;G727.9;NA;NA	499	+	896537	896537	255,0,0	1	3778	0
Pf3D7_03_v3	896563	900306	PF3D7_0321500;G728.5;NA;NA	722	-	896563	898153	255,0,0	2	2470,1140	0,2603
Pf3D7_03_v3	896563	900352	PF3D7_0321500;G728.6;NA;NA	722	-	896563	898153	255,0,0	2	2470,949	0,2840
Pf3D7_03_v3	897239	900317	PF3D7_0321500;G728.18;NA;NA	499	-	897241	899770	255,0,0	1	3078	0
Pf3D7_03_v3	898648	900414	PF3D7_0321500;G728.21;NA;NA	499	-	898648	899770	255,0,0	1	1766	0
Pf3D7_03_v3	900507	903759	PF3D7_0321600;G729.1;NA;NA	945	+	900856	903369	0,0,255	2	2204,743	0,2509
Pf3D7_03_v3	900546	901307	PF3D7_0321600;G729.2;NA;NA	277	+	900856	901306	255,0,0	1	761	0
Pf3D7_03_v3	900550	903495	PF3D7_0321600;G729.3;NA;NA	722	+	900856	902797	255,0,0	1	2945	0
Pf3D7_03_v3	900618	904727	PF3D7_0321600;G729.5;NA;NA	166	+	900856	903369	255,0,0	2	2093,1711	0,2398
Pf3D7_03_v3	900634	902546	PF3D7_0321600;G729.6;NA;NA	722	+	900856	902545	255,0,0	1	1912	0
Pf3D7_03_v3	900638	904727	PF3D7_0321600;G729.7;NA;NA	166	+	900856	902797	255,0,0	1	4089	0
Pf3D7_03_v3	900721	903640	PF3D7_0321600;G729.8;NA;NA	166	+	900856	903082	255,0,0	2	2046,624	0,2295
Pf3D7_03_v3	903015	907612	PF3D7_0321700;G730.1;NA;NA	277	-	903930	907178	255,0,0	4	943,269,207,2744	0,1084,1503,1853
Pf3D7_03_v3	903126	910678	PF3D7_0321700;G730.2;NA;NA	388	-	903763	910118	0,0,255	5	832,100,89,207,5810	0,973,1153,1392,1742
Pf3D7_03_v3	903130	906787	PF3D7_0321700;G730.4;NA;NA	166	-	904057	906785	255,0,0	4	1069,89,207,1919	0,1149,1388,1738
Pf3D7_03_v3	904623	906356	PF3D7_0321700;G730.6;NA;NA	166	-	904623	905921	255,0,0	2	102,1488	0,245
Pf3D7_03_v3	905825	910376	PF3D7_0321700;G730.9;NA;NA	388	-	905825	910118	255,0,0	1	4551	0
Pf3D7_03_v3	908087	910542	PF3D7_0321700;G730.13;NA;NA	166	-	908087	910118	255,0,0	1	2455	0
Pf3D7_03_v3	912016	921435	PF3D7_0321800;G732.3;NA;NA	166	+	912915	921036	0,0,255	1	9419	0
Pf3D7_03_v3	912071	916342	PF3D7_0321800;G732.7;NA;NA	166	+	912915	916341	255,0,0	1	4271	0
Pf3D7_03_v3	912100	915680	PF3D7_0321800;G732.8;NA;NA	722	+	912915	915678	255,0,0	1	3580	0
Pf3D7_03_v3	915140	919002	PF3D7_0321800;G732.13;NA;NA	388	+	915204	919002	255,0,0	1	3862	0
Pf3D7_03_v3	915494	917831	PF3D7_0321800;G732.14;NA;NA	388	+	915528	917829	255,0,0	1	2337	0
Pf3D7_03_v3	916946	919956	PF3D7_0321800;G732.15;NA;NA	722	+	916947	919956	255,0,0	1	3010	0
Pf3D7_03_v3	921775	928618	PF3D7_0321900;G733.1;NA;NA	166	+	922973	927942	0,0,255	9	1537,2859,173,37,102,116,57,73,772	0,1665,4618,4897,5083,5381,5648,5861,6071
Pf3D7_03_v3	922473	924476	PF3D7_0321900;G733.6;NA;NA	611	+	922973	924475	255,0,0	2	839,1036	0,967
Pf3D7_03_v3	923027	926131	PF3D7_0321900;G733.7;NA;NA	277	+	923213	926131	255,0,0	2	285,2691	0,413
Pf3D7_03_v3	923765	927953	PF3D7_0321900;G733.10;NA;NA	388	+	923920	927942	255,0,0	8	2534,173,37,102,116,57,73,107	0,2628,2907,3093,3391,3658,3871,4081
Pf3D7_03_v3	923789	928283	PF3D7_0321900;G733.12;NA;NA	277	+	923920	927351	255,0,0	7	2510,173,37,102,324,73,437	0,2604,2883,3069,3367,3847,4057
Pf3D7_03_v3	924041	928303	PF3D7_0321900;G733.13;NA;NA	166	+	924079	927942	255,0,0	8	2066,173,37,102,116,57,73,457	0,2352,2631,2817,3115,3382,3595,3805
Pf3D7_03_v3	924609	929265	PF3D7_0321900;G733.16;NA;NA	277	+	924688	927942	255,0,0	8	1690,173,37,102,116,57,73,1419	0,1784,2063,2249,2547,2814,3027,3237
Pf3D7_03_v3	925573	928283	PF3D7_0321900;G733.19;NA;NA	166	+	925594	927610	255,0,0	7	726,173,37,102,116,286,437	0,820,1099,1285,1583,1850,2273
Pf3D7_03_v3	927553	929385	PF3D7_0322000;G736.1;NA;NA	166	-	928643	929159	255,0,0	1	1832	0
Pf3D7_03_v3	927567	929468	PF3D7_0321900;G733.25;NA;NA	166	+	927567	927567	255,0,0	2	142,1622	0,279
Pf3D7_03_v3	928123	929640	PF3D7_0322000;G736.3;NA;NA	944	-	928643	929159	0,0,255	1	1517	0
Pf3D7_03_v3	930301	933014	PF3D7_0322100;G737.1;NA;NA	722	-	930639	932415	0,0,255	1	2713	0
Pf3D7_03_v3	931047	933020	PF3D7_0322100;G737.3;NA;NA	166	-	931047	932415	255,0,0	2	1390,284	0,1689
Pf3D7_03_v3	933187	937006	PF3D7_0322200;G737.8;NA;NA	166	-	933187	937006	0,0,255	14	134,58,55,35,47,152,63,65,82,86,90,42,1307,46	0,264,420,578,749,910,1216,1425,1587,1775,2005,2214,2331,3773
Pf3D7_03_v3	937292	941851	PF3D7_0322300;G739.1;NA;NA	499	-	938211	940173	0,0,255	1	4559	0
Pf3D7_03_v3	938070	940626	PF3D7_0322300;G739.2;NA;NA	722	-	938211	940173	255,0,0	1	2556	0
Pf3D7_03_v3	939411	940556	PF3D7_0322300;G739.4;NA;NA	388	-	939411	940173	255,0,0	1	1145	0
Pf3D7_03_v3	939741	940659	PF3D7_0322300;G739.5;NA;NA	388	-	939741	940173	255,0,0	1	918	0
Pf3D7_03_v3	940194	941830	PF3D7_0322300;G739.6;NA;NA	166	-	940194	940194	255,0,0	1	1636	0
Pf3D7_03_v3	942083	943890	PF3D7_0322400;G740.4;NA;NA	944	+	942544	943888	255,0,0	1	1807	0
Pf3D7_03_v3	942089	945625	PF3D7_0322400;G740.5;NA;NA	499	+	942544	945301	0,0,255	2	2978,405	0,3131
Pf3D7_03_v3	942097	944264	PF3D7_0322400;G740.6;NA;NA	611	+	942544	944263	255,0,0	1	2167	0
Pf3D7_03_v3	945332	946889	PF3D7_0322500;G741.1;NA;NA	611	-	945536	946751	0,0,255	1	1557	0
Pf3D7_03_v3	948373	952693	PF3D7_0322600;G742.1;NA;NA	166	+	948373	952693	0,0,255	2	2053,1991	0,2329
Pf3D7_03_v3	952745	963144	PF3D7_0322700;G743.1;NA;NA	722	-	952963	962367	0,0,255	2	345,9941	0,458
Pf3D7_03_v3	952769	954355	PF3D7_0322700;G743.2;NA;NA	166	-	953199	954180	255,0,0	1	1586	0
Pf3D7_03_v3	953555	955613	PF3D7_0322700;G743.3;NA;NA	166	-	953556	955266	255,0,0	1	2058	0
Pf3D7_03_v3	954633	958168	PF3D7_0322700;G743.7;NA;NA	833	-	954633	958068	255,0,0	1	3535	0
Pf3D7_03_v3	955454	959573	PF3D7_0322700;G743.9;NA;NA	388	-	955455	959490	255,0,0	1	4119	0
Pf3D7_03_v3	955863	957860	PF3D7_0322700;G743.10;NA;NA	277	-	955863	957816	255,0,0	1	1997	0
Pf3D7_03_v3	959398	963162	PF3D7_0322700;G743.22;NA;NA	722	-	959400	962367	255,0,0	1	3764	0
Pf3D7_03_v3	960098	963159	PF3D7_0322700;G743.23;NA;NA	388	-	960099	962367	255,0,0	1	3061	0
Pf3D7_03_v3	961025	963186	PF3D7_0322700;G743.24;NA;NA	277	-	961026	962367	255,0,0	1	2161	0
Pf3D7_03_v3	964100	965203	PF3D7_0322800;G745.2;NA;NA	166	+	964100	965203	0,0,255	5	100,189,131,64,62	0,265,684,900,1041
Pf3D7_03_v3	965292	967150	PF3D7_0322900;G746.4;NA;NA	944	-	965552	966502	0,0,255	2	886,811	0,1047
Pf3D7_03_v3	967131	969386	PF3D7_0322900_PF3D7_0323000;G746.9;NA;NA	166	-	967131	967131	255,0,0	2	1592,482	0,1773
Pf3D7_03_v3	967571	969006	novelGene_PF3D7_0323000_AS;G748.2;NA;NA	166	+	967571	967571	255,0,0	1	1435	0
Pf3D7_03_v3	967822	969308	PF3D7_0323000;G746.10;NA;NA	166	-	967822	967822	255,0,0	2	901,404	0,1082
Pf3D7_03_v3	968066	969942	PF3D7_0323000;G746.11;NA;NA	833	-	968066	968066	0,0,255	3	657,98,758	0,838,1118
Pf3D7_03_v3	968067	969390	PF3D7_0323000;G746.12;NA;NA	166	-	968067	968067	255,0,0	2	656,486	0,837
Pf3D7_03_v3	968213	969386	PF3D7_0323000;G746.14;NA;NA	277	-	968213	968213	255,0,0	4	375,45,98,202	0,465,691,971
Pf3D7_03_v3	969770	971839	PF3D7_0323100;G749.2;NA;NA	833	+	971165	971837	255,0,0	1	2069	0
Pf3D7_03_v3	969874	976203	PF3D7_0323100;G749.3;NA;NA	277	+	971165	975794	0,0,255	1	6329	0
Pf3D7_03_v3	972994	975272	PF3D7_0323100;G749.7;NA;NA	944	+	973319	975272	255,0,0	1	2278	0
Pf3D7_03_v3	976828	977549	PF3D7_0323200;G751.1;NA;NA	166	+	976869	977547	255,0,0	1	721	0
Pf3D7_03_v3	976845	978520	PF3D7_0323200;G751.3;NA;NA	722	+	976869	978195	0,0,255	1	1675	0
Pf3D7_03_v3	978969	980271	PF3D7_0323300;G751.5;NA;NA	388	+	978969	980271	0,0,255	1	1302	0
Pf3D7_03_v3	979737	984444	PF3D7_0323400;G752.1;NA;NA	277	-	980705	983966	255,0,0	1	4707	0
[truncated: 16,064 more rows]
